# Supplementary material for: High-resolution, genotype-free mapping of genetic variation with CRI-SPA-Map
Source: bioRxiv. 2025 Sep 18:2025.09.16.676640. Preprint. [Version 1] doi: 10.1101/2025.09.16.676640 (PMC12458176; doi:10.1101/2025.09.16.676640)
Supplement: Supplement 5 [file media-5.xlsx]

## Sheet: BYW303_genomeWide_calls
varID	chr	pos	ref	alt	ref_strain	alt_strain	qual	info	format	BYXW_B3S1_2G1_S103	BYXW_B4S2_2H1_S104	BYXW_B5S3_2A2_S105	BYXW_B6S4_2B2_S106	BYXW_B7S5_2C2_S107	BYXW_B8S6_2D2_S108	YFA1747_NA_6A12_S569	YFA1748_NA_6B12_S570	YFA1749_NA_6E11_S565	YFA1752_NA_6F11_S566	YFA1753_NA_6G11_S567	YFA1754_NA_6H11_S568	YFA1756_NA_6D11_S564	YNL005C_H11R1_6E4_S509	YNL005C_H11R2_6F4_S510	YNL005C_H11S1_6A4_S505	YNL005C_H11S2_6B4_S506	YNL005C_H11S3_6C4_S507	YNL005C_H11S4_6D4_S508	YNL008C_A12R1_6C5_S515	YNL008C_A12R2_6D5_S516	YNL008C_A12S1_6G4_S511	YNL008C_A12S2_6H4_S512	YNL008C_A12S3_6A5_S513	YNL008C_A12S4_6B5_S514	YNL035C_B12R1_6A6_S521	YNL035C_B12R2_6B6_S522	YNL035C_B12S1_6E5_S517	YNL035C_B12S2_6F5_S518	YNL035C_B12S3_6G5_S519	YNL035C_B12S4_6H5_S520	YNL054W_B7R1_4E1_S293	YNL054W_B7R2_4F1_S294	YNL054W_B7S1_4A1_S289	YNL054W_B7S2_4B1_S290	YNL054W_B7S3_4C1_S291	YNL054W_B7S4_4D1_S292	YNL055C_H12D1_6C11_S563	YNL055C_H12R1_6E10_S557	YNL055C_H12R2_6F10_S558
var1	sacCer_chrI	41475	G	T	W303	BY	999	DP=8775;VDB=0.000177893;SGB=1693.28;RPB=3.56214e-17;MQB=0.999866;MQSB=0.999815;BQB=0.052878;MQ0F=0;AC=259;AN=572;DP4=1597,1625,1206,1469;MQ=59	GT:PL:DP:AD:GQ	1:253,0:8:0,8:127	1:255,0:15:0,15:127	1:255,0:8:0,8:127	1:255,0:8:0,8:127	1:249,0:6:0,6:127	1:215,0:6:0,6:127	0:0,255:15:15,0:127	0:0,255:10:10,0:127	0:0,255:10:10,0:127	1:255,0:10:0,10:127	1:255,0:10:0,10:127	1:255,0:17:0,17:127	0:0,246:6:6,0:127	0:0,243:7:7,0:127	0:0,255:14:14,0:127	0:0,255:13:13,0:127	0:0,239:6:6,0:127	0:0,255:10:10,0:127	0:0,190:4:4,0:127	1:255,0:8:0,8:127	1:255,0:11:0,11:127	1:255,0:10:0,10:127	1:255,0:16:0,16:127	1:255,0:11:0,11:127	1:255,0:8:0,8:127	0:0,255:13:13,0:127	0:0,255:9:9,0:127	0:0,248:8:8,0:127	0:0,255:11:11,0:127	0:0,255:22:22,0:127	0:0,255:12:12,0:127	0:0,255:8:8,0:127	0:0,255:7:7,0:127	0:0,255:22:22,0:127	0:0,255:12:12,0:127	0:0,255:7:7,0:127	0:0,255:14:14,0:127	0:72,155:8:4,3:83	1:192,0:5:0,5:127	1:255,0:18:0,18:127
var2	sacCer_chrI	152348	G	A	BY	W303	827	DP=4582;VDB=0.167616;SGB=92.2196;RPB=0.978081;MQB=0.999995;MQSB=0.999157;BQB=0.425671;MQ0F=0;AC=6;AN=569;DP4=2067,1134,22,14;MQ=59	GT:PL:DP:AD:GQ	0:0,160:5:5,0:127	0:0,196:7:7,0:127	0:0,213:6:6,0:127	0:0,250:6:6,0:127	0:0,74:2:2,0:93	0:0,161:5:5,0:127	1:138,0:4:0,4:118	1:116,0:3:0,3:96	1:255,0:11:0,11:127	0:0,255:15:15,0:127	0:0,216:6:6,0:127	0:0,253:9:9,0:127	1:172,0:5:0,5:127	0:0,60:1:1,0:79	0:0,161:5:5,0:127	0:0,105:3:3,0:124	0:0,173:5:5,0:127	0:0,67:2:2,0:86	0:0,218:7:7,0:127	0:0,255:7:7,0:127	0:0,255:13:13,0:127	0:0,140:5:5,0:127	0:0,242:7:7,0:127	0:0,255:12:12,0:127	0:0,124:4:4,0:127	0:0,255:13:13,0:127	0:0,255:11:11,0:127	0:0,255:9:9,0:127	0:0,255:9:9,0:127	0:0,255:17:17,0:127	0:0,160:5:5,0:127	0:0,255:8:8,0:127	0:0,184:5:5,0:127	0:0,183:5:5,0:127	0:0,183:6:6,0:127	0:0,104:3:3,0:123	0:0,115:3:3,0:127	0:0,255:9:9,0:127	0:0,151:5:5,0:127	0:0,255:10:10,0:127
var3	sacCer_chrI	181746	C	T	BY	W303	791	DP=7048;VDB=0.0118626;SGB=109.331;RPB=0.799266;MQB=1;MQSB=1;BQB=0.398206;MQ0F=0;AC=6;AN=571;DP4=3549,1881,37,10;MQ=60	GT:PL:DP:AD:GQ	0:0,255:10:10,0:127	0:0,255:17:17,0:127	0:0,193:6:6,0:127	0:0,124:4:4,0:127	0:0,135:4:4,0:127	0:0,188:5:5,0:127	1:236,0:9:0,9:127	1:105,0:3:0,3:85	1:200,0:6:0,6:127	0:0,255:24:24,0:127	0:0,255:11:11,0:127	0:0,255:12:12,0:127	1:255,0:12:0,12:127	0:0,142:5:5,0:127	0:0,255:9:9,0:127	0:0,255:10:10,0:127	0:0,250:7:7,0:127	0:0,231:8:8,0:127	0:0,241:7:7,0:127	0:0,203:6:6,0:127	0:0,255:18:18,0:127	0:0,202:5:5,0:127	0:0,249:9:9,0:127	0:0,255:9:9,0:127	0:0,255:7:7,0:127	0:0,165:6:6,0:127	0:0,237:7:7,0:127	0:0,255:8:8,0:127	0:0,255:8:8,0:127	0:0,255:15:15,0:127	0:0,255:15:15,0:127	0:0,227:8:8,0:127	0:0,255:11:11,0:127	0:0,255:16:16,0:127	0:0,250:7:7,0:127	0:0,167:5:5,0:127	0:0,172:5:5,0:127	0:0,255:9:9,0:127	0:0,124:4:4,0:127	0:0,255:23:23,0:127
var4	sacCer_chrI	181772	T	C	BY	W303	905	DP=8341;VDB=0.000282676;SGB=74.6655;RPB=0.266537;MQB=0.999997;MQSB=0.999702;BQB=0.433297;MQ0F=0;AC=5;AN=572;DP4=3192,2707,38,20;MQ=59	GT:PL:DP:AD:GQ	0:0,255:9:9,0:127	0:0,255:22:22,0:127	0:0,189:7:7,0:127	0:0,135:4:4,0:127	0:0,175:4:4,0:127	0:0,195:5:5,0:127	1:255,0:9:0,9:127	1:115,0:3:0,3:95	1:255,0:7:0,7:127	0:0,255:26:25,1:127	0:0,255:14:14,0:127	0:0,255:13:13,0:127	1:255,0:12:0,12:127	0:0,195:6:6,0:127	0:0,225:9:9,0:127	0:0,255:9:9,0:127	0:0,255:8:8,0:127	0:0,228:9:9,0:127	0:0,219:6:6,0:127	0:0,206:7:7,0:127	0:0,255:19:19,0:127	0:0,67:2:2,0:86	0:0,255:10:10,0:127	0:0,255:9:9,0:127	0:0,255:8:8,0:127	0:0,202:6:6,0:127	0:0,249:9:9,0:127	0:0,255:8:8,0:127	0:0,255:9:9,0:127	0:0,255:15:15,0:127	0:0,255:16:16,0:127	0:0,255:10:10,0:127	0:0,255:14:14,0:127	0:0,255:19:19,0:127	0:0,255:7:7,0:127	0:0,214:6:6,0:127	0:0,194:5:5,0:127	0:0,255:10:10,0:127	0:0,135:4:4,0:127	0:0,255:21:21,0:127
var5	sacCer_chrI	181957	TTA	T	BY	W303	641	INDEL;IDV=12;IMF=0.705882;DP=7371;VDB=0.987384;SGB=92.5068;MQSB=0.999892;MQ0F=0;AC=7;AN=568;DP4=2962,4362,20,27;MQ=59	GT:PL:DP:AD:GQ	0:0,93:7:7,0:112	0:0,125:9:9,0:127	0:0,103:4:4,0:122	0:0,120:10:10,0:127	0:0,41:3:3,0:60	0:0,98:9:9,0:117	1:150,52:9:4,5:78	1:59,14:5:3,2:25	1:183,0:10:3,7:127	0:0,200:32:32,0:127	0:0,157:13:13,0:127	0:0,128:16:16,0:127	1:229,43:17:6,11:127	0:0,172:16:16,0:127	0:0,138:10:10,0:127	0:0,152:21:21,0:127	0:0,131:9:9,0:127	0:0,82:5:5,0:101	0:0,98:9:9,0:117	0:0,152:13:13,0:127	0:0,170:14:14,0:127	0:0,92:8:8,0:111	0:0,136:14:14,0:127	0:0,127:19:19,0:127	0:0,102:6:6,0:121	0:0,131:11:11,0:127	0:0,133:11:11,0:127	0:0,123:12:12,0:127	0:0,121:10:10,0:127	0:0,204:24:24,0:127	0:0,138:11:11,0:127	0:0,122:12:12,0:127	0:0,149:17:17,0:127	0:0,167:22:22,0:127	0:0,73:7:7,0:92	0:0,89:5:5,0:108	0:0,165:21:21,0:127	0:0,163:18:18,0:127	0:0,117:12:12,0:127	0:0,249:32:32,0:127
var6	sacCer_chrI	182040	C	T	BY	W303	815	DP=7718;VDB=0.918166;SGB=60.3613;RPB=0.930618;MQB=0.999998;MQSB=0.999755;BQB=0.428493;MQ0F=0;AC=6;AN=569;DP4=2796,2378,21,16;MQ=59	GT:PL:DP:AD:GQ	0:0,255:6:6,0:127	0:0,255:12:12,0:127	0:0,60:1:1,0:80	0:0,255:6:6,0:127	0:0,110:2:2,0:127	0:0,255:9:9,0:127	1:255,0:8:0,8:127	1:90,0:2:0,2:69	1:99,47:5:1,3:31	0:0,255:19:19,0:127	0:0,255:10:10,0:127	0:0,255:9:9,0:127	1:255,0:7:0,7:127	0:0,255:10:10,0:127	0:0,215:5:5,0:127	0:0,255:12:12,0:127	0:0,243:7:7,0:127	0:0,115:3:3,0:127	0:0,255:9:9,0:127	0:0,255:7:7,0:127	0:0,218:8:8,0:127	0:0,255:6:6,0:127	0:0,255:9:9,0:127	0:0,255:10:10,0:127	0:0,194:4:4,0:127	0:0,255:11:11,0:127	0:0,255:6:6,0:127	0:0,225:6:6,0:127	0:0,255:10:10,0:127	0:0,255:9:9,0:127	0:0,255:8:8,0:127	0:0,255:12:12,0:127	0:0,255:16:16,0:127	0:0,255:13:13,0:127	0:0,255:10:10,0:127	0:0,191:5:5,0:127	0:0,255:17:17,0:127	0:0,255:13:13,0:127	0:0,255:9:9,0:127	0:0,255:21:21,0:127
var7	sacCer_chrI	182045	A	G	BY	W303	898	DP=7661;VDB=0.720783;SGB=9.74734;RPB=0.220293;MQB=0.999988;MQSB=0.999998;BQB=0.629452;MQ0F=0;AC=6;AN=570;DP4=2514,2333,23,25;MQ=59	GT:PL:DP:AD:GQ	0:0,255:6:6,0:127	0:0,255:11:11,0:127	0:0,60:1:1,0:79	0:0,255:6:6,0:127	0:0,100:2:2,0:119	0:0,255:9:9,0:127	1:255,0:7:0,7:127	1:90,0:2:0,2:70	1:144,45:5:1,4:79	0:0,255:19:19,0:127	0:0,255:9:9,0:127	0:0,226:7:7,0:127	1:255,0:8:0,8:127	0:0,255:9:9,0:127	0:0,216:5:5,0:127	0:0,255:12:12,0:127	0:0,219:7:7,0:127	0:0,175:4:4,0:127	0:0,255:7:7,0:127	0:0,255:7:7,0:127	0:0,198:7:7,0:127	0:0,255:6:6,0:127	0:0,248:7:7,0:127	0:0,255:9:9,0:127	0:0,194:4:4,0:127	0:0,255:10:10,0:127	0:0,255:6:6,0:127	0:0,250:6:6,0:127	0:0,255:10:10,0:127	0:0,207:6:6,0:127	0:0,255:8:8,0:127	0:0,255:12:12,0:127	0:0,255:15:15,0:127	0:0,255:13:13,0:127	0:0,255:9:9,0:127	0:0,191:5:5,0:127	0:0,255:17:17,0:127	0:0,255:11:11,0:127	0:0,255:8:8,0:127	0:0,255:18:18,0:127
var8	sacCer_chrI	195585	C	T	BY	W303	799	DP=9652;VDB=0.842484;SGB=61.7992;RPB=0.897311;MQB=0.999998;MQSB=0.999796;BQB=0.315638;MQ0F=0;AC=6;AN=573;DP4=3171,3481,21,27;MQ=59	GT:PL:DP:AD:GQ	0:0,255:12:12,0:127	0:0,255:13:13,0:127	0:0,255:14:14,0:127	0:0,255:8:8,0:127	0:0,255:10:10,0:127	0:0,255:8:8,0:127	1:184,0:5:0,5:127	1:195,0:6:0,6:127	1:205,0:5:0,5:127	0:0,255:16:16,0:127	0:7,255:10:9,1:127	0:0,255:15:15,0:127	1:255,0:10:0,10:127	0:0,255:7:7,0:127	0:0,255:11:11,0:127	0:0,255:16:16,0:127	0:0,255:10:10,0:127	0:0,255:6:6,0:127	0:0,206:5:5,0:127	0:0,255:11:11,0:127	0:0,255:14:14,0:127	0:0,255:9:9,0:127	0:0,255:16:16,0:127	0:0,255:10:10,0:127	0:0,255:10:10,0:127	0:0,255:8:8,0:127	0:0,255:15:15,0:127	0:0,255:14:14,0:127	0:0,255:16:16,0:127	0:0,255:23:23,0:127	0:0,255:12:12,0:127	0:0,255:12:12,0:127	0:0,255:13:13,0:127	0:0,255:17:17,0:127	0:0,255:14:14,0:127	0:0,221:6:6,0:127	0:0,255:22:22,0:127	0:0,255:13:13,0:127	0:0,255:11:11,0:127	0:0,255:19:19,0:127
var9	sacCer_chrI	195677	A	G	BY	W303	573	DP=6779;VDB=0.366954;SGB=5.77741;RPB=0.999874;MQB=0.999978;MQSB=0.996562;BQB=0.818082;MQ0F=0;AC=5;AN=570;DP4=2754,2176,24,15;MQ=59	GT:PL:DP:AD:GQ	0:0,127:3:3,0:127	0:0,255:12:12,0:127	0:0,255:7:7,0:127	0:0,205:5:5,0:127	0:0,232:7:7,0:127	0:0,225:6:6,0:127	1:113,0:4:0,4:93	1:201,0:5:0,5:127	1:196,0:6:0,6:127	0:0,255:11:11,0:127	0:0,67:2:2,0:86	0:0,255:10:10,0:127	1:149,0:5:0,5:127	0:0,255:9:9,0:127	0:0,146:4:4,0:127	0:0,255:13:13,0:127	0:0,205:6:6,0:127	0:0,67:2:2,0:86	0:0,108:2:2,0:127	0:0,237:7:7,0:127	0:0,255:14:14,0:127	0:0,171:5:5,0:127	0:0,255:12:12,0:127	0:0,231:8:8,0:127	0:0,153:4:4,0:127	0:0,158:4:4,0:127	0:0,255:11:11,0:127	0:0,229:8:8,0:127	0:0,255:14:14,0:127	0:0,255:9:9,0:127	0:0,255:13:13,0:127	0:0,255:9:9,0:127	0:0,255:13:13,0:127	0:0,255:13:13,0:127	0:0,255:7:7,0:127	0:0,246:6:6,0:127	0:0,255:12:12,0:127	0:0,240:8:8,0:127	0:0,182:5:5,0:127	0:33,220:9:8,1:127
var10	sacCer_chrI	196779	G	A	BY	W303	803	DP=5972;VDB=0.202839;SGB=61.781;RPB=0.999988;MQB=1;MQSB=1;BQB=0.474918;MQ0F=0;AC=6;AN=565;DP4=2402,2025,19,18;MQ=60	GT:PL:DP:AD:GQ	0:0,90:2:2,0:108	0:0,255:14:14,0:127	0:0,255:10:10,0:127	0:0,239:6:6,0:127	0:0,201:7:7,0:127	0:0,248:6:6,0:127	1:115,0:3:0,3:96	1:218,0:6:0,6:127	1:203,0:5:0,5:127	0:0,255:12:12,0:127	0:0,207:6:6,0:127	0:0,255:10:10,0:127	1:172,0:5:0,5:127	0:0,220:7:7,0:127	0:0,218:8:8,0:127	0:0,205:6:6,0:127	0:0,123:4:4,0:127	0:0,202:6:6,0:127	0:0,113:4:4,0:127	0:0,207:6:6,0:127	0:0,252:9:9,0:127	0:0,195:6:6,0:127	0:0,253:9:9,0:127	0:0,160:5:5,0:127	0:0,148:4:4,0:127	0:0,227:7:7,0:127	0:0,104:3:3,0:122	0:0,196:7:7,0:127	0:0,255:13:13,0:127	0:0,255:12:12,0:127	0:0,138:6:6,0:127	0:0,223:7:7,0:127	0:0,213:5:5,0:127	0:0,255:10:10,0:127	0:0,255:11:11,0:127	0:0,160:5:5,0:127	0:0,255:10:10,0:127	0:0,255:10:10,0:127	0:0,166:6:6,0:127	0:0,255:17:17,0:127
var11	sacCer_chrI	196858	C	T	BY	W303	999	DP=7509;VDB=0.999886;SGB=180.312;RPB=0.205013;MQB=0.999997;MQSB=0.999594;BQB=0.465041;MQ0F=0;AC=5;AN=566;DP4=3201,2178,36,20;MQ=59	GT:PL:DP:AD:GQ	0:0,128:3:3,0:127	0:0,255:16:16,0:127	0:0,255:11:11,0:127	0:0,198:6:6,0:127	0:0,255:10:10,0:127	0:0,216:5:5,0:127	1:255,0:7:0,7:127	1:217,10:9:1,8:127	1:255,0:11:0,11:127	0:0,255:13:13,0:127	0:0,255:9:9,0:127	0:0,255:11:11,0:127	1:255,0:11:0,11:127	0:0,255:15:15,0:127	0:0,238:8:8,0:127	0:0,255:8:8,0:127	0:0,241:7:7,0:127	0:0,180:4:4,0:127	0:0,255:9:9,0:127	0:0,255:11:11,0:127	0:0,255:9:9,0:127	0:0,255:8:8,0:127	0:0,255:14:14,0:127	0:0,149:5:5,0:127	0:0,231:8:8,0:127	0:0,202:6:6,0:127	0:0,255:8:8,0:127	0:0,255:9:9,0:127	0:0,255:17:17,0:127	0:0,255:13:13,0:127	0:0,255:8:8,0:127	0:0,255:9:9,0:127	0:0,255:6:6,0:127	0:0,255:18:18,0:127	0:0,255:12:12,0:127	0:0,255:10:10,0:127	0:0,255:11:11,0:127	0:0,255:9:9,0:127	0:0,255:10:10,0:127	0:0,255:20:20,0:127
var12	sacCer_chrI	196884	C	T	BY	W303	999	DP=7744;VDB=0.973265;SGB=135.092;RPB=0.420341;MQB=1;MQSB=1;BQB=0.986432;MQ0F=0;AC=5;AN=569;DP4=2845,2314,31,24;MQ=60	GT:PL:DP:AD:GQ	0:0,128:3:3,0:127	0:0,255:16:16,0:127	0:0,255:11:11,0:127	0:0,182:5:5,0:127	0:0,255:10:10,0:127	0:0,225:5:5,0:127	1:255,0:6:0,6:127	1:255,0:8:0,8:127	1:255,0:12:0,12:127	0:0,255:13:13,0:127	0:0,255:9:9,0:127	0:0,255:11:11,0:127	1:255,0:10:0,10:127	0:0,255:11:11,0:127	0:0,255:8:8,0:127	0:0,255:6:6,0:127	0:0,211:6:6,0:127	0:0,150:3:3,0:127	0:0,255:9:9,0:127	0:0,255:7:7,0:127	0:0,255:7:7,0:127	0:0,255:9:9,0:127	0:0,255:11:11,0:127	0:0,183:5:5,0:127	0:0,255:8:8,0:127	0:0,182:6:6,0:127	0:0,255:9:9,0:127	0:0,255:9:9,0:127	0:0,255:16:16,0:127	0:0,255:12:12,0:127	0:0,255:8:8,0:127	0:0,242:6:6,0:127	0:0,234:5:5,0:127	0:0,255:19:19,0:127	0:0,255:8:8,0:127	0:0,255:8:8,0:127	0:0,255:10:10,0:127	0:0,228:7:7,0:127	0:0,255:8:8,0:127	0:0,255:18:18,0:127
var13	sacCer_chrI	196891	G	T	BY	W303	999	DP=7558;VDB=0.938965;SGB=146.878;RPB=0.146681;MQB=1;MQSB=1;BQB=0.945929;MQ0F=0;AC=5;AN=571;DP4=2676,2397,32,24;MQ=60	GT:PL:DP:AD:GQ	0:0,128:3:3,0:127	0:0,255:17:17,0:127	0:0,255:11:11,0:127	0:0,206:5:5,0:127	0:0,255:11:11,0:127	0:0,163:4:4,0:127	1:255,0:6:0,6:127	1:255,0:9:0,9:127	1:255,0:11:0,11:127	0:0,255:12:12,0:127	0:0,255:9:9,0:127	0:0,255:10:10,0:127	1:255,0:10:0,10:127	0:0,255:10:10,0:127	0:0,255:8:8,0:127	0:0,255:6:6,0:127	0:0,195:5:5,0:127	0:0,181:4:4,0:127	0:0,255:8:8,0:127	0:0,255:10:10,0:127	0:0,255:9:9,0:127	0:0,255:9:9,0:127	0:0,255:11:11,0:127	0:0,174:5:5,0:127	0:0,255:8:8,0:127	0:0,218:7:7,0:127	0:0,255:9:9,0:127	0:0,255:9:9,0:127	0:0,255:15:15,0:127	0:0,255:12:12,0:127	0:0,255:9:9,0:127	0:0,225:5:5,0:127	0:0,158:3:3,0:127	0:0,255:19:19,0:127	0:0,255:7:7,0:127	0:0,255:8:8,0:127	0:0,255:11:10,1:127	0:0,228:7:7,0:127	0:0,228:7:7,0:127	0:0,255:18:18,0:127
var14	sacCer_chrI	196899	C	T	BY	W303	999	DP=7285;VDB=0.380953;SGB=118.677;RPB=0.210544;MQB=1;MQSB=1;BQB=0.9526;MQ0F=0;AC=5;AN=569;DP4=2472,2453,27,28;MQ=60	GT:PL:DP:AD:GQ	0:0,128:3:3,0:127	0:0,255:16:16,0:127	0:0,255:11:11,0:127	0:0,222:6:6,0:127	0:0,255:11:11,0:127	0:0,173:4:4,0:127	1:242,0:5:0,5:127	1:255,0:8:0,8:127	1:255,0:12:0,12:127	0:0,255:10:10,0:127	0:0,255:9:9,0:127	0:0,255:7:7,0:127	1:238,0:8:0,8:127	0:0,255:10:10,0:127	0:0,234:7:7,0:127	0:0,172:5:5,0:127	0:0,152:4:4,0:127	0:0,150:3:3,0:127	0:0,255:10:10,0:127	0:0,255:9:9,0:127	0:0,234:8:8,0:127	0:0,251:7:7,0:127	0:0,255:11:11,0:127	0:0,129:4:4,0:127	0:0,255:7:7,0:127	0:0,218:7:7,0:127	0:0,255:8:8,0:127	0:0,255:9:9,0:127	0:0,255:14:14,0:127	0:0,255:12:12,0:127	0:0,255:9:9,0:127	0:0,250:6:6,0:127	0:0,146:3:3,0:127	0:0,255:18:18,0:127	0:0,255:8:8,0:127	0:0,255:8:8,0:127	0:0,255:9:9,0:127	0:0,219:7:7,0:127	0:0,252:7:7,0:127	0:0,255:18:18,0:127
var15	sacCer_chrI	196901	A	C	BY	W303	999	DP=7218;VDB=0.10745;SGB=87.8594;RPB=0.0825516;MQB=1;MQSB=1;BQB=0.897999;MQ0F=0;AC=5;AN=570;DP4=2425,2519,30,27;MQ=60	GT:PL:DP:AD:GQ	0:0,128:3:3,0:127	0:0,255:16:16,0:127	0:0,255:10:10,0:127	0:0,222:6:6,0:127	0:0,255:11:11,0:127	0:0,173:4:4,0:127	1:242,0:5:0,5:127	1:255,0:7:0,7:127	1:255,0:12:0,12:127	0:0,255:11:11,0:127	0:0,255:9:9,0:127	0:0,255:9:9,0:127	1:231,0:8:0,8:127	0:0,255:11:11,0:127	0:0,255:8:8,0:127	0:0,206:6:6,0:127	0:0,173:5:5,0:127	0:0,141:4:4,0:127	0:0,255:10:10,0:127	0:0,255:8:8,0:127	0:0,234:8:8,0:127	0:0,255:9:9,0:127	0:0,255:11:11,0:127	0:0,128:3:3,0:127	0:13,251:8:7,1:127	0:0,212:7:7,0:127	0:0,255:9:9,0:127	0:0,255:9:9,0:127	0:0,255:14:14,0:127	0:0,255:12:12,0:127	0:0,255:9:9,0:127	0:0,250:6:6,0:127	0:0,146:3:3,0:127	0:0,255:17:17,0:127	0:0,255:7:7,0:127	0:0,255:8:8,0:127	0:0,255:9:9,0:127	0:0,202:6:6,0:127	0:0,207:6:6,0:127	0:0,255:18:18,0:127
var16	sacCer_chrI	196924	T	C	BY	W303	999	DP=7149;VDB=0.000175403;SGB=103.53;RPB=0.769509;MQB=0.999986;MQSB=1;BQB=0.628196;MQ0F=0;AC=5;AN=571;DP4=2488,2479,29,29;MQ=59	GT:PL:DP:AD:GQ	0:0,123:4:4,0:127	0:0,255:18:18,0:127	0:0,255:10:10,0:127	0:0,246:6:6,0:127	0:0,255:12:12,0:127	0:0,213:5:5,0:127	1:242,0:5:0,5:127	1:250,0:6:0,6:127	1:255,0:14:0,14:127	0:0,255:12:12,0:127	0:0,255:7:7,0:127	0:0,255:9:9,0:127	1:255,0:10:0,10:127	0:0,255:13:13,0:127	0:0,223:7:7,0:127	0:0,170:5:5,0:127	0:0,127:3:3,0:127	0:0,131:5:5,0:127	0:0,255:9:9,0:127	0:0,255:12:12,0:127	0:0,255:9:9,0:127	0:0,255:7:7,0:127	0:0,255:11:11,0:127	0:0,137:3:3,0:127	0:0,255:10:10,0:127	0:0,179:6:6,0:127	0:0,255:10:10,0:127	0:0,182:8:8,0:127	0:0,255:17:17,0:127	0:0,255:9:9,0:127	0:0,206:7:7,0:127	0:0,255:9:9,0:127	0:0,150:3:3,0:127	0:0,255:15:15,0:127	0:0,237:7:7,0:127	0:0,255:7:7,0:127	0:0,255:13:13,0:127	0:0,234:9:9,0:127	0:0,245:7:7,0:127	0:0,255:16:16,0:127
var17	sacCer_chrI	197024	A	G	BY	W303	956	DP=9517;VDB=0.845158;SGB=31.5315;RPB=0.978442;MQB=0.97204;MQSB=0.999444;BQB=0.709527;MQ0F=0;AC=7;AN=572;DP4=2831,3573,22,28;MQ=59	GT:PL:DP:AD:GQ	0:0,255:7:7,0:127	0:0,255:15:15,0:127	0:0,231:10:10,0:127	0:0,255:9:9,0:127	0:0,239:8:8,0:127	0:0,255:7:7,0:127	1:153,0:4:0,4:127	1:226,0:6:0,6:127	1:255,0:9:0,9:127	0:0,255:23:23,0:127	0:0,255:14:14,0:127	0:0,255:16:16,0:127	1:193,0:6:0,6:127	0:0,255:12:12,0:127	0:0,255:14:14,0:127	0:0,255:13:13,0:127	0:0,255:9:9,0:127	0:0,255:7:7,0:127	0:0,255:11:11,0:127	0:0,255:15:15,0:127	0:0,255:12:12,0:127	0:0,255:9:9,0:127	0:0,255:10:10,0:127	0:0,196:6:6,0:127	0:0,255:16:16,0:127	0:0,255:10:10,0:127	0:0,255:14:14,0:127	0:0,115:3:3,0:127	0:0,255:19:19,0:127	0:0,255:21:21,0:127	0:0,223:7:7,0:127	0:0,255:10:10,0:127	0:0,255:13:13,0:127	0:0,255:24:24,0:127	0:0,225:5:5,0:127	0:0,255:12:12,0:127	0:0,255:10:10,0:127	0:0,255:9:9,0:127	0:0,185:5:5,0:127	0:0,255:24:24,0:127
var18	sacCer_chrI	197032	C	T	BY	W303	940	DP=8679;VDB=0.577061;SGB=38.6444;RPB=0.999833;MQB=0.969367;MQSB=0.999033;BQB=0.0410944;MQ0F=0;AC=7;AN=572;DP4=2718,2941,17,30;MQ=59	GT:PL:DP:AD:GQ	0:0,255:7:7,0:127	0:0,255:16:16,0:127	0:0,255:9:9,0:127	0:0,255:6:6,0:127	0:0,218:7:7,0:127	0:0,242:5:5,0:127	1:145,0:4:0,4:125	1:199,0:5:0,5:127	1:255,0:9:0,9:127	0:0,255:21:21,0:127	0:0,255:13:13,0:127	0:0,255:15:15,0:127	1:195,0:5:0,5:127	0:0,255:12:12,0:127	0:0,255:9:9,0:127	0:0,255:11:11,0:127	0:0,255:8:8,0:127	0:0,255:6:6,0:127	0:0,255:11:11,0:127	0:0,255:11:11,0:127	0:0,255:11:11,0:127	0:0,255:8:8,0:127	0:0,255:10:10,0:127	0:0,212:7:7,0:127	0:0,255:11:11,0:127	0:0,255:10:10,0:127	0:0,255:12:12,0:127	0:0,90:2:2,0:109	0:0,255:18:18,0:127	0:0,255:20:20,0:127	0:0,205:6:6,0:127	0:0,255:8:8,0:127	0:0,255:13:13,0:127	0:0,255:22:22,0:127	0:0,255:8:8,0:127	0:0,255:13:13,0:127	0:0,255:8:8,0:127	0:0,255:9:9,0:127	0:0,115:3:3,0:127	0:0,255:19:19,0:127
var19	sacCer_chrI	197120	G	A	BY	W303	753	DP=7056;VDB=0.907386;SGB=106.628;RPB=0.425413;MQB=0.999975;MQSB=0.998787;BQB=0.212781;MQ0F=0;AC=7;AN=567;DP4=3256,1728,32,15;MQ=59	GT:PL:DP:AD:GQ	0:0,224:5:5,0:127	0:0,255:13:13,0:127	0:0,255:11:11,0:127	0:0,230:6:6,0:127	0:0,172:5:5,0:127	0:0,255:9:9,0:127	1:123,0:5:0,5:103	1:165,0:6:0,6:127	1:255,0:13:0,13:127	0:0,255:20:20,0:127	0:0,255:9:9,0:127	0:0,255:12:12,0:127	1:175,0:5:0,5:127	0:0,255:11:11,0:127	0:0,201:7:7,0:127	0:0,255:8:8,0:127	0:0,107:3:3,0:126	0:0,150:3:3,0:127	0:0,228:6:6,0:127	0:0,255:8:8,0:127	0:0,255:13:13,0:127	0:0,193:5:5,0:127	0:0,250:8:8,0:127	0:0,105:3:3,0:124	0:0,244:6:6,0:127	0:0,227:7:7,0:127	0:0,255:9:9,0:127	0:0,150:3:3,0:127	0:0,255:15:15,0:127	0:0,255:23:23,0:127	0:0,242:12:12,0:127	0:0,255:11:11,0:127	0:0,255:8:8,0:127	0:0,255:18:18,0:127	0:0,255:10:10,0:127	0:0,171:5:5,0:127	0:0,255:9:9,0:127	0:0,255:10:10,0:127	0:0,104:3:3,0:123	0:0,255:14:14,0:127
var20	sacCer_chrI	197123	G	A	BY	W303	776	DP=7150;VDB=0.824692;SGB=123.622;RPB=0.155263;MQB=0.999997;MQSB=0.999452;BQB=0.0312989;MQ0F=0;AC=7;AN=567;DP4=3298,1770,32,13;MQ=59	GT:PL:DP:AD:GQ	0:0,224:5:5,0:127	0:0,255:13:13,0:127	0:0,255:11:11,0:127	0:0,230:6:6,0:127	0:0,172:5:5,0:127	0:0,255:9:9,0:127	1:113,0:4:0,4:93	1:157,0:6:0,6:127	1:255,0:13:0,13:127	0:0,255:20:20,0:127	0:0,255:9:9,0:127	0:0,255:12:12,0:127	1:205,0:6:0,6:127	0:0,255:11:11,0:127	0:0,196:7:7,0:127	0:0,255:8:8,0:127	0:0,115:3:3,0:127	0:0,150:3:3,0:127	0:0,228:6:6,0:127	0:0,255:9:9,0:127	0:0,255:13:13,0:127	0:0,203:5:5,0:127	0:0,250:8:8,0:127	0:0,149:4:4,0:127	0:0,225:5:5,0:127	0:0,250:7:7,0:127	0:0,255:8:8,0:127	0:0,150:3:3,0:127	0:0,255:14:14,0:127	0:0,255:23:23,0:127	0:0,242:12:12,0:127	0:0,255:13:13,0:127	0:0,255:8:8,0:127	0:0,255:18:18,0:127	0:0,255:10:10,0:127	0:0,236:9:9,0:127	0:0,255:10:10,0:127	0:0,255:10:10,0:127	0:0,104:3:3,0:123	0:0,255:14:14,0:127
var21	sacCer_chrI	197216	A	G	BY	W303	944	DP=7043;VDB=0.588097;SGB=81.8491;RPB=0.819387;MQB=0.999948;MQSB=0.999004;BQB=0.808615;MQ0F=0;AC=6;AN=568;DP4=2449,2181,29,18;MQ=59	GT:PL:DP:AD:GQ	0:0,127:3:3,0:127	0:0,255:11:11,0:127	0:0,255:7:7,0:127	0:0,232:9:9,0:127	0:0,255:7:7,0:127	0:0,255:9:9,0:127	1:246,0:6:0,6:127	1:228,0:6:0,6:127	1:255,0:12:0,12:127	0:0,255:11:11,0:127	0:0,255:8:8,0:127	0:0,255:12:12,0:127	1:172,0:5:0,5:127	0:0,237:6:6,0:127	0:0,238:8:8,0:127	0:0,201:6:6,0:127	0:0,202:5:5,0:127	0:0,80:2:2,0:99	0:0,127:3:3,0:127	0:0,255:7:7,0:127	0:0,255:10:10,0:127	0:0,67:2:2,0:86	0:0,141:4:4,0:127	0:0,115:3:3,0:127	0:0,155:4:4,0:127	0:0,147:3:3,0:127	0:0,248:8:8,0:127	0:0,138:3:3,0:127	0:0,255:13:13,0:127	0:0,255:25:25,0:127	0:0,255:12:12,0:127	0:0,255:13:13,0:127	0:0,255:10:10,0:127	0:0,255:15:15,0:127	0:0,255:8:8,0:127	0:0,255:10:10,0:127	0:0,255:10:10,0:127	0:0,248:9:9,0:127	0:0,141:4:4,0:127	0:0,255:19:19,0:127
var22	sacCer_chrI	197236	G	T	BY	W303	974	DP=7297;VDB=0.994286;SGB=65.7494;RPB=0.999954;MQB=0.99997;MQSB=0.999689;BQB=0.747892;MQ0F=0;AC=6;AN=570;DP4=2355,2349,27,23;MQ=59	GT:PL:DP:AD:GQ	0:0,74:2:2,0:93	0:0,255:11:11,0:127	0:0,255:8:8,0:127	0:0,196:7:7,0:127	0:0,254:6:6,0:127	0:0,255:7:7,0:127	1:255,0:6:0,6:127	1:241,0:6:0,6:127	1:255,0:12:0,12:127	0:0,255:10:10,0:127	0:0,255:8:8,0:127	0:0,255:13:13,0:127	1:182,0:6:0,6:127	0:0,255:6:6,0:127	0:0,184:6:6,0:127	0:0,211:6:6,0:127	0:0,219:5:5,0:127	0:0,124:3:3,0:127	0:0,177:4:4,0:127	0:0,255:8:8,0:127	0:0,255:11:11,0:127	0:0,67:2:2,0:86	0:0,199:5:5,0:127	0:0,57:2:2,0:76	0:0,115:3:3,0:127	0:0,147:3:3,0:127	0:0,255:8:8,0:127	0:0,140:3:3,0:127	0:0,255:12:12,0:127	0:0,255:23:23,0:127	0:0,255:11:11,0:127	0:0,255:9:9,0:127	0:0,255:13:13,0:127	0:0,255:13:13,0:127	0:0,255:8:8,0:127	0:0,255:10:10,0:127	0:27,255:11:10,0:127	0:0,255:9:9,0:127	0:0,169:4:4,0:127	0:0,255:17:17,0:127
var23	sacCer_chrI	197242	T	G	BY	W303	890	DP=6866;VDB=0.916561;SGB=77.0727;RPB=0.646492;MQB=0.970206;MQSB=0.999996;BQB=0.970384;MQ0F=0;AC=6;AN=571;DP4=2282,2151,19,27;MQ=59	GT:PL:DP:AD:GQ	0:0,127:3:3,0:127	0:0,255:10:10,0:127	0:0,255:8:8,0:127	0:0,196:8:8,0:127	0:0,254:6:6,0:127	0:0,253:6:6,0:127	1:238,0:6:0,6:127	1:227,0:6:0,6:127	1:255,0:11:0,11:127	0:0,255:10:10,0:127	0:0,255:8:8,0:127	0:0,255:13:13,0:127	1:188,0:6:0,6:127	0:0,255:7:7,0:127	0:0,163:5:5,0:127	0:0,161:4:4,0:127	0:0,201:5:5,0:127	0:0,134:3:3,0:127	0:0,162:5:5,0:127	0:0,255:7:7,0:127	0:0,250:8:8,0:127	0:0,37:1:1,0:56	0:0,224:5:5,0:127	0:0,136:4:4,0:127	0:0,115:3:3,0:127	0:0,147:3:3,0:127	0:0,255:8:8,0:127	0:0,150:3:3,0:127	0:0,255:12:12,0:127	0:0,255:19:18,0:127	0:0,255:10:10,0:127	0:0,255:10:10,0:127	0:0,255:12:12,0:127	0:0,255:14:14,0:127	0:0,214:5:5,0:127	0:0,255:10:10,0:127	0:0,255:10:10,0:127	0:0,255:8:8,0:127	0:0,181:4:4,0:127	0:0,255:15:15,0:127
var24	sacCer_chrI	197243	C	T	BY	W303	922	DP=6807;VDB=0.992819;SGB=84.0599;RPB=0.962881;MQB=0.876071;MQSB=0.998796;BQB=0.917374;MQ0F=0;AC=6;AN=571;DP4=2267,2145,22,22;MQ=59	GT:PL:DP:AD:GQ	0:0,117:3:3,0:127	0:0,255:10:10,0:127	0:0,255:8:8,0:127	0:0,196:7:7,0:127	0:0,254:6:6,0:127	0:0,255:6:6,0:127	1:236,0:6:0,6:127	1:227,0:6:0,6:127	1:255,0:11:0,11:127	0:0,255:11:11,0:127	0:0,239:7:7,0:127	0:0,255:13:13,0:127	1:188,0:6:0,6:127	0:0,255:7:7,0:127	0:0,175:5:5,0:127	0:0,185:5:5,0:127	0:0,201:5:5,0:127	0:0,134:3:3,0:127	0:0,202:5:5,0:127	0:0,255:7:7,0:127	0:0,255:8:8,0:127	0:0,37:1:1,0:56	0:0,194:5:5,0:127	0:0,136:4:4,0:127	0:0,107:3:3,0:126	0:0,147:3:3,0:127	0:0,255:8:8,0:127	0:0,150:3:3,0:127	0:0,255:11:11,0:127	0:0,255:20:20,0:127	0:0,255:10:10,0:127	0:0,255:8:8,0:127	0:0,255:12:12,0:127	0:0,255:14:14,0:127	0:0,175:4:4,0:127	0:0,255:9:9,0:127	0:0,255:11:11,0:127	0:0,255:8:8,0:127	0:0,169:4:4,0:127	0:0,255:16:16,0:127
var25	sacCer_chrI	197277	T	C	BY	W303	743	DP=5729;VDB=0.178637;SGB=27.3086;RPB=0.998242;MQB=0.970977;MQSB=0.998523;BQB=0.880615;MQ0F=0;AC=6;AN=568;DP4=1284,2817,12,36;MQ=59	GT:PL:DP:AD:GQ	0:0,90:2:2,0:108	0:0,255:7:7,0:127	0:0,231:8:8,0:127	0:0,255:7:7,0:127	0:0,182:6:6,0:127	0:0,152:5:5,0:127	1:152,0:5:0,5:127	1:129,0:5:0,5:110	1:255,0:10:0,10:127	0:0,255:8:8,0:127	0:0,215:8:8,0:127	0:0,255:12:12,0:127	1:206,0:5:0,5:127	0:0,165:5:5,0:127	0:0,146:5:5,0:127	0:0,144:4:4,0:127	0:0,202:5:5,0:127	0:0,97:2:2,0:115	0:0,165:5:5,0:127	0:0,203:6:6,0:127	0:0,151:3:3,0:127	0:0,74:2:2,0:92	0:0,143:4:4,0:127	0:0,117:3:3,0:127	0:0,90:2:2,0:108	0:0,93:3:3,0:111	0:0,207:7:7,0:127	0:0,117:3:3,0:127	0:0,255:12:12,0:127	0:0,255:20:20,0:127	0:0,212:9:9,0:127	0:0,254:8:8,0:127	0:0,255:14:14,0:127	0:0,255:14:14,0:127	0:0,170:4:4,0:127	0:0,255:9:9,0:127	0:0,255:10:10,0:127	0:0,210:8:8,0:127	0:0,150:3:3,0:127	0:0,255:16:16,0:127
var26	sacCer_chrI	197344	C	T	BY	W303	528	DP=4957;VDB=0.00313517;SGB=45.0808;RPB=0.00201888;MQB=0.955316;MQSB=0.99887;BQB=0.26514;MQ0F=0;AC=5;AN=560;DP4=1596,2195,5,27;MQ=59	GT:PL:DP:AD:GQ	0:0,237:7:7,0:127	0:0,255:13:13,0:127	0:0,153:4:4,0:127	0:0,231:9:9,0:127	0:0,166:4:4,0:127	0:0,105:3:3,0:124	1:106,0:4:0,4:86	1:152,0:5:0,5:127	1:255,0:9:0,9:127	0:0,255:10:10,0:127	0:0,147:4:4,0:127	0:0,255:11:11,0:127	1:105,0:3:0,3:85	0:0,67:2:2,0:86	0:0,152:4:4,0:127	0:0,80:2:2,0:99	0:0,104:3:3,0:123	0:0,92:3:3,0:111	0:0,127:3:3,0:127	0:0,183:5:5,0:127	0:0,152:5:5,0:127	0:0,158:4:4,0:127	0:0,90:2:2,0:109	0:0,152:4:4,0:127	0:0,97:2:2,0:116	0:0,103:3:3,0:122	0:0,246:7:7,0:127	.:0,0:0:0,0:0	0:0,255:11:11,0:127	0:0,255:14:13,0:127	0:0,185:8:8,0:127	0:0,129:5:5,0:127	0:0,255:9:9,0:127	0:0,255:9:9,0:127	0:0,209:7:7,0:127	0:0,137:6:6,0:127	0:0,255:8:8,0:127	0:0,220:7:7,0:127	0:0,74:3:3,0:93	0:0,255:12:12,0:127
var27	sacCer_chrI	197350	G	A	BY	W303	502	DP=4787;VDB=0.218393;SGB=59.391;RPB=0.0368113;MQB=0.999997;MQSB=0.999708;BQB=0.977331;MQ0F=0;AC=6;AN=560;DP4=1549,2127,3,23;MQ=59	GT:PL:DP:AD:GQ	0:0,213:6:6,0:127	0:0,255:13:13,0:127	0:0,153:4:4,0:127	0:0,234:8:8,0:127	0:0,177:4:4,0:127	0:0,105:3:3,0:124	1:92,0:3:0,3:72	1:136,0:4:0,4:116	1:255,0:9:0,9:127	0:0,255:11:11,0:127	0:0,147:4:4,0:127	0:0,255:11:11,0:127	1:74,0:2:0,2:54	0:0,67:2:2,0:86	0:0,132:4:4,0:127	0:0,78:2:2,0:97	0:0,104:3:3,0:123	0:0,92:3:3,0:111	0:0,127:3:3,0:127	0:0,183:5:5,0:127	0:0,130:4:4,0:127	0:0,158:4:4,0:127	0:0,78:2:2,0:97	0:0,142:4:4,0:127	0:0,97:2:2,0:116	0:0,74:2:2,0:93	0:0,205:5:5,0:127	.:0,0:0:0,0:0	0:0,255:11:11,0:127	0:0,255:13:13,0:127	0:0,154:7:7,0:127	0:0,113:4:4,0:127	0:0,255:8:8,0:127	0:0,255:8:8,0:127	0:0,240:7:7,0:127	0:0,129:5:5,0:127	0:0,255:7:7,0:127	0:0,219:8:8,0:127	0:0,92:3:3,0:111	0:0,255:13:13,0:127
var28	sacCer_chrI	197428	A	T	BY	W303	313	DP=4532;VDB=0.525145;SGB=5.71126;RPB=0.781495;MQB=0.999997;MQSB=0.99946;BQB=0.742278;MQ0F=0;AC=5;AN=549;DP4=1766,1490,10,13;MQ=59	GT:PL:DP:AD:GQ	0:0,237:6:6,0:127	0:0,255:11:11,0:127	0:13,143:4:3,0:127	0:0,192:6:6,0:127	0:0,104:3:3,0:123	0:0,37:1:1,0:56	1:67,0:2:0,2:47	1:60,0:1:0,1:40	1:163,0:5:0,5:127	0:0,174:6:6,0:127	0:0,255:9:9,0:127	0:0,255:8:8,0:127	1:108,0:2:0,2:88	0:0,60:1:1,0:79	0:0,110:2:2,0:127	0:0,74:2:2,0:93	0:0,175:4:4,0:127	0:0,172:5:5,0:127	.:0,0:0:0,0:0	0:0,224:5:5,0:127	0:0,161:5:5,0:127	0:0,128:3:3,0:127	0:0,97:2:2,0:116	0:0,135:4:4,0:127	0:0,97:2:2,0:116	0:0,67:2:2,0:86	0:0,224:5:5,0:127	0:0,104:3:3,0:123	0:0,212:7:7,0:127	0:0,255:6:6,0:127	0:0,105:3:3,0:124	0:0,177:4:4,0:127	0:0,128:3:3,0:127	0:0,213:8:8,0:127	0:0,255:10:10,0:127	0:0,67:2:2,0:86	0:0,255:8:8,0:127	0:0,93:3:3,0:112	0:0,127:3:3,0:127	0:0,255:9:9,0:127
var29	sacCer_chrI	197459	T	C	BY	W303	442	DP=4373;VDB=0.646603;SGB=15.1131;RPB=0.973636;MQB=0.999996;MQSB=0.999323;BQB=0.723026;MQ0F=0;AC=4;AN=543;DP4=1787,1281,16,10;MQ=59	GT:PL:DP:AD:GQ	0:0,115:3:3,0:127	0:0,255:11:11,0:127	0:0,153:4:4,0:127	0:0,92:3:3,0:111	0:0,152:4:4,0:127	0:0,25:1:1,0:44	1:125,0:5:0,5:105	1:97,0:2:0,2:77	1:151,0:5:0,5:127	0:0,184:5:5,0:127	0:0,255:9:9,0:127	0:0,74:2:2,0:93	1:194,0:4:0,4:127	0:0,60:1:1,0:79	0:0,163:4:4,0:127	0:0,84:3:3,0:103	0:0,166:4:4,0:127	0:0,191:5:5,0:127	.:0,0:0:0,0:0	0:0,255:7:7,0:127	0:0,172:6:6,0:127	0:0,104:3:3,0:123	0:0,128:3:3,0:127	0:0,124:4:4,0:127	0:0,37:1:1,0:56	0:0,141:4:4,0:127	0:0,144:4:4,0:127	0:0,50:2:2,0:69	0:0,237:9:9,0:127	0:0,255:8:8,0:127	.:0,0:0:0,0:0	0:0,167:4:4,0:127	0:0,60:1:1,0:79	0:0,255:11:11,0:127	0:0,255:11:11,0:127	0:0,37:1:1,0:56	0:0,224:8:8,0:127	0:0,169:5:5,0:127	0:0,90:2:2,0:109	0:0,255:8:8,0:127
var30	sacCer_chrI	197476	T	C	BY	W303	389	DP=3987;VDB=0.0731755;SGB=19.16;RPB=0.92689;MQB=0.999985;MQSB=0.997292;BQB=0.902937;MQ0F=0;AC=4;AN=542;DP4=1674,1255,12,9;MQ=59	GT:PL:DP:AD:GQ	0:0,115:3:3,0:127	0:0,255:12:12,0:127	0:0,105:3:3,0:124	0:0,128:4:4,0:127	0:0,161:4:4,0:127	0:0,37:1:1,0:56	1:152,0:5:0,5:127	1:37,0:1:0,1:17	1:161,0:5:0,5:127	0:0,158:4:4,0:127	0:0,255:10:10,0:127	0:0,158:4:4,0:127	1:164,0:4:0,4:127	0:0,48:1:1,0:67	0:0,158:4:4,0:127	0:0,37:1:1,0:56	0:0,113:4:4,0:127	0:0,127:3:3,0:127	.:0,0:0:0,0:0	0:0,255:8:8,0:127	0:0,145:5:5,0:127	0:0,104:3:3,0:123	0:0,37:1:1,0:56	0:0,105:3:3,0:124	.:0,0:0:0,0:0	0:0,128:3:3,0:127	0:0,105:3:3,0:124	0:0,74:2:2,0:93	0:0,189:7:7,0:127	0:0,226:7:7,0:127	0:0,37:1:1,0:56	0:0,127:3:3,0:127	0:0,60:1:1,0:79	0:0,255:11:11,0:127	0:0,255:9:9,0:127	0:0,36:1:1,0:55	0:0,206:8:8,0:127	0:0,151:4:4,0:127	0:0,136:4:4,0:127	0:0,254:7:7,0:127
var31	sacCer_chrI	197484	T	C	BY	W303	511	DP=3829;VDB=0.0781297;SGB=24.3862;RPB=0.987313;MQB=0.999962;MQSB=0.994361;BQB=0.539386;MQ0F=0;AC=5;AN=542;DP4=1553,1294,14,9;MQ=59	GT:PL:DP:AD:GQ	0:0,90:2:2,0:109	0:0,255:10:10,0:127	0:0,130:4:4,0:127	0:0,104:3:3,0:123	0:0,191:5:5,0:127	0:0,37:1:1,0:56	1:152,0:5:0,5:127	1:37,0:1:0,1:17	1:125,0:4:0,4:105	0:0,183:5:5,0:127	0:0,255:11:11,0:127	0:0,85:2:2,0:104	1:222,0:5:0,5:127	0:0,60:1:1,0:79	0:0,130:4:4,0:127	0:0,67:2:2,0:86	0:0,138:3:3,0:127	0:0,161:5:5,0:127	.:0,0:0:0,0:0	0:0,255:7:7,0:127	0:0,92:3:3,0:111	0:0,103:3:3,0:122	0:0,25:1:1,0:44	0:0,105:3:3,0:124	.:0,0:0:0,0:0	0:0,116:3:3,0:127	0:0,74:2:2,0:93	0:0,62:2:2,0:81	0:0,195:7:7,0:127	0:0,227:7:7,0:127	0:0,37:1:1,0:56	0:0,127:3:3,0:127	0:0,60:1:1,0:79	0:0,255:11:11,0:127	0:0,255:7:7,0:127	.:0,0:0:0,0:0	0:0,208:8:8,0:127	0:0,116:3:3,0:127	0:0,136:4:4,0:127	0:0,254:7:7,0:127
var32	sacCer_chrI	197497	G	A	BY	W303	412	DP=3677;VDB=0.033192;SGB=26.2658;RPB=0.438619;MQB=0.999984;MQSB=0.999988;BQB=0.868119;MQ0F=0;AC=4;AN=541;DP4=1491,1286,13,8;MQ=59	GT:PL:DP:AD:GQ	0:0,90:2:2,0:109	0:0,255:10:10,0:127	0:0,130:4:4,0:127	0:0,94:3:3,0:113	0:0,191:5:5,0:127	0:0,37:1:1,0:56	1:171,0:5:0,5:127	1:37,0:1:0,1:17	1:135,0:4:0,4:115	0:0,183:5:5,0:127	0:0,255:11:11,0:127	0:0,97:2:2,0:116	1:194,0:5:0,5:127	0:0,128:3:3,0:127	0:0,130:4:4,0:127	0:0,84:3:3,0:103	0:0,140:3:3,0:127	0:0,161:5:5,0:127	.:0,0:0:0,0:0	0:0,255:7:7,0:127	0:0,130:4:4,0:127	0:0,37:1:1,0:56	0:0,74:2:2,0:93	0:0,105:3:3,0:124	.:0,0:0:0,0:0	0:0,128:3:3,0:127	0:0,74:2:2,0:93	0:0,74:2:2,0:93	0:0,179:6:6,0:127	0:0,166:6:6,0:127	0:0,37:1:1,0:56	0:0,175:4:4,0:127	0:0,128:3:3,0:127	0:0,255:10:10,0:127	0:0,240:7:7,0:127	.:0,0:0:0,0:0	0:0,201:8:8,0:127	0:0,97:2:2,0:116	0:0,136:4:4,0:127	0:0,240:7:7,0:127
var33	sacCer_chrI	197560	A	G	BY	W303	408	DP=3748;VDB=0.673836;SGB=35.8986;RPB=0.919195;MQB=0.999968;MQSB=0.999254;BQB=0.83619;MQ0F=0;AC=4;AN=540;DP4=1486,1316,10,9;MQ=59	GT:PL:DP:AD:GQ	0:0,90:2:2,0:110	0:0,255:12:12,0:127	0:0,90:2:2,0:110	0:0,93:3:3,0:113	0:0,104:3:3,0:124	0:0,67:2:2,0:87	1:255,0:7:0,7:127	1:67,0:2:0,2:46	1:37,0:1:0,1:16	0:0,153:4:4,0:127	0:0,213:6:6,0:127	0:0,128:3:3,0:127	1:173,0:4:0,4:127	0:0,148:4:4,0:127	0:0,171:4:4,0:127	0:0,67:2:2,0:87	0:0,172:5:5,0:127	0:0,74:2:2,0:94	.:0,0:0:0,0:0	0:0,255:9:9,0:127	0:0,105:3:3,0:125	0:0,128:3:3,0:127	0:0,84:3:3,0:104	0:0,127:3:3,0:127	0:0,181:4:4,0:127	0:0,116:3:3,0:127	0:0,90:2:2,0:110	0:0,37:1:1,0:57	0:0,177:6:6,0:127	0:0,172:5:5,0:127	0:0,104:3:3,0:124	0:0,201:7:7,0:127	0:0,128:3:3,0:127	0:0,175:5:5,0:127	0:0,230:7:7,0:127	.:0,0:0:0,0:0	0:0,172:6:6,0:127	0:0,100:3:3,0:120	0:0,150:3:3,0:127	0:0,255:10:10,0:127
var34	sacCer_chrI	197587	G	A	BY	W303	371	DP=4202;VDB=0.530999;SGB=5.74042;RPB=0.99989;MQB=0.999997;MQSB=0.999369;BQB=0.850894;MQ0F=0;AC=4;AN=550;DP4=1674,1317,9,11;MQ=59	GT:PL:DP:AD:GQ	0:0,37:1:1,0:57	0:0,255:9:9,0:127	0:0,37:1:1,0:57	0:0,67:2:2,0:87	0:0,158:4:4,0:127	0:0,57:2:2,0:77	1:244,0:6:0,6:127	1:37,0:1:0,1:16	1:67,0:2:0,2:46	0:0,206:5:5,0:127	0:0,211:6:6,0:127	0:0,184:5:5,0:127	1:147,0:3:0,3:126	0:0,219:6:6,0:127	0:0,169:3:3,0:127	0:0,84:3:3,0:104	0:0,207:6:6,0:127	0:0,104:3:3,0:124	.:0,0:0:0,0:0	0:0,255:8:8,0:127	0:0,74:2:2,0:94	0:0,155:4:4,0:127	0:7,192:6:5,0:127	0:0,62:2:2,0:82	0:0,181:4:4,0:127	0:0,117:3:3,0:127	0:0,104:3:3,0:124	0:0,90:2:2,0:110	0:0,160:5:5,0:127	0:0,221:6:6,0:127	0:0,128:3:3,0:127	0:0,195:7:7,0:127	0:0,104:3:3,0:124	0:0,243:8:8,0:127	0:0,203:8:8,0:127	0:0,25:1:1,0:45	0:0,213:8:8,0:127	0:0,140:4:4,0:127	0:0,150:3:3,0:127	0:0,255:11:11,0:127
var35	sacCer_chrI	197646	T	G	BY	W303	312	DP=4874;VDB=0.963581;SGB=1.80021;RPB=0.935108;MQB=0.99995;MQSB=0.997575;BQB=0.841912;MQ0F=0;AC=6;AN=560;DP4=1510,1958,7,9;MQ=59	GT:PL:DP:AD:GQ	0:0,67:2:2,0:87	0:0,255:10:10,0:127	0:0,128:3:3,0:127	0:0,171:4:4,0:127	0:0,143:4:4,0:127	0:0,37:1:1,0:57	1:184,0:5:0,5:127	1:97,0:2:0,2:76	1:37,0:1:0,1:16	0:0,255:6:6,0:127	0:0,188:6:6,0:127	0:0,251:7:7,0:127	1:110,0:2:0,2:89	0:0,194:5:5,0:127	0:0,137:3:3,0:127	0:0,174:5:5,0:127	0:0,237:6:6,0:127	0:0,130:4:4,0:127	0:0,60:1:1,0:80	0:0,182:5:5,0:127	0:0,128:3:3,0:127	0:0,196:6:6,0:127	0:0,255:8:8,0:127	0:0,115:3:3,0:127	0:0,74:2:2,0:94	0:0,117:3:3,0:127	0:0,150:5:5,0:127	0:0,134:3:3,0:127	0:0,220:7:7,0:127	0:0,255:8:8,0:127	0:0,173:4:4,0:127	0:0,216:6:6,0:127	0:0,60:1:1,0:80	0:0,255:9:9,0:127	0:0,255:10:10,0:127	0:0,37:1:1,0:57	0:0,255:9:9,0:127	0:0,158:4:4,0:127	0:0,92:3:3,0:112	0:0,255:10:10,0:127
var36	sacCer_chrI	197656	A	G	BY	W303	379	DP=5090;VDB=0.978239;SGB=8.29767;RPB=0.591155;MQB=0.999967;MQSB=0.998603;BQB=0.997931;MQ0F=0;AC=6;AN=559;DP4=1722,1871,8,10;MQ=59	GT:PL:DP:AD:GQ	0:0,105:3:3,0:125	0:0,255:10:10,0:127	0:0,128:3:3,0:127	0:0,181:4:4,0:127	0:0,221:6:6,0:127	0:0,25:1:1,0:45	1:160,0:5:0,5:127	1:97,0:2:0,2:76	1:37,0:1:0,1:16	0:0,255:6:6,0:127	0:0,177:6:6,0:127	0:0,255:8:8,0:127	1:173,0:4:0,4:127	0:0,223:5:5,0:127	0:0,147:3:3,0:127	0:0,152:4:4,0:127	0:0,206:5:5,0:127	0:0,118:4:4,0:127	0:0,60:1:1,0:80	0:0,160:5:5,0:127	0:0,128:3:3,0:127	0:0,239:7:7,0:127	0:0,225:6:6,0:127	0:0,184:5:5,0:127	0:0,104:3:3,0:124	0:0,135:4:4,0:127	0:0,208:6:6,0:127	0:0,110:2:2,0:127	0:0,203:6:6,0:127	0:0,254:8:8,0:127	0:0,203:5:5,0:127	0:0,193:6:6,0:127	0:0,127:3:3,0:127	0:0,255:9:9,0:127	0:0,255:8:8,0:127	0:0,67:2:2,0:87	0:0,255:9:9,0:127	0:0,221:6:6,0:127	0:0,67:2:2,0:87	0:0,255:9:9,0:127
var37	sacCer_chrI	197694	G	T	BY	W303	336	DP=4746;VDB=0.0792406;SGB=30.797;RPB=0.667939;MQB=0.999998;MQSB=0.999567;BQB=0.589311;MQ0F=0;AC=6;AN=558;DP4=1744,1726,7,11;MQ=59	GT:PL:DP:AD:GQ	0:0,124:4:4,0:127	0:0,127:3:3,0:127	0:0,120:2:2,0:127	0:0,175:5:5,0:127	0:0,209:5:5,0:127	0:0,37:1:1,0:56	1:114,0:4:0,4:94	1:67,0:2:0,2:47	.:0,0:0:0,0:0	0:0,255:8:8,0:127	0:0,127:3:3,0:127	0:0,212:7:7,0:127	1:161,0:4:0,4:127	0:0,162:5:5,0:127	0:0,135:4:4,0:127	0:0,152:4:4,0:127	0:0,184:5:5,0:127	0:0,105:3:3,0:124	0:0,96:2:2,0:115	0:0,94:3:3,0:113	.:0,0:0:0,0:0	0:0,182:5:5,0:127	0:0,243:7:7,0:127	0:0,104:3:3,0:123	0:0,104:3:3,0:123	0:0,74:2:2,0:93	0:0,203:5:5,0:127	0:0,173:4:4,0:127	0:0,152:5:5,0:127	0:0,255:10:10,0:127	0:0,153:4:4,0:127	0:0,193:6:6,0:127	0:0,152:4:4,0:127	0:0,255:9:9,0:127	0:0,183:5:5,0:127	0:0,67:2:2,0:86	0:0,226:6:6,0:127	0:0,252:7:7,0:127	0:0,197:5:5,0:127	0:0,226:6:6,0:127
var38	sacCer_chrI	197695	A	G	BY	W303	318	DP=4816;VDB=0.0807458;SGB=2.8822;RPB=0.753049;MQB=0.99999;MQSB=0.998367;BQB=0.339315;MQ0F=0;AC=6;AN=562;DP4=1724,1788,8,12;MQ=59	GT:PL:DP:AD:GQ	0:0,135:4:4,0:127	0:0,127:3:3,0:127	0:0,120:2:2,0:127	0:0,175:5:5,0:127	0:0,219:5:5,0:127	0:0,37:1:1,0:56	1:124,0:4:0,4:104	1:67,0:2:0,2:47	.:0,0:0:0,0:0	0:0,255:8:8,0:127	0:0,106:4:4,0:125	0:0,243:7:7,0:127	1:152,0:4:0,4:127	0:0,195:5:5,0:127	0:0,135:4:4,0:127	0:0,182:5:5,0:127	0:0,194:5:5,0:127	0:0,105:3:3,0:124	0:0,97:2:2,0:116	0:0,105:3:3,0:124	0:0,37:1:1,0:56	0:0,146:4:4,0:127	0:0,226:6:6,0:127	0:0,124:4:4,0:127	0:0,152:4:4,0:127	0:0,104:3:3,0:123	0:0,203:5:5,0:127	0:0,173:4:4,0:127	0:0,174:5:5,0:127	0:0,255:8:8,0:127	0:0,153:4:4,0:127	0:0,236:7:7,0:127	0:0,152:4:4,0:127	0:0,255:10:10,0:127	0:0,218:7:7,0:127	0:0,67:2:2,0:86	0:0,226:6:6,0:127	0:0,252:7:7,0:127	0:0,206:5:5,0:127	0:0,226:6:6,0:127
var39	sacCer_chrI	197758	A	G	BY	W303	577	DP=5934;VDB=0.204173;SGB=33.0048;RPB=0.994162;MQB=0.999998;MQSB=0.999781;BQB=0.927589;MQ0F=0;AC=5;AN=566;DP4=2615,1623,14,11;MQ=59	GT:PL:DP:AD:GQ	0:0,222:6:6,0:127	0:0,152:5:5,0:127	0:0,225:5:5,0:127	0:0,152:4:4,0:127	0:0,117:3:3,0:127	0:0,150:3:3,0:127	1:115,0:3:0,3:95	1:74,0:2:0,2:54	1:150,0:3:0,3:127	0:0,204:5:5,0:127	0:0,202:6:6,0:127	0:0,255:10:10,0:127	1:253,0:6:0,6:127	0:0,177:4:4,0:127	0:0,230:5:5,0:127	0:0,255:11:11,0:127	0:0,189:7:7,0:127	0:0,107:3:3,0:126	0:0,103:3:3,0:122	0:0,160:5:5,0:127	0:0,254:8:8,0:127	0:0,152:5:5,0:127	0:0,121:4:4,0:127	0:0,218:7:7,0:127	0:0,255:12:12,0:127	0:0,117:3:3,0:127	0:16,249:7:6,0:127	0:0,228:6:6,0:127	0:0,213:6:6,0:127	0:0,188:6:6,0:127	0:0,242:6:6,0:127	0:0,191:6:6,0:127	0:0,97:2:2,0:116	0:0,255:13:13,0:127	0:0,255:9:9,0:127	0:0,188:6:6,0:127	0:0,255:14:14,0:127	0:0,255:11:11,0:127	0:0,195:5:5,0:127	0:0,255:8:8,0:127
var40	sacCer_chrI	197760	G	C	BY	W303	560	DP=5822;VDB=0.0582161;SGB=13.5455;RPB=0.999972;MQB=0.999998;MQSB=0.999776;BQB=0.840301;MQ0F=0;AC=5;AN=566;DP4=2552,1577,13,13;MQ=59	GT:PL:DP:AD:GQ	0:0,205:5:5,0:127	0:0,140:5:5,0:127	0:0,225:5:5,0:127	0:0,196:5:5,0:127	0:0,117:3:3,0:127	0:0,150:3:3,0:127	1:107,0:3:0,3:86	1:74,0:2:0,2:53	1:96,0:2:0,2:75	0:0,177:5:5,0:127	0:0,235:7:7,0:127	0:0,255:9:9,0:127	1:254,0:6:0,6:127	0:0,177:4:4,0:127	0:0,230:5:5,0:127	0:0,255:10:10,0:127	0:0,205:7:7,0:127	0:0,115:3:3,0:127	0:0,115:3:3,0:127	0:0,146:5:5,0:127	0:0,254:8:8,0:127	0:0,146:5:5,0:127	0:0,92:3:3,0:112	0:0,212:7:7,0:127	0:0,255:12:12,0:127	0:0,128:3:3,0:127	0:0,239:6:6,0:127	0:0,228:6:6,0:127	0:0,225:6:6,0:127	0:0,218:7:7,0:127	0:0,225:5:5,0:127	0:0,207:6:6,0:127	0:0,127:3:3,0:127	0:0,255:12:12,0:127	0:0,255:9:9,0:127	0:0,188:6:6,0:127	0:0,255:11:11,0:127	0:0,255:11:11,0:127	0:0,195:5:5,0:127	0:0,255:9:9,0:127
var41	sacCer_chrI	197765	C	G	BY	W303	569	DP=6071;VDB=0.146678;SGB=30.2994;RPB=0.98515;MQB=0.999998;MQSB=0.999775;BQB=0.989372;MQ0F=0;AC=5;AN=566;DP4=2576,1630,9,12;MQ=59	GT:PL:DP:AD:GQ	0:0,197:5:5,0:127	0:0,152:5:5,0:127	0:0,255:6:6,0:127	0:0,205:5:5,0:127	0:0,94:3:3,0:114	0:0,138:3:3,0:127	1:115,0:3:0,3:94	1:37,0:1:0,1:16	1:175,0:4:0,4:127	0:0,201:6:6,0:127	0:0,244:6:6,0:127	0:0,255:10:10,0:127	1:247,0:6:0,6:127	0:0,177:4:4,0:127	0:0,221:5:5,0:127	0:0,255:10:10,0:127	0:0,196:7:7,0:127	0:0,90:2:2,0:110	0:0,115:3:3,0:127	0:0,149:5:5,0:127	0:0,252:9:9,0:127	0:0,152:5:5,0:127	0:0,105:3:3,0:125	0:0,248:8:8,0:127	0:0,255:13:13,0:127	0:0,140:3:3,0:127	0:0,252:7:7,0:127	0:0,228:6:6,0:127	0:0,255:7:7,0:127	0:0,255:7:7,0:127	0:0,255:7:7,0:127	0:0,207:6:6,0:127	0:0,127:3:3,0:127	0:0,255:10:10,0:127	0:0,255:8:8,0:127	0:0,211:6:6,0:127	0:0,255:12:12,0:127	0:0,255:11:11,0:127	0:0,195:5:5,0:127	0:0,255:10:10,0:127
var42	sacCer_chrI	197770	A	G	BY	W303	610	DP=6100;VDB=0.228878;SGB=19.4722;RPB=0.958943;MQB=1;MQSB=1;BQB=0.80205;MQ0F=0;AC=5;AN=567;DP4=2568,1669,14,14;MQ=60	GT:PL:DP:AD:GQ	0:0,175:4:4,0:127	0:0,152:5:5,0:127	0:0,255:6:6,0:127	0:0,193:5:5,0:127	0:0,94:3:3,0:113	0:0,150:3:3,0:127	1:115,0:3:0,3:95	1:90,0:2:0,2:70	1:141,0:4:0,4:121	0:0,220:6:6,0:127	0:0,255:7:7,0:127	0:0,255:10:10,0:127	1:244,0:6:0,6:127	0:0,177:4:4,0:127	0:0,221:5:5,0:127	0:0,255:11:11,0:127	0:0,205:7:7,0:127	0:0,90:2:2,0:109	0:0,90:2:2,0:109	0:0,179:6:6,0:127	0:0,255:9:9,0:127	0:0,113:4:4,0:127	0:0,105:3:3,0:124	0:0,237:7:7,0:127	0:0,255:13:13,0:127	0:0,150:3:3,0:127	0:0,255:9:9,0:127	0:0,228:6:6,0:127	0:0,249:6:6,0:127	0:0,255:7:7,0:127	0:0,255:7:7,0:127	0:0,207:6:6,0:127	0:0,105:3:3,0:124	0:0,255:12:12,0:127	0:0,255:9:9,0:127	0:0,238:7:7,0:127	0:0,255:13:13,0:127	0:0,255:12:12,0:127	0:0,195:5:5,0:127	0:0,255:10:10,0:127
var43	sacCer_chrI	197772	A	G	BY	W303	633	DP=6324;VDB=0.328243;SGB=27.8048;RPB=0.905464;MQB=0.999998;MQSB=0.999786;BQB=0.967495;MQ0F=0;AC=5;AN=568;DP4=2715,1727,11,13;MQ=59	GT:PL:DP:AD:GQ	0:0,175:4:4,0:127	0:0,139:6:6,0:127	0:0,255:6:6,0:127	0:0,208:6:6,0:127	0:0,105:3:3,0:125	0:0,138:3:3,0:127	1:115,0:3:0,3:94	1:90,0:2:0,2:69	1:175,0:4:0,4:127	0:0,240:7:7,0:127	0:0,255:7:7,0:127	0:0,255:10:10,0:127	1:224,0:5:0,5:127	0:0,202:5:5,0:127	0:0,246:6:6,0:127	0:0,255:13:13,0:127	0:0,205:7:7,0:127	0:0,90:2:2,0:110	0:0,148:4:4,0:127	0:0,150:5:5,0:127	0:0,255:9:9,0:127	0:0,129:5:5,0:127	0:0,105:3:3,0:125	0:0,237:7:7,0:127	0:0,255:13:13,0:127	0:0,150:3:3,0:127	0:0,255:9:9,0:127	0:0,203:5:5,0:127	0:0,255:7:7,0:127	0:0,241:6:6,0:127	0:0,244:6:6,0:127	0:0,207:6:6,0:127	0:0,127:3:3,0:127	0:0,255:13:13,0:127	0:0,255:9:9,0:127	0:0,243:7:7,0:127	0:0,255:14:14,0:127	0:0,255:12:12,0:127	0:0,195:5:5,0:127	0:0,255:11:11,0:127
var44	sacCer_chrI	197783	G	A	BY	W303	717	DP=6176;VDB=0.770439;SGB=25.4;RPB=0.977505;MQB=1;MQSB=1;BQB=0.733572;MQ0F=0;AC=5;AN=568;DP4=2605,1600,17,13;MQ=60	GT:PL:DP:AD:GQ	0:0,150:3:3,0:127	0:0,166:6:6,0:127	0:0,207:6:6,0:127	0:0,214:5:5,0:127	0:0,57:2:2,0:77	0:0,150:3:3,0:127	1:163,0:4:0,4:127	1:60,0:1:0,1:39	1:224,0:5:0,5:127	0:0,230:7:7,0:127	0:0,244:6:6,0:127	0:0,240:8:8,0:127	1:241,0:7:0,7:127	0:0,202:5:5,0:127	0:0,246:6:6,0:127	0:0,255:12:12,0:127	0:0,162:6:6,0:127	0:0,90:2:2,0:110	0:0,155:4:4,0:127	0:0,146:4:4,0:127	0:0,233:8:8,0:127	0:0,129:5:5,0:127	0:0,105:3:3,0:125	0:0,227:7:7,0:127	0:0,255:12:12,0:127	0:0,150:3:3,0:127	0:0,255:9:9,0:127	0:0,228:6:6,0:127	0:0,255:7:7,0:127	0:0,255:8:8,0:127	0:0,255:7:7,0:127	0:0,186:6:6,0:127	0:0,127:3:3,0:127	0:0,255:9:9,0:127	0:0,240:8:8,0:127	0:0,243:7:7,0:127	0:0,255:14:14,0:127	0:0,255:11:11,0:127	0:0,195:5:5,0:127	0:0,255:10:10,0:127
var45	sacCer_chrI	197791	A	G	BY	W303	749	DP=6955;VDB=0.30338;SGB=22.6291;RPB=0.90238;MQB=0.999991;MQSB=0.999318;BQB=0.830575;MQ0F=0;AC=5;AN=569;DP4=3136,1749,19,17;MQ=59	GT:PL:DP:AD:GQ	0:0,166:4:4,0:127	0:0,143:6:6,0:127	0:0,255:7:7,0:127	0:0,201:5:5,0:127	0:0,135:4:4,0:127	0:0,150:3:3,0:127	1:152,0:4:0,4:127	1:60,0:1:0,1:40	1:249,0:6:0,6:127	0:0,255:8:8,0:127	0:0,255:8:8,0:127	0:0,255:9:9,0:127	1:255,0:7:0,7:127	0:0,235:6:6,0:127	0:0,255:8:8,0:127	0:0,255:13:13,0:127	0:0,235:10:10,0:127	0:0,90:2:2,0:109	0:0,155:5:5,0:127	0:0,203:6:6,0:127	0:0,255:10:10,0:127	0:0,129:5:5,0:127	0:0,105:3:3,0:124	0:0,255:9:9,0:127	0:0,255:14:14,0:127	0:0,175:4:4,0:127	0:0,255:11:11,0:127	0:0,255:8:8,0:127	0:0,255:9:9,0:127	0:0,216:5:5,0:127	0:0,252:7:7,0:127	0:0,255:8:8,0:127	0:0,117:3:3,0:127	0:0,255:10:10,0:127	0:0,255:11:11,0:127	0:0,249:8:8,0:127	0:0,255:22:22,0:127	0:0,255:14:14,0:127	0:0,250:7:7,0:127	0:0,255:13:13,0:127
var46	sacCer_chrI	197811	G	A	BY	W303	741	DP=6835;VDB=0.0440629;SGB=31.4334;RPB=0.449531;MQB=0.999969;MQSB=0.995989;BQB=0.740615;MQ0F=0;AC=5;AN=570;DP4=2607,2037,14,14;MQ=59	GT:PL:DP:AD:GQ	0:0,127:3:3,0:127	0:0,255:8:8,0:127	0:0,247:7:7,0:127	0:0,181:4:4,0:127	0:0,105:3:3,0:125	0:0,80:2:2,0:100	1:152,0:4:0,4:127	1:60,0:1:0,1:39	1:225,0:6:0,6:127	0:0,228:7:7,0:127	0:0,255:10:10,0:127	0:0,237:8:8,0:127	1:214,0:5:0,5:127	0:0,253:6:6,0:127	0:0,245:7:7,0:127	0:0,255:13:13,0:127	0:0,255:9:9,0:127	0:0,37:1:1,0:57	0:0,183:6:6,0:127	0:0,255:8:8,0:127	0:0,255:10:10,0:127	0:0,183:5:5,0:127	0:0,125:4:4,0:127	0:0,253:8:8,0:127	0:0,255:13:13,0:127	0:0,150:3:3,0:127	0:0,255:12:12,0:127	0:0,255:8:8,0:127	0:0,255:8:8,0:127	0:0,255:7:7,0:127	0:0,250:6:6,0:127	0:0,255:8:8,0:127	0:0,67:2:2,0:87	0:0,255:10:9,0:127	0:0,255:11:11,0:127	0:0,255:8:8,0:127	0:0,255:22:22,0:127	0:0,255:11:11,0:127	0:0,255:8:8,0:127	0:0,255:13:13,0:127
var47	sacCer_chrI	197819	A	G	BY	W303	710	DP=7371;VDB=0.524993;SGB=31.4333;RPB=0.696524;MQB=0.999984;MQSB=0.997697;BQB=0.882301;MQ0F=0;AC=5;AN=570;DP4=2661,2234,13,15;MQ=59	GT:PL:DP:AD:GQ	0:0,127:3:3,0:127	0:0,255:10:10,0:127	0:0,255:7:7,0:127	0:0,181:4:4,0:127	0:0,136:4:4,0:127	0:0,78:2:2,0:98	1:143,0:4:0,4:122	1:48,0:1:0,1:27	1:216,0:5:0,5:127	0:0,228:7:7,0:127	0:0,255:11:11,0:127	0:0,249:8:8,0:127	1:204,0:5:0,5:127	0:0,255:7:7,0:127	0:0,255:8:8,0:127	0:0,255:14:14,0:127	0:0,255:9:9,0:127	0:0,37:1:1,0:57	0:0,187:5:5,0:127	0:0,195:6:6,0:127	0:0,255:10:10,0:127	0:0,202:5:5,0:127	0:0,179:6:6,0:127	0:0,255:8:8,0:127	0:0,255:12:12,0:127	0:0,214:5:5,0:127	0:0,255:13:13,0:127	0:0,255:7:7,0:127	0:0,255:9:9,0:127	0:0,249:6:6,0:127	0:0,255:6:6,0:127	0:0,255:9:9,0:127	0:0,67:2:2,0:87	0:0,255:9:9,0:127	0:0,255:14:14,0:127	0:0,255:8:8,0:127	0:0,255:21:21,0:127	0:0,255:13:13,0:127	0:0,255:8:8,0:127	0:0,255:15:15,0:127
var48	sacCer_chrI	197825	G	A	BY	W303	746	DP=7310;VDB=0.527131;SGB=44.2894;RPB=0.496968;MQB=0.999981;MQSB=0.997619;BQB=0.781774;MQ0F=0;AC=5;AN=570;DP4=2594,2216,16,16;MQ=59	GT:PL:DP:AD:GQ	0:0,158:4:4,0:127	0:0,255:11:11,0:127	0:0,255:7:7,0:127	0:0,181:4:4,0:127	0:0,127:3:3,0:127	0:0,80:2:2,0:100	1:152,0:4:0,4:127	1:60,0:1:0,1:39	1:255,0:7:0,7:127	0:0,221:7:7,0:127	0:0,255:10:10,0:127	0:0,246:8:8,0:127	1:218,16:7:1,6:127	0:0,255:7:7,0:127	0:0,255:8:8,0:127	0:0,255:14:14,0:127	0:0,255:9:9,0:127	0:0,37:1:1,0:57	0:0,201:6:6,0:127	0:0,250:7:7,0:127	0:0,255:10:10,0:127	0:0,218:6:6,0:127	0:0,179:6:6,0:127	0:0,255:8:8,0:127	0:0,255:12:12,0:127	0:0,214:5:5,0:127	0:0,255:13:13,0:127	0:0,255:7:7,0:127	0:0,255:7:7,0:127	0:0,255:8:8,0:127	0:0,255:6:6,0:127	0:0,235:6:6,0:127	0:0,67:2:2,0:87	0:0,255:8:8,0:127	0:0,255:13:13,0:127	0:0,255:8:8,0:127	0:0,255:20:20,0:127	0:0,255:13:13,0:127	0:0,255:7:7,0:127	0:0,255:15:15,0:127
var49	sacCer_chrI	197873	G	A	BY	W303	954	DP=7922;VDB=0.27726;SGB=58.2642;RPB=0.995189;MQB=1;MQSB=1;BQB=0.229562;MQ0F=0;AC=5;AN=571;DP4=3359,2179,29,20;MQ=60	GT:PL:DP:AD:GQ	0:0,217:6:6,0:127	0:0,255:15:15,0:127	0:0,171:5:5,0:127	0:0,255:9:9,0:127	0:0,225:6:6,0:127	0:0,92:3:3,0:111	1:252,0:8:0,8:127	1:174,0:5:0,5:127	1:255,0:8:0,8:127	0:0,255:10:10,0:127	0:0,255:9:9,0:127	0:0,255:8:8,0:127	1:182,0:5:0,5:127	0:0,255:8:8,0:127	0:0,224:6:6,0:127	0:0,255:15:15,0:127	0:0,255:15:15,0:127	0:0,115:3:3,0:127	0:0,191:5:5,0:127	0:0,213:7:7,0:127	0:0,255:13:13,0:127	0:0,228:7:7,0:127	0:0,129:5:5,0:127	0:0,205:9:9,0:127	0:0,205:7:7,0:127	0:0,174:4:4,0:127	0:0,255:12:12,0:127	0:0,255:8:8,0:127	0:0,255:12:12,0:127	0:0,255:12:12,0:127	0:0,255:9:9,0:127	0:0,255:8:8,0:127	0:0,129:4:4,0:127	0:0,255:10:10,0:127	0:0,255:16:16,0:127	0:0,255:8:8,0:127	0:0,255:23:23,0:127	0:0,255:16:16,0:127	0:0,255:12:12,0:127	0:0,255:21:21,0:127
var50	sacCer_chrI	197908	C	T	BY	W303	958	DP=8115;VDB=0.252812;SGB=123.496;RPB=0.748246;MQB=1;MQSB=1;BQB=0.438729;MQ0F=0;AC=5;AN=572;DP4=3358,2502,33,18;MQ=60	GT:PL:DP:AD:GQ	0:0,218:7:7,0:127	0:0,255:16:16,0:127	0:0,183:5:5,0:127	0:0,255:9:9,0:127	0:0,159:6:6,0:127	0:0,97:2:2,0:116	1:210,0:8:0,8:127	1:193,0:5:0,5:127	1:255,0:11:0,11:127	0:0,255:15:15,0:127	0:0,227:7:7,0:127	0:0,255:8:8,0:127	1:191,0:5:0,5:127	0:0,255:7:7,0:127	0:0,224:6:6,0:127	0:0,255:13:13,0:127	0:0,255:15:15,0:127	0:0,166:6:6,0:127	0:0,152:4:4,0:127	0:0,255:9:9,0:127	0:0,255:11:11,0:127	0:0,219:7:7,0:127	0:0,243:9:9,0:127	0:0,255:10:10,0:127	0:0,141:5:5,0:127	0:0,247:7:7,0:127	0:0,255:13:13,0:127	0:0,219:6:6,0:127	0:0,255:18:18,0:127	0:0,255:15:15,0:127	0:0,255:8:8,0:127	0:0,255:9:9,0:127	0:0,255:9:9,0:127	0:0,255:12:12,0:127	0:0,255:16:16,0:127	0:0,255:9:9,0:127	0:0,255:22:22,0:127	0:0,255:16:16,0:127	0:0,255:13:13,0:127	0:0,255:24:24,0:127
var51	sacCer_chrI	197919	G	GA	BY	W303	412	INDEL;IDV=13;IMF=1;DP=7831;VDB=0.619706;SGB=117.006;MQSB=0.999416;MQ0F=0;AC=5;AN=571;DP4=4458,3333,28,12;MQ=59	GT:PL:DP:AD:GQ	0:0,166:9:9,0:127	0:0,255:20:20,0:127	0:0,190:9:9,0:127	0:0,217:13:13,0:127	0:0,137:6:6,0:127	0:0,95:4:4,0:115	1:156,0:9:1,8:127	1:116,0:7:2,5:95	1:141,43:14:6,8:77	0:0,253:20:20,0:127	0:0,164:7:7,0:127	0:0,200:13:13,0:127	1:63,42:7:4,3:3	0:0,184:10:10,0:127	0:0,158:9:9,0:127	0:0,255:17:17,0:127	0:0,255:19:19,0:127	0:0,130:7:7,0:127	0:0,101:5:5,0:121	0:0,200:10:10,0:127	0:0,255:18:18,0:127	0:0,171:8:8,0:127	0:0,193:12:12,0:127	0:0,177:9:9,0:127	0:0,134:6:6,0:127	0:0,190:11:11,0:127	0:0,231:16:16,0:127	0:0,161:9:9,0:127	0:0,252:20:20,0:127	0:0,254:21:21,0:127	0:0,190:12:12,0:127	0:0,215:13:13,0:127	0:0,182:12:12,0:127	0:0,253:15:15,0:127	0:0,255:20:20,0:127	0:0,206:13:13,0:127	0:0,255:29:29,0:127	0:0,255:22:22,0:127	0:0,231:15:15,0:127	0:0,255:30:30,0:127
var52	sacCer_chrI	197983	T	A	BY	W303	999	DP=8617;VDB=0.741081;SGB=48.6168;RPB=0.585546;MQB=0.99999;MQSB=0.99997;BQB=0.954628;MQ0F=0;AC=5;AN=572;DP4=3481,2479,42,17;MQ=59	GT:PL:DP:AD:GQ	0:0,146:5:5,0:127	0:0,255:15:15,0:127	0:0,255:11:11,0:127	0:0,255:12:12,0:127	0:0,255:9:9,0:127	0:0,194:5:5,0:127	1:255,0:12:0,12:127	1:200,0:4:0,4:127	1:255,0:10:0,10:127	0:0,255:16:16,0:127	0:0,182:6:6,0:127	0:0,255:13:13,0:127	1:255,0:6:0,6:127	0:0,255:8:8,0:127	0:0,255:8:8,0:127	0:0,255:14:14,0:127	0:0,255:11:11,0:127	0:0,234:8:8,0:127	0:0,202:6:6,0:127	0:0,255:11:11,0:127	0:0,255:16:16,0:127	0:0,174:5:5,0:127	0:0,255:10:10,0:127	0:0,237:10:10,0:127	0:0,253:8:8,0:127	0:0,255:9:9,0:127	0:0,255:11:11,0:127	0:0,255:7:7,0:127	0:0,255:19:18,0:127	0:0,255:16:16,0:127	0:0,216:9:9,0:127	0:0,255:10:10,0:127	0:0,255:15:15,0:127	0:0,255:15:15,0:127	0:0,255:14:14,0:127	0:0,224:5:5,0:127	0:0,255:12:12,0:127	0:0,255:11:11,0:127	0:0,255:12:11,0:127	0:0,255:17:17,0:127
var53	sacCer_chrI	198013	T	A	BY	W303	781	DP=8304;VDB=1.3714e-05;SGB=66.902;RPB=0.997545;MQB=0.999983;MQSB=0.999825;BQB=0.599129;MQ0F=0;AC=6;AN=573;DP4=3125,2800,24,20;MQ=59	GT:PL:DP:AD:GQ	0:0,189:4:4,0:127	0:0,255:18:18,0:127	0:0,255:13:13,0:127	0:0,255:9:9,0:127	0:0,255:10:10,0:127	0:0,155:4:4,0:127	1:255,0:11:0,11:127	1:130,0:4:0,4:110	1:190,0:7:0,7:127	0:0,255:15:15,0:127	0:0,173:6:6,0:127	0:0,255:13:13,0:127	1:183,0:5:0,5:127	0:0,255:9:9,0:127	0:0,207:5:5,0:127	0:0,255:13:12,0:127	0:0,255:8:8,0:127	0:0,143:6:6,0:127	0:0,255:8:8,0:127	0:0,255:15:15,0:127	0:0,255:14:14,0:127	0:0,230:7:7,0:127	0:0,255:15:15,0:127	0:0,219:7:7,0:127	0:0,255:15:15,0:127	0:0,255:11:11,0:127	0:0,255:9:9,0:127	0:0,255:8:8,0:127	0:0,255:22:22,0:127	0:0,255:17:17,0:127	0:0,255:10:10,0:127	0:0,255:10:10,0:127	0:0,255:14:14,0:127	0:0,255:19:19,0:127	0:0,255:15:15,0:127	0:0,224:5:5,0:127	0:0,255:11:11,0:127	0:0,255:9:9,0:127	0:0,255:10:10,0:127	0:0,255:15:15,0:127
var54	sacCer_chrI	198022	A	G	BY	W303	759	DP=8279;VDB=7.12432e-06;SGB=77.9151;RPB=0.666144;MQB=0.999983;MQSB=0.999837;BQB=0.274909;MQ0F=0;AC=5;AN=572;DP4=3192,2805,22,24;MQ=59	GT:PL:DP:AD:GQ	0:0,189:4:4,0:127	0:0,255:19:19,0:127	0:0,255:13:13,0:127	0:0,255:9:9,0:127	0:0,255:10:10,0:127	0:0,194:5:5,0:127	1:255,0:12:0,12:127	1:130,0:4:0,4:110	1:196,0:7:0,7:127	0:0,255:15:15,0:127	0:0,200:7:7,0:127	0:0,255:13:13,0:127	1:176,0:5:0,5:127	0:0,255:9:9,0:127	0:0,248:7:7,0:127	0:0,255:14:14,0:127	0:0,255:8:8,0:127	0:0,149:5:5,0:127	0:0,255:8:8,0:127	0:0,255:16:16,0:127	0:0,255:14:14,0:127	0:0,250:8:8,0:127	0:0,255:15:15,0:127	0:0,248:8:8,0:127	0:0,255:13:13,0:127	0:0,255:11:11,0:127	0:0,255:12:12,0:127	0:0,255:7:7,0:127	0:0,255:21:21,0:127	0:0,255:17:17,0:127	0:0,243:9:9,0:127	0:0,255:9:9,0:127	0:0,255:14:14,0:127	0:0,255:19:19,0:127	0:0,255:15:15,0:127	0:0,224:5:5,0:127	0:0,255:13:13,0:127	0:0,255:9:9,0:127	0:0,255:10:10,0:127	0:0,255:14:14,0:127
var55	sacCer_chrI	198027	C	T	BY	W303	573	DP=8669;VDB=8.68722e-06;SGB=107.356;RPB=0.435013;MQB=0.999994;MQSB=0.999148;BQB=2.47642e-11;MQ0F=0;AC=5;AN=570;DP4=3322,2990,18,24;MQ=59	GT:PL:DP:AD:GQ	0:0,203:5:5,0:127	0:0,255:16:16,0:127	0:0,255:14:14,0:127	0:0,255:9:9,0:127	0:0,255:10:10,0:127	0:0,244:6:6,0:127	1:255,0:12:0,12:127	1:90,0:4:0,4:69	1:125,0:6:0,6:104	0:0,255:16:16,0:127	0:0,200:7:7,0:127	0:0,255:13:13,0:127	1:144,0:5:0,5:123	0:0,255:9:9,0:127	0:0,255:7:7,0:127	0:0,255:14:14,0:127	0:0,255:8:8,0:127	0:0,149:5:5,0:127	0:0,255:8:8,0:127	0:0,255:15:15,0:127	0:0,255:14:14,0:127	0:0,255:9:9,0:127	0:0,255:13:13,0:127	0:0,255:9:9,0:127	0:0,255:18:18,0:127	0:0,255:12:12,0:127	0:0,255:13:13,0:127	0:0,255:7:7,0:127	0:0,255:24:24,0:127	0:0,255:17:17,0:127	0:0,255:10:10,0:127	0:0,255:9:9,0:127	0:0,255:14:14,0:127	0:0,255:18:18,0:127	0:0,255:15:15,0:127	0:0,195:5:5,0:127	0:0,255:11:11,0:127	0:0,255:10:10,0:127	0:0,255:11:11,0:127	0:0,255:17:17,0:127
var56	sacCer_chrI	198118	G	A	BY	W303	669	DP=10142;VDB=0.00321496;SGB=133.359;RPB=0.640273;MQB=0.999998;MQSB=0.999772;BQB=0.00142995;MQ0F=0;AC=5;AN=572;DP4=3340,3518,27,22;MQ=59	GT:PL:DP:AD:GQ	0:0,255:12:12,0:127	0:0,255:22:22,0:127	0:0,255:17:17,0:127	0:0,255:10:10,0:127	0:0,243:7:7,0:127	0:0,255:8:8,0:127	1:255,0:17:0,17:127	1:90,0:2:0,2:69	1:161,0:6:0,6:127	0:0,255:19:19,0:127	0:0,255:9:9,0:127	0:0,255:18:18,0:127	1:239,0:9:0,9:127	0:0,201:6:6,0:127	0:0,255:13:13,0:127	0:0,255:10:10,0:127	0:0,255:8:8,0:127	0:0,255:9:9,0:127	0:0,255:13:13,0:127	0:0,255:15:15,0:127	0:0,255:15:15,0:127	0:0,221:8:8,0:127	0:0,255:11:11,0:127	0:0,255:15:15,0:127	0:0,255:10:10,0:127	0:0,255:17:17,0:127	0:0,255:13:13,0:127	0:0,255:8:8,0:127	0:0,255:22:22,0:127	0:0,255:22:22,0:127	0:0,255:14:14,0:127	0:0,255:10:10,0:127	0:0,255:18:18,0:127	0:0,255:27:27,0:127	0:0,255:16:16,0:127	0:0,255:9:9,0:127	0:0,255:11:11,0:127	0:0,255:11:11,0:127	0:0,255:16:16,0:127	0:0,255:18:18,0:127
var57	sacCer_chrI	198168	G	T	BY	W303	882	DP=11721;VDB=0.22356;SGB=133.47;RPB=0.947336;MQB=0.999994;MQSB=0.999504;BQB=0.194444;MQ0F=0;AC=5;AN=572;DP4=2905,4635,25,29;MQ=59	GT:PL:DP:AD:GQ	0:0,255:11:11,0:127	0:0,255:24:24,0:127	0:0,255:19:19,0:127	0:0,255:12:12,0:127	0:0,255:8:8,0:127	0:0,255:10:10,0:127	1:255,0:17:0,17:127	1:186,0:4:0,4:127	1:218,0:9:0,9:127	0:0,255:22:22,0:127	0:0,255:10:10,0:127	0:0,255:21:21,0:127	1:255,0:9:0,9:127	0:0,175:5:5,0:127	0:0,255:12:12,0:127	0:0,255:11:11,0:127	0:0,255:11:11,0:127	0:0,255:9:9,0:127	0:0,255:11:11,0:127	0:0,255:14:14,0:127	0:0,255:15:15,0:127	0:0,255:12:12,0:127	0:0,255:13:13,0:127	0:0,255:17:17,0:127	0:0,255:10:10,0:127	0:0,255:15:15,0:127	0:0,255:16:16,0:127	0:0,255:8:8,0:127	0:0,255:21:21,0:127	0:0,255:23:23,0:127	0:0,255:18:18,0:127	0:0,255:11:11,0:127	0:0,255:19:19,0:127	0:0,255:22:22,0:127	0:0,255:13:13,0:127	0:0,255:9:9,0:127	0:0,255:13:13,0:127	0:0,255:13:13,0:127	0:0,255:17:17,0:127	0:0,255:21:21,0:127
var58	sacCer_chrI	198190	T	C	BY	W303	988	DP=11954;VDB=0.989739;SGB=73.6773;RPB=0.746269;MQB=0.999958;MQSB=0.999164;BQB=0.76312;MQ0F=0;AC=5;AN=571;DP4=3137,4626,36,32;MQ=59	GT:PL:DP:AD:GQ	0:0,255:14:14,0:127	0:0,255:24:24,0:127	0:0,255:19:19,0:127	0:0,255:10:10,0:127	0:0,255:11:11,0:127	0:0,255:14:14,0:127	1:255,0:15:0,15:127	1:255,0:7:0,7:127	1:255,0:10:0,10:127	0:0,255:23:23,0:127	0:0,255:10:10,0:127	0:0,255:19:19,0:127	1:255,0:10:0,10:127	0:0,194:5:5,0:127	0:0,255:15:15,0:127	0:0,255:9:9,0:127	0:21,255:13:12,1:127	0:0,255:12:12,0:127	0:0,255:10:10,0:127	0:0,255:18:18,0:127	0:0,255:13:13,0:127	0:0,255:15:15,0:127	0:0,255:11:11,0:127	0:0,255:15:15,0:127	0:0,255:8:8,0:127	0:0,255:16:16,0:127	0:0,255:16:16,0:127	0:0,255:11:11,0:127	0:0,255:23:22,1:127	0:0,255:25:25,0:127	0:0,255:23:23,0:127	0:0,255:10:10,0:127	0:0,255:20:20,0:127	0:0,255:26:26,0:127	0:0,255:13:13,0:127	0:0,255:9:9,0:127	0:0,255:15:15,0:127	0:0,255:14:14,0:127	0:0,255:15:15,0:127	0:0,255:26:26,0:127
var59	sacCer_chrI	198215	C	A	BY	W303	988	DP=11295;VDB=0.504224;SGB=131.319;RPB=0.115542;MQB=0.999972;MQSB=0.999652;BQB=0.998446;MQ0F=0;AC=5;AN=571;DP4=3007,4314,29,34;MQ=59	GT:PL:DP:AD:GQ	0:0,255:15:15,0:127	0:0,255:23:23,0:127	0:0,255:19:19,0:127	0:0,255:10:10,0:127	0:0,255:8:8,0:127	0:0,255:15:15,0:127	1:255,0:17:0,17:127	1:255,0:7:0,7:127	1:255,0:8:0,8:127	0:0,255:21:21,0:127	0:0,255:10:10,0:127	0:0,255:14:14,0:127	1:255,0:9:0,9:127	0:0,246:6:6,0:127	0:0,255:13:13,0:127	0:0,255:9:9,0:127	0:0,255:13:13,0:127	0:0,255:12:12,0:127	0:0,255:11:11,0:127	0:0,255:16:16,0:127	0:0,255:12:12,0:127	0:0,255:11:11,0:127	0:0,255:13:13,0:127	0:0,255:10:10,0:127	0:0,255:8:8,0:127	0:0,255:14:14,0:127	0:0,255:20:20,0:127	0:0,255:9:9,0:127	0:0,255:25:25,0:127	0:0,255:20:20,0:127	0:0,255:21:21,0:127	0:0,255:10:10,0:127	0:0,255:15:15,0:127	0:0,255:28:28,0:127	0:0,255:12:12,0:127	0:0,255:11:11,0:127	0:0,255:12:12,0:127	0:0,255:13:13,0:127	0:0,255:14:14,0:127	0:0,255:23:23,0:127
var60	sacCer_chrI	198232	C	G	BY	W303	944	DP=10698;VDB=0.0248861;SGB=135.291;RPB=0.0445088;MQB=0.999985;MQSB=0.999959;BQB=0.883361;MQ0F=0;AC=5;AN=571;DP4=2936,4300,28,31;MQ=59	GT:PL:DP:AD:GQ	0:0,255:15:15,0:127	0:0,255:21:21,0:127	0:0,255:18:18,0:127	0:0,255:11:11,0:127	0:0,238:9:9,0:127	0:0,255:13:13,0:127	1:255,0:16:0,16:127	1:255,0:7:0,7:127	1:249,0:6:0,6:127	0:0,255:20:20,0:127	0:0,255:8:8,0:127	0:0,255:16:16,0:127	1:255,0:12:0,12:127	0:0,247:6:6,0:127	0:0,255:15:15,0:127	0:0,210:6:6,0:127	0:0,255:9:9,0:127	0:0,255:10:10,0:127	0:0,255:12:12,0:127	0:0,255:18:18,0:127	0:0,255:13:13,0:127	0:0,255:13:13,0:127	0:0,255:14:14,0:127	0:0,255:10:10,0:127	0:0,238:8:8,0:127	0:0,255:13:13,0:127	0:0,255:20:20,0:127	0:0,255:10:10,0:127	0:0,255:23:23,0:127	0:0,255:22:22,0:127	0:0,255:17:17,0:127	0:0,255:10:10,0:127	0:0,255:15:15,0:127	0:0,255:25:25,0:127	0:0,255:10:10,0:127	0:0,255:12:12,0:127	0:0,255:10:10,0:127	0:0,255:11:11,0:127	0:0,255:14:14,0:127	0:0,255:24:24,0:127
var61	sacCer_chrI	198244	G	T	BY	W303	920	DP=10215;VDB=0.0101037;SGB=153.401;RPB=0.429418;MQB=0.999998;MQSB=0.999837;BQB=0.888214;MQ0F=0;AC=5;AN=570;DP4=2933,3912,25,30;MQ=59	GT:PL:DP:AD:GQ	0:0,255:14:14,0:127	0:0,255:21:21,0:127	0:0,255:18:18,0:127	0:0,255:8:8,0:127	0:0,239:7:7,0:127	0:0,255:15:15,0:127	1:255,0:16:0,16:127	1:255,0:7:0,7:127	1:249,0:6:0,6:127	0:0,255:19:19,0:127	0:0,255:10:10,0:127	0:0,255:17:17,0:127	1:255,0:12:0,12:127	0:0,255:6:6,0:127	0:0,255:15:15,0:127	0:0,246:7:7,0:127	0:0,255:10:10,0:127	0:0,255:12:12,0:127	0:0,255:11:11,0:127	0:0,255:18:18,0:127	0:0,255:11:11,0:127	0:0,255:14:14,0:127	0:0,255:13:13,0:127	0:0,255:10:10,0:127	0:0,196:6:6,0:127	0:0,255:13:13,0:127	0:0,255:20:20,0:127	0:0,255:10:10,0:127	0:0,255:21:21,0:127	0:0,255:19:19,0:127	0:0,255:19:19,0:127	0:0,218:6:6,0:127	0:0,255:18:18,0:127	0:0,255:22:22,0:127	0:0,255:10:10,0:127	0:0,255:11:11,0:127	0:0,255:9:9,0:127	0:0,255:10:10,0:127	0:0,255:11:11,0:127	0:0,255:23:23,0:127
var62	sacCer_chrI	198252	C	G	BY	W303	940	DP=9642;VDB=2.77847e-05;SGB=164.167;RPB=0.90111;MQB=1;MQSB=1;BQB=0.979741;MQ0F=0;AC=5;AN=570;DP4=2795,3940,18,32;MQ=60	GT:PL:DP:AD:GQ	0:0,255:12:12,0:127	0:0,255:18:18,0:127	0:0,255:18:18,0:127	0:0,255:8:8,0:127	0:0,251:7:7,0:127	0:0,255:16:16,0:127	1:255,0:14:0,14:127	1:255,0:7:0,7:127	1:236,0:6:0,6:127	0:0,255:21:21,0:127	0:0,255:11:11,0:127	0:0,255:15:15,0:127	1:255,0:11:0,11:127	0:0,255:6:6,0:127	0:0,255:15:15,0:127	0:0,245:8:8,0:127	0:0,255:10:10,0:127	0:0,255:11:11,0:127	0:0,255:9:9,0:127	0:0,255:16:16,0:127	0:0,255:11:11,0:127	0:0,255:12:12,0:127	0:0,255:14:14,0:127	0:0,255:9:9,0:127	0:0,230:6:6,0:127	0:0,255:14:14,0:127	0:0,255:21:21,0:127	0:0,255:9:9,0:127	0:0,255:21:21,0:127	0:0,255:19:19,0:127	0:0,255:17:17,0:127	0:0,230:6:6,0:127	0:0,255:17:17,0:127	0:0,255:25:25,0:127	0:0,250:9:9,0:127	0:0,255:12:12,0:127	0:0,255:10:10,0:127	0:0,255:11:11,0:127	0:0,255:7:7,0:127	0:0,255:23:23,0:127
var63	sacCer_chrI	198253	T	C	BY	W303	898	DP=9347;VDB=1.71985e-05;SGB=103.047;RPB=0.808922;MQB=0.999993;MQSB=0.999968;BQB=0.862454;MQ0F=0;AC=5;AN=570;DP4=2683,3893,18,36;MQ=59	GT:PL:DP:AD:GQ	0:0,255:12:12,0:127	0:0,255:16:16,0:127	0:0,255:17:17,0:127	0:0,255:8:8,0:127	0:0,226:6:6,0:127	0:0,255:16:16,0:127	1:255,0:15:0,15:127	1:243,0:7:0,7:127	1:206,0:5:0,5:127	0:0,255:20:20,0:127	0:0,255:11:11,0:127	0:0,255:15:15,0:127	1:255,0:10:0,10:127	0:0,255:6:6,0:127	0:0,255:15:15,0:127	0:0,255:8:8,0:127	0:0,255:11:11,0:127	0:0,255:11:11,0:127	0:0,255:10:10,0:127	0:0,255:16:16,0:127	0:0,255:10:10,0:127	0:0,255:12:12,0:127	0:0,255:14:14,0:127	0:0,255:8:8,0:127	0:0,243:7:7,0:127	0:0,255:14:14,0:127	0:0,255:21:21,0:127	0:0,255:9:9,0:127	0:0,255:21:21,0:127	0:0,255:19:19,0:127	0:0,255:15:15,0:127	0:0,230:6:6,0:127	0:0,255:16:16,0:127	0:0,255:25:25,0:127	0:0,255:9:9,0:127	0:0,255:12:12,0:127	0:0,255:10:10,0:127	0:0,255:11:11,0:127	0:0,255:7:7,0:127	0:0,255:22:22,0:127
var64	sacCer_chrI	198259	T	C	BY	W303	999	DP=8805;VDB=0.00185661;SGB=63.0061;RPB=0.835019;MQB=0.999998;MQSB=0.999681;BQB=0.939035;MQ0F=0;AC=5;AN=569;DP4=2641,3445,22,37;MQ=59	GT:PL:DP:AD:GQ	0:0,255:11:11,0:127	0:0,255:16:16,0:127	0:0,255:17:17,0:127	0:0,255:7:7,0:127	0:0,231:7:7,0:127	0:0,255:16:16,0:127	1:255,0:14:0,14:127	1:247,0:6:0,6:127	1:249,0:6:0,6:127	0:0,255:19:19,0:127	0:0,255:11:11,0:127	0:0,255:12:12,0:127	1:255,0:12:0,12:127	0:0,249:6:6,0:127	0:0,255:15:15,0:127	0:0,218:6:6,0:127	0:0,255:8:8,0:127	0:0,255:11:11,0:127	0:0,255:9:9,0:127	0:0,255:15:15,0:127	0:0,255:9:9,0:127	0:0,255:10:10,0:127	0:0,255:13:13,0:127	0:0,255:8:8,0:127	0:0,255:7:7,0:127	0:0,255:15:15,0:127	0:0,255:19:19,0:127	0:0,255:8:8,0:127	0:0,255:16:15,1:127	0:0,255:16:16,0:127	0:0,255:17:17,0:127	0:0,255:7:7,0:127	0:0,255:15:15,0:127	0:0,255:25:25,0:127	0:0,255:8:8,0:127	0:0,255:9:9,0:127	0:0,255:8:8,0:127	0:0,255:10:10,0:127	0:0,255:9:9,0:127	0:0,255:20:20,0:127
var65	sacCer_chrI	198267	A	G	BY	W303	962	DP=8913;VDB=0.0358516;SGB=130.58;RPB=0.987542;MQB=0.999998;MQSB=0.999681;BQB=0.998047;MQ0F=0;AC=5;AN=572;DP4=2651,3460,18,35;MQ=59	GT:PL:DP:AD:GQ	0:0,255:10:10,0:127	0:0,255:17:17,0:127	0:0,255:18:18,0:127	0:0,255:7:7,0:127	0:0,225:7:7,0:127	0:0,255:17:17,0:127	1:255,0:15:0,15:127	1:247,0:6:0,6:127	1:249,0:6:0,6:127	0:0,255:18:18,0:127	0:0,255:13:13,0:127	0:0,255:14:14,0:127	1:255,0:12:0,12:127	0:0,255:6:6,0:127	0:0,255:12:12,0:127	0:0,253:8:8,0:127	0:0,235:7:7,0:127	0:0,255:10:10,0:127	0:0,255:13:13,0:127	0:0,255:14:14,0:127	0:0,220:7:7,0:127	0:0,255:11:11,0:127	0:0,255:12:12,0:127	0:0,251:7:7,0:127	0:0,255:8:8,0:127	0:0,255:13:13,0:127	0:0,255:22:22,0:127	0:0,255:10:10,0:127	0:0,255:14:14,0:127	0:0,255:13:13,0:127	0:0,255:16:16,0:127	0:0,255:9:9,0:127	0:0,255:14:14,0:127	0:0,255:22:22,0:127	0:0,248:7:7,0:127	0:0,255:8:8,0:127	0:0,193:6:6,0:127	0:0,255:9:9,0:127	0:0,255:8:8,0:127	0:0,255:20:20,0:127
var66	sacCer_chrI	198279	A	G	BY	W303	999	DP=8619;VDB=0.989576;SGB=98.0184;RPB=0.987272;MQB=0.999997;MQSB=0.999803;BQB=0.985692;MQ0F=0;AC=5;AN=573;DP4=2569,3281,19,46;MQ=59	GT:PL:DP:AD:GQ	0:0,255:11:11,0:127	0:0,255:13:13,0:127	0:0,255:18:18,0:127	0:0,255:7:7,0:127	0:0,223:7:7,0:127	0:0,255:14:14,0:127	1:255,0:17:0,17:127	1:247,0:6:0,6:127	1:255,0:7:0,7:127	0:0,255:17:17,0:127	0:0,255:13:13,0:127	0:0,255:13:13,0:127	1:255,0:12:0,12:127	0:0,255:6:6,0:127	0:0,255:14:14,0:127	0:0,197:7:7,0:127	0:0,230:8:8,0:127	0:0,255:10:10,0:127	0:0,255:13:13,0:127	0:0,255:14:14,0:127	0:0,228:7:7,0:127	0:0,255:9:9,0:127	0:0,255:11:11,0:127	0:0,249:8:8,0:127	0:0,255:9:9,0:127	0:0,255:14:14,0:127	0:0,255:22:22,0:127	0:0,255:10:10,0:127	0:0,255:13:13,0:127	0:0,255:13:13,0:127	0:0,255:19:19,0:127	0:0,255:10:10,0:127	0:0,255:14:14,0:127	0:0,255:19:19,0:127	0:0,248:7:7,0:127	0:0,255:8:8,0:127	0:0,213:7:7,0:127	0:0,255:10:10,0:127	0:0,241:7:7,0:127	0:0,255:19:19,0:127
var67	sacCer_chrI	198287	A	G	BY	W303	998	DP=8654;VDB=0.979557;SGB=111.704;RPB=0.628308;MQB=0.999975;MQSB=0.999526;BQB=0.937246;MQ0F=0;AC=5;AN=573;DP4=2593,3284,22,43;MQ=59	GT:PL:DP:AD:GQ	0:0,255:12:12,0:127	0:0,255:14:14,0:127	0:0,255:18:18,0:127	0:0,255:7:7,0:127	0:0,215:7:7,0:127	0:0,255:15:15,0:127	1:255,0:17:0,17:127	1:247,0:6:0,6:127	1:243,0:7:0,7:127	0:0,255:18:17,1:127	0:1,255:12:11,1:127	0:0,255:13:13,0:127	1:255,0:13:0,13:127	0:0,255:6:6,0:127	0:0,255:13:13,0:127	0:0,205:6:6,0:127	0:0,229:8:8,0:127	0:0,255:8:8,0:127	0:0,255:13:13,0:127	0:0,255:14:14,0:127	0:0,228:7:7,0:127	0:0,255:10:10,0:127	0:0,255:12:12,0:127	0:0,206:6:6,0:127	0:0,255:9:9,0:127	0:0,255:14:14,0:127	0:0,255:22:22,0:127	0:0,255:10:10,0:127	0:0,255:13:13,0:127	0:0,255:13:13,0:127	0:0,255:18:18,0:127	0:0,255:9:9,0:127	0:0,255:15:15,0:127	0:0,255:20:20,0:127	0:0,244:6:6,0:127	0:0,255:8:8,0:127	0:0,211:7:7,0:127	0:0,255:9:9,0:127	0:0,244:8:8,0:127	0:0,255:18:18,0:127
var68	sacCer_chrI	198291	G	A	BY	W303	979	DP=8429;VDB=0.997465;SGB=192.526;RPB=0.37308;MQB=0.99999;MQSB=0.999975;BQB=0.449311;MQ0F=0;AC=5;AN=573;DP4=2461,3354,20,39;MQ=59	GT:PL:DP:AD:GQ	0:0,255:10:10,0:127	0:0,255:13:13,0:127	0:0,255:17:17,0:127	0:0,255:7:7,0:127	0:0,225:7:7,0:127	0:0,255:14:14,0:127	1:255,0:18:0,18:127	1:230,0:6:0,6:127	1:233,0:7:0,7:127	0:0,255:18:18,0:127	0:0,255:13:13,0:127	0:0,255:13:13,0:127	1:255,0:13:0,13:127	0:0,255:6:6,0:127	0:0,255:13:13,0:127	0:0,196:6:6,0:127	0:0,243:8:8,0:127	0:0,255:8:8,0:127	0:0,255:13:13,0:127	0:0,255:13:13,0:127	0:0,228:7:7,0:127	0:0,255:10:10,0:127	0:0,255:11:11,0:127	0:0,192:6:6,0:127	0:0,255:10:10,0:127	0:0,255:13:13,0:127	0:0,255:22:22,0:127	0:0,255:10:10,0:127	0:0,255:13:13,0:127	0:0,255:13:13,0:127	0:0,255:17:17,0:127	0:0,255:8:8,0:127	0:0,255:15:15,0:127	0:0,255:20:20,0:127	0:0,214:6:6,0:127	0:0,255:8:8,0:127	0:0,220:7:7,0:127	0:0,255:9:9,0:127	0:0,211:6:6,0:127	0:0,255:18:18,0:127
var69	sacCer_chrI	198307	A	G	BY	W303	707	DP=8537;VDB=0.990942;SGB=61.037;RPB=0.776194;MQB=0.999992;MQSB=1;BQB=0.921589;MQ0F=0;AC=5;AN=571;DP4=2928,2853,22,23;MQ=59	GT:PL:DP:AD:GQ	0:0,255:10:10,0:127	0:0,255:15:15,0:127	0:0,255:17:17,0:127	0:0,203:5:5,0:127	0:0,231:7:7,0:127	0:0,255:12:12,0:127	1:255,0:9:0,9:127	1:60,0:1:0,1:40	1:190,0:4:0,4:127	0:0,255:17:17,0:127	0:0,255:12:12,0:127	0:0,255:13:13,0:127	1:255,0:12:0,12:127	0:0,255:7:7,0:127	0:0,255:14:14,0:127	0:0,208:6:6,0:127	0:0,226:8:8,0:127	0:0,255:9:9,0:127	0:0,255:12:12,0:127	0:1,255:12:11,1:127	0:0,255:11:11,0:127	0:0,255:10:10,0:127	0:0,255:11:11,0:127	0:0,130:4:4,0:127	0:0,255:10:10,0:127	0:0,255:11:11,0:127	0:0,255:18:18,0:127	0:0,255:9:9,0:127	0:0,255:10:10,0:127	0:0,255:15:15,0:127	0:0,255:15:15,0:127	0:0,255:9:9,0:127	0:0,255:14:14,0:127	0:0,255:19:19,0:127	0:0,255:8:8,0:127	0:0,255:7:7,0:127	0:0,255:9:9,0:127	0:0,242:7:7,0:127	0:0,237:8:7,0:127	0:0,255:21:21,0:127
var70	sacCer_chrI	198331	G	T	BY	W303	625	DP=7118;VDB=0.044825;SGB=65.1309;RPB=0.91558;MQB=1;MQSB=1;BQB=0.995042;MQ0F=0;AC=4;AN=572;DP4=2509,2192,22,16;MQ=60	GT:PL:DP:AD:GQ	0:0,255:8:8,0:127	0:0,255:10:10,0:127	0:0,255:12:12,0:127	0:0,104:3:3,0:123	0:0,231:7:7,0:127	0:0,255:9:9,0:127	1:255,0:8:0,8:127	1:60,0:1:0,1:40	1:181,0:4:0,4:127	0:0,255:15:15,0:127	0:0,255:11:11,0:127	0:0,255:9:9,0:127	1:255,0:13:0,13:127	0:0,225:6:6,0:127	0:0,255:12:12,0:127	0:0,209:6:6,0:127	0:0,162:8:8,0:127	0:0,225:9:9,0:127	0:0,255:12:12,0:127	0:0,171:5:5,0:127	0:0,255:10:10,0:127	0:0,253:6:6,0:127	0:0,255:10:10,0:127	0:0,74:2:2,0:93	0:0,255:7:7,0:127	0:0,255:7:7,0:127	0:0,255:16:16,0:127	0:0,205:7:7,0:127	0:0,255:8:8,0:127	0:0,255:14:14,0:127	0:0,247:8:8,0:127	0:0,255:11:11,0:127	0:0,255:10:10,0:127	0:0,255:12:12,0:127	0:0,153:4:4,0:127	0:0,110:2:2,0:127	0:0,230:6:6,0:127	0:0,147:4:4,0:127	0:0,181:4:4,0:127	0:0,255:12:12,0:127
var71	sacCer_chrI	198347	G	T	BY	W303	628	DP=6944;VDB=0.0846039;SGB=95.0668;RPB=0.912502;MQB=0.999998;MQSB=0.999707;BQB=0.999453;MQ0F=0;AC=4;AN=573;DP4=2432,2233,18,17;MQ=59	GT:PL:DP:AD:GQ	0:0,255:9:9,0:127	0:0,255:11:11,0:127	0:0,255:11:11,0:127	0:0,158:4:4,0:127	0:0,255:8:8,0:127	0:0,211:6:6,0:127	1:255,0:8:0,8:127	1:62,0:2:0,2:41	1:181,0:4:0,4:127	0:0,255:14:14,0:127	0:0,255:10:10,0:127	0:0,255:9:9,0:127	1:255,0:12:0,12:127	0:0,218:6:6,0:127	0:0,255:11:11,0:127	0:0,181:5:5,0:127	0:0,185:8:8,0:127	0:0,250:10:10,0:127	0:0,255:9:9,0:127	0:0,225:5:5,0:127	0:0,255:10:10,0:127	0:0,211:6:6,0:127	0:0,255:8:8,0:127	0:0,67:2:2,0:87	0:0,255:8:8,0:127	0:0,255:8:8,0:127	0:0,255:15:15,0:127	0:0,205:7:7,0:127	0:0,255:7:7,0:127	0:0,255:14:14,0:127	0:0,247:8:8,0:127	0:0,255:10:10,0:127	0:0,255:10:10,0:127	0:0,255:13:13,0:127	0:0,194:5:5,0:127	0:0,110:2:2,0:127	0:0,255:7:7,0:127	0:0,185:6:6,0:127	0:0,195:6:6,0:127	0:0,255:13:13,0:127
var72	sacCer_chrI	198351	G	A	BY	W303	639	DP=6695;VDB=0.0316109;SGB=73.9237;RPB=0.69099;MQB=0.999997;MQSB=0.999693;BQB=0.786267;MQ0F=0;AC=4;AN=573;DP4=2332,2162,18,19;MQ=59	GT:PL:DP:AD:GQ	0:0,255:9:9,0:127	0:0,255:10:10,0:127	0:0,255:10:10,0:127	0:0,158:4:4,0:127	0:0,255:8:8,0:127	0:0,211:6:6,0:127	1:255,0:8:0,8:127	1:74,0:2:0,2:53	1:181,0:4:0,4:127	0:0,255:14:14,0:127	0:0,255:9:9,0:127	0:0,255:9:9,0:127	1:255,0:12:0,12:127	0:0,218:6:6,0:127	0:0,255:11:11,0:127	0:0,171:4:4,0:127	0:0,167:7:7,0:127	0:0,255:9:9,0:127	0:0,239:8:8,0:127	0:0,225:5:5,0:127	0:0,255:10:10,0:127	0:0,211:6:6,0:127	0:0,255:8:8,0:127	0:0,67:2:2,0:87	0:0,255:8:8,0:127	0:0,255:8:8,0:127	0:0,255:14:14,0:127	0:0,196:7:7,0:127	0:0,255:7:7,0:127	0:0,255:13:13,0:127	0:0,211:6:6,0:127	0:0,255:10:10,0:127	0:0,255:9:9,0:127	0:0,255:13:13,0:127	0:0,194:5:5,0:127	0:0,110:2:2,0:127	0:0,255:8:8,0:127	0:0,129:4:4,0:127	0:0,161:5:5,0:127	0:0,255:12:12,0:127
var73	sacCer_chrI	198418	A	C	BY	W303	401	DP=4890;VDB=0.674177;SGB=47.9293;RPB=0.964589;MQB=0.999987;MQSB=0.999944;BQB=0.777721;MQ0F=0;AC=5;AN=563;DP4=1424,2040,11,15;MQ=59	GT:PL:DP:AD:GQ	0:0,244:6:6,0:127	0:0,255:9:9,0:127	0:0,177:7:7,0:127	0:0,105:3:3,0:125	0:0,254:7:7,0:127	0:0,113:4:4,0:127	1:245,0:8:0,8:127	1:37,0:1:0,1:17	1:37,0:1:0,1:17	0:0,255:9:9,0:127	0:0,204:7:7,0:127	0:0,251:7:7,0:127	1:202,0:5:0,5:127	0:0,155:4:4,0:127	0:0,171:7:7,0:127	0:0,84:3:3,0:104	0:0,150:6:6,0:127	0:0,189:6:6,0:127	0:0,118:4:4,0:127	0:0,152:5:5,0:127	0:0,184:5:5,0:127	0:0,129:5:5,0:127	0:0,150:3:3,0:127	0:0,92:3:3,0:112	0:0,208:6:6,0:127	0:0,255:6:6,0:127	0:0,222:8:8,0:127	0:0,194:5:5,0:127	0:0,152:4:4,0:127	0:0,255:11:11,0:127	0:0,136:4:4,0:127	0:0,255:6:6,0:127	0:0,255:8:8,0:127	0:0,255:11:11,0:127	0:0,171:4:4,0:127	0:0,60:1:1,0:80	0:0,244:6:6,0:127	0:0,199:6:6,0:127	0:0,222:7:7,0:127	0:0,255:9:9,0:127
var74	sacCer_chrI	198456	T	A	BY	W303	293	DP=3465;VDB=0.0212907;SGB=33.2918;RPB=0.870309;MQB=1;MQSB=1;BQB=0.997681;MQ0F=0;AC=4;AN=549;DP4=989,1786,7,8;MQ=60	GT:PL:DP:AD:GQ	0:0,200:4:4,0:127	0:0,127:3:3,0:127	0:0,169:6:6,0:127	0:0,37:1:1,0:58	0:0,190:5:5,0:127	0:0,106:4:4,0:127	1:183,0:5:0,5:127	1:37,0:1:0,1:15	.:0,0:0:0,0:0	0:0,207:7:7,0:127	0:0,152:4:4,0:127	0:0,105:3:3,0:126	1:160,0:5:0,5:127	0:0,104:3:3,0:125	0:0,129:5:5,0:127	0:0,136:4:4,0:127	0:0,129:4:4,0:127	0:0,173:6:6,0:127	0:0,113:4:4,0:127	0:0,113:4:4,0:127	0:0,130:4:4,0:127	0:0,67:2:2,0:88	0:0,170:4:4,0:127	0:0,84:3:3,0:105	0:0,67:2:2,0:88	0:0,152:4:4,0:127	0:0,172:5:5,0:127	0:0,134:3:3,0:127	0:0,74:2:2,0:95	0:0,255:12:12,0:127	0:0,105:3:3,0:126	0:0,128:3:3,0:127	0:0,255:9:9,0:127	0:0,242:11:11,0:127	0:0,37:1:1,0:58	0:0,37:1:1,0:58	0:0,153:4:4,0:127	0:0,230:6:6,0:127	0:0,200:6:6,0:127	0:0,152:5:5,0:127
var75	sacCer_chrI	198486	T	C	BY	W303	221	DP=2311;VDB=4.20657e-08;SGB=18.8105;RPB=5.98661e-08;MQB=0.720938;MQSB=0.999878;BQB=0.876201;MQ0F=0;AC=4;AN=510;DP4=747,1135,9,9;MQ=59	GT:PL:DP:AD:GQ	0:0,37:1:1,0:56	0:0,105:3:3,0:124	0:0,105:3:3,0:124	0:0,37:1:1,0:56	0:0,74:2:2,0:93	0:0,92:3:3,0:111	0:31,31:2:1,1:19	1:37,0:1:0,1:17	1:105,0:3:0,3:85	0:0,209:8:8,0:127	0:0,97:2:2,0:116	0:0,74:2:2,0:93	1:93,0:3:0,3:73	0:0,74:2:2,0:93	0:0,37:1:1,0:56	0:0,25:1:1,0:44	0:0,74:2:2,0:93	0:0,74:2:2,0:93	0:0,74:3:3,0:93	0:0,161:5:5,0:127	0:0,74:2:2,0:93	0:0,37:1:1,0:56	0:0,153:4:4,0:127	0:0,67:2:2,0:86	.:0,0:0:0,0:0	0:0,37:1:1,0:56	0:0,93:3:3,0:112	0:0,67:2:2,0:86	0:0,139:5:5,0:127	0:0,174:5:5,0:127	0:0,130:4:4,0:127	0:0,105:3:3,0:124	0:0,184:5:5,0:127	0:0,192:7:7,0:127	0:0,37:1:1,0:56	.:0,0:0:0,0:0	0:0,67:2:2,0:86	0:0,174:5:5,0:127	0:0,244:8:8,0:127	0:0,104:3:3,0:123
var76	sacCer_chrI	198490	G	C	BY	W303	270	DP=2281;VDB=0.00020768;SGB=29.7479;RPB=1.51103e-05;MQB=0.706888;MQSB=0.999888;BQB=0.909279;MQ0F=0;AC=4;AN=509;DP4=750,1153,9,8;MQ=59	GT:PL:DP:AD:GQ	0:0,37:1:1,0:56	0:0,127:3:3,0:127	0:0,105:3:3,0:124	0:0,37:1:1,0:56	0:0,74:2:2,0:93	0:0,92:3:3,0:111	0:28,37:3:2,1:28	1:74,0:2:0,2:54	1:105,0:3:0,3:85	0:0,227:8:8,0:127	0:0,97:2:2,0:116	0:0,74:2:2,0:93	1:104,0:3:0,3:84	0:0,74:2:2,0:93	0:0,37:1:1,0:56	0:0,37:1:1,0:56	0:0,74:2:2,0:93	0:0,74:2:2,0:93	0:0,92:3:3,0:111	0:0,157:5:5,0:127	0:0,74:2:2,0:93	0:0,37:1:1,0:56	0:0,153:4:4,0:127	0:0,57:2:2,0:76	.:0,0:0:0,0:0	0:0,25:1:1,0:44	0:0,105:3:3,0:124	0:0,67:2:2,0:86	0:0,183:5:5,0:127	0:0,182:5:5,0:127	0:0,130:4:4,0:127	0:0,93:3:3,0:112	0:0,194:5:5,0:127	0:0,196:7:7,0:127	0:0,37:1:1,0:56	.:0,0:0:0,0:0	0:0,67:2:2,0:86	0:0,108:3:3,0:127	0:0,179:6:6,0:127	0:0,94:3:3,0:113
var77	sacCer_chrI	198499	A	G	BY	W303	359	DP=2220;VDB=5.53735e-05;SGB=43.4388;RPB=6.41312e-05;MQB=0.747766;MQSB=0.999667;BQB=0.876484;MQ0F=0;AC=6;AN=504;DP4=759,1046,10,10;MQ=59	GT:PL:DP:AD:GQ	0:0,25:1:1,0:44	0:0,57:2:2,0:76	0:0,107:4:4,0:126	0:0,37:1:1,0:56	0:0,37:1:1,0:56	0:0,92:3:3,0:111	1:113,43:5:2,3:50	1:74,0:2:0,2:54	1:105,0:3:0,3:85	0:0,207:7:7,0:127	0:0,160:5:5,0:127	0:0,74:2:2,0:93	1:125,0:4:0,4:105	0:0,74:2:2,0:93	.:0,0:0:0,0:0	0:0,37:1:1,0:56	0:0,74:2:2,0:93	0:0,37:1:1,0:56	0:0,92:3:3,0:111	0:0,104:3:3,0:123	0:0,74:2:2,0:93	0:0,37:1:1,0:56	0:0,144:4:4,0:127	0:0,37:1:1,0:56	.:0,0:0:0,0:0	0:0,37:1:1,0:56	0:0,105:3:3,0:124	0:0,67:2:2,0:86	0:0,202:6:6,0:127	0:0,182:5:5,0:127	0:0,110:4:4,0:127	0:0,105:3:3,0:124	0:0,177:5:5,0:127	0:0,211:8:8,0:127	0:0,37:1:1,0:56	.:0,0:0:0,0:0	0:0,67:2:2,0:86	0:0,94:3:3,0:113	0:0,221:8:8,0:127	0:0,74:2:2,0:93
var78	sacCer_chrI	198514	C	G	BY	W303	508	DP=2223;VDB=7.17714e-05;SGB=49.4214;RPB=0.00198914;MQB=0.939101;MQSB=0.999951;BQB=0.998268;MQ0F=0;AC=7;AN=500;DP4=798,1030,14,9;MQ=59	GT:PL:DP:AD:GQ	0:0,29:1:1,0:47	0:0,57:2:2,0:75	0:0,135:4:4,0:127	.:0,0:0:0,0:0	0:0,37:1:1,0:55	0:0,61:2:2,0:79	1:113,43:5:2,3:51	1:161,0:4:0,4:127	1:105,0:3:0,3:86	0:0,214:8:8,0:127	0:0,172:5:5,0:127	0:0,74:2:2,0:92	1:83,25:4:1,3:39	0:0,105:3:3,0:123	0:0,37:1:1,0:55	0:0,37:1:1,0:55	0:0,74:2:2,0:92	0:0,74:2:2,0:92	0:0,87:3:3,0:105	0:0,97:3:3,0:115	0:0,66:2:2,0:84	.:0,0:0:0,0:0	0:0,67:2:2,0:85	.:0,0:0:0,0:0	.:0,0:0:0,0:0	0:0,37:1:1,0:55	0:0,130:4:4,0:127	0:0,67:2:2,0:85	0:0,195:6:6,0:127	0:0,222:6:6,0:127	0:0,130:4:4,0:127	0:0,74:2:2,0:92	0:0,203:5:5,0:127	0:0,175:5:5,0:127	0:0,37:1:1,0:55	.:0,0:0:0,0:0	0:0,92:3:3,0:110	0:0,105:3:3,0:123	0:0,252:9:9,0:127	0:0,66:2:2,0:84
var79	sacCer_chrI	198518	T	C	BY	W303	529	DP=2088;VDB=0.010991;SGB=39.9878;RPB=0.0691032;MQB=0.948701;MQSB=0.999299;BQB=0.663659;MQ0F=0;AC=7;AN=492;DP4=743,935,14,14;MQ=59	GT:PL:DP:AD:GQ	.:0,0:0:0,0:0	0:0,67:2:2,0:85	0:0,135:4:4,0:127	.:0,0:0:0,0:0	0:0,37:1:1,0:55	0:0,25:1:1,0:43	1:113,53:5:2,3:41	1:171,0:4:0,4:127	1:105,0:3:0,3:86	0:0,205:7:7,0:127	0:0,165:5:5,0:127	0:0,74:2:2,0:92	1:93,25:4:1,3:49	0:0,82:3:3,0:100	0:0,37:1:1,0:55	0:0,37:1:1,0:55	0:0,74:2:2,0:92	0:0,74:2:2,0:92	0:0,67:2:2,0:85	0:0,67:2:2,0:85	.:0,0:0:0,0:0	.:0,0:0:0,0:0	0:0,93:3:3,0:111	.:0,0:0:0,0:0	.:0,0:0:0,0:0	.:0,0:0:0,0:0	0:0,130:4:4,0:127	0:0,67:2:2,0:85	0:0,202:6:6,0:127	0:0,205:5:5,0:127	0:0,130:4:4,0:127	0:0,74:2:2,0:92	0:0,206:6:6,0:127	0:0,136:4:4,0:127	0:0,37:1:1,0:55	.:0,0:0:0,0:0	0:0,67:2:2,0:85	0:0,105:3:3,0:123	0:0,190:6:6,0:127	0:0,37:1:1,0:55
var80	sacCer_chrI	198540	T	C	BY	W303	511	DP=2202;VDB=0.0310814;SGB=42.834;RPB=0.952691;MQB=0.942577;MQSB=0.99912;BQB=0.715681;MQ0F=0;AC=7;AN=505;DP4=918,866,14,11;MQ=59	GT:PL:DP:AD:GQ	.:0,0:0:0,0:0	0:0,37:1:1,0:55	0:0,128:3:3,0:127	.:0,0:0:0,0:0	0:0,37:1:1,0:55	0:0,37:1:1,0:55	1:116,25:4:1,3:72	1:191,0:5:0,5:127	1:93,25:4:1,3:49	0:0,237:8:8,0:127	0:0,136:4:4,0:127	0:0,67:2:2,0:85	1:93,25:4:1,3:49	0:0,130:4:4,0:127	0:0,67:2:2,0:85	.:0,0:0:0,0:0	.:0,0:0:0,0:0	0:0,74:2:2,0:92	0:0,67:2:2,0:85	0:0,67:2:2,0:85	0:0,67:2:2,0:85	.:0,0:0:0,0:0	0:0,158:4:4,0:127	.:0,0:0:0,0:0	.:0,0:0:0,0:0	0:0,37:1:1,0:55	0:0,121:4:4,0:127	0:0,105:3:3,0:123	0:0,228:6:6,0:127	0:0,255:6:6,0:127	0:0,130:4:4,0:127	0:0,74:2:2,0:92	0:0,127:3:3,0:127	0:0,67:2:2,0:85	0:0,37:1:1,0:55	.:0,0:0:0,0:0	0:0,104:3:3,0:122	0:0,184:5:5,0:127	0:0,210:7:7,0:127	0:0,37:1:1,0:55
var81	sacCer_chrI	198560	T	C	BY	W303	705	DP=2174;VDB=0.3145;SGB=58.977;RPB=0.003545;MQB=0.806671;MQSB=0.991053;BQB=0.848135;MQ0F=0;AC=8;AN=498;DP4=873,781,15,12;MQ=59	GT:PL:DP:AD:GQ	.:0,0:0:0,0:0	0:0,37:1:1,0:54	0:0,97:2:2,0:114	.:0,0:0:0,0:0	0:0,37:1:1,0:54	.:0,0:0:0,0:0	1:127,0:3:0,3:109	1:213,0:6:0,6:127	1:94,0:3:0,3:76	0:0,212:7:7,0:127	0:0,115:3:3,0:127	0:0,67:2:2,0:84	1:102,0:3:0,3:84	0:0,105:3:3,0:122	0:0,67:2:2,0:84	.:0,0:0:0,0:0	.:0,0:0:0,0:0	0:0,45:2:2,0:62	0:0,105:3:3,0:122	0:0,67:2:2,0:84	0:0,67:2:2,0:84	.:0,0:0:0,0:0	0:0,90:2:2,0:107	0:0,37:1:1,0:54	.:0,0:0:0,0:0	0:0,37:1:1,0:54	0:0,118:4:4,0:127	0:0,74:2:2,0:91	0:0,226:6:6,0:127	0:0,177:4:4,0:127	0:0,161:5:5,0:127	0:0,37:1:1,0:54	0:0,127:3:3,0:127	0:0,79:3:3,0:96	0:0,25:1:1,0:42	.:0,0:0:0,0:0	0:0,176:6:6,0:127	0:0,173:4:4,0:127	0:0,202:6:6,0:127	0:0,74:2:2,0:91
var82	sacCer_chrI	198586	A	G	BY	W303	351	DP=2454;VDB=0.00710681;SGB=30.3785;RPB=0.0048701;MQB=0.288171;MQSB=0.981717;BQB=0.366866;MQ0F=0;AC=7;AN=515;DP4=888,957,4,15;MQ=59	GT:PL:DP:AD:GQ	0:0,37:1:1,0:55	0:0,57:2:2,0:75	0:0,120:2:2,0:127	0:0,25:1:1,0:43	0:0,37:1:1,0:55	.:0,0:0:0,0:0	1:130,0:4:0,4:111	1:127,0:3:0,3:108	1:57,0:2:0,2:38	0:0,241:9:9,0:127	0:0,115:3:3,0:127	0:0,104:3:3,0:122	1:67,0:2:0,2:48	0:0,106:4:4,0:124	0:0,37:1:1,0:55	.:0,0:0:0,0:0	0:0,92:3:3,0:110	0:0,67:2:2,0:85	0:0,135:4:4,0:127	0:0,129:4:4,0:127	0:0,128:3:3,0:127	.:0,0:0:0,0:0	0:0,90:2:2,0:108	0:0,60:1:1,0:78	.:0,0:0:0,0:0	0:0,37:1:1,0:55	0:0,121:4:4,0:127	0:0,74:2:2,0:92	0:0,219:5:5,0:127	0:0,210:5:5,0:127	0:0,105:3:3,0:123	0:0,67:2:2,0:85	0:0,115:3:3,0:127	0:0,37:1:1,0:55	0:0,90:2:2,0:108	.:0,0:0:0,0:0	0:0,185:6:6,0:127	0:0,173:4:4,0:127	0:0,206:5:5,0:127	0:0,144:4:4,0:127
var83	sacCer_chrI	198601	T	A	BY	W303	219	DP=2609;VDB=3.5867e-05;SGB=15.6236;RPB=0.000148697;MQB=0.0990058;MQSB=0.980754;BQB=0.146842;MQ0F=0;AC=6;AN=517;DP4=775,1117,2,14;MQ=59	GT:PL:DP:AD:GQ	0:0,37:1:1,0:56	0:0,67:2:2,0:86	0:0,128:3:3,0:127	.:0,0:0:0,0:0	0:0,25:1:1,0:44	.:0,0:0:0,0:0	1:67,0:2:0,2:47	1:143,0:4:0,4:123	1:37,0:1:0,1:17	0:0,237:10:10,0:127	0:0,115:3:3,0:127	0:0,93:3:3,0:112	1:67,0:2:0,2:47	0:0,113:4:4,0:127	0:0,37:1:1,0:56	.:0,0:0:0,0:0	0:0,67:2:2,0:86	0:0,37:1:1,0:56	0:0,80:2:2,0:99	0:0,130:4:4,0:127	0:0,148:4:4,0:127	.:0,0:0:0,0:0	0:0,78:2:2,0:97	0:0,60:1:1,0:79	.:0,0:0:0,0:0	0:0,60:1:1,0:79	0:0,74:2:2,0:93	0:0,74:2:2,0:93	0:0,177:4:4,0:127	0:0,227:6:6,0:127	0:0,105:3:3,0:124	0:0,92:3:3,0:111	0:0,150:3:3,0:127	0:0,78:2:2,0:97	0:0,60:1:1,0:79	.:0,0:0:0,0:0	0:0,185:6:6,0:127	0:0,185:5:5,0:127	0:0,134:3:3,0:127	0:0,175:5:5,0:127
var84	sacCer_chrI	198603	T	G	BY	W303	308	DP=2594;VDB=2.39027e-06;SGB=26.3652;RPB=1.21767e-05;MQB=0.129141;MQSB=0.975798;BQB=0.197052;MQ0F=0;AC=6;AN=520;DP4=779,1176,4,14;MQ=59	GT:PL:DP:AD:GQ	0:0,37:1:1,0:55	0:0,67:2:2,0:85	0:0,117:3:3,0:127	0:0,25:1:1,0:43	0:0,37:1:1,0:55	0:0,37:1:1,0:55	1:105,0:3:0,3:86	1:133,0:4:0,4:114	1:37,0:1:0,1:18	0:0,246:10:10,0:127	0:0,95:3:3,0:113	0:0,104:3:3,0:122	1:67,0:2:0,2:48	0:0,113:4:4,0:127	0:0,37:1:1,0:55	.:0,0:0:0,0:0	0:0,92:3:3,0:110	0:0,37:1:1,0:55	0:0,116:3:3,0:127	0:0,146:4:4,0:127	0:0,158:4:4,0:127	.:0,0:0:0,0:0	0:0,78:2:2,0:96	0:0,60:1:1,0:78	.:0,0:0:0,0:0	0:0,60:1:1,0:78	0:0,130:4:4,0:127	0:0,74:2:2,0:92	0:0,203:5:5,0:127	0:0,227:6:6,0:127	0:0,67:2:2,0:85	0:0,92:3:3,0:110	0:0,150:3:3,0:127	0:0,90:2:2,0:108	0:0,90:2:2,0:108	.:0,0:0:0,0:0	0:0,185:6:6,0:127	0:0,194:5:5,0:127	0:0,171:5:5,0:127	0:0,175:5:5,0:127
var85	sacCer_chrI	198604	C	T	BY	W303	339	DP=2604;VDB=2.14777e-07;SGB=31.4986;RPB=6.83496e-06;MQB=0.0985968;MQSB=0.981176;BQB=0.577259;MQ0F=0;AC=7;AN=523;DP4=796,1146,3,13;MQ=59	GT:PL:DP:AD:GQ	0:0,37:1:1,0:55	0:0,67:2:2,0:85	0:0,117:3:3,0:127	0:0,37:1:1,0:55	0:0,37:1:1,0:55	.:0,0:0:0,0:0	1:105,0:3:0,3:86	1:140,0:4:0,4:121	1:37,0:1:0,1:18	0:0,233:10:10,0:127	0:0,115:3:3,0:127	0:0,104:3:3,0:122	1:67,0:2:0,2:48	0:0,113:4:4,0:127	0:0,37:1:1,0:55	.:0,0:0:0,0:0	0:0,110:4:4,0:127	0:0,37:1:1,0:55	0:0,116:3:3,0:127	0:0,103:3:3,0:121	0:0,148:4:4,0:127	.:0,0:0:0,0:0	0:0,90:2:2,0:108	0:0,60:1:1,0:78	.:0,0:0:0,0:0	0:0,60:1:1,0:78	0:0,130:4:4,0:127	0:0,74:2:2,0:92	0:0,177:4:4,0:127	0:0,218:6:6,0:127	0:0,74:2:2,0:92	0:0,84:3:3,0:102	0:0,150:3:3,0:127	0:0,78:2:2,0:96	0:0,60:1:1,0:78	.:0,0:0:0,0:0	0:0,160:5:5,0:127	0:0,194:5:5,0:127	0:0,148:4:4,0:127	0:0,175:5:5,0:127
var86	sacCer_chrI	198648	C	T	BY	W303	140	DP=2505;VDB=0.029765;SGB=-8.42358;RPB=5.69748e-05;MQB=0.358721;MQSB=0.993122;BQB=7.3792e-05;MQ0F=0;AC=5;AN=513;DP4=742,1176,5,8;MQ=59	GT:PL:DP:AD:GQ	0:0,90:2:2,0:109	0:0,74:2:2,0:93	0:0,128:3:3,0:127	0:0,37:1:1,0:56	0:0,37:1:1,0:56	0:0,25:1:1,0:44	1:34,0:1:0,1:14	1:33,0:1:0,1:13	1:62,0:2:0,2:42	0:0,243:8:8,0:127	0:0,67:2:2,0:86	0:0,130:4:4,0:127	1:93,0:2:0,2:73	0:0,113:4:4,0:127	0:0,37:1:1,0:56	.:0,0:0:0,0:0	0:0,129:5:5,0:127	0:0,60:1:1,0:79	0:0,103:3:3,0:122	0:0,150:3:3,0:127	0:0,105:3:3,0:124	.:0,0:0:0,0:0	0:0,197:5:5,0:127	0:0,60:1:1,0:79	0:0,67:2:2,0:86	0:0,60:1:1,0:79	0:0,136:4:4,0:127	0:0,62:2:2,0:81	0:0,130:4:4,0:127	0:0,161:6:6,0:127	0:0,90:2:2,0:109	0:0,57:2:2,0:76	0:0,170:3:3,0:127	0:23,57:2:1,0:53	0:0,80:2:2,0:99	.:0,0:0:0,0:0	0:0,221:7:7,0:127	0:0,136:4:4,0:127	0:0,113:4:4,0:127	0:0,228:7:7,0:127
var87	sacCer_chrI	198652	A	G	BY	W303	138	DP=2594;VDB=0.00712344;SGB=-11.8444;RPB=0.000283653;MQB=0.612339;MQSB=0.999254;BQB=0.97459;MQ0F=0;AC=5;AN=511;DP4=709,1215,4,8;MQ=59	GT:PL:DP:AD:GQ	0:0,90:2:2,0:109	0:0,74:2:2,0:93	0:0,128:3:3,0:127	0:0,25:1:1,0:44	0:0,37:1:1,0:56	.:0,0:0:0,0:0	1:37,0:1:0,1:17	1:37,0:1:0,1:17	1:74,0:2:0,2:54	0:0,230:7:7,0:127	0:0,67:2:2,0:86	0:0,130:4:4,0:127	1:96,0:2:0,2:76	0:0,113:4:4,0:127	0:0,37:1:1,0:56	.:0,0:0:0,0:0	0:0,129:5:5,0:127	0:0,60:1:1,0:79	0:0,90:2:2,0:109	0:0,140:3:3,0:127	0:0,146:4:4,0:127	.:0,0:0:0,0:0	0:0,196:5:5,0:127	0:0,60:1:1,0:79	0:0,67:2:2,0:86	0:0,60:1:1,0:79	0:0,129:4:4,0:127	0:0,74:2:2,0:93	0:0,143:5:5,0:127	0:0,206:7:7,0:127	0:0,90:2:2,0:109	0:0,57:2:2,0:76	0:0,200:4:4,0:127	0:0,90:2:2,0:109	0:0,90:2:2,0:109	.:0,0:0:0,0:0	0:0,165:5:5,0:127	0:0,152:5:5,0:127	0:0,113:4:4,0:127	0:0,220:7:7,0:127
var88	sacCer_chrI	198657	C	T	BY	W303	205	DP=2669;VDB=2.43162e-05;SGB=15.5935;RPB=3.82397e-05;MQB=0.296134;MQSB=0.999288;BQB=0.310312;MQ0F=0;AC=5;AN=514;DP4=777,1270,5,6;MQ=59	GT:PL:DP:AD:GQ	0:0,90:2:2,0:109	0:0,74:2:2,0:93	0:0,105:3:3,0:124	0:0,37:1:1,0:56	0:0,37:1:1,0:56	0:0,37:1:1,0:56	1:62,0:2:0,2:42	1:37,0:1:0,1:17	1:90,0:3:0,3:70	0:0,250:8:8,0:127	0:0,127:3:3,0:127	0:0,130:4:4,0:127	1:85,0:2:0,2:65	0:0,113:4:4,0:127	0:0,25:1:1,0:44	0:0,60:1:1,0:79	0:0,166:6:6,0:127	0:0,60:1:1,0:79	0:0,128:3:3,0:127	0:0,181:4:4,0:127	0:0,137:4:4,0:127	0:0,37:1:1,0:56	0:0,184:5:5,0:127	0:0,60:1:1,0:79	0:0,67:2:2,0:86	0:0,60:1:1,0:79	0:0,136:4:4,0:127	0:0,74:2:2,0:93	0:0,143:5:5,0:127	0:0,169:6:6,0:127	0:0,90:2:2,0:109	0:0,57:2:2,0:76	0:0,181:4:4,0:127	0:0,86:3:3,0:105	0:0,80:2:2,0:99	0:0,60:1:1,0:79	0:0,230:7:7,0:127	0:0,152:5:5,0:127	0:0,106:4:4,0:125	0:0,199:6:6,0:127
var89	sacCer_chrI	198664	A	G	BY	W303	238	DP=2653;VDB=0.00582635;SGB=-8.22758;RPB=0.00238808;MQB=0.496907;MQSB=0.999406;BQB=0.650781;MQ0F=0;AC=5;AN=510;DP4=757,1172,8,11;MQ=59	GT:PL:DP:AD:GQ	0:0,80:2:2,0:98	0:0,37:1:1,0:55	0:0,67:2:2,0:85	0:0,37:1:1,0:55	0:0,67:2:2,0:85	0:0,37:1:1,0:55	1:74,0:2:0,2:54	1:37,0:1:0,1:17	1:104,0:3:0,3:84	0:0,243:8:8,0:127	0:0,127:3:3,0:127	0:0,118:4:4,0:127	1:96,0:2:0,2:76	0:0,92:3:3,0:110	0:0,37:1:1,0:55	0:0,60:1:1,0:78	0:0,166:6:6,0:127	0:0,60:1:1,0:78	0:0,128:3:3,0:127	0:0,170:4:4,0:127	0:0,134:4:4,0:127	0:0,37:1:1,0:55	0:0,205:5:5,0:127	0:0,60:1:1,0:78	0:0,57:2:2,0:75	0:0,120:2:2,0:127	0:0,90:2:2,0:108	0:0,74:2:2,0:92	0:0,113:4:4,0:127	0:0,169:6:6,0:127	0:0,90:2:2,0:108	0:0,37:1:1,0:55	0:0,181:4:4,0:127	0:0,78:2:2,0:96	0:0,90:2:2,0:108	0:0,60:1:1,0:78	0:0,174:5:5,0:127	0:0,129:5:5,0:127	0:0,74:3:3,0:92	0:0,212:7:7,0:127
var90	sacCer_chrI	198675	T	C	BY	W303	229	DP=2638;VDB=0.0301782;SGB=7.84019;RPB=0.141477;MQB=0.389363;MQSB=0.999604;BQB=0.659192;MQ0F=0;AC=5;AN=524;DP4=801,1241,7,7;MQ=59	GT:PL:DP:AD:GQ	0:0,90:2:2,0:109	0:0,74:2:2,0:93	0:0,105:3:3,0:124	0:0,37:1:1,0:56	0:0,67:2:2,0:86	.:0,0:0:0,0:0	1:74,0:2:0,2:54	1:37,0:1:0,1:17	1:104,0:3:0,3:84	0:0,255:10:10,0:127	0:0,117:3:3,0:127	0:0,187:6:6,0:127	1:96,0:2:0,2:76	0:0,92:3:3,0:111	0:0,25:1:1,0:44	0:0,60:1:1,0:79	0:0,166:6:6,0:127	0:0,60:1:1,0:79	0:0,97:3:3,0:116	0:0,181:4:4,0:127	0:0,158:4:4,0:127	0:0,37:1:1,0:56	0:0,152:4:4,0:127	0:0,60:1:1,0:79	0:0,67:2:2,0:86	0:0,120:2:2,0:127	0:0,115:3:3,0:127	0:0,73:2:2,0:92	0:0,121:4:4,0:127	0:0,192:7:7,0:127	0:0,90:2:2,0:109	0:0,67:2:2,0:86	0:0,150:3:3,0:127	0:0,128:3:3,0:127	0:0,134:3:3,0:127	0:0,60:1:1,0:79	0:0,199:6:6,0:127	0:0,113:4:4,0:127	0:0,92:3:3,0:111	0:0,216:7:7,0:127
var91	sacCer_chrI	198676	C	T	BY	W303	241	DP=2633;VDB=0.00196966;SGB=7.84019;RPB=0.0159164;MQB=0.387251;MQSB=0.999998;BQB=0.335102;MQ0F=0;AC=5;AN=523;DP4=812,1251,7,7;MQ=59	GT:PL:DP:AD:GQ	0:0,90:2:2,0:109	0:0,74:2:2,0:93	0:0,105:3:3,0:124	0:0,37:1:1,0:56	0:0,67:2:2,0:86	.:0,0:0:0,0:0	1:74,0:2:0,2:54	1:37,0:1:0,1:17	1:104,0:3:0,3:84	0:0,255:10:10,0:127	0:0,127:3:3,0:127	0:0,205:6:6,0:127	1:96,0:2:0,2:76	0:0,92:3:3,0:111	0:0,37:1:1,0:56	0:0,60:1:1,0:79	0:0,166:6:6,0:127	0:0,60:1:1,0:79	0:0,116:3:3,0:127	0:0,181:4:4,0:127	0:0,158:4:4,0:127	0:0,37:1:1,0:56	0:0,152:4:4,0:127	0:0,60:1:1,0:79	0:0,67:2:2,0:86	0:0,120:2:2,0:127	0:0,115:3:3,0:127	0:0,37:1:1,0:56	0:0,143:5:5,0:127	0:0,200:7:7,0:127	0:0,90:2:2,0:109	0:0,57:2:2,0:76	0:0,170:4:4,0:127	0:0,116:3:3,0:127	0:0,134:3:3,0:127	0:0,60:1:1,0:79	0:0,208:6:6,0:127	0:0,113:4:4,0:127	0:0,67:2:2,0:86	0:0,211:7:7,0:127
var92	sacCer_chrI	198677	A	G	BY	W303	241	DP=2631;VDB=0.0471866;SGB=7.84019;RPB=0.196446;MQB=0.387301;MQSB=0.999997;BQB=0.96874;MQ0F=0;AC=5;AN=522;DP4=803,1243,7,7;MQ=59	GT:PL:DP:AD:GQ	0:0,90:2:2,0:109	0:0,74:2:2,0:93	0:0,67:2:2,0:86	0:0,37:1:1,0:56	0:0,67:2:2,0:86	.:0,0:0:0,0:0	1:74,0:2:0,2:54	1:37,0:1:0,1:17	1:104,0:3:0,3:84	0:0,255:10:10,0:127	0:0,127:3:3,0:127	0:0,195:6:6,0:127	1:96,0:2:0,2:76	0:0,92:3:3,0:111	0:0,37:1:1,0:56	0:0,60:1:1,0:79	0:0,166:6:6,0:127	0:0,60:1:1,0:79	0:0,128:3:3,0:127	0:0,181:4:4,0:127	0:0,158:4:4,0:127	0:0,37:1:1,0:56	0:0,141:4:4,0:127	0:0,60:1:1,0:79	0:0,57:2:2,0:76	0:0,120:2:2,0:127	0:0,115:3:3,0:127	0:0,37:1:1,0:56	0:0,130:4:4,0:127	0:0,200:7:7,0:127	0:0,90:2:2,0:109	0:0,57:2:2,0:76	0:0,167:4:4,0:127	0:0,158:4:4,0:127	0:0,123:3:3,0:127	0:0,60:1:1,0:79	0:0,199:6:6,0:127	0:0,113:4:4,0:127	0:0,92:3:3,0:111	0:0,228:7:7,0:127
var93	sacCer_chrI	198734	T	C	BY	W303	168	DP=2905;VDB=0.944546;SGB=-6.79366;RPB=0.970338;MQB=0.924714;MQSB=0.999447;BQB=0.249011;MQ0F=0;AC=5;AN=532;DP4=1241,1071,12,7;MQ=59	GT:PL:DP:AD:GQ	0:0,60:1:1,0:79	0:0,178:7:7,0:127	0:0,62:2:2,0:81	0:0,67:2:2,0:86	0:0,195:5:5,0:127	0:0,60:1:1,0:79	1:74,0:2:0,2:54	1:74,0:2:0,2:54	1:84,0:3:0,3:64	0:0,255:11:11,0:127	0:0,134:3:3,0:127	0:0,255:9:9,0:127	.:0,0:0:0,0:0	0:0,37:1:1,0:56	0:0,127:3:3,0:127	0:0,92:3:3,0:111	0:0,192:6:6,0:127	0:0,74:2:2,0:93	0:0,37:1:1,0:56	0:0,105:3:3,0:124	0:0,103:3:3,0:122	0:13,47:2:1,0:53	0:0,204:7:7,0:127	0:0,37:1:1,0:56	0:0,125:4:4,0:127	0:0,196:4:4,0:127	.:0,0:0:0,0:0	.:0,0:0:0,0:0	0:0,184:5:5,0:127	0:0,202:6:6,0:127	0:0,115:3:3,0:127	0:0,74:2:2,0:93	0:0,125:4:4,0:127	0:0,67:2:2,0:86	0:0,136:4:4,0:127	0:0,37:1:1,0:56	0:0,113:4:4,0:127	0:0,207:7:7,0:127	0:0,153:4:4,0:127	0:0,255:8:8,0:127
var94	sacCer_chrI	198932	A	C	BY	W303	39.3664	DP=3416;VDB=0.00131932;SGB=-16.2953;RPB=0.0612326;MQB=1;MQSB=1;BQB=0.302066;MQ0F=0;AC=3;AN=540;DP4=1121,1424,3,5;MQ=59	GT:PL:DP:AD:GQ	0:0,94:3:3,0:116	0:0,225:6:6,0:127	0:0,85:2:2,0:107	0:22,173:5:4,0:127	0:0,37:1:1,0:59	0:0,37:1:1,0:59	.:0,0:0:0,0:0	1:67,0:2:0,2:44	1:37,0:1:0,1:15	0:0,172:5:5,0:127	0:0,117:3:3,0:127	0:0,130:4:4,0:127	1:37,0:1:0,1:15	0:0,117:3:3,0:127	0:0,37:1:1,0:59	0:0,84:3:3,0:106	0:0,105:3:3,0:127	.:0,0:0:0,0:0	0:0,37:1:1,0:59	0:0,175:4:4,0:127	0:0,199:6:6,0:127	0:0,127:3:3,0:127	0:0,206:6:6,0:127	0:0,120:2:2,0:127	0:0,67:2:2,0:89	0:0,171:4:4,0:127	0:0,90:2:2,0:112	0:0,158:4:4,0:127	0:0,127:3:3,0:127	0:0,255:11:11,0:127	0:0,255:8:8,0:127	0:0,184:5:5,0:127	0:0,56:1:1,0:78	0:0,143:4:4,0:127	0:0,127:3:3,0:127	0:0,60:1:1,0:82	0:0,255:10:10,0:127	0:0,130:4:4,0:127	0:0,74:2:2,0:96	0:0,255:7:7,0:127
var95	sacCer_chrI	198946	G	A	BY	W303	54	DP=3876;VDB=0.0224794;SGB=-18.6427;RPB=0.335987;MQB=1;MQSB=1;BQB=0.351191;MQ0F=0;AC=4;AN=553;DP4=1397,1519,0,6;MQ=59	GT:PL:DP:AD:GQ	0:0,116:3:3,0:127	0:0,225:6:6,0:127	0:0,135:4:4,0:127	0:0,202:6:6,0:127	0:0,129:4:4,0:127	.:0,0:0:0,0:0	.:0,0:0:0,0:0	1:67,0:2:0,2:45	1:37,0:1:0,1:15	0:0,219:7:7,0:127	0:0,110:2:2,0:127	0:0,105:3:3,0:126	1:37,0:1:0,1:15	0:0,166:4:4,0:127	0:0,37:1:1,0:58	0:0,121:4:4,0:127	0:0,150:5:5,0:127	0:0,67:2:2,0:88	0:0,37:1:1,0:58	0:0,246:6:6,0:127	0:0,127:3:3,0:127	0:0,177:4:4,0:127	0:0,210:6:6,0:127	0:0,73:2:2,0:94	0:0,67:2:2,0:88	0:0,207:6:6,0:127	0:0,166:4:4,0:127	0:0,218:7:7,0:127	0:0,127:3:3,0:127	0:0,255:13:13,0:127	0:0,255:9:9,0:127	0:0,184:5:5,0:127	0:0,97:2:2,0:118	0:0,174:5:5,0:127	0:0,229:6:6,0:127	0:0,90:2:2,0:111	0:0,255:8:8,0:127	0:0,130:4:4,0:127	0:0,84:2:2,0:105	0:0,255:9:9,0:127
var96	sacCer_chrI	199811	T	G	W303	BY	999	DP=5150;VDB=1.55095e-16;SGB=-150.177;RPB=1;MQB=1;MQSB=1;BQB=1;MQ0F=0;AC=567;AN=567;DP4=1,0,2943,968;MQ=60	GT:PL:DP:AD:GQ	1:207,0:8:0,8:127	1:249,0:10:0,10:127	1:149,0:5:0,5:127	1:188,0:6:0,6:127	1:37,0:1:0,1:74	1:152,0:4:0,4:127	.:0,0:0:0,0:0	.:0,0:0:0,0:0	.:0,0:0:0,0:0	1:255,0:8:0,8:127	1:185,0:8:0,8:127	1:255,0:10:0,10:127	.:0,0:0:0,0:0	1:164,0:5:0,5:127	1:92,0:3:0,3:127	1:254,0:7:0,7:127	1:158,0:4:0,4:127	1:255,0:10:0,10:127	1:164,0:6:0,6:127	1:225,0:9:0,9:127	1:180,0:6:0,6:127	1:154,0:6:0,6:127	1:183,0:5:0,5:127	1:67,0:2:0,2:104	1:120,0:4:0,4:127	1:255,0:8:0,8:127	1:225,0:6:0,6:127	1:250,0:6:0,6:127	1:152,0:5:0,5:127	1:255,0:17:0,17:127	1:255,0:11:0,11:127	1:255,0:9:0,9:127	1:172,0:5:0,5:127	1:255,0:16:0,16:127	1:179,0:5:0,5:127	1:132,0:6:0,6:127	1:255,0:7:0,7:127	1:57,0:2:0,2:94	1:244,0:8:0,8:127	1:255,0:10:0,10:127
var97	sacCer_chrI	200532	C	T	BY	W303	424	DP=10422;VDB=2.1292e-07;SGB=-11.9085;RPB=0.101871;MQB=1.35488e-10;MQSB=0.994996;BQB=0.217897;MQ0F=0;AC=4;AN=573;DP4=3974,2999,10,9;MQ=59	GT:PL:DP:AD:GQ	0:0,255:15:15,0:127	0:0,255:27:27,0:127	0:0,255:12:12,0:127	0:0,255:13:13,0:127	0:0,233:7:7,0:127	0:0,255:7:7,0:127	1:153,0:4:0,4:127	1:57,0:1:0,1:36	1:105,0:2:0,2:84	0:0,255:18:18,0:127	0:0,255:10:10,0:127	0:0,255:17:17,0:127	1:231,0:5:0,5:127	0:0,255:13:13,0:127	0:0,254:8:8,0:127	0:0,255:12:12,0:127	0:0,255:7:7,0:127	0:0,176:7:7,0:127	0:0,195:6:6,0:127	0:0,255:9:9,0:127	0:0,255:13:13,0:127	0:0,255:9:9,0:127	0:0,255:19:19,0:127	0:0,255:9:9,0:127	0:0,255:10:10,0:127	0:0,255:19:19,0:127	0:0,255:16:16,0:127	0:0,255:11:11,0:127	0:0,255:24:24,0:127	0:0,255:19:19,0:127	0:0,255:15:15,0:127	0:0,255:13:13,0:127	0:0,255:13:13,0:127	0:0,255:18:18,0:127	0:0,255:8:8,0:127	0:0,150:3:3,0:127	0:0,255:18:18,0:127	0:0,143:4:4,0:127	0:0,158:3:3,0:127	0:0,255:25:25,0:127
var98	sacCer_chrI	200534	T	G	BY	W303	457	DP=10443;VDB=1.81155e-08;SGB=-127.396;RPB=0.064115;MQB=6.25885e-08;MQSB=0.99772;BQB=0.816174;MQ0F=0;AC=4;AN=572;DP4=3765,2985,14,12;MQ=59	GT:PL:DP:AD:GQ	0:0,255:16:16,0:127	0:0,255:25:25,0:127	0:0,255:11:11,0:127	0:0,255:14:14,0:127	0:0,175:5:5,0:127	0:0,255:7:7,0:127	1:181,0:4:0,4:127	1:57,0:1:0,1:36	1:114,0:2:0,2:93	0:0,255:19:19,0:127	0:0,255:11:11,0:127	0:0,255:18:18,0:127	1:227,0:5:0,5:127	0:0,255:12:12,0:127	0:0,250:8:8,0:127	0:0,255:12:12,0:127	0:0,255:7:7,0:127	0:0,161:6:6,0:127	0:0,195:6:6,0:127	0:0,255:10:10,0:127	0:0,255:13:13,0:127	0:0,255:10:10,0:127	0:0,255:18:18,0:127	0:0,255:9:9,0:127	0:0,255:10:10,0:127	0:0,255:18:18,0:127	0:0,255:15:15,0:127	0:0,255:11:11,0:127	0:0,255:23:23,0:127	0:0,255:16:16,0:127	0:0,255:12:12,0:127	0:0,255:13:13,0:127	0:0,255:13:13,0:127	0:0,255:16:16,0:127	0:0,255:7:7,0:127	0:0,150:3:3,0:127	0:0,255:17:17,0:127	0:0,152:4:4,0:127	0:0,169:3:3,0:127	0:0,255:25:25,0:127
var99	sacCer_chrI	200537	A	G	BY	W303	454	DP=10352;VDB=2.25845e-05;SGB=-147.895;RPB=0.0110418;MQB=1.15761e-07;MQSB=0.997271;BQB=0.364445;MQ0F=0;AC=4;AN=573;DP4=3931,3004,14,13;MQ=59	GT:PL:DP:AD:GQ	0:0,255:15:15,0:127	0:0,255:27:27,0:127	0:0,255:11:11,0:127	0:0,255:13:13,0:127	0:0,202:5:5,0:127	0:0,255:8:8,0:127	1:181,0:4:0,4:127	1:57,0:1:0,1:36	1:114,0:2:0,2:93	0:0,255:20:20,0:127	0:1,255:12:11,0:127	0:0,255:17:17,0:127	1:225,0:5:0,5:127	0:0,255:13:13,0:127	0:0,255:9:9,0:127	0:0,255:11:11,0:127	0:16,241:7:6,1:127	0:0,177:7:7,0:127	0:0,202:6:6,0:127	0:0,255:10:10,0:127	0:0,255:13:13,0:127	0:0,255:10:10,0:127	0:0,255:17:17,0:127	0:0,255:8:8,0:127	0:0,255:10:10,0:127	0:0,255:20:20,0:127	0:0,255:16:16,0:127	0:0,255:11:11,0:127	0:0,255:22:22,0:127	0:0,255:18:18,0:127	0:0,255:14:14,0:127	0:0,255:14:14,0:127	0:0,255:13:13,0:127	0:0,255:18:18,0:127	0:0,255:7:7,0:127	0:0,150:3:3,0:127	0:0,255:18:18,0:127	0:0,152:4:4,0:127	0:0,169:3:3,0:127	0:0,255:25:25,0:127
var100	sacCer_chrI	201152	T	A	BY	W303	486	DP=6452;VDB=2.36347e-08;SGB=22.629;RPB=2.87891e-05;MQB=8.10052e-16;MQSB=0.860389;BQB=0.9999;MQ0F=0;AC=6;AN=572;DP4=1824,3080,25,11;MQ=59	GT:PL:DP:AD:GQ	0:0,255:10:10,0:127	0:0,255:15:15,0:127	0:0,175:5:5,0:127	0:0,255:8:8,0:127	0:0,136:4:4,0:127	0:0,62:2:2,0:81	1:145,19:6:1,5:106	1:87,0:2:0,2:67	1:130,0:3:0,3:110	0:0,255:19:19,0:127	0:0,255:12:12,0:127	0:0,255:13:13,0:127	1:169,0:5:0,5:127	0:0,255:6:6,0:127	0:4,211:7:6,1:127	0:0,255:13:13,0:127	0:0,226:6:6,0:127	0:0,164:5:5,0:127	0:0,37:1:1,0:56	0:0,152:5:5,0:127	0:0,225:8:8,0:127	0:0,74:2:2,0:93	0:0,230:10:10,0:127	0:0,225:6:6,0:127	0:0,255:9:9,0:127	0:0,82:3:3,0:101	0:0,255:14:14,0:127	0:0,255:7:7,0:127	0:0,255:15:15,0:127	0:0,255:12:12,0:127	0:0,205:5:5,0:127	0:0,255:12:12,0:127	0:0,255:10:10,0:127	0:0,255:10:10,0:127	0:0,255:11:11,0:127	0:0,255:8:8,0:127	0:0,255:14:14,0:127	0:0,255:10:10,0:127	0:0,255:7:7,0:127	0:0,255:16:16,0:127
var101	sacCer_chrI	202663	C	T	BY	W303	238	DP=5084;VDB=0.0189682;SGB=5.04851;RPB=0.54551;MQB=0.111698;MQSB=0.996094;BQB=0.536232;MQ0F=0;AC=5;AN=563;DP4=2281,1565,10,7;MQ=59	GT:PL:DP:AD:GQ	0:0,165:5:5,0:127	0:0,242:7:7,0:127	0:0,196:5:5,0:127	0:0,236:7:7,0:127	0:0,90:2:2,0:110	0:0,67:2:2,0:87	1:129,0:4:0,4:108	1:37,0:1:0,1:16	1:37,0:1:0,1:16	0:0,231:7:7,0:127	0:0,175:4:4,0:127	0:0,255:18:18,0:127	.:0,0:0:0,0:0	0:0,92:3:3,0:112	0:0,202:5:5,0:127	0:0,255:9:9,0:127	0:0,250:7:7,0:127	0:0,200:4:4,0:127	0:0,214:5:5,0:127	0:0,152:4:4,0:127	0:0,255:10:10,0:127	0:0,244:6:6,0:127	0:0,255:9:9,0:127	0:0,197:6:6,0:127	0:0,97:2:2,0:117	0:0,246:7:7,0:127	0:0,250:8:8,0:127	0:0,173:5:5,0:127	0:0,255:8:8,0:127	0:0,255:17:17,0:127	0:0,255:7:7,0:127	0:0,136:4:4,0:127	0:0,197:7:7,0:127	0:0,255:15:15,0:127	0:0,225:6:6,0:127	0:0,138:4:4,0:127	0:0,255:8:8,0:127	0:0,225:7:7,0:127	0:0,163:5:5,0:127	0:0,255:19:19,0:127
var102	sacCer_chrI	202664	T	C	BY	W303	334	DP=4769;VDB=0.00256401;SGB=-8.76304;RPB=0.0499213;MQB=0.339262;MQSB=0.99273;BQB=0.473956;MQ0F=0;AC=5;AN=563;DP4=2197,1406,13,9;MQ=59	GT:PL:DP:AD:GQ	0:0,157:4:4,0:127	0:0,211:6:6,0:127	0:0,205:5:5,0:127	0:0,191:5:5,0:127	0:0,90:2:2,0:109	0:0,67:2:2,0:86	1:104,0:3:0,3:84	1:37,0:1:0,1:17	1:74,0:2:0,2:54	0:0,247:8:8,0:127	0:0,175:4:4,0:127	0:0,255:16:16,0:127	.:0,0:0:0,0:0	0:0,129:4:4,0:127	0:0,177:4:4,0:127	0:0,255:7:7,0:127	0:0,225:6:6,0:127	0:0,200:4:4,0:127	0:0,225:5:5,0:127	0:0,172:5:5,0:127	0:0,255:9:9,0:127	0:0,237:6:6,0:127	0:0,228:7:7,0:127	0:0,201:6:6,0:127	0:0,97:2:2,0:116	0:0,245:8:8,0:127	0:0,255:8:8,0:127	0:0,141:4:4,0:127	0:0,255:8:8,0:127	0:0,255:17:17,0:127	0:0,255:7:7,0:127	0:0,152:5:5,0:127	0:0,143:5:5,0:127	0:0,255:15:15,0:127	0:0,206:5:5,0:127	0:0,142:4:4,0:127	0:0,218:6:6,0:127	0:0,234:7:7,0:127	0:0,172:5:5,0:127	0:0,255:17:17,0:127
var103	sacCer_chrI	202692	G	T	BY	W303	390	DP=5090;VDB=0.667525;SGB=-0.627866;RPB=0.424172;MQB=0.0539675;MQSB=0.983151;BQB=0.5882;MQ0F=0;AC=6;AN=569;DP4=2200,1480,12,13;MQ=59	GT:PL:DP:AD:GQ	0:0,90:2:2,0:109	0:0,244:6:6,0:127	0:0,228:6:6,0:127	0:0,92:3:3,0:111	0:0,135:3:3,0:127	0:0,74:2:2,0:93	1:119,0:4:0,4:99	1:62,0:2:0,2:42	1:67,0:2:0,2:47	0:0,255:8:8,0:127	0:0,171:5:5,0:127	0:0,255:18:18,0:127	1:37,0:1:0,1:17	0:0,92:3:3,0:111	0:0,228:6:6,0:127	0:0,255:7:7,0:127	0:0,210:5:5,0:127	0:0,173:4:4,0:127	0:0,225:5:5,0:127	0:0,136:4:4,0:127	0:0,255:8:8,0:127	0:0,198:6:6,0:127	0:0,255:7:7,0:127	0:0,172:5:5,0:127	0:0,97:2:2,0:116	0:0,195:5:5,0:127	0:0,252:7:7,0:127	0:0,115:3:3,0:127	0:0,255:10:10,0:127	0:0,255:16:16,0:127	0:0,230:6:6,0:127	0:0,127:3:3,0:127	0:0,158:4:4,0:127	0:0,255:17:17,0:127	0:0,183:5:5,0:127	0:0,117:3:3,0:127	0:0,251:8:8,0:127	0:0,255:7:7,0:127	0:0,172:5:5,0:127	0:0,255:16:16,0:127
var104	sacCer_chrI	202703	C	T	BY	W303	283	DP=5017;VDB=0.420125;SGB=11.5483;RPB=0.406278;MQB=0.141071;MQSB=0.990018;BQB=0.0787073;MQ0F=0;AC=6;AN=568;DP4=2077,1540,8,11;MQ=59	GT:PL:DP:AD:GQ	0:0,90:2:2,0:109	0:0,244:6:6,0:127	0:0,228:6:6,0:127	0:0,92:3:3,0:111	0:0,188:4:4,0:127	0:0,127:3:3,0:127	1:63,0:2:0,2:43	1:62,0:2:0,2:42	1:57,0:2:0,2:37	0:0,255:8:8,0:127	0:0,187:6:6,0:127	0:0,255:19:19,0:127	1:37,0:1:0,1:17	0:0,118:4:4,0:127	0:0,193:5:5,0:127	0:0,255:7:7,0:127	0:0,210:5:5,0:127	0:0,163:4:4,0:127	0:0,225:5:5,0:127	0:0,172:5:5,0:127	0:0,254:8:8,0:127	0:0,205:6:6,0:127	0:0,249:7:7,0:127	0:0,152:4:4,0:127	0:0,85:2:2,0:104	0:0,225:6:6,0:127	0:0,248:7:7,0:127	0:0,115:3:3,0:127	0:0,255:10:10,0:127	0:0,255:14:14,0:127	0:0,230:6:6,0:127	0:0,218:6:6,0:127	0:0,137:4:4,0:127	0:0,255:18:18,0:127	0:0,143:4:4,0:127	0:0,127:3:3,0:127	0:0,222:6:6,0:127	0:0,243:7:7,0:127	0:0,172:5:5,0:127	0:0,255:14:14,0:127
var105	sacCer_chrI	202710	T	C	BY	W303	207	DP=4991;VDB=0.006808;SGB=-44.7831;RPB=0.999476;MQB=0.512399;MQSB=0.997175;BQB=0.980719;MQ0F=0;AC=6;AN=569;DP4=2135,1564,12,8;MQ=59	GT:PL:DP:AD:GQ	0:0,90:2:2,0:109	0:0,244:6:6,0:127	0:0,228:6:6,0:127	0:0,84:3:3,0:103	0:0,200:4:4,0:127	0:0,127:3:3,0:127	1:74,0:2:0,2:54	1:62,0:2:0,2:42	1:37,0:1:0,1:17	0:0,255:8:8,0:127	0:0,205:6:6,0:127	0:0,255:21:21,0:127	1:37,0:1:0,1:17	0:0,129:4:4,0:127	0:0,219:6:6,0:127	0:0,255:7:7,0:127	0:0,210:5:5,0:127	0:0,173:4:4,0:127	0:0,225:5:5,0:127	0:0,188:6:6,0:127	0:0,249:8:8,0:127	0:0,211:6:6,0:127	0:0,249:7:7,0:127	0:0,152:4:4,0:127	0:0,97:2:2,0:116	0:0,225:6:6,0:127	0:0,255:7:7,0:127	0:0,90:2:2,0:109	0:0,255:10:10,0:127	0:0,255:16:16,0:127	0:0,225:6:6,0:127	0:0,205:5:5,0:127	0:0,158:4:4,0:127	0:0,255:17:17,0:127	0:0,152:4:4,0:127	0:0,127:3:3,0:127	0:0,255:7:7,0:127	0:0,192:7:7,0:127	0:0,172:5:5,0:127	0:0,255:16:16,0:127
var106	sacCer_chrI	202712	C	G	BY	W303	214	DP=5078;VDB=0.00365354;SGB=-10.0395;RPB=0.991506;MQB=0.384712;MQSB=0.994266;BQB=0.935769;MQ0F=0;AC=7;AN=569;DP4=2086,1564,7,7;MQ=59	GT:PL:DP:AD:GQ	0:0,90:2:2,0:109	0:0,232:6:6,0:127	0:0,219:6:6,0:127	0:0,67:2:2,0:86	0:0,213:4:4,0:127	0:0,127:3:3,0:127	1:74,0:2:0,2:54	1:51,0:2:0,2:31	1:37,0:1:0,1:17	0:0,255:8:8,0:127	0:0,195:5:5,0:127	0:0,255:17:17,0:127	1:37,0:1:0,1:17	0:0,129:4:4,0:127	0:0,152:4:4,0:127	0:0,255:7:7,0:127	0:0,210:5:5,0:127	0:0,173:4:4,0:127	0:0,225:5:5,0:127	0:0,165:5:5,0:127	0:0,218:6:6,0:127	0:0,211:6:6,0:127	0:0,249:7:7,0:127	0:0,152:4:4,0:127	0:0,97:2:2,0:116	0:0,202:6:6,0:127	0:0,252:7:7,0:127	0:0,115:3:3,0:127	0:0,255:10:10,0:127	0:0,255:16:16,0:127	0:0,225:6:6,0:127	0:0,234:7:7,0:127	0:0,147:4:4,0:127	0:0,255:17:17,0:127	0:0,152:4:4,0:127	0:0,127:3:3,0:127	0:0,255:8:8,0:127	0:0,231:8:8,0:127	0:0,187:6:6,0:127	0:0,255:13:13,0:127
var107	sacCer_chrI	202713	T	C	BY	W303	183	DP=5139;VDB=0.00530121;SGB=-25.4513;RPB=0.993363;MQB=0.475388;MQSB=0.99734;BQB=0.964737;MQ0F=0;AC=6;AN=568;DP4=2107,1598,10,8;MQ=59	GT:PL:DP:AD:GQ	0:0,90:2:2,0:109	0:0,237:6:6,0:127	0:0,228:6:6,0:127	0:0,92:3:3,0:111	0:0,233:5:5,0:127	0:0,116:3:3,0:127	1:74,0:2:0,2:54	1:62,0:2:0,2:42	1:37,0:1:0,1:17	0:0,255:7:7,0:127	0:0,183:5:5,0:127	0:0,255:19:19,0:127	1:37,0:1:0,1:17	0:0,129:4:4,0:127	0:0,219:6:6,0:127	0:0,255:7:7,0:127	0:0,198:5:5,0:127	0:0,173:4:4,0:127	0:0,225:5:5,0:127	0:0,154:5:5,0:127	0:0,254:8:8,0:127	0:0,211:6:6,0:127	0:0,241:7:7,0:127	0:0,117:3:3,0:127	0:0,60:1:1,0:79	0:0,205:5:5,0:127	0:0,248:7:7,0:127	0:0,115:3:3,0:127	0:0,255:11:11,0:127	0:0,255:16:16,0:127	0:0,218:6:6,0:127	0:0,213:6:6,0:127	0:0,158:4:4,0:127	0:0,255:15:15,0:127	0:0,143:4:4,0:127	0:0,127:3:3,0:127	0:0,255:8:8,0:127	0:0,235:8:8,0:127	0:0,188:6:6,0:127	0:0,255:14:13,1:127
var108	sacCer_chrI	202718	A	T	BY	W303	207	DP=5194;VDB=0.00569529;SGB=-25.4513;RPB=0.996763;MQB=0.47535;MQSB=0.996877;BQB=0.734756;MQ0F=0;AC=6;AN=569;DP4=2233,1519,8,10;MQ=59	GT:PL:DP:AD:GQ	0:0,80:2:2,0:99	0:0,244:6:6,0:127	0:0,202:5:5,0:127	0:0,92:3:3,0:111	0:0,244:5:5,0:127	0:0,127:3:3,0:127	1:74,0:2:0,2:54	1:62,0:2:0,2:42	1:37,0:1:0,1:17	0:0,255:9:9,0:127	0:0,205:6:6,0:127	0:0,255:20:20,0:127	1:37,0:1:0,1:17	0:0,93:3:3,0:112	0:0,219:6:6,0:127	0:0,241:6:6,0:127	0:0,198:5:5,0:127	0:0,173:4:4,0:127	0:0,225:5:5,0:127	0:0,188:6:6,0:127	0:0,249:8:8,0:127	0:0,211:6:6,0:127	0:0,225:6:6,0:127	0:0,140:4:4,0:127	0:0,97:2:2,0:116	0:0,255:7:7,0:127	0:0,255:8:8,0:127	0:0,115:3:3,0:127	0:0,255:10:10,0:127	0:0,255:16:16,0:127	0:0,218:6:6,0:127	0:0,205:6:6,0:127	0:0,127:3:3,0:127	0:0,255:15:15,0:127	0:0,152:4:4,0:127	0:0,127:3:3,0:127	0:0,215:6:6,0:127	0:0,203:7:7,0:127	0:0,188:6:6,0:127	0:0,255:16:16,0:127
var109	sacCer_chrI	202724	A	G	BY	W303	195	DP=5029;VDB=0.0245004;SGB=-40.1471;RPB=0.993787;MQB=0.544794;MQSB=0.99668;BQB=0.50519;MQ0F=0;AC=6;AN=568;DP4=2242,1474,10,12;MQ=59	GT:PL:DP:AD:GQ	0:0,90:2:2,0:109	0:0,244:6:6,0:127	0:0,202:5:5,0:127	0:0,92:3:3,0:111	0:0,244:5:5,0:127	0:0,127:3:3,0:127	1:62,0:2:0,2:42	1:62,0:2:0,2:42	1:37,0:1:0,1:17	0:0,255:9:9,0:127	0:0,140:5:5,0:127	0:0,255:19:18,0:127	1:37,0:1:0,1:17	0:16,79:3:2,0:82	0:0,228:6:6,0:127	0:0,244:6:6,0:127	0:0,189:4:4,0:127	0:0,173:4:4,0:127	0:0,225:5:5,0:127	0:0,146:5:5,0:127	0:0,254:8:8,0:127	0:0,224:7:7,0:127	0:0,241:7:7,0:127	0:0,152:4:4,0:127	0:0,97:2:2,0:116	0:0,255:7:7,0:127	0:0,242:7:7,0:127	0:0,107:3:3,0:126	0:0,255:11:11,0:127	0:0,255:18:18,0:127	0:0,205:5:5,0:127	0:0,241:7:7,0:127	0:0,158:4:4,0:127	0:0,255:15:15,0:127	0:0,152:4:4,0:127	0:0,127:3:3,0:127	0:0,255:8:8,0:127	0:0,237:8:8,0:127	0:0,188:6:6,0:127	0:0,255:13:13,0:127
var110	sacCer_chrI	202727	T	C	BY	W303	221	DP=5021;VDB=0.07958;SGB=-21.6848;RPB=0.999902;MQB=0.53193;MQSB=0.98936;BQB=0.870284;MQ0F=0;AC=6;AN=565;DP4=2094,1493,12,9;MQ=59	GT:PL:DP:AD:GQ	0:0,90:2:2,0:108	0:0,188:5:5,0:127	0:0,193:5:5,0:127	0:0,57:2:2,0:75	0:0,244:5:5,0:127	0:0,127:3:3,0:127	1:62,0:2:0,2:43	1:62,0:2:0,2:43	1:63,0:2:0,2:44	0:0,252:8:8,0:127	0:0,140:5:5,0:127	0:0,255:17:17,0:127	1:37,0:1:0,1:18	0:0,67:2:2,0:85	0:0,196:5:5,0:127	0:0,241:6:6,0:127	0:0,180:4:4,0:127	0:0,161:4:4,0:127	0:0,225:5:5,0:127	0:0,152:5:5,0:127	0:0,242:6:6,0:127	0:0,219:7:7,0:127	0:0,225:6:6,0:127	0:0,177:5:5,0:127	0:0,74:2:2,0:92	0:0,230:7:7,0:127	0:0,234:7:7,0:127	0:0,107:3:3,0:125	0:0,255:11:11,0:127	0:0,255:16:16,0:127	0:0,193:5:5,0:127	0:0,200:6:6,0:127	0:0,157:4:4,0:127	0:0,255:14:14,0:127	0:0,117:3:3,0:127	0:51,59:3:2,1:26	0:0,239:6:6,0:127	0:0,221:8:8,0:127	0:0,207:6:6,0:127	0:0,255:14:14,0:127
var111	sacCer_chrI	202732	G	A	BY	W303	233	DP=4810;VDB=0.0343233;SGB=-5.868;RPB=0.973731;MQB=0.456169;MQSB=0.994369;BQB=0.571058;MQ0F=0;AC=6;AN=567;DP4=2035,1559,8,9;MQ=59	GT:PL:DP:AD:GQ	0:0,127:3:3,0:127	0:0,195:5:5,0:127	0:0,183:5:5,0:127	0:0,92:3:3,0:111	0:0,224:5:5,0:127	0:0,127:3:3,0:127	1:74,0:2:0,2:54	1:62,0:2:0,2:42	1:63,0:2:0,2:43	0:0,255:8:8,0:127	0:0,152:5:5,0:127	0:0,255:18:18,0:127	1:37,0:1:0,1:17	0:0,104:3:3,0:123	0:0,202:5:5,0:127	0:0,225:6:6,0:127	0:0,189:4:4,0:127	0:0,173:4:4,0:127	0:0,225:5:5,0:127	0:0,129:4:4,0:127	0:0,249:7:7,0:127	0:0,255:7:7,0:127	0:0,255:7:7,0:127	0:0,171:4:4,0:127	0:0,74:2:2,0:93	0:0,221:6:6,0:127	0:0,227:6:6,0:127	0:0,115:3:3,0:127	0:0,255:13:13,0:127	0:0,255:18:18,0:127	0:0,254:7:7,0:127	0:0,228:7:7,0:127	0:0,117:3:3,0:127	0:0,255:15:15,0:127	0:0,152:4:4,0:127	0:0,127:3:3,0:127	0:0,255:7:7,0:127	0:0,237:8:8,0:127	0:0,202:6:6,0:127	0:0,255:15:15,0:127
var112	sacCer_chrI	202740	T	A	BY	W303	430	DP=4936;VDB=0.623157;SGB=-9.62482;RPB=0.835244;MQB=0.624478;MQSB=0.98995;BQB=0.589321;MQ0F=0;AC=6;AN=565;DP4=2121,1551,17,11;MQ=59	GT:PL:DP:AD:GQ	0:0,152:4:4,0:127	0:0,195:5:5,0:127	0:0,205:5:5,0:127	0:0,113:4:4,0:127	0:0,244:6:6,0:127	0:0,97:2:2,0:116	1:94,0:3:0,3:74	1:62,0:2:0,2:42	1:129,0:4:0,4:109	0:0,255:10:10,0:127	0:0,146:5:5,0:127	0:0,255:19:19,0:127	1:138,0:3:0,3:118	0:0,118:4:4,0:127	0:0,203:5:5,0:127	0:0,185:5:5,0:127	0:0,189:4:4,0:127	0:0,173:4:4,0:127	0:0,225:5:5,0:127	0:0,146:5:5,0:127	0:0,231:7:7,0:127	0:0,211:6:6,0:127	0:0,255:7:7,0:127	0:0,171:4:4,0:127	0:0,74:2:2,0:93	0:0,244:6:6,0:127	0:0,227:6:6,0:127	0:0,136:4:4,0:127	0:0,255:14:14,0:127	0:0,255:17:17,0:127	0:0,255:8:8,0:127	0:0,195:6:6,0:127	0:0,117:3:3,0:127	0:0,255:15:15,0:127	0:0,152:4:4,0:127	0:0,127:3:3,0:127	0:0,255:7:7,0:127	0:0,237:8:8,0:127	0:0,202:6:6,0:127	0:0,255:16:16,0:127
var113	sacCer_chrI	202761	C	T	BY	W303	474	DP=5114;VDB=0.980208;SGB=33.0809;RPB=0.954211;MQB=0.763724;MQSB=0.999121;BQB=0.505233;MQ0F=0;AC=6;AN=566;DP4=2227,1609,14,8;MQ=59	GT:PL:DP:AD:GQ	0:0,202:6:6,0:127	0:0,243:7:7,0:127	0:0,205:5:5,0:127	0:0,113:4:4,0:127	0:0,207:6:6,0:127	0:0,127:3:3,0:127	1:104,0:3:0,3:84	1:62,0:2:0,2:42	1:140,0:5:0,5:120	0:0,255:11:11,0:127	0:0,177:7:7,0:127	0:0,255:17:17,0:127	1:175,0:4:0,4:127	0:0,188:6:6,0:127	0:0,249:7:7,0:127	0:0,255:8:8,0:127	0:0,115:3:3,0:127	0:0,157:4:4,0:127	0:0,205:6:6,0:127	0:0,205:5:5,0:127	0:0,255:8:8,0:127	0:0,255:6:6,0:127	0:0,246:6:6,0:127	0:0,173:5:5,0:127	0:0,37:1:1,0:56	0:0,225:5:5,0:127	0:0,210:5:5,0:127	0:0,129:4:4,0:127	0:0,255:15:15,0:127	0:0,255:14:14,0:127	0:0,197:7:7,0:127	0:0,255:9:9,0:127	0:0,127:3:3,0:127	0:0,255:19:19,0:127	0:0,171:5:5,0:127	0:0,37:1:1,0:56	0:0,255:9:9,0:127	0:0,255:10:10,0:127	0:0,205:6:6,0:127	0:0,255:15:15,0:127
var114	sacCer_chrI	202762	T	A	BY	W303	514	DP=5047;VDB=0.851083;SGB=11.0494;RPB=0.846663;MQB=0.810958;MQSB=0.997178;BQB=0.753174;MQ0F=0;AC=6;AN=566;DP4=2207,1592,18,10;MQ=59	GT:PL:DP:AD:GQ	0:0,172:5:5,0:127	0:0,243:7:7,0:127	0:0,204:5:5,0:127	0:0,113:4:4,0:127	0:0,194:6:6,0:127	0:0,127:3:3,0:127	1:94,0:3:0,3:74	1:62,0:2:0,2:42	1:140,0:5:0,5:120	0:0,255:11:11,0:127	0:0,177:7:7,0:127	0:0,255:16:16,0:127	1:175,0:4:0,4:127	0:0,230:7:7,0:127	0:0,241:7:7,0:127	0:0,255:8:8,0:127	0:0,115:3:3,0:127	0:0,158:4:4,0:127	0:0,205:6:6,0:127	0:0,205:5:5,0:127	0:0,255:8:8,0:127	0:0,255:6:6,0:127	0:0,246:6:6,0:127	0:0,183:5:5,0:127	.:0,0:0:0,0:0	0:0,213:5:5,0:127	0:0,210:5:5,0:127	0:0,129:4:4,0:127	0:0,255:15:15,0:127	0:0,255:13:13,0:127	0:0,188:6:6,0:127	0:0,255:11:11,0:127	0:0,127:3:3,0:127	0:0,255:18:18,0:127	0:0,165:5:5,0:127	0:0,37:1:1,0:56	0:0,255:8:8,0:127	0:0,255:10:10,0:127	0:0,182:5:5,0:127	0:0,255:15:15,0:127
var115	sacCer_chrI	202763	C	G	BY	W303	452	DP=5115;VDB=0.919463;SGB=36.7918;RPB=0.711836;MQB=0.774;MQSB=0.997053;BQB=0.442343;MQ0F=0;AC=6;AN=566;DP4=2281,1584,14,9;MQ=59	GT:PL:DP:AD:GQ	0:0,172:5:5,0:127	0:0,243:7:7,0:127	0:0,181:4:4,0:127	0:0,113:4:4,0:127	0:0,207:6:6,0:127	0:0,127:3:3,0:127	1:82,0:3:0,3:62	1:62,0:2:0,2:42	1:149,0:5:0,5:127	0:0,255:11:11,0:127	0:0,177:7:7,0:127	0:0,255:16:16,0:127	1:166,0:4:0,4:127	0:0,171:5:5,0:127	0:0,249:7:7,0:127	0:0,255:8:8,0:127	0:0,115:3:3,0:127	0:0,158:4:4,0:127	0:0,205:6:6,0:127	0:0,205:5:5,0:127	0:0,255:8:8,0:127	0:0,255:6:6,0:127	0:0,246:6:6,0:127	0:0,183:5:5,0:127	0:0,37:1:1,0:56	0:0,225:5:5,0:127	0:0,210:5:5,0:127	0:0,129:4:4,0:127	0:0,255:15:15,0:127	0:0,255:12:12,0:127	0:0,188:6:6,0:127	0:0,255:10:10,0:127	0:0,157:4:4,0:127	0:0,255:18:18,0:127	0:0,172:5:5,0:127	0:0,37:1:1,0:56	0:0,255:8:8,0:127	0:0,255:11:11,0:127	0:0,182:5:5,0:127	0:0,255:16:16,0:127
var116	sacCer_chrI	202786	A	T	BY	W303	504	DP=5094;VDB=0.785441;SGB=18.2497;RPB=0.30634;MQB=0.947044;MQSB=0.999951;BQB=0.969858;MQ0F=0;AC=5;AN=565;DP4=2258,1584,15,12;MQ=59	GT:PL:DP:AD:GQ	0:0,104:3:3,0:123	0:0,244:6:6,0:127	0:0,150:3:3,0:127	0:0,92:3:3,0:111	0:0,171:5:5,0:127	0:0,152:4:4,0:127	1:184,0:5:0,5:127	1:60,0:1:0,1:40	1:106,0:4:0,4:86	0:0,255:11:11,0:127	0:0,224:7:7,0:127	0:0,255:18:18,0:127	1:226,0:6:0,6:127	0:0,235:6:6,0:127	0:0,255:8:8,0:127	0:0,205:5:5,0:127	0:0,130:4:4,0:127	0:0,104:3:3,0:123	0:0,153:4:4,0:127	0:0,255:7:7,0:127	0:0,255:9:9,0:127	0:0,230:6:6,0:127	0:0,250:6:6,0:127	0:0,183:5:5,0:127	0:0,74:2:2,0:93	0:0,185:5:5,0:127	0:0,134:3:3,0:127	0:0,142:5:5,0:127	0:0,255:12:12,0:127	0:0,255:9:9,0:127	0:0,152:5:5,0:127	0:0,255:11:11,0:127	0:0,117:3:3,0:127	0:0,255:21:21,0:127	0:0,211:6:6,0:127	0:0,37:1:1,0:56	0:0,255:9:9,0:127	0:0,255:12:12,0:127	0:0,172:5:5,0:127	0:0,255:15:15,0:127
var117	sacCer_chrI	202801	G	A	BY	W303	629	DP=5170;VDB=0.680662;SGB=59.3902;RPB=0.386925;MQB=0.99999;MQSB=0.999996;BQB=0.987249;MQ0F=0;AC=5;AN=572;DP4=2084,1876,13,13;MQ=59	GT:PL:DP:AD:GQ	0:0,135:4:4,0:127	0:0,237:7:7,0:127	0:0,175:4:4,0:127	0:0,67:2:2,0:86	0:0,195:5:5,0:127	0:0,152:4:4,0:127	1:158,0:4:0,4:127	1:60,0:1:0,1:40	1:202,0:6:0,6:127	0:0,255:12:12,0:127	0:0,254:8:8,0:127	0:0,255:19:19,0:127	1:251,0:7:0,7:127	0:0,249:6:6,0:127	0:0,200:6:6,0:127	0:0,225:5:5,0:127	0:0,152:5:5,0:127	0:0,74:2:2,0:93	0:0,178:5:5,0:127	0:0,255:7:7,0:127	0:0,255:9:9,0:127	0:0,206:5:5,0:127	0:0,255:7:7,0:127	0:0,113:4:4,0:127	0:0,74:2:2,0:93	0:0,194:5:5,0:127	0:0,115:3:3,0:127	0:0,221:6:6,0:127	0:0,255:12:12,0:127	0:0,255:10:10,0:127	0:0,136:4:4,0:127	0:0,255:11:11,0:127	0:0,130:4:4,0:127	0:0,255:22:22,0:127	0:0,136:4:4,0:127	0:0,37:1:1,0:56	0:0,255:8:8,0:127	0:0,255:11:11,0:127	0:0,158:4:4,0:127	0:0,255:15:15,0:127
var118	sacCer_chrI	202896	TCCTC	T	BY	W303	747	INDEL;IDV=11;IMF=1;DP=7111;VDB=1.25581e-06;SGB=24.5093;MQSB=0.999443;MQ0F=0;AC=5;AN=571;DP4=3202,3882,14,13;MQ=59	GT:PL:DP:AD:GQ	0:0,242:5:5,0:127	0:0,255:17:17,0:127	0:0,255:20:20,0:127	0:0,255:8:8,0:127	0:0,255:9:9,0:127	0:0,240:7:7,0:127	1:238,0:5:0,5:127	1:120,0:2:0,2:99	1:200,0:6:2,4:127	0:0,255:17:17,0:127	0:0,255:11:11,0:127	0:0,255:22:22,0:127	1:255,0:11:4,7:127	0:0,255:12:12,0:127	0:0,255:15:15,0:127	0:0,255:6:6,0:127	0:0,213:5:5,0:127	0:0,255:14:14,0:127	0:0,255:14:14,0:127	0:0,255:18:18,0:127	0:0,255:11:11,0:127	0:0,255:7:7,0:127	0:0,255:9:9,0:127	0:0,255:15:15,0:127	0:0,255:8:8,0:127	0:0,255:12:12,0:127	0:0,156:6:6,0:127	0:0,255:13:13,0:127	0:0,255:19:19,0:127	0:0,255:18:18,0:127	0:0,255:14:14,0:127	0:0,255:20:20,0:127	0:0,255:8:8,0:127	0:0,255:23:23,0:127	0:0,255:13:13,0:127	0:0,255:8:8,0:127	0:0,255:21:21,0:127	0:0,255:19:19,0:127	0:0,255:8:8,0:127	0:0,255:26:26,0:127
var119	sacCer_chrI	202945	G	A	BY	W303	629	DP=7205;VDB=0.92836;SGB=48.2252;RPB=0.548654;MQB=0.999994;MQSB=0.999979;BQB=0.0259803;MQ0F=0;AC=5;AN=571;DP4=2234,2935,12,14;MQ=59	GT:PL:DP:AD:GQ	0:0,151:5:5,0:127	0:0,255:13:13,0:127	0:0,255:10:10,0:127	0:0,255:8:8,0:127	0:0,223:6:6,0:127	0:0,202:5:5,0:127	1:90,0:2:0,2:69	1:205,0:5:0,5:127	1:127,0:3:0,3:106	0:0,255:10:10,0:127	0:0,220:7:7,0:127	0:0,255:17:17,0:127	1:255,0:8:0,8:127	0:0,244:6:6,0:127	0:0,255:10:10,0:127	0:0,255:8:8,0:127	0:0,93:2:2,0:113	0:0,255:8:8,0:127	0:0,255:9:9,0:127	0:0,255:11:11,0:127	0:0,205:6:6,0:127	0:0,104:3:3,0:124	0:0,255:10:10,0:127	0:0,180:5:5,0:127	0:0,224:5:5,0:127	0:0,255:8:8,0:127	0:0,255:7:7,0:127	0:0,203:6:6,0:127	0:0,255:16:16,0:127	0:0,255:16:16,0:127	0:0,255:13:13,0:127	0:0,255:14:14,0:127	0:0,255:8:8,0:127	0:0,255:17:17,0:127	0:0,255:9:9,0:127	0:0,147:3:3,0:127	0:0,255:10:10,0:127	0:0,255:12:12,0:127	0:0,255:9:9,0:127	0:0,255:17:17,0:127
var120	sacCer_chrI	202953	A	G	BY	W303	559	DP=7234;VDB=0.960958;SGB=-14.6231;RPB=0.975732;MQB=0.999992;MQSB=0.999986;BQB=0.828895;MQ0F=0;AC=5;AN=572;DP4=2279,2825,10,25;MQ=59	GT:PL:DP:AD:GQ	0:0,161:5:5,0:127	0:0,255:13:13,0:127	0:0,255:10:10,0:127	0:0,255:8:8,0:127	0:0,226:6:6,0:127	0:0,224:5:5,0:127	1:90,0:2:0,2:70	1:181,0:4:0,4:127	1:92,0:3:0,3:72	0:0,255:11:11,0:127	0:0,183:7:7,0:127	0:0,255:18:18,0:127	1:255,0:8:0,8:127	0:0,255:7:7,0:127	0:0,255:10:10,0:127	0:0,255:8:8,0:127	0:0,97:2:2,0:116	0:0,255:8:8,0:127	0:0,255:10:10,0:127	0:0,255:10:10,0:127	0:0,210:6:6,0:127	0:0,94:3:3,0:113	0:0,255:10:10,0:127	0:0,198:6:6,0:127	0:0,224:5:5,0:127	0:0,255:7:7,0:127	0:0,255:8:8,0:127	0:0,211:6:6,0:127	0:0,255:15:15,0:127	0:0,255:14:14,0:127	0:0,255:14:14,0:127	0:0,255:13:13,0:127	0:0,255:9:9,0:127	0:0,255:16:16,0:127	0:0,255:9:9,0:127	0:0,147:3:3,0:127	0:0,255:12:12,0:127	0:0,255:14:14,0:127	0:0,255:8:8,0:127	0:0,255:17:17,0:127
var121	sacCer_chrI	202957	T	C	BY	W303	575	DP=7247;VDB=0.997547;SGB=10.3348;RPB=0.506837;MQB=0.999992;MQSB=0.998967;BQB=0.999082;MQ0F=0;AC=5;AN=572;DP4=2471,2731,12,22;MQ=59	GT:PL:DP:AD:GQ	0:0,161:5:5,0:127	0:0,255:13:13,0:127	0:0,255:7:7,0:127	0:0,255:8:8,0:127	0:0,252:7:7,0:127	0:0,249:6:6,0:127	1:90,0:2:0,2:70	1:197,0:5:0,5:127	1:92,0:3:0,3:72	0:0,255:10:10,0:127	0:0,183:7:7,0:127	0:0,255:20:20,0:127	1:255,0:9:0,9:127	0:0,255:7:7,0:127	0:0,255:10:10,0:127	0:0,255:9:9,0:127	0:0,97:2:2,0:116	0:0,255:8:8,0:127	0:0,255:9:9,0:127	0:0,254:7:7,0:127	0:0,195:5:5,0:127	0:0,116:3:3,0:127	0:0,255:10:10,0:127	0:0,188:6:6,0:127	0:0,200:4:4,0:127	0:0,255:8:8,0:127	0:0,255:8:8,0:127	0:0,175:5:5,0:127	0:0,255:12:12,0:127	0:0,255:16:15,1:127	0:0,255:13:13,0:127	0:0,255:12:12,0:127	0:0,255:9:9,0:127	0:0,255:19:19,0:127	0:0,255:10:10,0:127	0:0,147:3:3,0:127	0:0,255:12:12,0:127	0:0,255:14:14,0:127	0:0,255:9:9,0:127	0:0,255:17:17,0:127
var122	sacCer_chrI	202977	A	T	BY	W303	526	DP=6450;VDB=0.71905;SGB=-20.5162;RPB=0.912262;MQB=1;MQSB=1;BQB=0.998772;MQ0F=0;AC=5;AN=571;DP4=2304,2325,16,16;MQ=60	GT:PL:DP:AD:GQ	0:0,211:8:8,0:127	0:0,255:11:11,0:127	0:0,235:6:6,0:127	0:0,255:9:9,0:127	0:0,205:7:7,0:127	0:0,124:3:3,0:127	1:127,0:3:0,3:106	1:150,0:3:0,3:127	1:90,0:2:0,2:69	0:0,171:4:4,0:127	0:0,140:5:5,0:127	0:0,255:21:21,0:127	1:225,0:7:0,7:127	0:0,204:6:6,0:127	0:0,255:9:9,0:127	0:0,255:9:9,0:127	0:0,148:4:4,0:127	0:0,130:4:4,0:127	0:0,184:5:5,0:127	0:0,224:7:7,0:127	0:0,227:6:6,0:127	0:0,138:3:3,0:127	0:0,255:10:10,0:127	0:0,162:7:7,0:127	0:0,183:5:5,0:127	0:0,255:8:8,0:127	0:0,255:11:11,0:127	0:0,175:5:5,0:127	0:0,255:10:10,0:127	0:0,255:13:13,0:127	0:0,255:11:11,0:127	0:0,255:10:10,0:127	0:0,255:10:10,0:127	0:0,255:16:16,0:127	0:0,191:7:7,0:127	0:0,92:3:3,0:112	0:0,255:12:12,0:127	0:0,255:12:12,0:127	0:0,249:6:6,0:127	0:0,255:16:16,0:127
var123	sacCer_chrI	202994	G	T	BY	W303	661	DP=6837;VDB=0.648402;SGB=57.2505;RPB=0.484476;MQB=1;MQSB=1;BQB=0.772379;MQ0F=0;AC=5;AN=570;DP4=2683,2293,17,15;MQ=60	GT:PL:DP:AD:GQ	0:0,196:7:7,0:127	0:0,255:12:12,0:127	0:0,205:5:5,0:127	0:0,255:10:10,0:127	0:0,248:8:8,0:127	0:0,151:3:3,0:127	1:222,0:7:0,7:127	1:152,0:4:0,4:127	1:104,25:4:1,3:58	0:0,255:10:10,0:127	0:0,105:3:3,0:125	0:0,255:20:20,0:127	1:233,0:7:0,7:127	0:0,255:7:7,0:127	0:0,255:8:8,0:127	0:0,255:12:12,0:127	0:0,183:5:5,0:127	0:0,129:4:4,0:127	0:0,223:7:7,0:127	0:0,255:8:8,0:127	0:0,255:7:7,0:127	0:0,150:3:3,0:127	0:0,255:11:11,0:127	0:0,166:6:6,0:127	0:0,182:5:5,0:127	0:0,255:8:8,0:127	0:0,255:9:9,0:127	0:0,105:3:3,0:125	0:0,255:14:14,0:127	0:0,255:13:13,0:127	0:0,255:13:13,0:127	0:0,255:12:12,0:127	0:0,255:9:9,0:127	0:0,255:18:18,0:127	0:0,200:4:4,0:127	0:0,115:3:3,0:127	0:0,255:11:11,0:127	0:0,255:13:13,0:127	0:0,255:8:8,0:127	0:0,255:11:11,0:127
var124	sacCer_chrI	203091	CA	C	BY	W303	55	INDEL;IDV=21;IMF=0.954545;DP=8012;VDB=0.691885;SGB=24.0912;MQSB=0.997515;MQ0F=0;AC=3;AN=572;DP4=4217,3755,30,10;MQ=59	GT:PL:DP:AD:GQ	0:0,99:13:13,0:120	0:0,157:31:31,0:127	0:0,103:9:9,0:124	0:0,109:10:10,0:127	0:0,104:12:12,0:125	0:0,97:11:11,0:118	1:90,9:22:10,12:59	0:27,11:3:1,2:6	1:52,17:11:6,5:14	0:0,153:21:21,0:127	0:0,71:5:5,0:92	0:0,154:25:25,0:127	1:47,6:8:3,5:20	0:0,96:11:11,0:117	0:0,101:10:10,0:122	0:0,137:17:17,0:127	0:0,122:14:14,0:127	0:0,105:12:12,0:126	0:0,94:10:10,0:115	0:0,113:13:13,0:127	0:0,101:11:11,0:122	0:0,64:5:5,0:85	0:0,94:8:8,0:115	0:0,113:12:12,0:127	0:0,55:5:5,0:76	0:0,86:7:7,0:107	0:0,95:10:10,0:116	0:0,81:6:6,0:102	0:0,145:14:14,0:127	0:0,154:21:21,0:127	0:0,127:11:11,0:127	0:0,137:22:22,0:127	0:0,124:14:14,0:127	0:0,157:25:25,0:127	0:0,104:10:10,0:125	0:0,126:13:13,0:127	0:0,148:16:16,0:127	0:0,147:19:19,0:127	0:0,122:12:12,0:127	0:0,117:15:15,0:127
var125	sacCer_chrI	203104	C	T	BY	W303	810	DP=7896;VDB=0.484726;SGB=129.726;RPB=0.992992;MQB=0.999998;MQSB=0.999731;BQB=0.982227;MQ0F=0;AC=5;AN=570;DP4=2681,2556,29,16;MQ=59	GT:PL:DP:AD:GQ	0:0,255:8:8,0:127	0:0,255:20:20,0:127	0:0,244:7:7,0:127	0:0,183:5:5,0:127	0:0,255:6:6,0:127	0:0,134:3:3,0:127	1:255,0:14:0,14:127	1:105,0:3:0,3:85	1:204,39:7:1,6:127	0:0,255:13:13,0:127	0:0,152:4:4,0:127	0:0,255:14:14,0:127	1:207,0:6:0,6:127	0:0,251:7:7,0:127	0:0,251:6:6,0:127	0:0,255:11:11,0:127	0:0,255:9:9,0:127	0:0,255:7:7,0:127	0:0,224:6:6,0:127	0:0,255:9:9,0:127	0:0,255:7:7,0:127	0:0,152:5:5,0:127	0:0,246:6:6,0:127	0:0,255:7:7,0:127	0:0,169:3:3,0:127	0:0,205:5:5,0:127	0:0,255:6:6,0:127	0:0,172:5:5,0:127	0:0,255:11:11,0:127	0:0,255:13:13,0:127	0:0,255:9:9,0:127	0:0,255:11:11,0:127	0:0,255:8:8,0:127	0:0,255:16:16,0:127	0:0,255:7:7,0:127	0:0,255:9:9,0:127	0:0,255:10:10,0:127	0:0,255:12:12,0:127	0:0,255:8:8,0:127	0:0,255:10:10,0:127
var126	sacCer_chrI	203105	A	G	BY	W303	810	DP=7795;VDB=0.408021;SGB=91.5264;RPB=0.882082;MQB=0.999974;MQSB=0.997583;BQB=0.849123;MQ0F=0;AC=6;AN=572;DP4=2648,2454,30,20;MQ=59	GT:PL:DP:AD:GQ	0:0,255:8:8,0:127	0:0,255:18:18,0:127	0:0,255:7:7,0:127	0:0,183:5:5,0:127	0:0,255:6:6,0:127	0:0,134:3:3,0:127	1:255,0:13:0,13:127	1:94,0:3:0,3:74	1:209,36:8:1,7:127	0:0,255:12:12,0:127	0:0,139:4:4,0:127	0:0,255:15:15,0:127	1:216,0:6:0,6:127	0:0,255:7:7,0:127	0:0,252:6:6,0:127	0:0,255:10:10,0:127	0:0,255:9:9,0:127	0:0,255:7:7,0:127	0:0,236:7:7,0:127	0:0,255:9:9,0:127	0:0,255:7:7,0:127	0:0,152:5:5,0:127	0:0,246:6:6,0:127	0:0,255:7:7,0:127	0:0,169:3:3,0:127	0:0,205:5:5,0:127	0:0,255:6:6,0:127	0:0,172:5:5,0:127	0:0,255:11:11,0:127	0:0,255:11:11,0:127	0:0,255:9:9,0:127	0:0,255:9:9,0:127	0:0,255:8:8,0:127	0:0,255:16:16,0:127	0:0,255:7:7,0:127	0:0,255:9:9,0:127	0:0,255:10:10,0:127	0:0,255:13:13,0:127	0:0,255:7:7,0:127	0:0,255:10:10,0:127
var127	sacCer_chrI	203111	C	T	BY	W303	774	DP=7544;VDB=0.315467;SGB=131.619;RPB=0.899177;MQB=0.99999;MQSB=0.99873;BQB=0.624097;MQ0F=0;AC=5;AN=571;DP4=2434,2663,27,17;MQ=59	GT:PL:DP:AD:GQ	0:0,255:8:8,0:127	0:0,255:19:19,0:127	0:0,250:7:7,0:127	0:0,183:5:5,0:127	0:0,255:6:6,0:127	0:0,127:3:3,0:127	1:255,0:13:0,13:127	1:94,0:3:0,3:74	1:202,39:7:1,6:127	0:0,255:13:13,0:127	0:0,171:4:4,0:127	0:0,255:16:16,0:127	1:203,0:7:1,6:127	0:0,255:7:7,0:127	0:0,255:6:6,0:127	0:0,255:10:10,0:127	0:0,255:9:9,0:127	0:0,255:7:7,0:127	0:0,227:6:6,0:127	0:0,255:9:9,0:127	0:0,255:7:7,0:127	0:0,152:5:5,0:127	0:0,255:7:7,0:127	0:0,255:7:7,0:127	0:0,147:3:3,0:127	0:0,250:7:7,0:127	0:0,255:6:6,0:127	0:0,172:5:5,0:127	0:0,255:11:11,0:127	0:0,255:12:12,0:127	0:0,255:9:9,0:127	0:0,255:10:10,0:127	0:0,255:7:7,0:127	0:0,255:14:14,0:127	0:0,255:7:7,0:127	0:0,255:9:9,0:127	0:0,255:11:11,0:127	0:0,255:12:12,0:127	0:0,255:8:8,0:127	0:0,255:10:10,0:127
var128	sacCer_chrI	203180	T	C	BY	W303	694	DP=6855;VDB=0.053495;SGB=54.1809;RPB=0.0722154;MQB=1;MQSB=1;BQB=0.987098;MQ0F=0;AC=5;AN=569;DP4=2297,2519,23,23;MQ=60	GT:PL:DP:AD:GQ	0:0,210:6:6,0:127	0:0,255:14:14,0:127	0:0,239:7:7,0:127	0:0,138:3:3,0:127	0:0,173:4:4,0:127	0:0,155:4:4,0:127	1:255,0:11:0,11:127	1:90,0:2:0,2:70	1:137,19:6:1,5:98	0:0,255:11:11,0:127	0:0,230:6:6,0:127	0:0,255:17:17,0:127	1:234,7:8:1,7:127	0:0,255:10:10,0:127	0:0,203:5:5,0:127	0:0,255:9:9,0:127	0:0,255:9:9,0:127	0:0,193:6:6,0:127	0:0,198:7:7,0:127	0:0,255:9:9,0:127	0:0,255:8:8,0:127	0:0,225:6:6,0:127	0:0,217:6:6,0:127	0:0,255:9:9,0:127	0:0,74:2:2,0:93	0:17,255:11:10,1:127	0:0,255:7:7,0:127	0:0,202:5:5,0:127	0:0,206:5:5,0:127	0:0,255:19:19,0:127	0:0,255:9:9,0:127	0:0,255:15:15,0:127	0:0,231:8:8,0:127	0:0,255:16:16,0:127	0:0,216:7:7,0:127	0:0,235:8:8,0:127	0:0,255:12:12,0:127	0:0,255:14:14,0:127	0:0,175:4:4,0:127	0:0,255:14:14,0:127
var129	sacCer_chrI	203214	G	C	BY	W303	578	DP=5755;VDB=0.999721;SGB=73.8846;RPB=0.59958;MQB=1;MQSB=1;BQB=0.326671;MQ0F=0;AC=6;AN=570;DP4=2036,2306,18,23;MQ=60	GT:PL:DP:AD:GQ	0:0,171:5:5,0:127	0:0,255:12:12,0:127	0:0,230:7:7,0:127	0:0,146:4:4,0:127	0:0,128:3:3,0:127	0:0,171:4:4,0:127	1:208,0:10:0,10:127	1:181,0:4:0,4:127	1:81,25:4:1,3:36	0:0,255:10:10,0:127	0:0,128:3:3,0:127	0:0,255:13:13,0:127	1:196,0:6:0,6:127	0:0,255:10:10,0:127	0:0,227:7:7,0:127	0:0,255:11:11,0:127	0:0,201:6:6,0:127	0:0,192:6:6,0:127	0:0,171:5:5,0:127	0:0,203:5:5,0:127	0:0,251:7:7,0:127	0:0,203:5:5,0:127	0:0,241:7:7,0:127	0:0,255:9:9,0:127	0:0,74:2:2,0:93	0:0,255:11:11,0:127	0:0,245:8:8,0:127	0:0,207:7:7,0:127	0:0,211:6:6,0:127	0:0,255:16:16,0:127	0:0,250:8:8,0:127	0:0,255:11:11,0:127	0:0,218:6:6,0:127	0:0,255:17:17,0:127	0:0,179:6:6,0:127	0:0,164:6:6,0:127	0:0,255:11:11,0:127	0:0,255:11:11,0:127	0:0,226:6:6,0:127	0:0,255:13:13,0:127
var130	sacCer_chrI	203215	C	T	BY	W303	619	DP=5765;VDB=0.998132;SGB=70.4922;RPB=0.769111;MQB=1;MQSB=1;BQB=0.409283;MQ0F=0;AC=6;AN=570;DP4=2053,2276,17,23;MQ=60	GT:PL:DP:AD:GQ	0:0,171:5:5,0:127	0:0,255:12:12,0:127	0:0,221:7:7,0:127	0:0,158:4:4,0:127	0:0,128:3:3,0:127	0:0,171:4:4,0:127	1:210,0:9:0,9:127	1:181,0:4:0,4:127	1:73,25:4:1,3:28	0:0,255:10:10,0:127	0:0,117:3:3,0:127	0:0,255:13:12,0:127	1:205,0:6:0,6:127	0:0,251:10:10,0:127	0:0,227:7:7,0:127	0:0,255:10:10,0:127	0:0,201:6:6,0:127	0:0,192:6:6,0:127	0:0,129:4:4,0:127	0:0,207:6:6,0:127	0:0,251:7:7,0:127	0:0,225:6:6,0:127	0:0,241:7:7,0:127	0:0,255:9:9,0:127	0:0,74:2:2,0:93	0:0,255:10:10,0:127	0:0,252:9:9,0:127	0:0,207:7:7,0:127	0:0,205:6:6,0:127	0:0,255:17:17,0:127	0:0,250:8:8,0:127	0:0,255:11:11,0:127	0:0,226:6:6,0:127	0:0,255:17:17,0:127	0:0,149:5:5,0:127	0:0,182:6:6,0:127	0:0,255:11:11,0:127	0:0,255:11:11,0:127	0:0,230:6:6,0:127	0:0,255:13:13,0:127
var131	sacCer_chrI	203283	A	T	BY	W303	667	DP=5888;VDB=0.126328;SGB=11.2431;RPB=0.113781;MQB=0.999996;MQSB=0.999543;BQB=0.758789;MQ0F=0;AC=5;AN=570;DP4=2348,1829,29,17;MQ=59	GT:PL:DP:AD:GQ	0:0,60:1:1,0:79	0:0,255:14:14,0:127	0:0,193:6:6,0:127	0:0,94:3:3,0:113	0:0,167:4:4,0:127	0:0,127:3:3,0:127	1:251,0:7:0,7:127	1:96,48:4:1,3:28	1:226,0:8:0,8:127	0:0,255:11:11,0:127	0:0,195:5:5,0:127	0:0,255:12:12,0:127	1:171,0:4:0,4:127	0:0,255:9:9,0:127	0:0,172:4:4,0:127	0:0,255:10:10,0:127	0:0,206:6:6,0:127	0:0,165:6:6,0:127	0:0,205:5:5,0:127	0:0,138:6:6,0:127	0:0,255:8:8,0:127	0:0,103:4:4,0:122	0:0,220:8:8,0:127	0:0,208:6:6,0:127	0:0,97:2:2,0:116	0:0,200:6:6,0:127	0:0,213:5:5,0:127	0:0,237:7:7,0:127	0:0,221:7:7,0:127	0:0,255:14:14,0:127	0:0,128:3:3,0:127	0:0,255:13:13,0:127	0:0,195:6:6,0:127	0:0,255:12:12,0:127	0:0,149:5:5,0:127	0:0,198:7:7,0:127	0:0,255:15:15,0:127	0:0,255:10:10,0:127	0:0,175:5:5,0:127	0:0,255:20:20,0:127
var132	sacCer_chrI	203313	G	A	BY	W303	800	DP=6581;VDB=0.582586;SGB=102.134;RPB=0.232102;MQB=0.999976;MQSB=0.999597;BQB=0.945776;MQ0F=0;AC=5;AN=571;DP4=2196,2373,22,16;MQ=59	GT:PL:DP:AD:GQ	0:0,120:2:2,0:127	0:0,255:19:19,0:127	0:0,199:7:7,0:127	0:0,104:3:3,0:124	0:0,224:6:6,0:127	0:0,143:4:4,0:127	1:255,0:8:0,8:127	1:111,48:4:1,3:42	1:231,0:8:0,8:127	0:0,255:11:11,0:127	0:0,210:6:6,0:127	0:0,255:12:12,0:127	1:224,0:5:0,5:127	0:0,255:8:8,0:127	0:0,162:4:4,0:127	0:0,255:9:9,0:127	0:0,255:7:7,0:127	0:0,206:6:6,0:127	0:0,195:5:5,0:127	0:0,195:7:7,0:127	0:0,255:8:8,0:127	0:0,189:6:6,0:127	0:0,255:8:8,0:127	0:0,205:5:5,0:127	0:0,60:1:1,0:80	0:0,221:7:7,0:127	0:0,242:5:5,0:127	0:0,255:7:7,0:127	0:0,255:8:8,0:127	0:0,255:15:15,0:127	0:0,184:5:5,0:127	0:0,255:12:12,0:127	0:0,220:7:7,0:127	0:0,255:14:14,0:127	0:0,201:7:7,0:127	0:0,135:4:4,0:127	0:0,255:16:16,0:127	0:0,255:12:12,0:127	0:0,230:7:7,0:127	0:0,255:18:18,0:127
var133	sacCer_chrI	203349	C	T	BY	W303	789	DP=5664;VDB=0.125633;SGB=70.3777;RPB=0.0820204;MQB=1;MQSB=1;BQB=0.866714;MQ0F=0;AC=5;AN=572;DP4=2034,2052,18,18;MQ=60	GT:PL:DP:AD:GQ	0:0,120:2:2,0:127	0:0,255:18:18,0:127	0:0,239:7:7,0:127	0:0,72:2:2,0:91	0:0,249:7:7,0:127	0:0,206:5:5,0:127	1:207,0:6:0,6:127	1:95,0:2:0,2:75	1:237,0:8:0,8:127	0:0,255:11:11,0:127	0:0,232:7:7,0:127	0:0,255:10:10,0:127	1:187,0:4:0,4:127	0:0,214:8:8,0:127	0:0,174:5:5,0:127	0:0,255:10:10,0:127	0:0,200:4:4,0:127	0:0,188:5:5,0:127	0:0,166:5:5,0:127	0:0,211:7:7,0:127	0:0,244:6:6,0:127	0:0,183:5:5,0:127	0:0,230:6:6,0:127	0:0,255:9:9,0:127	0:0,60:1:1,0:79	0:0,153:4:4,0:127	0:0,203:5:5,0:127	0:0,255:7:7,0:127	0:0,255:9:9,0:127	0:0,255:13:13,0:127	0:0,184:5:5,0:127	0:0,255:10:10,0:127	0:0,255:8:8,0:127	0:0,255:10:10,0:127	0:0,234:8:8,0:127	0:0,127:3:3,0:127	0:0,255:12:12,0:127	0:0,221:7:7,0:127	0:0,253:8:8,0:127	0:0,255:15:15,0:127
var134	sacCer_chrI	203364	A	G	BY	W303	620	DP=5055;VDB=0.00436583;SGB=56.8149;RPB=0.183658;MQB=0.999969;MQSB=0.999702;BQB=0.511724;MQ0F=0;AC=5;AN=569;DP4=1809,1960,9,24;MQ=59	GT:PL:DP:AD:GQ	0:0,120:2:2,0:127	0:0,255:17:17,0:127	0:0,227:6:6,0:127	.:0,0:0:0,0:0	0:0,230:7:7,0:127	0:0,181:4:4,0:127	1:199,0:6:0,6:127	1:97,0:2:0,2:77	1:183,0:5:0,5:127	0:0,255:9:9,0:127	0:0,237:7:7,0:127	0:0,255:10:10,0:127	1:175,0:4:0,4:127	0:0,206:7:7,0:127	0:0,182:5:5,0:127	0:0,255:8:8,0:127	0:0,194:4:4,0:127	0:0,160:5:5,0:127	0:0,152:5:5,0:127	0:0,193:6:6,0:127	0:0,191:5:5,0:127	0:0,127:3:3,0:127	0:0,218:6:6,0:127	0:0,255:8:8,0:127	0:0,60:1:1,0:79	0:0,174:5:5,0:127	0:0,215:6:6,0:127	0:0,255:7:7,0:127	0:0,248:8:8,0:127	0:0,237:10:10,0:127	0:0,158:4:4,0:127	0:0,255:11:11,0:127	0:0,251:7:7,0:127	0:0,255:9:9,0:127	0:0,220:7:7,0:127	0:0,97:2:2,0:116	0:0,255:13:13,0:127	0:0,228:7:7,0:127	0:0,201:7:7,0:127	0:0,255:15:15,0:127
var135	sacCer_chrI	203922	A	G	BY	W303	29.2261	DP=2450;VDB=2.86484e-06;SGB=-27.7673;RPB=0.365769;MQB=0.999955;MQSB=0.999485;BQB=0.989837;MQ0F=0;AC=5;AN=533;DP4=887,1006,4,8;MQ=59	GT:PL:DP:AD:GQ	0:0,120:2:2,0:127	0:0,182:5:5,0:127	0:0,104:3:3,0:123	0:0,90:2:2,0:109	0:0,130:4:4,0:127	0:0,67:2:2,0:86	1:37,0:1:0,1:18	1:25,0:1:0,1:6	1:37,0:1:0,1:18	0:0,178:7:7,0:127	0:0,120:2:2,0:127	0:19,209:6:5,0:127	.:0,0:0:0,0:0	0:0,148:4:4,0:127	0:0,239:6:6,0:127	0:0,173:7:7,0:127	0:0,222:6:6,0:127	0:0,37:1:1,0:56	0:0,90:2:2,0:109	0:0,104:3:3,0:123	0:0,37:1:1,0:56	0:0,97:2:2,0:116	0:0,152:4:4,0:127	0:0,110:2:2,0:127	.:0,0:0:0,0:0	0:0,60:1:1,0:79	0:0,104:3:3,0:123	.:0,0:0:0,0:0	0:0,128:3:3,0:127	0:0,104:3:3,0:123	0:0,128:3:3,0:127	.:0,0:0:0,0:0	0:0,169:4:4,0:127	0:0,149:7:7,0:127	0:19,196:6:5,0:127	0:0,37:1:1,0:56	0:0,121:4:4,0:127	0:0,255:7:7,0:127	0:0,74:2:2,0:93	0:0,204:5:5,0:127
var136	sacCer_chrI	203957	A	G	BY	W303	46.5148	DP=3444;VDB=0.000321543;SGB=-33.4639;RPB=0.0709414;MQB=0.999981;MQSB=0.999689;BQB=0.860578;MQ0F=0;AC=4;AN=556;DP4=1127,1366,6,3;MQ=59	GT:PL:DP:AD:GQ	0:0,170:3:3,0:127	0:0,207:6:6,0:127	0:0,143:4:4,0:127	0:0,90:2:2,0:110	0:0,196:6:6,0:127	0:0,67:2:2,0:87	1:37,0:1:0,1:16	1:37,0:1:0,1:16	1:37,0:1:0,1:16	0:0,255:10:10,0:127	0:0,255:6:6,0:127	0:0,255:7:7,0:127	.:0,0:0:0,0:0	0:0,187:5:5,0:127	0:0,255:9:9,0:127	0:0,255:8:8,0:127	0:0,255:8:8,0:127	0:0,37:1:1,0:57	0:0,90:2:2,0:110	0:0,160:5:5,0:127	0:0,92:3:3,0:112	0:0,127:3:3,0:127	0:0,172:5:5,0:127	0:0,142:3:3,0:127	0:0,60:1:1,0:80	0:0,105:3:3,0:125	0:0,120:4:4,0:127	0:0,60:1:1,0:80	0:0,115:3:3,0:127	0:0,140:4:4,0:127	0:0,150:3:3,0:127	0:0,57:2:2,0:77	0:0,205:5:5,0:127	0:0,166:7:7,0:127	0:0,251:7:7,0:127	0:0,37:1:1,0:57	0:10,147:5:4,0:127	0:0,255:9:9,0:127	0:0,100:4:4,0:120	0:0,255:7:7,0:127
var137	sacCer_chrI	203984	G	A	BY	W303	35.5394	DP=4174;VDB=0.318572;SGB=-41.9709;RPB=0.191919;MQB=0.999998;MQSB=0.999361;BQB=0.278786;MQ0F=0;AC=4;AN=561;DP4=1304,1664,8,2;MQ=59	GT:PL:DP:AD:GQ	0:0,200:4:4,0:127	0:4,236:7:6,0:127	0:0,192:5:5,0:127	0:0,112:3:3,0:127	0:0,255:8:8,0:127	0:0,115:3:3,0:127	1:37,0:1:0,1:16	1:25,0:1:0,1:5	1:37,0:1:0,1:16	0:0,255:10:10,0:127	0:0,255:9:9,0:127	0:0,254:8:8,0:127	1:60,0:1:0,1:39	0:0,236:5:5,0:127	0:0,255:9:9,0:127	0:0,255:11:11,0:127	0:0,255:7:7,0:127	0:0,37:1:1,0:57	0:0,128:3:3,0:127	0:0,160:5:5,0:127	0:0,92:3:3,0:112	0:0,204:5:5,0:127	0:0,221:6:6,0:127	0:0,151:3:3,0:127	0:0,60:1:1,0:80	0:0,143:4:4,0:127	0:0,165:5:5,0:127	0:0,60:1:1,0:80	0:0,153:4:4,0:127	0:0,172:5:5,0:127	0:0,150:3:3,0:127	0:0,97:2:2,0:117	0:0,215:5:5,0:127	0:0,255:13:13,0:127	0:0,251:7:7,0:127	0:0,37:1:1,0:57	0:42,135:6:5,1:113	0:0,255:9:9,0:127	0:0,130:4:4,0:127	0:0,246:6:6,0:127
var138	sacCer_chrI	204012	A	G	BY	W303	31.8303	DP=4533;VDB=0.0036287;SGB=-25.9513;RPB=0.0633018;MQB=0.830994;MQSB=0.996875;BQB=0.515302;MQ0F=0;AC=3;AN=561;DP4=1385,1847,5,3;MQ=59	GT:PL:DP:AD:GQ	0:0,200:4:4,0:127	0:0,249:7:7,0:127	0:0,202:5:5,0:127	0:0,155:4:4,0:127	0:0,255:8:8,0:127	0:0,115:3:3,0:127	.:0,0:0:0,0:0	1:37,0:1:0,1:15	1:37,0:1:0,1:15	0:0,255:14:14,0:127	0:0,255:9:9,0:127	0:0,249:8:8,0:127	1:60,0:1:0,1:37	0:0,229:5:5,0:127	0:0,255:9:9,0:127	0:0,255:12:12,0:127	0:0,255:7:7,0:127	0:0,37:1:1,0:59	0:0,134:3:3,0:127	0:0,151:5:5,0:127	0:0,92:3:3,0:114	0:0,243:7:7,0:127	0:0,213:6:6,0:127	0:0,110:2:2,0:127	0:0,37:1:1,0:59	0:0,152:4:4,0:127	0:0,163:5:5,0:127	0:0,60:1:1,0:82	0:0,184:5:5,0:127	0:0,237:7:7,0:127	0:0,205:5:5,0:127	0:0,143:4:4,0:127	0:0,184:5:5,0:127	0:0,255:14:14,0:127	0:0,255:8:8,0:127	0:0,57:2:2,0:79	0:0,211:7:7,0:127	0:0,255:10:10,0:127	0:0,121:4:4,0:127	0:0,255:10:10,0:127
var139	sacCer_chrI	204014	C	T	BY	W303	46.745	DP=4500;VDB=0.00222545;SGB=-42.9934;RPB=0.0125212;MQB=0.999996;MQSB=0.998544;BQB=0.523647;MQ0F=0;AC=4;AN=562;DP4=1432,1814,4,3;MQ=59	GT:PL:DP:AD:GQ	0:0,200:4:4,0:127	0:0,255:8:8,0:127	0:0,192:5:5,0:127	0:0,155:4:4,0:127	0:0,255:8:8,0:127	0:0,115:3:3,0:127	1:37,0:1:0,1:16	1:37,0:1:0,1:16	1:37,0:1:0,1:16	0:0,255:14:14,0:127	0:0,255:9:9,0:127	0:0,234:7:7,0:127	1:60,0:1:0,1:39	0:0,234:5:5,0:127	0:0,255:9:9,0:127	0:0,255:11:11,0:127	0:0,255:7:7,0:127	0:0,37:1:1,0:57	0:0,134:3:3,0:127	0:0,129:4:4,0:127	0:0,67:2:2,0:87	0:0,251:7:7,0:127	0:0,221:6:6,0:127	0:0,147:3:3,0:127	0:0,37:1:1,0:57	0:0,152:4:4,0:127	0:0,172:5:5,0:127	0:0,48:1:1,0:68	0:0,174:5:5,0:127	0:0,214:7:7,0:127	0:0,205:5:5,0:127	0:0,152:4:4,0:127	0:0,155:5:5,0:127	0:0,255:14:14,0:127	0:0,255:8:8,0:127	0:0,67:2:2,0:87	0:0,213:7:7,0:127	0:0,255:10:10,0:127	0:0,121:4:4,0:127	0:0,255:10:10,0:127
var140	sacCer_chrI	204023	C	T	BY	W303	46.568	DP=4461;VDB=0.466716;SGB=-25.9513;RPB=0.0727091;MQB=0.999999;MQSB=0.999641;BQB=0.24288;MQ0F=0;AC=4;AN=560;DP4=1384,1807,4,4;MQ=59	GT:PL:DP:AD:GQ	0:0,200:4:4,0:127	0:0,255:7:7,0:127	0:0,202:5:5,0:127	0:0,155:4:4,0:127	0:0,255:8:8,0:127	0:0,115:3:3,0:127	1:37,0:1:0,1:16	1:37,0:1:0,1:16	1:37,0:1:0,1:16	0:0,255:14:14,0:127	0:0,255:9:9,0:127	0:0,255:8:8,0:127	1:60,0:1:0,1:39	0:0,210:4:4,0:127	0:0,255:7:7,0:127	0:0,255:11:11,0:127	0:0,255:7:7,0:127	0:0,37:1:1,0:57	0:0,134:3:3,0:127	0:0,120:4:4,0:127	0:0,134:4:4,0:127	0:0,243:7:7,0:127	0:0,221:6:6,0:127	0:0,147:3:3,0:127	.:0,0:0:0,0:0	0:0,152:4:4,0:127	0:0,187:6:6,0:127	0:0,48:1:1,0:68	0:0,184:5:5,0:127	0:0,202:6:6,0:127	0:0,205:5:5,0:127	0:0,152:4:4,0:127	0:0,164:5:5,0:127	0:0,255:14:14,0:127	0:0,255:8:8,0:127	0:19,53:2:1,0:54	0:0,172:5:5,0:127	0:0,255:9:9,0:127	0:0,121:4:4,0:127	0:0,255:10:10,0:127
var141	sacCer_chrI	204029	T	C	BY	W303	20.075	DP=4796;VDB=0.997974;SGB=-33.4639;RPB=0.993914;MQB=0.999995;MQSB=0.998697;BQB=0.0168145;MQ0F=0;AC=4;AN=562;DP4=1464,1964,6,3;MQ=59	GT:PL:DP:AD:GQ	0:0,225:5:5,0:127	0:0,255:9:9,0:127	0:0,202:5:5,0:127	0:0,155:4:4,0:127	0:0,255:8:8,0:127	0:0,115:3:3,0:127	.:0,0:0:0,0:0	1:35,0:1:0,1:14	1:35,0:1:0,1:14	0:0,255:14:14,0:127	0:0,255:9:9,0:127	0:0,255:7:7,0:127	1:37,0:1:0,1:16	0:0,255:6:6,0:127	0:0,255:8:8,0:127	0:0,255:12:12,0:127	0:0,255:9:9,0:127	0:0,97:2:2,0:117	0:0,124:3:3,0:127	0:0,129:4:4,0:127	0:0,135:4:4,0:127	0:0,230:6:6,0:127	0:0,207:6:6,0:127	0:0,167:4:4,0:127	0:0,37:1:1,0:57	0:0,191:5:5,0:127	0:0,188:6:6,0:127	0:0,60:1:1,0:80	0:0,153:4:4,0:127	0:0,202:6:6,0:127	0:0,205:5:5,0:127	0:0,173:5:5,0:127	0:0,169:5:5,0:127	0:0,255:16:16,0:127	0:0,255:8:8,0:127	0:0,67:2:2,0:87	0:0,234:8:8,0:127	0:0,255:10:10,0:127	0:0,130:4:4,0:127	0:0,255:9:9,0:127
var142	sacCer_chrII	88484	GGAGAA	G	BY	W303	999	INDEL;IDV=10;IMF=0.909091;DP=1098;VDB=0.000834038;SGB=63.4237;MQSB=1;MQ0F=0;AC=352;AN=414;DP4=95,169,419,415;MQ=60	GT:PL:DP:AD:GQ	.:0,0:0:0,0:0	.:0,0:0:0,0:0	1:99,0:2:0,2:104	1:60,0:1:0,1:65	1:123,0:4:1,3:127	1:60,0:1:0,1:65	1:60,0:1:0,1:65	0:0,36:1:1,0:30	1:129,24:4:1,3:110	1:117,0:5:2,3:122	.:0,0:0:0,0:0	.:0,0:0:0,0:0	1:90,0:2:0,2:95	.:0,0:0:0,0:0	0:0,67:2:2,0:61	.:0,0:0:0,0:0	1:51,42:3:2,1:14	1:164,0:4:0,4:127	.:0,0:0:0,0:0	1:60,0:1:0,1:65	1:60,0:1:0,1:65	.:0,0:0:0,0:0	1:60,0:1:0,1:65	1:84,0:2:0,2:89	1:84,0:2:0,2:89	1:95,28:3:1,2:72	1:120,0:2:0,2:125	.:0,0:0:0,0:0	1:110,0:2:0,2:115	1:255,12:8:1,7:127	1:110,0:2:0,2:115	.:0,0:0:0,0:0	.:0,0:0:0,0:0	1:255,0:9:0,9:127	1:60,0:1:0,1:65	.:0,0:0:0,0:0	1:156,26:5:2,3:127	0:0,37:1:1,0:31	.:0,0:0:0,0:0	.:0,0:0:0,0:0
var143	sacCer_chrII	88490	GAGAAGA	G	BY	W303	999	INDEL;IDV=2;IMF=1;DP=939;VDB=1.40889e-08;SGB=-21.7334;MQSB=1;MQ0F=0;AC=337;AN=379;DP4=201,232,265,241;MQ=60	GT:PL:DP:AD:GQ	.:0,0:0:0,0:0	.:0,0:0:0,0:0	0:0,8:2:2,0:4	1:22,0:1:0,1:27	1:50,0:4:2,2:55	1:42,0:1:0,1:47	1:34,0:1:0,1:39	.:0,0:0:0,0:0	1:53,0:3:1,2:58	1:48,0:4:2,2:53	.:0,0:0:0,0:0	.:0,0:0:0,0:0	1:15,0:2:1,1:20	.:0,0:0:0,0:0	.:0,0:0:0,0:0	.:0,0:0:0,0:0	1:35,1:2:1,1:39	1:8,1:4:3,1:12	.:0,0:0:0,0:0	1:16,0:1:0,1:21	1:22,0:1:0,1:27	.:0,0:0:0,0:0	1:41,0:1:0,1:46	1:17,0:2:1,1:22	1:15,0:2:1,1:20	1:36,0:2:1,1:41	1:20,0:2:1,1:25	.:0,0:0:0,0:0	1:42,0:2:0,2:47	1:30,0:7:4,3:35	1:56,0:2:0,2:61	.:0,0:0:0,0:0	.:0,0:0:0,0:0	1:106,0:9:5,4:111	1:29,29:3:2,1:6	.:0,0:0:0,0:0	1:73,33:5:2,3:45	0:0,37:1:1,0:31	.:0,0:0:0,0:0	.:0,0:0:0,0:0
var144	sacCer_chrII	124121	T	G	BY	W303	929	DP=5553;VDB=0.299802;SGB=64.0237;RPB=0.86166;MQB=1;MQSB=1;BQB=0.440652;MQ0F=0;AC=7;AN=567;DP4=2071,1569,27,15;MQ=60	GT:PL:DP:AD:GQ	0:0,193:5:5,0:127	0:0,194:5:5,0:127	0:0,116:3:3,0:127	0:0,138:3:3,0:127	0:0,190:4:4,0:127	0:0,110:2:2,0:127	1:183,0:5:0,5:127	1:165,0:6:0,6:127	1:74,0:2:0,2:55	0:0,255:13:13,0:127	0:0,191:5:5,0:127	0:0,255:11:11,0:127	1:194,0:4:0,4:127	0:13,255:8:7,0:127	0:0,225:6:6,0:127	0:0,255:11:11,0:127	0:0,115:3:3,0:127	0:0,29:1:1,0:47	0:0,181:6:6,0:127	0:0,195:6:6,0:127	0:0,250:7:7,0:127	0:0,147:4:4,0:127	0:0,255:7:7,0:127	0:0,255:9:9,0:127	0:0,243:7:7,0:127	0:0,149:5:5,0:127	1:193,0:6:0,6:127	0:0,225:5:5,0:127	0:0,255:11:11,0:127	0:0,255:12:12,0:127	0:0,255:11:11,0:127	0:0,255:7:7,0:127	0:0,255:10:10,0:127	0:0,255:14:14,0:127	0:0,150:3:3,0:127	0:0,255:8:8,0:127	0:0,175:4:4,0:127	0:0,198:7:7,0:127	0:0,255:8:8,0:127	0:0,255:14:14,0:127
var145	sacCer_chrII	150036	T	A	BY	W303	999	DP=5574;VDB=0.963672;SGB=140.705;RPB=0.67251;MQB=0.999996;MQSB=0.999547;BQB=0.372845;MQ0F=0;AC=7;AN=568;DP4=1868,2484,23,30;MQ=59	GT:PL:DP:AD:GQ	0:0,255:9:9,0:127	0:0,205:7:7,0:127	0:0,37:1:1,0:56	0:0,255:8:8,0:127	0:0,200:7:7,0:127	0:0,244:8:8,0:127	1:135,0:4:0,4:115	1:202,0:6:0,6:127	1:245,0:9:0,9:127	0:0,255:19:19,0:127	0:0,255:12:12,0:127	0:0,199:6:6,0:127	1:255,0:8:0,8:127	0:0,255:10:10,0:127	0:0,255:7:7,0:127	0:0,173:6:6,0:127	0:0,205:5:5,0:127	0:0,105:3:3,0:124	0:0,206:5:5,0:127	0:0,175:4:4,0:127	0:0,255:15:15,0:127	0:0,37:1:1,0:56	0:0,255:8:8,0:127	0:0,255:10:10,0:127	0:0,125:5:5,0:127	0:0,230:6:6,0:127	0:0,90:2:2,0:109	0:0,115:3:3,0:127	0:0,255:15:15,0:127	0:0,255:19:19,0:127	0:0,220:9:9,0:127	0:0,255:10:10,0:127	0:0,255:12:12,0:127	0:0,255:11:11,0:127	0:0,255:16:16,0:127	0:0,163:5:5,0:127	0:0,255:11:11,0:127	0:0,129:5:5,0:127	0:0,230:7:7,0:127	0:0,255:14:14,0:127
var146	sacCer_chrII	155739	T	G	BY	W303	599	DP=5923;VDB=0.950991;SGB=59.7565;RPB=0.699211;MQB=0.999988;MQSB=0.998411;BQB=0.212528;MQ0F=0;AC=5;AN=558;DP4=2066,1935,19,14;MQ=59	GT:PL:DP:AD:GQ	0:0,244:7:7,0:127	0:0,255:8:8,0:127	0:0,226:6:6,0:127	0:0,224:5:5,0:127	0:0,194:4:4,0:127	0:0,189:4:4,0:127	1:255,0:7:0,7:127	1:74,0:2:0,2:54	1:118,0:4:0,4:98	0:0,255:9:9,0:127	0:0,255:8:8,0:127	0:0,255:14:14,0:127	1:230,0:6:0,6:127	0:0,200:4:4,0:127	0:0,127:3:3,0:127	0:0,255:9:9,0:127	0:0,136:4:4,0:127	0:0,155:4:4,0:127	0:0,255:7:7,0:127	0:0,187:5:5,0:127	0:0,255:11:11,0:127	0:0,180:6:6,0:127	0:0,255:9:9,0:127	0:0,206:5:5,0:127	0:0,255:10:10,0:127	0:0,192:6:6,0:127	0:0,255:7:7,0:127	0:0,255:7:7,0:127	0:0,255:11:11,0:127	0:0,255:14:14,0:127	0:0,224:7:7,0:127	0:0,105:3:3,0:124	0:0,255:8:8,0:127	0:0,255:15:15,0:127	0:0,255:10:10,0:127	0:0,181:4:4,0:127	0:0,255:8:8,0:127	0:0,255:10:10,0:127	.:0,0:0:0,0:0	0:0,255:13:13,0:127
var147	sacCer_chrII	155783	A	G	BY	W303	593	DP=6501;VDB=0.378012;SGB=0.845873;RPB=0.698236;MQB=0.999996;MQSB=0.99971;BQB=0.241285;MQ0F=0;AC=5;AN=564;DP4=1941,2328,20,24;MQ=59	GT:PL:DP:AD:GQ	0:0,255:9:9,0:127	0:0,255:8:8,0:127	0:0,239:7:7,0:127	0:0,224:5:5,0:127	0:0,206:5:5,0:127	0:0,140:4:4,0:127	1:255,0:7:0,7:127	1:104,0:3:0,3:84	1:127,0:4:0,4:107	0:0,255:12:12,0:127	0:0,255:11:11,0:127	0:0,255:11:11,0:127	1:218,0:6:0,6:127	0:0,233:5:5,0:127	0:0,127:3:3,0:127	0:0,255:9:9,0:127	0:0,218:7:7,0:127	0:0,171:4:4,0:127	0:0,255:9:9,0:127	0:0,86:3:3,0:105	0:0,255:13:13,0:127	0:0,210:7:7,0:127	0:0,255:7:7,0:127	0:0,128:3:3,0:127	0:0,226:6:6,0:127	0:0,175:4:4,0:127	0:0,250:7:7,0:127	0:0,255:9:9,0:127	0:0,218:8:8,0:127	0:0,255:11:10,0:127	0:0,250:8:8,0:127	0:0,146:4:4,0:127	0:0,255:9:9,0:127	0:18,255:14:13,1:127	0:0,255:11:11,0:127	0:0,181:4:4,0:127	0:0,255:7:7,0:127	0:0,255:10:10,0:127	0:0,60:1:1,0:79	0:0,255:9:9,0:127
var148	sacCer_chrII	156017	C	T	BY	W303	526	DP=6383;VDB=0.0509093;SGB=43.3947;RPB=0.999582;MQB=0.999998;MQSB=0.999744;BQB=0.866254;MQ0F=0;AC=6;AN=570;DP4=1937,2518,7,21;MQ=59	GT:PL:DP:AD:GQ	0:0,163:4:4,0:127	0:0,118:4:4,0:127	0:0,154:4:4,0:127	0:0,195:5:5,0:127	0:0,255:7:7,0:127	0:0,136:4:4,0:127	1:174,0:5:0,5:127	1:127,0:3:0,3:107	1:67,0:2:0,2:47	0:0,255:20:20,0:127	0:0,230:8:8,0:127	0:0,255:10:10,0:127	1:227,0:8:0,8:127	0:0,67:2:2,0:86	0:0,227:7:7,0:127	0:0,255:9:9,0:127	0:0,152:4:4,0:127	0:0,255:9:9,0:127	0:0,115:3:3,0:127	0:0,255:7:7,0:127	0:0,255:7:7,0:127	0:0,124:5:5,0:127	0:0,255:9:9,0:127	0:0,103:3:3,0:122	0:0,158:4:4,0:127	0:0,191:6:6,0:127	0:0,255:10:10,0:127	0:0,255:15:15,0:127	0:0,250:11:11,0:127	0:0,255:17:17,0:127	0:0,255:13:13,0:127	0:0,255:9:9,0:127	0:0,255:11:11,0:127	0:0,255:15:15,0:127	0:0,255:10:10,0:127	0:0,183:5:5,0:127	0:0,255:15:15,0:127	0:0,194:4:4,0:127	0:0,134:3:3,0:127	0:0,255:11:11,0:127
var149	sacCer_chrII	156194	C	T	BY	W303	601	DP=5462;VDB=0.606372;SGB=46.8584;RPB=0.796082;MQB=0.999989;MQSB=0.998899;BQB=0.294656;MQ0F=0;AC=6;AN=563;DP4=2300,1705,17,12;MQ=59	GT:PL:DP:AD:GQ	0:0,127:3:3,0:127	0:0,255:8:8,0:127	0:0,207:6:6,0:127	0:0,127:4:4,0:127	0:0,80:2:2,0:99	0:0,97:2:2,0:116	1:222,0:8:0,8:127	1:37,0:1:0,1:17	1:183,0:5:0,5:127	0:0,255:14:14,0:127	0:0,221:6:6,0:127	0:0,67:2:2,0:86	1:135,0:4:0,4:115	0:0,129:5:5,0:127	0:0,175:5:5,0:127	0:0,222:7:7,0:127	0:0,241:6:6,0:127	0:0,255:9:9,0:127	0:0,115:3:3,0:127	0:0,194:4:4,0:127	0:0,186:5:5,0:127	0:0,103:3:3,0:122	0:0,221:8:8,0:127	0:0,255:10:10,0:127	0:0,182:5:5,0:127	0:0,188:6:6,0:127	0:0,255:9:9,0:127	0:0,237:8:8,0:127	0:0,255:11:11,0:127	0:0,255:10:10,0:127	0:0,239:6:6,0:127	0:0,255:14:14,0:127	0:0,205:6:6,0:127	0:0,255:11:11,0:127	0:0,228:7:7,0:127	0:0,206:6:6,0:127	0:0,255:16:16,0:127	0:0,255:9:9,0:127	0:0,136:4:4,0:127	0:0,255:15:15,0:127
var150	sacCer_chrII	156203	C	A	BY	W303	607	DP=5436;VDB=0.618427;SGB=45.5995;RPB=0.0954088;MQB=0.999974;MQSB=0.999617;BQB=0.944449;MQ0F=0;AC=6;AN=563;DP4=1937,1937,15,14;MQ=59	GT:PL:DP:AD:GQ	0:0,97:2:2,0:116	0:0,255:8:8,0:127	0:0,228:7:7,0:127	0:0,105:3:3,0:124	0:0,67:2:2,0:86	0:0,139:5:5,0:127	1:227,0:7:0,7:127	1:37,0:1:0,1:17	1:184,0:5:0,5:127	0:0,255:15:15,0:127	0:0,172:5:5,0:127	0:0,57:2:2,0:76	1:135,0:4:0,4:115	0:0,177:4:4,0:127	0:0,195:5:5,0:127	0:0,198:6:6,0:127	0:0,150:3:3,0:127	0:0,255:10:10,0:127	0:0,171:4:4,0:127	0:0,194:4:4,0:127	0:0,144:4:4,0:127	0:0,74:2:2,0:93	0:0,227:7:7,0:127	0:0,255:10:10,0:127	0:0,206:5:5,0:127	0:0,225:6:6,0:127	0:0,255:9:9,0:127	0:0,255:9:9,0:127	0:0,255:12:12,0:127	0:0,255:11:11,0:127	0:0,239:6:6,0:127	0:0,255:15:15,0:127	0:0,180:6:6,0:127	0:0,255:10:10,0:127	0:0,228:7:7,0:127	0:0,105:3:3,0:124	0:0,255:16:16,0:127	0:0,255:10:10,0:127	0:0,115:3:3,0:127	0:0,255:15:15,0:127
var151	sacCer_chrII	156652	C	T	BY	W303	872	DP=4767;VDB=0.820161;SGB=112.046;RPB=0.999086;MQB=1;MQSB=1;BQB=0.999722;MQ0F=0;AC=7;AN=568;DP4=1609,1912,17,24;MQ=60	GT:PL:DP:AD:GQ	0:0,37:1:1,0:56	0:0,152:4:4,0:127	0:0,134:3:3,0:127	0:0,183:5:5,0:127	0:0,151:3:3,0:127	0:0,93:3:3,0:112	1:255,0:7:0,7:127	1:92,0:3:0,3:72	1:208,0:6:0,6:127	0:0,255:9:9,0:127	0:0,255:9:9,0:127	0:0,228:7:7,0:127	1:196,0:6:0,6:127	0:0,94:3:3,0:113	0:0,189:7:7,0:127	0:0,205:5:5,0:127	0:0,167:4:4,0:127	0:0,97:2:2,0:116	0:0,135:4:4,0:127	0:0,255:8:8,0:127	0:0,228:7:7,0:127	0:0,172:5:5,0:127	0:0,197:5:5,0:127	0:0,130:4:4,0:127	0:0,255:9:9,0:127	0:0,173:6:6,0:127	0:0,202:6:6,0:127	0:0,255:7:7,0:127	0:0,214:6:6,0:127	0:0,255:10:10,0:127	0:0,228:6:6,0:127	0:0,255:8:8,0:127	0:0,234:7:7,0:127	0:0,255:13:13,0:127	0:0,175:4:4,0:127	0:0,127:3:3,0:127	0:0,255:12:12,0:127	0:0,135:4:4,0:127	0:0,135:4:4,0:127	0:0,255:14:14,0:127
var152	sacCer_chrII	156776	A	G	BY	W303	608	DP=4925;VDB=0.525024;SGB=28.1617;RPB=0.89927;MQB=0.999982;MQSB=1;BQB=0.758366;MQ0F=0;AC=5;AN=564;DP4=1700,1760,19,18;MQ=59	GT:PL:DP:AD:GQ	0:0,90:2:2,0:109	0:0,206:5:5,0:127	0:0,158:4:4,0:127	0:0,152:4:4,0:127	0:0,60:1:1,0:79	0:0,206:7:7,0:127	1:205,0:5:0,5:127	1:97,0:2:0,2:77	1:166,0:5:0,5:127	0:0,255:9:9,0:127	0:0,182:6:6,0:127	0:0,183:5:5,0:127	1:255,0:10:0,10:127	0:0,255:8:8,0:127	0:0,224:6:6,0:127	0:0,195:6:6,0:127	0:0,159:3:3,0:127	.:0,0:0:0,0:0	0:0,195:6:6,0:127	0:0,163:5:5,0:127	0:0,255:10:10,0:127	0:0,104:3:3,0:123	0:0,105:3:3,0:124	0:0,127:3:3,0:127	0:0,130:4:4,0:127	0:0,206:5:5,0:127	0:0,255:10:10,0:127	0:0,243:5:5,0:127	0:0,199:6:6,0:127	0:0,231:5:5,0:127	0:0,224:5:5,0:127	0:0,255:9:9,0:127	0:0,255:11:11,0:127	0:0,232:9:9,0:127	0:0,255:14:14,0:127	0:0,225:5:5,0:127	0:0,255:15:15,0:127	0:0,158:4:4,0:127	0:0,155:4:4,0:127	0:0,255:22:22,0:127
var153	sacCer_chrII	157617	T	C	BY	W303	855	DP=5699;VDB=0.467431;SGB=71.0248;RPB=0.991925;MQB=1;MQSB=1;BQB=0.249113;MQ0F=0;AC=6;AN=564;DP4=1580,2278,17,24;MQ=60	GT:PL:DP:AD:GQ	0:0,255:6:6,0:127	0:0,255:8:8,0:127	0:0,62:2:2,0:81	0:0,105:3:3,0:124	0:0,25:1:1,0:44	0:0,161:5:5,0:127	1:108,28:3:0,2:60	1:237,0:7:0,7:127	1:183,0:5:0,5:127	0:0,255:12:12,0:127	0:0,255:11:11,0:127	0:0,255:9:9,0:127	1:235,0:9:0,9:127	0:0,255:9:9,0:127	0:0,90:2:2,0:109	0:0,255:10:10,0:127	0:0,121:4:4,0:127	0:0,184:5:5,0:127	0:0,37:1:1,0:56	0:0,255:9:9,0:127	0:0,151:5:5,0:127	0:0,255:7:7,0:127	0:0,156:4:4,0:127	0:0,25:1:1,0:44	0:0,93:3:3,0:112	0:0,234:8:8,0:127	0:0,255:8:8,0:127	0:0,173:4:4,0:127	0:0,218:7:7,0:127	0:0,255:9:9,0:127	0:0,230:6:6,0:127	0:13,255:8:7,1:127	0:0,128:3:3,0:127	0:0,255:17:17,0:127	0:0,255:11:11,0:127	0:0,60:1:1,0:79	0:0,255:10:10,0:127	0:0,255:7:7,0:127	0:0,255:9:9,0:127	0:0,255:10:10,0:127
var154	sacCer_chrII	158200	C	T	BY	W303	957	DP=6486;VDB=0.720158;SGB=100.382;RPB=0.843497;MQB=0.999997;MQSB=0.999725;BQB=0.911311;MQ0F=0;AC=6;AN=569;DP4=2396,1916,24,18;MQ=59	GT:PL:DP:AD:GQ	0:0,104:3:3,0:123	0:0,255:7:7,0:127	0:0,200:4:4,0:127	0:0,218:6:6,0:127	0:0,246:6:6,0:127	0:0,140:4:4,0:127	1:255,0:7:0,7:127	1:169,0:3:0,3:127	1:184,0:5:0,5:127	0:0,255:17:17,0:127	0:0,255:8:8,0:127	0:0,255:10:10,0:127	1:159,0:5:0,5:127	0:0,152:4:4,0:127	0:0,255:6:6,0:127	0:0,255:8:8,0:127	0:0,127:3:3,0:127	0:0,146:4:4,0:127	0:0,92:3:3,0:111	0:0,92:3:3,0:111	0:0,174:5:5,0:127	0:0,254:6:6,0:127	0:0,255:7:7,0:127	0:0,255:10:10,0:127	0:0,147:3:3,0:127	0:0,255:9:9,0:127	0:0,255:11:11,0:127	0:0,169:4:4,0:127	0:0,255:9:9,0:127	0:0,255:10:10,0:127	0:0,255:9:9,0:127	0:0,255:8:8,0:127	0:0,171:4:4,0:127	0:0,255:17:17,0:127	0:0,255:9:9,0:127	0:0,255:12:12,0:127	0:0,255:19:19,0:127	0:0,227:6:6,0:127	0:0,247:6:6,0:127	0:0,255:9:9,0:127
var155	sacCer_chrII	158707	G	A	BY	W303	980	DP=6983;VDB=0.0115797;SGB=106.189;RPB=0.619633;MQB=0.999998;MQSB=0.999755;BQB=0.902486;MQ0F=0;AC=6;AN=566;DP4=2678,2104,18,18;MQ=59	GT:PL:DP:AD:GQ	0:0,57:2:2,0:76	0:0,255:9:9,0:127	0:0,128:3:3,0:127	0:0,175:4:4,0:127	0:0,194:5:5,0:127	0:0,194:4:4,0:127	1:255,0:8:0,8:127	1:214,0:5:0,5:127	1:134,0:3:0,3:114	0:0,255:22:22,0:127	0:0,255:9:9,0:127	0:0,218:6:6,0:127	1:250,0:7:0,7:127	0:0,223:5:5,0:127	0:0,255:6:6,0:127	0:0,255:11:11,0:127	0:0,183:5:5,0:127	0:0,255:9:9,0:127	0:0,153:4:4,0:127	0:0,152:4:4,0:127	0:0,199:6:6,0:127	0:0,37:1:1,0:56	0:0,255:10:10,0:127	0:0,124:4:4,0:127	0:0,255:8:8,0:127	0:0,255:11:11,0:127	0:0,255:8:8,0:127	0:0,150:3:3,0:127	0:0,255:12:12,0:127	0:0,255:18:18,0:127	0:0,255:7:7,0:127	0:0,255:12:12,0:127	0:0,67:2:2,0:86	0:0,255:23:23,0:127	0:0,150:3:3,0:127	0:0,126:3:3,0:127	0:0,255:13:13,0:127	0:0,255:9:9,0:127	0:0,175:5:5,0:127	0:0,255:16:16,0:127
var156	sacCer_chrII	158800	G	T	BY	W303	612	DP=5820;VDB=0.283383;SGB=53.7863;RPB=0.710849;MQB=1;MQSB=1;BQB=0.140152;MQ0F=0;AC=5;AN=567;DP4=1749,2564,16,15;MQ=60	GT:PL:DP:AD:GQ	0:0,67:2:2,0:86	0:0,255:9:9,0:127	0:0,136:4:4,0:127	0:0,67:2:2,0:86	0:0,135:4:4,0:127	0:0,147:4:4,0:127	1:248,0:7:0,7:127	1:80,0:2:0,2:60	1:106,0:4:0,4:86	0:0,255:16:16,0:127	0:0,255:8:8,0:127	0:0,255:7:7,0:127	1:181,0:5:0,5:127	0:0,255:9:9,0:127	.:0,0:0:0,0:0	0:0,255:12:12,0:127	0:0,134:4:4,0:127	0:0,255:8:8,0:127	0:0,173:5:5,0:127	0:0,175:4:4,0:127	0:0,115:3:3,0:127	0:0,161:4:4,0:127	0:0,255:9:9,0:127	0:0,135:4:4,0:127	0:0,230:6:6,0:127	0:0,255:10:10,0:127	0:0,255:10:10,0:127	0:0,202:5:5,0:127	0:0,194:5:5,0:127	0:0,255:15:15,0:127	0:0,237:6:6,0:127	0:0,255:10:10,0:127	0:0,255:7:7,0:127	0:0,255:19:19,0:127	0:0,211:6:6,0:127	0:0,60:1:1,0:79	0:0,255:11:11,0:127	0:0,255:12:12,0:127	0:0,246:6:6,0:127	0:0,255:17:17,0:127
var157	sacCer_chrII	158803	A	G	BY	W303	648	DP=5828;VDB=0.0705953;SGB=10.692;RPB=0.562092;MQB=1;MQSB=1;BQB=0.880137;MQ0F=0;AC=6;AN=566;DP4=1680,2654,18,18;MQ=60	GT:PL:DP:AD:GQ	.:0,0:0:0,0:0	0:0,255:9:9,0:127	0:0,136:4:4,0:127	0:0,67:2:2,0:86	0:0,135:4:4,0:127	0:0,158:4:4,0:127	1:244,0:6:0,6:127	1:90,0:2:0,2:70	1:92,0:3:0,3:72	0:0,255:16:16,0:127	0:0,255:8:8,0:127	0:0,255:7:7,0:127	1:181,0:5:0,5:127	0:0,255:8:8,0:127	.:0,0:0:0,0:0	0:0,255:12:12,0:127	0:0,132:4:4,0:127	0:0,255:8:8,0:127	0:0,207:6:6,0:127	0:0,175:4:4,0:127	0:0,136:4:4,0:127	0:0,163:4:4,0:127	0:0,255:8:8,0:127	0:0,160:5:5,0:127	0:0,194:4:4,0:127	0:0,255:11:11,0:127	0:0,255:10:10,0:127	0:0,228:6:6,0:127	0:0,206:5:5,0:127	0:0,255:15:15,0:127	0:0,214:6:6,0:127	0:0,255:11:11,0:127	0:0,255:7:7,0:127	0:0,255:18:18,0:127	0:0,211:6:6,0:127	0:0,48:1:1,0:67	0:0,255:11:11,0:127	0:0,255:12:12,0:127	0:0,246:6:6,0:127	0:0,255:16:16,0:127
var158	sacCer_chrII	158986	C	T	BY	W303	999	DP=5278;VDB=0.975863;SGB=139.922;RPB=0.887613;MQB=1;MQSB=1;BQB=0.941826;MQ0F=0;AC=5;AN=565;DP4=1625,2158,20,30;MQ=60	GT:PL:DP:AD:GQ	0:0,151:4:4,0:127	0:0,255:10:10,0:127	0:0,214:5:5,0:127	0:0,153:4:4,0:127	0:0,113:3:3,0:127	0:0,173:4:4,0:127	1:253,0:8:0,8:127	1:193,0:5:0,5:127	1:255,0:11:0,11:127	0:0,255:16:16,0:127	0:0,182:5:5,0:127	0:0,117:3:3,0:127	1:255,0:9:0,9:127	0:0,225:6:6,0:127	0:0,171:5:5,0:127	0:0,183:5:5,0:127	0:0,230:7:7,0:127	0:0,128:3:3,0:127	0:0,166:4:4,0:127	0:0,115:3:3,0:127	0:0,170:6:6,0:127	0:0,129:4:4,0:127	0:0,255:12:12,0:127	0:0,206:6:6,0:127	0:0,153:4:4,0:127	0:0,239:7:7,0:127	0:0,255:7:7,0:127	0:0,192:6:6,0:127	0:0,238:7:7,0:127	0:0,255:17:17,0:127	0:0,255:8:8,0:127	0:0,255:9:9,0:127	0:0,249:6:6,0:127	0:0,255:16:16,0:127	0:0,248:7:7,0:127	0:0,241:6:6,0:127	0:0,255:10:10,0:127	0:0,128:3:3,0:127	0:0,255:8:8,0:127	0:0,255:12:12,0:127
var159	sacCer_chrII	159067	G	A	BY	W303	864	DP=4519;VDB=0.0132407;SGB=134.663;RPB=0.829416;MQB=0.966905;MQSB=0.999625;BQB=0.533652;MQ0F=0;AC=6;AN=562;DP4=1631,1847,19,25;MQ=59	GT:PL:DP:AD:GQ	0:0,152:4:4,0:127	0:0,238:6:6,0:127	0:0,181:4:4,0:127	0:0,175:5:5,0:127	.:0,0:0:0,0:0	0:0,184:5:5,0:127	1:192,0:6:0,6:127	1:110,0:4:0,4:90	1:255,0:11:0,11:127	0:0,255:15:15,0:127	0:0,255:7:7,0:127	0:0,255:8:8,0:127	1:247,0:7:0,7:127	0:0,255:9:9,0:127	0:0,127:3:3,0:127	0:0,225:6:6,0:127	0:0,152:4:4,0:127	0:0,205:5:5,0:127	0:0,158:4:4,0:127	0:0,92:3:3,0:111	0:0,216:5:5,0:127	0:0,179:6:6,0:127	0:0,255:12:12,0:127	0:0,185:6:6,0:127	0:0,84:3:3,0:103	0:0,192:7:7,0:127	0:0,179:5:5,0:127	0:0,181:4:4,0:127	0:0,219:7:7,0:127	0:0,255:13:13,0:127	0:0,182:5:5,0:127	0:0,217:6:6,0:127	0:0,146:5:5,0:127	0:0,230:10:10,0:127	0:0,209:6:6,0:127	0:0,197:5:5,0:127	0:0,255:10:10,0:127	0:0,104:3:3,0:123	0:0,175:4:4,0:127	0:0,255:12:12,0:127
var160	sacCer_chrII	159079	C	T	BY	W303	917	DP=4544;VDB=0.027304;SGB=144.382;RPB=0.989348;MQB=1;MQSB=1;BQB=0.279525;MQ0F=0;AC=7;AN=563;DP4=1669,1815,22,24;MQ=60	GT:PL:DP:AD:GQ	0:0,127:3:3,0:127	0:0,246:6:6,0:127	0:0,181:4:4,0:127	0:0,166:5:5,0:127	.:0,0:0:0,0:0	0:0,208:6:6,0:127	1:184,0:6:0,6:127	1:130,0:4:0,4:110	1:255,0:11:0,11:127	0:0,255:11:11,0:127	0:0,255:8:8,0:127	0:0,255:9:9,0:127	1:238,0:8:0,8:127	0:0,255:9:9,0:127	0:0,158:4:4,0:127	0:0,225:6:6,0:127	0:0,150:4:4,0:127	0:0,175:4:4,0:127	0:0,164:5:5,0:127	0:0,105:3:3,0:124	0:0,216:5:5,0:127	0:0,179:6:6,0:127	0:0,255:11:11,0:127	0:0,160:5:5,0:127	0:0,67:2:2,0:86	0:0,152:5:5,0:127	0:0,136:4:4,0:127	0:0,181:4:4,0:127	0:0,250:7:7,0:127	0:0,255:14:14,0:127	0:0,115:3:3,0:127	0:0,218:6:6,0:127	0:0,152:5:5,0:127	0:0,255:11:11,0:127	0:0,195:6:6,0:127	0:0,181:4:4,0:127	0:0,255:10:10,0:127	0:0,67:2:2,0:86	0:0,175:4:4,0:127	0:0,255:12:12,0:127
var161	sacCer_chrII	159139	T	G	BY	W303	828	DP=4924;VDB=0.664415;SGB=115.349;RPB=0.734953;MQB=0.999979;MQSB=0.997638;BQB=0.271242;MQ0F=0;AC=7;AN=561;DP4=2186,1489,29,20;MQ=59	GT:PL:DP:AD:GQ	0:0,154:5:5,0:127	0:0,218:6:6,0:127	0:0,194:4:4,0:127	0:0,90:2:2,0:109	.:0,0:0:0,0:0	0:0,206:7:7,0:127	1:135,0:4:0,4:115	1:210,0:7:0,7:127	1:255,0:14:0,14:127	0:0,255:12:12,0:127	0:0,255:12:12,0:127	0:0,255:8:8,0:127	1:208,0:8:0,8:127	0:0,255:8:8,0:127	0:0,92:3:3,0:111	0:0,243:7:7,0:127	0:0,104:3:3,0:123	0:25,147:4:3,0:127	0:0,104:3:3,0:123	0:0,255:9:9,0:127	0:0,205:6:6,0:127	0:0,211:6:6,0:127	0:0,205:7:7,0:127	0:0,172:5:5,0:127	0:0,177:4:4,0:127	0:0,161:5:5,0:127	0:0,135:4:4,0:127	0:0,255:8:8,0:127	0:0,247:7:7,0:127	0:0,255:11:11,0:127	0:0,179:6:6,0:127	0:0,105:3:3,0:124	0:0,221:6:6,0:127	0:0,255:14:14,0:127	0:0,250:6:6,0:127	0:0,169:3:3,0:127	0:0,213:7:7,0:127	0:0,104:3:3,0:123	0:0,181:4:4,0:127	0:0,255:11:11,0:127
var162	sacCer_chrII	159226	G	A	BY	W303	770	DP=5231;VDB=0.278311;SGB=124.496;RPB=0.560792;MQB=0.999925;MQSB=0.993757;BQB=0.20687;MQ0F=0;AC=8;AN=564;DP4=1914,1901,24,22;MQ=59	GT:PL:DP:AD:GQ	0:0,152:4:4,0:127	0:0,255:10:10,0:127	0:0,127:3:3,0:127	0:0,105:3:3,0:124	.:0,0:0:0,0:0	0:0,211:6:6,0:127	1:143,0:4:0,4:123	1:161,0:5:0,5:127	1:255,0:14:0,14:127	0:0,255:13:13,0:127	0:0,255:7:7,0:127	0:0,186:6:6,0:127	1:243,0:7:0,7:127	0:0,160:5:5,0:127	0:0,37:1:1,0:56	0:0,248:8:8,0:127	0:0,158:4:4,0:127	0:0,152:4:4,0:127	0:0,150:5:5,0:127	0:0,255:8:8,0:127	0:0,183:5:5,0:127	0:0,255:7:7,0:127	0:0,255:9:9,0:127	0:0,160:5:5,0:127	0:0,205:6:6,0:127	0:0,165:5:5,0:127	0:0,85:2:2,0:104	0:0,183:5:5,0:127	0:0,255:9:9,0:127	0:0,255:11:11,0:127	0:0,230:7:7,0:127	0:0,181:4:4,0:127	0:0,136:4:4,0:127	0:0,255:16:16,0:127	0:0,189:4:4,0:127	0:0,255:8:8,0:127	0:0,255:9:9,0:127	0:0,105:3:3,0:124	0:0,127:3:3,0:127	0:0,255:15:15,0:127
var163	sacCer_chrII	159397	T	C	BY	W303	728	DP=7012;VDB=0.00163412;SGB=75.3963;RPB=0.327988;MQB=0.999997;MQSB=0.999711;BQB=0.779386;MQ0F=0;AC=5;AN=567;DP4=2272,2469,23,22;MQ=59	GT:PL:DP:AD:GQ	0:0,152:4:4,0:127	0:0,255:13:13,0:127	0:0,184:5:5,0:127	0:0,37:1:1,0:56	0:0,150:3:3,0:127	0:0,181:4:4,0:127	1:255,0:10:0,10:127	1:74,0:2:0,2:54	1:243,0:9:0,9:127	0:0,255:21:21,0:127	0:0,255:8:8,0:127	0:0,230:8:8,0:127	1:214,0:6:0,6:127	0:0,246:6:6,0:127	0:0,207:7:7,0:127	0:0,220:7:7,0:127	0:0,183:5:5,0:127	0:0,128:3:3,0:127	0:0,115:3:3,0:127	0:0,255:13:13,0:127	0:0,219:7:7,0:127	0:0,202:5:5,0:127	0:0,203:5:5,0:127	0:0,255:10:10,0:127	0:0,217:6:6,0:127	0:0,205:5:5,0:127	0:0,249:6:6,0:127	0:0,195:6:6,0:127	0:0,255:11:11,0:127	0:0,255:15:15,0:127	0:0,255:10:10,0:127	0:0,255:7:7,0:127	0:0,255:11:11,0:127	0:0,255:18:18,0:127	0:0,255:15:15,0:127	0:0,226:8:8,0:127	0:0,255:18:18,0:127	0:0,244:6:6,0:127	0:0,147:4:4,0:127	0:0,255:18:18,0:127
var164	sacCer_chrII	159412	G	A	BY	W303	805	DP=6860;VDB=0.298716;SGB=95.946;RPB=0.929603;MQB=0.999989;MQSB=0.998951;BQB=0.809594;MQ0F=0;AC=6;AN=568;DP4=2258,2616,17,27;MQ=59	GT:PL:DP:AD:GQ	0:0,97:2:2,0:116	0:0,255:15:15,0:127	0:0,213:5:5,0:127	0:0,58:2:2,0:77	0:0,166:4:4,0:127	0:0,169:5:5,0:127	1:255,0:10:0,10:127	1:97,0:2:0,2:77	1:228,0:9:0,9:127	0:0,255:18:18,0:127	0:0,255:8:8,0:127	0:0,255:7:7,0:127	1:164,0:4:0,4:127	0:0,211:6:6,0:127	0:0,185:6:6,0:127	0:0,152:5:5,0:127	0:0,207:6:6,0:127	0:0,153:4:4,0:127	0:0,124:4:4,0:127	0:0,255:12:12,0:127	0:0,161:5:5,0:127	0:0,207:6:6,0:127	0:0,255:8:8,0:127	0:0,255:10:10,0:127	0:0,226:6:6,0:127	0:0,205:5:5,0:127	0:0,241:6:6,0:127	0:0,205:6:6,0:127	0:0,255:11:11,0:127	0:0,255:16:16,0:127	0:0,255:12:12,0:127	0:7,255:10:9,1:127	0:0,255:10:10,0:127	0:0,255:17:17,0:127	0:0,255:14:14,0:127	0:0,222:8:8,0:127	0:0,255:19:19,0:127	0:0,249:6:6,0:127	0:0,202:5:5,0:127	0:0,255:19:19,0:127
var165	sacCer_chrII	159427	A	G	BY	W303	818	DP=7528;VDB=0.872542;SGB=91.8519;RPB=0.623887;MQB=0.999998;MQSB=0.999729;BQB=0.891899;MQ0F=0;AC=5;AN=568;DP4=2702,2607,21,25;MQ=59	GT:PL:DP:AD:GQ	0:0,90:2:2,0:109	0:0,255:15:15,0:127	0:0,235:6:6,0:127	0:0,134:3:3,0:127	0:0,106:3:3,0:125	0:0,212:6:6,0:127	1:255,0:9:0,9:127	1:97,0:2:0,2:77	1:249,0:11:0,11:127	0:0,255:25:25,0:127	0:0,255:9:9,0:127	0:0,246:7:7,0:127	1:171,0:4:0,4:127	0:0,255:9:9,0:127	0:0,185:6:6,0:127	0:0,185:6:6,0:127	0:0,199:6:6,0:127	0:0,153:4:4,0:127	0:0,83:3:3,0:102	0:0,255:13:13,0:127	0:0,227:8:8,0:127	0:13,204:8:7,1:127	0:0,255:9:9,0:127	0:0,255:9:9,0:127	0:0,226:8:8,0:127	0:0,183:5:5,0:127	0:0,249:6:6,0:127	0:0,205:6:6,0:127	0:0,255:13:13,0:127	0:0,255:18:18,0:127	0:0,255:12:12,0:127	0:0,255:13:13,0:127	0:0,255:14:14,0:127	0:0,255:19:19,0:127	0:0,255:18:18,0:127	0:0,208:6:6,0:127	0:0,255:20:20,0:127	0:0,255:8:8,0:127	0:0,221:6:6,0:127	0:0,255:21:21,0:127
var166	sacCer_chrII	159926	C	A	BY	W303	917	DP=6690;VDB=1;SGB=130.929;RPB=0.95782;MQB=0.999947;MQSB=0.999923;BQB=0.026839;MQ0F=0;AC=6;AN=570;DP4=2162,2790,26,29;MQ=59	GT:PL:DP:AD:GQ	0:0,173:6:6,0:127	0:0,206:7:7,0:127	0:0,90:2:2,0:109	0:0,255:7:7,0:127	0:0,186:4:4,0:127	0:0,105:3:3,0:124	1:97,0:2:0,2:77	1:255,0:8:0,8:127	1:255,0:9:0,9:127	0:0,255:8:8,0:127	0:0,255:8:8,0:127	0:0,255:9:9,0:127	1:250,7:10:1,9:127	0:0,152:5:5,0:127	0:0,255:7:7,0:127	0:0,255:10:10,0:127	0:0,255:9:9,0:127	0:0,211:6:6,0:127	0:0,199:7:7,0:127	0:0,37:1:1,0:56	0:0,255:10:10,0:127	0:0,115:3:3,0:127	0:0,175:6:6,0:127	0:0,255:13:13,0:127	0:0,255:11:11,0:127	0:0,207:6:6,0:127	0:0,255:10:10,0:127	0:0,215:7:7,0:127	0:0,255:14:14,0:127	0:0,255:14:14,0:127	0:0,255:17:17,0:127	0:0,255:13:13,0:127	0:0,255:11:11,0:127	0:0,255:17:17,0:127	0:0,251:7:7,0:127	0:0,255:8:8,0:127	0:0,255:12:12,0:127	0:0,255:10:10,0:127	0:0,124:4:4,0:127	0:0,255:16:16,0:127
var167	sacCer_chrII	159931	T	G	BY	W303	937	DP=6713;VDB=0.999437;SGB=139.494;RPB=0.390126;MQB=0.999972;MQSB=0.999364;BQB=0.17123;MQ0F=0;AC=6;AN=571;DP4=2154,2939,24,30;MQ=59	GT:PL:DP:AD:GQ	0:0,161:5:5,0:127	0:0,255:9:9,0:127	0:0,90:2:2,0:109	0:0,255:7:7,0:127	0:0,194:4:4,0:127	0:0,130:4:4,0:127	1:113,0:4:0,4:93	1:246,0:7:0,7:127	1:240,0:8:0,8:127	0:0,255:10:10,0:127	0:0,255:9:9,0:127	0:0,255:10:10,0:127	1:233,10:9:1,8:127	0:0,152:5:5,0:127	0:0,255:8:8,0:127	0:0,255:9:9,0:127	0:0,255:9:9,0:127	0:0,166:5:5,0:127	0:0,189:7:7,0:127	0:0,37:1:1,0:56	0:0,255:10:10,0:127	0:0,90:2:2,0:109	0:0,221:7:7,0:127	0:0,255:11:11,0:127	0:0,255:11:11,0:127	0:0,207:6:6,0:127	0:0,255:9:9,0:127	0:0,219:7:7,0:127	0:0,255:14:14,0:127	0:0,255:15:15,0:127	0:0,255:17:17,0:127	0:0,255:14:14,0:127	0:0,255:14:14,0:127	0:0,255:20:20,0:127	0:0,251:7:7,0:127	0:0,254:7:7,0:127	0:0,255:12:12,0:127	0:0,255:11:11,0:127	0:0,104:3:3,0:123	0:0,255:16:16,0:127
var168	sacCer_chrII	159953	C	T	BY	W303	991	DP=7859;VDB=0.0574257;SGB=145.915;RPB=0.479623;MQB=0.999998;MQSB=0.999749;BQB=0.3528;MQ0F=0;AC=7;AN=572;DP4=2917,2856,32,21;MQ=59	GT:PL:DP:AD:GQ	0:0,179:6:6,0:127	0:0,255:9:9,0:127	0:0,117:3:3,0:127	0:0,255:7:7,0:127	0:0,170:3:3,0:127	0:0,160:5:5,0:127	1:82,0:3:0,3:62	1:227,0:8:0,8:127	1:226,0:7:0,7:127	0:0,255:15:15,0:127	0:0,255:10:10,0:127	0:0,255:11:11,0:127	1:255,0:9:0,9:127	0:0,198:7:7,0:127	0:0,255:8:8,0:127	0:0,255:13:13,0:127	0:0,255:11:11,0:127	0:0,240:7:7,0:127	0:0,192:6:6,0:127	0:0,90:2:2,0:109	0:0,255:9:9,0:127	0:0,150:3:3,0:127	0:0,255:9:9,0:127	0:0,255:10:10,0:127	0:0,255:12:12,0:127	0:0,255:10:10,0:127	0:0,255:10:10,0:127	0:0,250:8:8,0:127	0:0,255:14:14,0:127	0:0,255:19:19,0:127	0:0,255:16:16,0:127	0:0,255:16:16,0:127	0:0,255:19:19,0:127	0:0,255:22:22,0:127	0:0,255:9:9,0:127	0:0,253:9:9,0:127	0:0,255:16:16,0:127	0:0,255:11:11,0:127	0:0,165:5:5,0:127	0:0,255:16:16,0:127
var169	sacCer_chrII	159957	A	G	BY	W303	977	DP=7452;VDB=6.78471e-06;SGB=148.811;RPB=0.998925;MQB=0.974412;MQSB=0.997506;BQB=0.846494;MQ0F=0;AC=6;AN=571;DP4=2820,2727,31,24;MQ=59	GT:PL:DP:AD:GQ	0:0,237:8:8,0:127	0:0,255:9:9,0:127	0:0,117:4:4,0:127	0:0,255:7:7,0:127	0:0,97:2:2,0:116	0:0,124:4:4,0:127	1:89,0:3:0,3:69	1:218,0:7:0,7:127	1:246,0:8:0,8:127	0:0,255:14:14,0:127	0:0,255:10:10,0:127	0:0,255:9:9,0:127	1:255,0:9:0,9:127	0:0,205:6:6,0:127	0:0,255:7:7,0:127	0:0,255:12:12,0:127	0:0,255:8:8,0:127	0:0,241:7:7,0:127	0:0,194:5:5,0:127	0:0,90:2:2,0:109	0:0,208:6:6,0:127	0:0,97:2:2,0:116	0:0,255:9:9,0:127	0:0,255:9:9,0:127	0:0,255:11:11,0:127	0:0,250:8:8,0:127	0:0,255:10:10,0:127	0:0,219:7:7,0:127	0:0,255:13:13,0:127	0:0,255:18:18,0:127	0:0,255:14:14,0:127	0:0,255:16:16,0:127	0:0,255:16:16,0:127	0:0,255:22:22,0:127	0:0,255:9:9,0:127	0:0,255:9:9,0:127	0:0,255:16:16,0:127	0:0,255:11:11,0:127	0:0,152:5:5,0:127	0:0,255:14:14,0:127
var170	sacCer_chrII	160020	C	T	BY	W303	999	DP=8570;VDB=1.17761e-06;SGB=162.532;RPB=0.287199;MQB=0.999998;MQSB=0.999776;BQB=0.987416;MQ0F=0;AC=7;AN=573;DP4=2823,3138,27,28;MQ=59	GT:PL:DP:AD:GQ	0:0,250:7:7,0:127	0:0,255:10:10,0:127	0:0,218:6:6,0:127	0:0,197:5:5,0:127	0:0,127:3:3,0:127	0:0,135:4:4,0:127	1:90,0:2:0,2:70	1:255,0:8:0,8:127	1:255,0:9:0,9:127	0:0,255:18:18,0:127	0:0,255:9:9,0:127	0:0,255:9:9,0:127	1:255,0:10:0,10:127	0:0,219:6:6,0:127	0:0,255:8:8,0:127	0:0,255:13:13,0:127	0:0,255:9:9,0:127	0:0,174:5:5,0:127	0:0,228:6:6,0:127	0:0,74:2:2,0:93	0:0,255:9:9,0:127	0:0,97:2:2,0:116	0:0,255:8:8,0:127	0:0,255:14:14,0:127	0:0,255:11:11,0:127	0:0,255:8:8,0:127	0:0,255:13:13,0:127	0:0,228:6:6,0:127	0:0,255:16:16,0:127	0:0,255:18:18,0:127	0:0,255:16:16,0:127	0:0,255:16:16,0:127	0:0,255:16:16,0:127	0:0,255:19:19,0:127	0:0,255:9:9,0:127	0:0,255:9:9,0:127	0:0,255:13:13,0:127	0:0,255:12:12,0:127	0:0,214:5:5,0:127	0:0,255:14:14,0:127
var171	sacCer_chrII	160143	T	G	BY	W303	902	DP=8320;VDB=0.0055279;SGB=76.2278;RPB=0.587948;MQB=0.999988;MQSB=0.99998;BQB=0.742103;MQ0F=0;AC=6;AN=569;DP4=2368,3109,33,29;MQ=59	GT:PL:DP:AD:GQ	0:0,194:5:5,0:127	0:0,255:9:9,0:127	0:0,206:7:7,0:127	0:0,212:4:4,0:127	0:0,212:5:5,0:127	0:0,172:5:5,0:127	1:254,0:7:0,7:127	1:105,0:3:0,3:85	1:255,0:12:0,12:127	0:0,255:16:16,0:127	0:0,255:8:8,0:127	0:0,255:12:12,0:127	1:255,0:13:1,12:127	0:0,255:11:11,0:127	0:0,255:9:9,0:127	0:0,255:10:10,0:127	0:0,206:5:5,0:127	0:0,172:5:5,0:127	0:0,255:8:8,0:127	0:0,215:5:5,0:127	0:0,255:14:14,0:127	0:0,255:9:9,0:127	0:0,225:6:6,0:127	0:0,255:8:8,0:127	0:0,165:6:6,0:127	0:0,255:14:14,0:127	0:0,255:13:13,0:127	0:0,255:7:7,0:127	0:0,255:19:19,0:127	0:0,255:23:23,0:127	0:0,244:8:8,0:127	0:0,255:10:10,0:127	0:0,255:13:13,0:127	0:0,255:20:20,0:127	0:0,255:21:21,0:127	0:0,227:8:8,0:127	0:0,255:15:15,0:127	0:0,255:14:14,0:127	0:0,105:3:3,0:124	0:0,255:15:15,0:127
var172	sacCer_chrII	160403	G	T	BY	W303	313	DP=4477;VDB=0.0133653;SGB=22.6199;RPB=0.946921;MQB=0.999997;MQSB=0.999735;BQB=0.190103;MQ0F=0;AC=6;AN=560;DP4=1376,2177,7,15;MQ=59	GT:PL:DP:AD:GQ	0:0,225:6:6,0:127	0:0,182:5:5,0:127	0:0,104:3:3,0:123	0:0,67:2:2,0:86	0:0,85:2:2,0:104	0:0,105:3:3,0:124	1:37,0:1:0,1:17	1:67,0:2:0,2:47	1:161,0:6:0,6:127	0:0,255:12:12,0:127	0:0,225:6:6,0:127	0:0,235:8:8,0:127	1:57,0:2:0,2:37	0:0,160:5:5,0:127	0:0,143:5:5,0:127	0:0,90:2:2,0:109	0:0,130:4:4,0:127	0:0,223:7:7,0:127	0:0,135:4:4,0:127	0:0,205:6:6,0:127	0:0,161:5:5,0:127	0:0,129:4:4,0:127	0:0,150:3:3,0:127	0:0,237:8:8,0:127	0:0,255:8:8,0:127	0:0,200:7:7,0:127	0:0,129:4:4,0:127	0:0,84:3:3,0:103	0:0,150:5:5,0:127	0:0,255:17:17,0:127	0:0,37:1:1,0:56	0:0,254:7:7,0:127	0:0,255:9:9,0:127	0:0,255:11:11,0:127	0:0,255:8:8,0:127	0:0,152:5:5,0:127	0:0,253:8:8,0:127	0:0,115:3:3,0:127	0:0,140:4:4,0:127	0:0,185:8:8,0:127
var173	sacCer_chrII	160509	A	G	BY	W303	593	DP=4794;VDB=0.144445;SGB=20.1616;RPB=0.992015;MQB=0.999996;MQSB=0.999527;BQB=0.549811;MQ0F=0;AC=6;AN=560;DP4=1881,1661,18,20;MQ=59	GT:PL:DP:AD:GQ	0:0,191:5:5,0:127	0:0,139:5:5,0:127	0:0,218:6:6,0:127	0:0,225:6:6,0:127	0:0,37:1:1,0:56	0:0,195:6:6,0:127	1:90,0:2:0,2:70	1:143,0:4:0,4:123	1:152,0:4:0,4:127	0:0,255:12:12,0:127	0:0,182:6:6,0:127	0:0,207:6:6,0:127	1:92,0:3:0,3:72	0:0,124:4:4,0:127	0:0,255:8:8,0:127	0:0,219:7:7,0:127	0:0,182:5:5,0:127	0:0,128:3:3,0:127	0:0,128:3:3,0:127	0:0,155:4:4,0:127	0:0,255:7:7,0:127	0:0,224:5:5,0:127	0:0,37:1:1,0:56	0:0,202:6:6,0:127	0:0,255:6:6,0:127	0:0,202:6:6,0:127	0:0,255:8:8,0:127	0:0,97:2:2,0:116	0:0,255:9:9,0:127	0:0,255:11:11,0:127	0:0,152:5:5,0:127	0:0,165:6:6,0:127	0:0,166:4:4,0:127	0:0,255:16:16,0:127	0:0,159:5:5,0:127	0:0,115:3:3,0:127	0:0,250:7:7,0:127	0:0,97:3:3,0:116	0:0,253:8:8,0:127	0:0,255:13:13,0:127
var174	sacCer_chrII	160618	C	T	BY	W303	657	DP=4826;VDB=0.943128;SGB=84.7015;RPB=0.83988;MQB=0.999996;MQSB=0.999602;BQB=0.976806;MQ0F=0;AC=7;AN=560;DP4=1715,1809,14,21;MQ=59	GT:PL:DP:AD:GQ	0:0,112:4:4,0:127	0:0,255:9:9,0:127	0:0,129:4:4,0:127	0:0,184:6:6,0:127	0:0,128:3:3,0:127	0:0,205:7:7,0:127	1:67,0:2:0,2:47	1:92,0:3:0,3:72	1:255,0:7:0,7:127	0:0,255:11:11,0:127	0:0,223:7:7,0:127	0:0,246:7:7,0:127	1:230,0:7:0,7:127	0:0,174:5:5,0:127	0:0,248:8:8,0:127	0:0,192:6:6,0:127	0:0,160:5:5,0:127	0:0,144:4:4,0:127	0:0,124:4:4,0:127	0:0,184:5:5,0:127	0:0,210:5:5,0:127	0:0,211:6:6,0:127	0:0,60:1:1,0:79	0:0,161:5:5,0:127	0:0,255:10:10,0:127	0:0,255:8:8,0:127	0:0,255:10:10,0:127	0:0,127:3:3,0:127	0:0,255:10:10,0:127	0:0,255:8:8,0:127	0:0,105:3:3,0:124	0:0,218:6:6,0:127	0:0,244:6:6,0:127	0:0,255:14:14,0:127	0:0,153:4:4,0:127	0:0,146:4:4,0:127	0:0,255:12:12,0:127	0:0,147:3:3,0:127	0:0,200:4:4,0:127	0:0,255:9:9,0:127
var175	sacCer_chrII	160810	T	G	BY	W303	436	DP=4373;VDB=0.65478;SGB=15.1137;RPB=0.739944;MQB=0.999996;MQSB=0.999475;BQB=0.797829;MQ0F=0;AC=6;AN=552;DP4=1493,1671,14,12;MQ=59	GT:PL:DP:AD:GQ	0:0,92:3:3,0:111	0:0,255:7:7,0:127	0:0,175:4:4,0:127	0:0,67:2:2,0:86	0:0,37:1:1,0:56	0:0,195:5:5,0:127	1:37,0:1:0,1:17	1:60,0:1:0,1:40	1:37,0:1:0,1:17	0:0,252:7:7,0:127	0:0,172:5:5,0:127	0:0,255:8:8,0:127	1:205,0:6:0,6:127	0:0,170:4:4,0:127	0:0,247:8:8,0:127	0:0,207:6:6,0:127	0:0,67:2:2,0:86	0:0,37:1:1,0:56	0:0,116:3:3,0:127	0:0,239:7:7,0:127	0:0,177:4:4,0:127	0:0,183:5:5,0:127	0:0,85:2:2,0:104	0:0,200:4:4,0:127	0:0,237:6:6,0:127	0:0,117:3:3,0:127	0:0,184:5:5,0:127	0:0,182:5:5,0:127	0:0,255:8:8,0:127	0:0,255:12:12,0:127	0:0,134:3:3,0:127	0:0,148:5:5,0:127	0:0,214:5:5,0:127	0:0,237:9:9,0:127	0:0,255:6:6,0:127	0:0,135:4:4,0:127	0:0,255:8:8,0:127	0:0,117:3:3,0:127	0:0,171:5:5,0:127	0:0,255:8:8,0:127
var176	sacCer_chrII	161432	GA	G	BY	W303	95	INDEL;IDV=18;IMF=0.857143;DP=7784;VDB=2.43016e-08;SGB=-604.194;MQSB=1;MQ0F=0;AC=5;AN=570;DP4=4003,3658,68,55;MQ=60	GT:PL:DP:AD:GQ	0:0,50:7:7,0:67	0:0,83:13:13,0:100	0:0,59:6:6,0:76	0:0,52:7:7,0:69	0:5,9:3:2,1:21	0:0,14:1:1,0:31	1:69,0:16:4,12:51	1:51,4:14:6,8:29	1:58,20:21:10,11:20	0:0,89:13:13,0:106	0:0,99:22:22,0:116	0:0,109:21:21,0:126	1:58,0:14:5,9:40	0:0,77:10:10,0:94	0:0,74:11:11,0:91	0:0,101:15:15,0:118	0:0,82:12:12,0:99	0:0,72:13:13,0:89	0:0,60:7:7,0:77	0:0,85:18:18,0:102	0:0,99:14:14,0:116	0:0,80:15:15,0:97	0:0,80:17:16,1:97	0:0,70:12:12,0:87	0:0,94:14:14,0:111	0:0,80:15:15,0:97	0:0,83:12:12,0:100	0:0,109:22:22,0:126	0:0,91:18:18,0:108	0:0,101:25:25,0:118	0:0,60:7:7,0:77	0:0,79:13:13,0:96	0:0,111:26:26,0:127	0:0,76:17:17,0:93	0:0,90:15:15,0:107	0:0,81:10:10,0:98	0:0,112:30:30,0:127	0:0,71:12:12,0:88	0:0,71:11:11,0:88	0:0,109:32:32,0:126
var177	sacCer_chrII	161463	T	C	BY	W303	999	DP=7102;VDB=1;SGB=157.614;RPB=0.58293;MQB=1;MQSB=1;BQB=0.826091;MQ0F=0;AC=5;AN=569;DP4=3297,1786,50,19;MQ=60	GT:PL:DP:AD:GQ	0:0,195:5:5,0:127	0:0,255:13:13,0:127	0:0,191:6:6,0:127	0:0,242:5:5,0:127	0:0,150:3:3,0:127	0:0,37:1:1,0:56	1:255,0:14:0,14:127	1:216,0:8:0,8:127	1:255,0:11:0,11:127	0:0,255:12:12,0:127	0:0,255:17:17,0:127	0:0,255:12:12,0:127	1:255,0:12:0,12:127	0:0,255:9:9,0:127	0:0,255:9:9,0:127	0:0,252:8:8,0:127	0:0,255:10:10,0:127	0:0,136:4:4,0:127	0:0,127:3:3,0:127	0:0,202:5:5,0:127	0:0,255:14:14,0:127	0:0,231:8:8,0:127	0:0,196:6:6,0:127	0:0,255:12:12,0:127	0:0,218:7:7,0:127	0:0,255:8:8,0:127	0:0,255:15:15,0:127	0:0,255:16:16,0:127	0:0,255:14:14,0:127	0:0,255:17:17,0:127	0:0,195:6:6,0:127	0:0,255:10:10,0:127	0:0,255:16:16,0:127	0:0,255:8:8,0:127	0:0,255:10:10,0:127	0:0,251:7:7,0:127	0:0,255:22:22,0:127	0:0,255:8:8,0:127	0:0,120:4:4,0:127	0:0,255:18:18,0:127
var178	sacCer_chrII	161484	T	G	BY	W303	892	DP=5616;VDB=0.0369116;SGB=123.612;RPB=0.986772;MQB=0.999996;MQSB=0.99981;BQB=0.839788;MQ0F=0;AC=5;AN=564;DP4=2801,1565,30,15;MQ=59	GT:PL:DP:AD:GQ	0:0,146:5:5,0:127	0:0,255:13:13,0:127	0:0,152:5:5,0:127	0:0,150:3:3,0:127	0:0,166:4:4,0:127	0:0,37:1:1,0:56	1:220,0:9:0,9:127	1:148,0:5:0,5:127	1:230,0:7:0,7:127	0:0,255:13:13,0:127	0:0,255:15:15,0:127	0:0,243:7:7,0:127	1:255,0:10:0,10:127	0:0,255:10:10,0:127	0:0,187:7:7,0:127	0:0,248:7:7,0:127	0:0,163:5:5,0:127	0:0,92:3:3,0:111	0:0,37:1:1,0:56	0:0,105:3:3,0:124	0:0,255:10:10,0:127	0:0,213:6:6,0:127	0:0,218:6:6,0:127	0:0,211:6:6,0:127	0:0,201:7:7,0:127	0:0,195:6:6,0:127	0:0,255:11:11,0:127	0:0,255:9:9,0:127	0:0,255:10:10,0:127	0:0,255:17:17,0:127	0:0,255:8:8,0:127	0:0,250:6:6,0:127	0:0,255:12:12,0:127	0:0,255:8:8,0:127	0:0,254:8:8,0:127	0:0,193:5:5,0:127	0:0,255:17:17,0:127	0:0,243:8:8,0:127	0:0,182:6:6,0:127	0:0,255:18:18,0:127
var179	sacCer_chrII	161687	T	C	BY	W303	801	DP=7010;VDB=0.685048;SGB=66.7903;RPB=0.999886;MQB=1;MQSB=1;BQB=0.289444;MQ0F=0;AC=6;AN=568;DP4=2541,2726,15,24;MQ=59	GT:PL:DP:AD:GQ	0:0,130:4:4,0:127	0:0,255:10:10,0:127	0:0,255:8:8,0:127	0:0,150:3:3,0:127	0:0,128:3:3,0:127	0:0,67:2:2,0:86	1:192,0:6:0,6:127	1:105,0:3:0,3:85	1:184,0:5:0,5:127	0:0,255:19:19,0:127	0:0,255:14:14,0:127	0:0,246:6:6,0:127	1:235,0:9:0,9:127	0:0,255:11:11,0:127	0:0,255:9:9,0:127	0:0,250:6:6,0:127	0:0,255:10:10,0:127	0:0,74:2:2,0:93	0:0,150:5:5,0:127	0:0,183:5:5,0:127	0:0,227:8:8,0:127	0:0,185:6:6,0:127	0:0,255:10:10,0:127	0:0,178:7:7,0:127	0:0,228:7:7,0:127	0:0,255:15:15,0:127	0:0,255:12:12,0:127	0:0,200:7:7,0:127	0:0,255:16:16,0:127	0:0,255:20:20,0:127	0:0,172:5:5,0:127	0:0,246:7:7,0:127	0:0,255:15:15,0:127	0:0,255:18:18,0:127	0:0,226:6:6,0:127	0:0,136:4:4,0:127	0:0,255:17:17,0:127	0:0,255:13:13,0:127	0:0,255:12:12,0:127	0:0,255:13:13,0:127
var180	sacCer_chrII	161757	G	A	BY	W303	910	DP=7055;VDB=0.194803;SGB=78.6225;RPB=0.194525;MQB=1;MQSB=1;BQB=0.291123;MQ0F=0;AC=6;AN=569;DP4=2762,2195,24,22;MQ=60	GT:PL:DP:AD:GQ	0:0,130:5:5,0:127	0:0,255:14:14,0:127	0:0,206:5:5,0:127	0:0,241:5:5,0:127	0:0,57:2:2,0:76	0:0,175:4:4,0:127	1:60,0:1:0,1:40	1:183,0:6:0,6:127	1:255,0:8:0,8:127	0:0,255:12:12,0:127	0:0,255:10:10,0:127	0:0,163:4:4,0:127	1:255,0:11:0,11:127	0:0,255:10:10,0:127	0:0,194:5:5,0:127	0:0,195:6:6,0:127	0:0,255:7:7,0:127	0:0,57:2:2,0:76	0:0,231:8:8,0:127	0:0,175:4:4,0:127	0:0,255:7:7,0:127	0:0,125:4:4,0:127	0:0,224:6:6,0:127	0:0,195:5:5,0:127	0:0,237:7:7,0:127	0:0,255:11:11,0:127	0:0,255:12:12,0:127	0:0,252:7:7,0:127	0:0,254:7:7,0:127	0:0,255:10:10,0:127	0:0,165:6:6,0:127	0:0,250:7:7,0:127	0:0,255:12:12,0:127	0:0,255:17:17,0:127	0:0,255:8:8,0:127	0:0,204:5:5,0:127	0:0,255:21:21,0:127	0:0,255:13:13,0:127	0:0,255:9:9,0:127	0:0,255:14:14,0:127
var181	sacCer_chrII	161840	T	C	BY	W303	999	DP=6776;VDB=0.918647;SGB=42.5317;RPB=0.256067;MQB=0.999997;MQSB=0.999738;BQB=0.437541;MQ0F=0;AC=6;AN=567;DP4=2120,2568,25,26;MQ=59	GT:PL:DP:AD:GQ	0:0,129:5:5,0:127	0:0,255:15:15,0:127	0:0,202:5:5,0:127	0:0,236:7:7,0:127	0:0,94:3:3,0:113	0:0,170:5:5,0:127	1:120,0:2:0,2:100	1:246,0:7:0,7:127	1:254,0:7:0,7:127	0:0,255:19:19,0:127	0:0,255:14:14,0:127	0:0,90:2:2,0:109	1:232,0:9:0,9:127	0:0,255:8:8,0:127	0:0,160:5:5,0:127	0:0,255:8:8,0:127	0:0,255:7:7,0:127	0:0,120:4:4,0:127	0:0,255:8:8,0:127	0:0,255:9:9,0:127	0:0,255:8:8,0:127	0:0,228:7:7,0:127	0:0,255:8:8,0:127	0:0,169:6:6,0:127	0:0,165:5:5,0:127	0:0,196:7:7,0:127	0:0,255:8:8,0:127	0:0,172:5:5,0:127	0:0,255:11:11,0:127	0:0,255:9:9,0:127	0:0,255:13:13,0:127	0:0,254:7:6,0:127	0:0,238:8:8,0:127	0:0,255:19:19,0:127	0:0,255:10:10,0:127	0:0,237:7:7,0:127	0:0,255:15:15,0:127	0:0,255:19:19,0:127	0:0,136:4:4,0:127	0:0,255:17:17,0:127
var182	sacCer_chrII	162251	A	G	BY	W303	535	DP=7291;VDB=0.129919;SGB=18.3671;RPB=0.992112;MQB=0.999992;MQSB=0.998836;BQB=0.317854;MQ0F=0;AC=5;AN=569;DP4=2453,2523,16,16;MQ=59	GT:PL:DP:AD:GQ	0:0,255:8:8,0:127	0:0,177:4:4,0:127	0:0,255:7:7,0:127	0:0,139:3:3,0:127	0:0,181:4:4,0:127	0:0,80:2:2,0:99	1:152,0:5:0,5:127	1:105,0:3:0,3:85	1:150,0:3:0,3:127	0:0,255:15:15,0:127	0:0,255:8:8,0:127	0:0,255:10:10,0:127	1:127,0:3:0,3:107	0:0,255:8:8,0:127	0:0,255:7:7,0:127	0:0,255:9:9,0:127	0:0,157:4:4,0:127	0:0,175:4:4,0:127	0:0,185:6:6,0:127	0:0,255:9:9,0:127	0:0,255:8:8,0:127	0:0,202:6:6,0:127	0:0,255:13:13,0:127	0:0,241:6:6,0:127	0:0,255:6:6,0:127	0:0,255:13:13,0:127	0:0,250:7:7,0:127	0:0,171:4:4,0:127	0:0,255:14:14,0:127	0:0,255:16:16,0:127	0:0,115:3:3,0:127	0:0,255:10:10,0:127	0:0,255:14:14,0:127	0:0,255:14:14,0:127	0:0,255:9:9,0:127	0:0,255:8:8,0:127	0:0,255:12:12,0:127	0:0,210:6:6,0:127	0:0,248:8:8,0:127	0:0,255:18:18,0:127
var183	sacCer_chrII	162271	A	G	BY	W303	799	DP=7637;VDB=0.996591;SGB=-38.9098;RPB=0.508642;MQB=0.999988;MQSB=0.998807;BQB=0.0926004;MQ0F=0;AC=5;AN=569;DP4=2470,2475,19,30;MQ=59	GT:PL:DP:AD:GQ	0:0,255:6:6,0:127	0:0,147:5:5,0:127	0:0,234:6:6,0:127	0:0,90:2:2,0:109	0:0,200:4:4,0:127	0:0,103:3:3,0:122	1:195,0:5:0,5:127	1:206,0:5:0,5:127	1:194,0:4:0,4:127	0:0,255:13:13,0:127	0:0,255:12:12,0:127	0:0,255:12:12,0:127	1:181,0:4:0,4:127	0:0,255:8:8,0:127	0:0,246:7:7,0:127	0:0,255:8:8,0:127	0:0,200:4:4,0:127	0:0,190:4:4,0:127	0:0,230:7:7,0:127	0:0,255:7:7,0:127	0:0,226:6:6,0:127	0:0,226:6:6,0:127	0:0,255:12:12,0:127	0:0,255:8:8,0:127	0:0,231:5:5,0:127	0:0,255:12:12,0:127	0:0,255:9:9,0:127	0:0,191:5:5,0:127	0:0,255:18:18,0:127	0:0,255:18:18,0:127	.:0,0:0:0,0:0	0:0,255:8:8,0:127	0:0,255:14:14,0:127	0:0,255:17:17,0:127	0:0,255:8:8,0:127	0:0,230:6:6,0:127	0:0,255:14:14,0:127	0:0,196:6:6,0:127	0:0,221:7:7,0:127	0:0,255:12:12,0:127
var184	sacCer_chrII	162420	T	C	BY	W303	545	DP=5986;VDB=0.712612;SGB=45.0792;RPB=0.393731;MQB=0.99999;MQSB=0.999922;BQB=0.332475;MQ0F=0;AC=5;AN=564;DP4=2694,1680,21,11;MQ=59	GT:PL:DP:AD:GQ	0:0,156:4:4,0:127	0:0,104:3:3,0:123	0:0,255:7:7,0:127	0:0,158:4:4,0:127	.:0,0:0:0,0:0	0:0,241:7:7,0:127	1:144,0:4:0,4:124	1:142,0:5:0,5:122	1:128,0:3:0,3:108	0:0,255:15:15,0:127	0:0,195:5:5,0:127	0:0,225:6:6,0:127	1:202,0:6:0,6:127	0:0,225:6:6,0:127	0:0,212:7:7,0:127	0:0,225:6:6,0:127	0:0,152:4:4,0:127	0:0,136:4:4,0:127	0:0,147:4:4,0:127	0:0,255:10:10,0:127	0:0,218:7:7,0:127	0:0,90:2:2,0:109	0:0,255:8:8,0:127	0:0,115:3:3,0:127	0:0,140:4:4,0:127	0:0,255:8:8,0:127	0:0,219:7:7,0:127	0:0,255:7:7,0:127	0:0,220:8:8,0:127	0:0,216:7:7,0:127	0:0,255:7:7,0:127	0:0,255:14:14,0:127	0:0,255:10:10,0:127	0:0,255:14:14,0:127	0:0,92:3:3,0:111	0:0,116:3:3,0:127	0:0,255:20:20,0:127	0:0,184:5:5,0:127	0:0,234:8:8,0:127	0:0,255:11:11,0:127
var185	sacCer_chrII	162680	A	G	BY	W303	582	DP=5775;VDB=0.856463;SGB=19.8654;RPB=0.989914;MQB=1;MQSB=1;BQB=0.992609;MQ0F=0;AC=5;AN=555;DP4=1639,2199,15,16;MQ=60	GT:PL:DP:AD:GQ	0:0,135:4:4,0:127	0:0,130:4:4,0:127	0:0,200:4:4,0:127	0:0,255:6:6,0:127	0:0,60:1:1,0:79	0:0,118:4:4,0:127	1:210,0:5:0,5:127	1:68,0:2:0,2:48	1:128,0:3:0,3:108	0:0,200:4:4,0:127	0:0,247:6:6,0:127	0:0,255:9:9,0:127	1:170,0:5:0,5:127	0:0,225:5:5,0:127	0:0,255:8:8,0:127	0:0,255:7:7,0:127	0:0,194:5:5,0:127	0:0,117:3:3,0:127	0:0,37:1:1,0:56	0:0,153:4:4,0:127	0:0,255:6:6,0:127	0:0,127:3:3,0:127	0:0,171:4:4,0:127	0:0,194:5:5,0:127	0:0,203:6:6,0:127	0:0,84:3:3,0:103	0:0,201:5:5,0:127	0:0,213:7:7,0:127	0:0,251:7:7,0:127	0:0,255:10:10,0:127	0:0,194:4:4,0:127	0:0,255:8:8,0:127	0:0,255:9:9,0:127	0:0,255:12:12,0:127	0:0,255:10:10,0:127	0:0,152:4:4,0:127	0:0,255:14:14,0:127	0:0,37:1:1,0:56	0:0,234:7:7,0:127	0:0,255:10:10,0:127
var186	sacCer_chrII	162773	T	C	BY	W303	422	DP=2942;VDB=0.00459397;SGB=38.9865;RPB=0.0700724;MQB=0.999972;MQSB=0.999937;BQB=0.832045;MQ0F=0;AC=5;AN=526;DP4=953,1299,10,14;MQ=59	GT:PL:DP:AD:GQ	0:0,90:2:2,0:109	0:25,93:4:3,1:87	0:0,60:1:1,0:79	0:0,117:3:3,0:127	0:0,74:2:2,0:93	0:0,37:1:1,0:56	1:183,0:5:0,5:127	.:0,0:0:0,0:0	1:128,0:3:0,3:108	0:0,138:3:3,0:127	0:0,67:2:2,0:86	0:0,174:5:5,0:127	1:106,0:4:0,4:86	0:0,60:1:1,0:79	0:0,94:3:3,0:113	0:0,152:4:4,0:127	0:0,105:3:3,0:124	0:0,37:1:1,0:56	.:0,0:0:0,0:0	0:0,84:3:3,0:103	0:0,115:3:3,0:127	0:0,60:1:1,0:79	0:0,74:2:2,0:93	0:0,93:3:3,0:112	0:0,113:4:4,0:127	0:0,25:1:1,0:44	0:0,129:4:4,0:127	0:0,97:2:2,0:116	0:0,67:2:2,0:86	0:0,151:5:5,0:127	0:0,148:4:4,0:127	0:0,158:4:4,0:127	0:0,90:2:2,0:109	0:0,243:8:8,0:127	0:0,67:2:2,0:86	0:0,74:2:2,0:93	0:0,255:8:8,0:127	.:0,0:0:0,0:0	0:0,105:3:3,0:124	0:0,222:6:6,0:127
var187	sacCer_chrII	162986	G	GA	BY	W303	49.463	INDEL;IDV=7;IMF=0.875;DP=3651;VDB=0.00277047;SGB=29.7091;MQSB=0.999633;MQ0F=0;AC=4;AN=546;DP4=1907,1710,21,13;MQ=59	GT:PL:DP:AD:GQ	0:0,25:2:2,0:44	0:0,28:2:2,0:47	0:0,30:4:4,0:49	0:0,50:6:6,0:69	.:0,0:0:0,0:0	0:0,28:3:3,0:47	1:39,0:6:2,4:19	1:22,0:3:1,2:4	1:57,0:8:1,7:37	0:0,34:3:3,0:53	0:0,34:3:3,0:53	0:0,46:4:4,0:65	0:36,24:9:4,5:8	0:0,59:5:5,0:78	0:0,49:3:3,0:68	0:0,76:10:10,0:95	0:0,57:6:6,0:76	0:0,48:4:4,0:67	.:0,0:0:0,0:0	0:0,51:5:5,0:70	0:0,14:1:1,0:33	0:0,39:3:3,0:58	0:0,51:4:4,0:70	0:0,50:5:5,0:69	0:0,69:8:8,0:88	0:0,39:3:3,0:58	0:0,51:5:5,0:70	0:0,28:3:3,0:47	0:0,38:4:4,0:57	0:0,99:16:16,0:118	0:0,39:3:3,0:58	0:0,79:6:6,0:98	0:0,41:5:5,0:60	0:0,96:16:16,0:115	0:0,68:8:8,0:87	0:0,59:5:5,0:78	0:0,90:14:14,0:109	0:0,17:2:2,0:36	0:2,32:4:3,0:49	0:0,93:14:14,0:112
var188	sacCer_chrII	163121	A	G	BY	W303	945	DP=6141;VDB=0.999879;SGB=116.204;RPB=0.562835;MQB=0.999962;MQSB=0.999716;BQB=0.991487;MQ0F=0;AC=5;AN=571;DP4=2218,2313,25,33;MQ=59	GT:PL:DP:AD:GQ	0:0,112:3:3,0:127	0:0,135:4:4,0:127	0:0,205:5:5,0:127	0:0,60:1:1,0:79	0:0,104:3:3,0:123	0:0,193:5:5,0:127	1:255,0:10:0,10:127	1:219,0:6:0,6:127	1:255,1:12:1,11:127	0:0,255:14:14,0:127	0:0,247:7:7,0:127	0:0,255:12:12,0:127	1:255,0:10:0,10:127	0:0,192:7:7,0:127	0:0,255:8:8,0:127	0:0,255:9:9,0:127	0:0,201:7:7,0:127	0:0,205:6:6,0:127	0:0,129:4:4,0:127	0:0,147:3:3,0:127	0:0,171:4:4,0:127	0:0,255:9:9,0:127	0:0,255:10:10,0:127	0:0,141:4:4,0:127	0:0,250:8:8,0:127	0:0,218:7:7,0:127	0:0,206:5:5,0:127	0:0,239:7:7,0:127	0:0,255:11:11,0:127	0:0,255:11:11,0:127	0:0,255:8:8,0:127	0:0,237:7:7,0:127	0:0,255:11:11,0:127	0:0,255:17:17,0:127	0:0,255:14:14,0:127	0:0,175:5:5,0:127	0:0,255:21:21,0:127	0:0,178:7:7,0:127	0:0,255:10:10,0:127	0:0,255:20:20,0:127
var189	sacCer_chrII	163854	T	C	BY	W303	608	DP=5211;VDB=4.60171e-05;SGB=50.1513;RPB=0.759756;MQB=0.999997;MQSB=0.999873;BQB=0.996152;MQ0F=0;AC=5;AN=565;DP4=2962,1002,25,9;MQ=59	GT:PL:DP:AD:GQ	0:0,104:3:3,0:123	0:0,255:12:12,0:127	0:0,165:5:5,0:127	0:0,152:4:4,0:127	0:0,193:5:5,0:127	0:0,74:2:2,0:93	1:199,0:6:0,6:127	1:134,0:3:0,3:114	1:255,0:8:0,8:127	0:0,255:12:12,0:127	0:0,84:3:3,0:103	0:0,255:10:10,0:127	1:129,0:4:0,4:109	0:0,172:7:7,0:127	0:0,140:5:5,0:127	0:0,234:10:10,0:127	0:0,97:2:2,0:116	0:0,227:7:7,0:127	0:0,116:5:5,0:127	0:0,152:4:4,0:127	0:0,226:8:8,0:127	0:0,127:3:3,0:127	0:0,154:6:6,0:127	0:0,254:8:8,0:127	.:0,0:0:0,0:0	0:0,178:7:7,0:127	0:0,37:1:1,0:56	0:0,255:11:11,0:127	0:0,255:12:12,0:127	0:0,190:9:9,0:127	0:0,230:11:11,0:127	0:0,255:9:9,0:127	0:0,211:6:6,0:127	0:0,255:10:10,0:127	0:0,232:12:12,0:127	0:0,180:6:6,0:127	0:0,255:13:13,0:127	0:0,165:6:6,0:127	0:0,149:5:5,0:127	0:0,193:10:10,0:127
var190	sacCer_chrII	163967	A	G	BY	W303	731	DP=5989;VDB=0.00280663;SGB=28.3328;RPB=0.0997805;MQB=0.999986;MQSB=0.999391;BQB=0.820904;MQ0F=0;AC=6;AN=567;DP4=1233,2904,12,29;MQ=59	GT:PL:DP:AD:GQ	0:0,123:4:4,0:127	0:0,216:9:9,0:127	0:0,103:3:3,0:122	0:0,255:8:8,0:127	0:0,103:3:3,0:122	0:0,60:1:1,0:79	1:92,0:3:0,3:72	1:175,0:5:0,5:127	1:211,0:6:0,6:127	0:0,255:15:15,0:127	0:0,153:6:6,0:127	0:0,255:9:9,0:127	1:217,0:6:0,6:127	0:0,180:6:6,0:127	0:0,92:3:3,0:111	0:0,255:14:14,0:127	0:0,37:1:1,0:56	0:0,165:5:5,0:127	0:0,184:5:5,0:127	0:0,218:6:6,0:127	0:0,255:10:10,0:127	0:0,67:2:2,0:86	0:0,205:7:7,0:127	0:0,230:7:7,0:127	0:0,97:2:2,0:116	0:0,255:9:9,0:127	0:0,60:1:1,0:79	0:0,240:7:7,0:127	0:0,188:6:6,0:127	0:0,255:14:14,0:127	0:0,213:7:7,0:127	0:0,255:9:9,0:127	0:0,255:7:7,0:127	0:0,255:13:13,0:127	0:0,255:13:13,0:127	0:0,114:4:4,0:127	0:0,255:10:10,0:127	0:0,174:6:6,0:127	0:0,196:6:6,0:127	0:0,255:14:14,0:127
var191	sacCer_chrII	163989	G	A	BY	W303	781	DP=6285;VDB=0.0033146;SGB=82.3147;RPB=0.228004;MQB=0.999843;MQSB=0.992219;BQB=0.718265;MQ0F=0;AC=6;AN=569;DP4=1297,3383,11,25;MQ=59	GT:PL:DP:AD:GQ	0:0,155:4:4,0:127	0:0,255:11:11,0:127	0:0,146:5:5,0:127	0:0,255:10:10,0:127	0:0,136:4:4,0:127	0:0,60:1:1,0:79	1:130,0:4:0,4:110	1:173,0:4:0,4:127	1:255,0:7:0,7:127	0:0,255:15:15,0:127	0:0,183:7:7,0:127	0:0,255:11:11,0:127	1:246,0:7:0,7:127	0:0,255:11:11,0:127	0:0,92:3:3,0:111	0:0,255:15:15,0:127	0:0,37:1:1,0:56	0:0,196:7:7,0:127	0:0,224:5:5,0:127	0:0,200:4:4,0:127	0:0,255:11:10,0:127	0:0,67:2:2,0:86	0:0,218:8:8,0:127	0:0,255:7:7,0:127	0:0,127:3:3,0:127	0:0,255:8:8,0:127	0:0,85:2:2,0:104	0:0,255:9:9,0:127	0:0,249:10:10,0:127	0:0,255:16:16,0:127	0:0,182:8:8,0:127	0:0,255:9:9,0:127	0:0,255:8:8,0:127	0:0,255:14:14,0:127	0:0,255:14:14,0:127	0:0,163:5:5,0:127	0:0,255:11:11,0:127	0:0,220:7:7,0:127	0:0,255:8:8,0:127	0:0,255:17:17,0:127
var192	sacCer_chrII	164419	T	C	BY	W303	982	DP=9316;VDB=1.99436e-16;SGB=70.1493;RPB=0.469326;MQB=0.999992;MQSB=0.998307;BQB=0.872867;MQ0F=0;AC=5;AN=570;DP4=2358,4771,15,53;MQ=59	GT:PL:DP:AD:GQ	0:0,255:10:10,0:127	0:0,255:17:17,0:127	0:0,105:3:3,0:124	0:0,255:10:10,0:127	0:0,255:10:10,0:127	0:0,255:8:8,0:127	1:255,0:11:0,11:127	1:175,0:4:0,4:127	1:188,0:6:0,6:127	0:0,255:32:32,0:127	0:0,255:22:22,0:127	0:0,255:16:16,0:127	1:255,0:15:0,15:127	0:0,255:12:12,0:127	0:0,255:10:10,0:127	0:0,255:14:14,0:127	0:0,255:8:8,0:127	0:0,255:13:13,0:127	0:0,153:6:6,0:127	0:0,255:13:13,0:127	0:0,255:12:12,0:127	0:0,232:11:11,0:127	0:0,255:18:18,0:127	0:0,255:13:13,0:127	0:0,255:11:11,0:127	0:0,255:16:16,0:127	0:0,255:11:11,0:127	0:0,255:8:8,0:127	0:0,255:22:22,0:127	0:0,255:25:25,0:127	0:0,255:18:18,0:127	0:0,255:14:14,0:127	0:0,255:16:16,0:127	0:0,255:21:21,0:127	0:0,255:13:13,0:127	0:0,255:11:11,0:127	0:0,255:22:22,0:127	0:0,255:11:11,0:127	0:0,255:12:12,0:127	0:0,255:22:22,0:127
var193	sacCer_chrII	164474	A	G	BY	W303	283	DP=7160;VDB=0.000112692;SGB=-50.4412;RPB=0.00310396;MQB=0.999999;MQSB=0.999919;BQB=0.886651;MQ0F=0;AC=5;AN=572;DP4=4295,1293,16,9;MQ=59	GT:PL:DP:AD:GQ	0:0,195:6:6,0:127	0:0,227:10:10,0:127	0:0,224:7:7,0:127	0:0,255:11:11,0:127	0:0,255:10:10,0:127	0:0,173:10:10,0:127	1:60,0:1:0,1:40	1:90,0:2:0,2:70	1:97,0:2:0,2:77	0:0,255:21:21,0:127	0:0,255:12:12,0:127	0:0,234:12:12,0:127	1:37,0:1:0,1:17	0:0,239:6:6,0:127	0:0,195:7:7,0:127	0:0,255:12:12,0:127	0:0,255:12:12,0:127	0:0,227:10:10,0:127	0:0,172:6:6,0:127	0:0,255:13:13,0:127	0:0,255:16:16,0:127	0:0,149:5:5,0:127	0:1,255:12:11,1:127	0:0,255:16:16,0:127	0:0,250:6:6,0:127	0:0,255:18:18,0:127	0:0,255:17:17,0:127	0:0,255:11:11,0:127	0:0,255:16:16,0:127	0:0,255:22:22,0:127	0:0,255:7:7,0:127	0:0,152:5:5,0:127	0:0,241:9:9,0:127	0:0,255:16:16,0:127	0:0,208:9:9,0:127	0:0,136:4:4,0:127	0:0,255:22:22,0:127	0:0,185:6:6,0:127	0:0,136:4:4,0:127	0:0,255:13:13,0:127
var194	sacCer_chrII	164851	T	A	BY	W303	758	DP=6926;VDB=0.917304;SGB=73.9189;RPB=0.964017;MQB=0.999997;MQSB=0.999568;BQB=0.266032;MQ0F=0;AC=5;AN=569;DP4=1943,2505,14,23;MQ=59	GT:PL:DP:AD:GQ	0:0,247:7:7,0:127	0:0,207:5:5,0:127	0:0,127:3:3,0:127	0:0,225:5:5,0:127	0:0,194:4:4,0:127	0:0,222:7:7,0:127	1:171,0:5:0,5:127	1:255,0:8:0,8:127	1:115,0:3:0,3:95	0:0,255:16:16,0:127	0:0,218:6:6,0:127	0:0,255:8:8,0:127	1:255,0:9:0,9:127	0:0,204:5:5,0:127	0:0,226:6:6,0:127	0:0,255:9:9,0:127	0:0,214:6:6,0:127	0:0,126:3:3,0:127	0:0,224:5:5,0:127	0:0,255:9:9,0:127	0:0,106:4:4,0:125	0:0,216:5:5,0:127	0:0,151:4:4,0:127	0:0,255:9:9,0:127	0:0,236:5:5,0:127	0:0,158:4:4,0:127	0:0,255:9:9,0:127	0:0,146:5:5,0:127	0:0,255:9:9,0:127	0:0,255:18:18,0:127	0:0,255:7:7,0:127	0:0,255:12:12,0:127	0:0,255:15:15,0:127	0:0,255:18:18,0:127	0:0,255:9:9,0:127	0:0,255:5:5,0:127	0:0,255:15:15,0:127	0:0,255:10:10,0:127	0:0,230:5:5,0:127	0:0,255:14:14,0:127
var195	sacCer_chrII	164975	T	C	BY	W303	254	DP=2765;VDB=0.011852;SGB=-0.10388;RPB=0.135524;MQB=0.929646;MQSB=0.997148;BQB=0.739049;MQ0F=0;AC=5;AN=523;DP4=1055,1078,8,12;MQ=59	GT:PL:DP:AD:GQ	0:0,205:7:7,0:127	0:0,74:3:3,0:93	0:0,105:3:3,0:124	0:0,74:2:2,0:93	0:0,37:1:1,0:56	0:0,74:2:2,0:93	1:116,0:3:0,3:96	1:67,0:2:0,2:47	1:67,0:2:0,2:47	0:0,37:1:1,0:56	0:0,67:2:2,0:86	0:0,92:3:3,0:111	1:74,0:2:0,2:54	0:0,92:3:3,0:111	0:0,113:4:4,0:127	0:0,105:3:3,0:124	0:0,230:6:6,0:127	0:0,67:2:2,0:86	0:0,90:2:2,0:109	0:0,105:3:3,0:124	0:0,130:4:4,0:127	.:0,0:0:0,0:0	0:0,37:1:1,0:56	0:0,160:5:5,0:127	0:0,25:1:1,0:44	0:0,149:5:5,0:127	0:0,175:5:5,0:127	0:0,62:2:2,0:81	0:0,174:5:5,0:127	0:0,183:5:5,0:127	0:0,153:4:4,0:127	0:0,135:4:4,0:127	0:0,140:5:5,0:127	0:0,255:11:11,0:127	0:0,184:5:5,0:127	0:0,74:2:2,0:93	0:0,219:7:7,0:127	0:0,127:3:3,0:127	0:0,124:4:4,0:127	0:0,237:9:9,0:127
var196	sacCer_chrII	165178	C	G	BY	W303	430	DP=4322;VDB=0.374478;SGB=75.9348;RPB=0.998438;MQB=0.999985;MQSB=0.997571;BQB=0.110487;MQ0F=0;AC=7;AN=558;DP4=1418,1945,10,18;MQ=59	GT:PL:DP:AD:GQ	0:0,185:6:6,0:127	0:0,194:5:5,0:127	0:0,184:5:5,0:127	0:0,175:4:4,0:127	0:0,50:1:1,0:69	0:0,67:2:2,0:86	1:143,0:5:0,5:123	1:110,0:4:0,4:90	1:37,0:1:0,1:17	0:0,255:9:9,0:127	0:0,174:5:5,0:127	0:0,247:7:7,0:127	1:130,0:4:0,4:110	0:0,116:3:3,0:127	0:0,202:5:5,0:127	0:0,161:5:5,0:127	.:0,0:0:0,0:0	0:0,67:2:2,0:86	0:0,157:4:4,0:127	0:0,57:2:2,0:76	0:0,239:6:6,0:127	0:0,163:5:5,0:127	0:0,74:2:2,0:93	0:0,219:7:7,0:127	0:0,67:2:2,0:86	0:0,175:5:5,0:127	0:0,90:2:2,0:109	0:0,97:2:2,0:116	0:0,183:5:5,0:127	0:0,183:7:7,0:127	.:0,0:0:0,0:0	0:0,220:7:7,0:127	0:0,104:3:3,0:123	0:0,255:16:16,0:127	0:0,104:3:3,0:123	0:0,219:7:7,0:127	0:0,255:8:8,0:127	0:0,152:5:5,0:127	0:0,115:3:3,0:127	0:0,255:11:11,0:127
var197	sacCer_chrII	165525	G	A	BY	W303	805	DP=5073;VDB=0.740213;SGB=103.201;RPB=0.856804;MQB=0.999996;MQSB=0.999527;BQB=0.991439;MQ0F=0;AC=6;AN=555;DP4=1699,2004,17,20;MQ=59	GT:PL:DP:AD:GQ	0:0,60:1:1,0:79	0:0,255:8:8,0:127	0:0,97:3:3,0:116	0:0,128:3:3,0:127	0:0,67:2:2,0:86	0:0,104:3:3,0:123	1:225,0:6:0,6:127	1:116,0:3:0,3:96	1:238,0:6:0,6:127	0:0,255:8:8,0:127	0:0,158:4:4,0:127	0:0,255:10:10,0:127	1:184,0:5:0,5:127	0:0,134:3:3,0:127	0:0,255:9:9,0:127	0:0,249:7:7,0:127	0:0,206:5:5,0:127	0:0,158:4:4,0:127	0:0,117:3:3,0:127	0:0,37:1:1,0:56	0:0,248:8:8,0:127	0:0,147:3:3,0:127	0:0,188:6:6,0:127	0:0,227:6:6,0:127	0:0,110:2:2,0:127	0:0,195:6:6,0:127	0:0,226:7:7,0:127	0:0,185:6:6,0:127	0:0,124:3:3,0:127	0:0,255:11:11,0:127	0:0,158:4:4,0:127	0:0,202:5:5,0:127	0:0,255:8:8,0:127	0:0,255:16:16,0:127	0:0,125:4:4,0:127	0:0,249:6:6,0:127	0:0,245:8:8,0:127	0:0,185:6:6,0:127	0:0,177:6:6,0:127	0:0,255:16:16,0:127
var198	sacCer_chrII	165586	T	A	BY	W303	467	DP=4905;VDB=0.0803232;SGB=29.5426;RPB=0.102129;MQB=1;MQSB=1;BQB=0.371012;MQ0F=0;AC=6;AN=560;DP4=2262,1310,12,12;MQ=59	GT:PL:DP:AD:GQ	0:0,37:1:1,0:56	0:0,172:6:6,0:127	0:0,90:2:2,0:109	0:0,37:1:1,0:56	0:0,149:5:5,0:127	0:0,92:3:3,0:111	1:227,0:6:0,6:127	1:74,0:2:0,2:54	1:37,0:1:0,1:17	0:0,255:11:11,0:127	0:0,255:7:7,0:127	0:0,207:5:5,0:127	1:116,0:5:0,5:96	0:0,140:5:5,0:127	0:0,181:4:4,0:127	0:0,255:8:8,0:127	0:0,172:5:5,0:127	0:0,255:7:7,0:127	0:0,60:1:1,0:79	0:0,134:3:3,0:127	0:0,184:5:5,0:127	0:0,84:3:3,0:103	0:0,255:7:7,0:127	0:0,153:4:4,0:127	0:0,85:2:2,0:104	0:0,163:4:4,0:127	0:0,222:6:6,0:127	0:0,158:4:4,0:127	0:0,191:4:4,0:127	0:0,255:12:12,0:127	0:0,194:4:4,0:127	0:0,255:8:8,0:127	0:0,244:8:8,0:127	0:0,255:12:12,0:127	0:0,170:6:6,0:127	0:0,202:6:6,0:127	0:0,254:9:9,0:127	0:0,117:3:3,0:127	0:0,255:8:8,0:127	0:0,255:10:10,0:127
var199	sacCer_chrII	165680	A	C	BY	W303	518	DP=5269;VDB=0.154778;SGB=48.2774;RPB=0.616734;MQB=0.999996;MQSB=0.999607;BQB=0.322359;MQ0F=0;AC=5;AN=549;DP4=1442,1718,10,18;MQ=59	GT:PL:DP:AD:GQ	.:0,0:0:0,0:0	0:0,74:2:2,0:94	0:0,90:2:2,0:110	0:0,74:2:2,0:94	0:0,136:4:4,0:127	0:0,150:3:3,0:127	1:115,0:3:0,3:94	1:116,22:4:1,3:73	0:31,28:2:1,1:17	0:0,255:7:7,0:127	0:0,255:9:9,0:127	0:0,221:6:6,0:127	1:240,0:8:0,8:127	0:0,208:5:5,0:127	0:0,67:2:2,0:87	0:0,202:6:6,0:127	0:0,181:4:4,0:127	0:0,140:4:4,0:127	0:0,37:1:1,0:57	0:0,80:2:2,0:100	0:0,57:2:2,0:77	0:0,205:5:5,0:127	0:0,168:5:5,0:127	0:0,97:2:2,0:117	0:0,226:6:6,0:127	0:0,132:4:4,0:127	0:0,239:6:6,0:127	0:0,104:3:3,0:124	0:0,215:5:5,0:127	0:0,215:6:6,0:127	0:0,127:3:3,0:127	0:0,248:7:7,0:127	0:0,255:6:6,0:127	0:0,255:12:12,0:127	0:0,195:5:5,0:127	0:0,169:4:4,0:127	0:0,255:9:9,0:127	0:0,74:2:2,0:94	0:7,189:6:5,1:127	0:0,152:4:4,0:127
var200	sacCer_chrII	165729	T	C	BY	W303	704	DP=4863;VDB=0.59776;SGB=53.5405;RPB=0.998685;MQB=0.999996;MQSB=0.99924;BQB=0.975036;MQ0F=0;AC=7;AN=562;DP4=1261,2299,13,22;MQ=59	GT:PL:DP:AD:GQ	0:0,60:1:1,0:79	0:0,205:6:6,0:127	0:0,115:3:3,0:127	0:0,67:2:2,0:86	0:0,104:3:3,0:123	0:0,153:4:4,0:127	1:80,0:2:0,2:60	1:255,0:7:0,7:127	1:105,0:3:0,3:85	0:0,255:7:7,0:127	0:0,154:7:7,0:127	0:0,195:5:5,0:127	1:215,0:8:0,8:127	0:0,152:5:5,0:127	.:0,0:0:0,0:0	0:0,220:7:7,0:127	0:0,127:3:3,0:127	0:0,97:2:2,0:116	0:0,115:3:3,0:127	0:0,104:3:3,0:123	0:0,255:8:8,0:127	0:0,235:7:7,0:127	0:0,172:5:5,0:127	0:0,93:3:3,0:112	0:0,199:6:6,0:127	0:0,175:5:5,0:127	0:0,189:4:4,0:127	0:0,222:7:7,0:127	0:0,255:6:6,0:127	0:0,175:5:5,0:127	0:0,123:5:5,0:127	0:0,214:5:5,0:127	0:0,255:9:9,0:127	0:0,255:12:12,0:127	0:0,183:5:5,0:127	0:0,221:8:8,0:127	0:0,255:10:10,0:127	0:0,165:5:5,0:127	0:0,207:6:6,0:127	0:0,251:7:7,0:127
var201	sacCer_chrII	166019	T	C	BY	W303	925	DP=5829;VDB=0.000162009;SGB=55.1283;RPB=0.885065;MQB=0.999983;MQSB=1;BQB=0.994557;MQ0F=0;AC=6;AN=568;DP4=2026,1964,23,23;MQ=59	GT:PL:DP:AD:GQ	0:0,130:4:4,0:127	0:0,153:4:4,0:127	0:0,150:3:3,0:127	0:0,74:2:2,0:92	0:0,67:2:2,0:85	0:0,182:5:5,0:127	1:202,0:5:0,5:127	1:97,0:2:0,2:78	1:255,0:8:0,8:127	0:0,255:17:17,0:127	0:0,255:8:8,0:127	0:0,255:8:8,0:127	1:255,0:10:0,10:127	0:0,250:6:6,0:127	0:0,152:5:5,0:127	0:0,255:7:7,0:127	0:0,199:6:6,0:127	0:0,110:2:2,0:127	0:0,115:3:3,0:127	0:0,243:7:7,0:127	0:0,238:6:6,0:127	0:0,157:6:6,0:127	0:0,243:7:7,0:127	0:0,255:8:8,0:127	0:0,249:6:6,0:127	0:0,224:6:6,0:127	0:0,127:3:3,0:127	0:0,235:6:6,0:127	0:0,255:8:8,0:127	0:0,255:12:12,0:127	0:0,199:6:6,0:127	0:0,129:4:4,0:127	0:0,232:6:6,0:127	0:0,255:21:21,0:127	0:0,255:12:12,0:127	0:0,222:7:7,0:127	0:0,131:4:4,0:127	0:0,177:4:4,0:127	0:0,224:5:5,0:127	0:0,255:15:15,0:127
var202	sacCer_chrII	166025	CTT	C	BY	W303	323	INDEL;IDV=13;IMF=1;DP=5940;VDB=7.2821e-15;SGB=-859.284;MQSB=1;MQ0F=0;AC=7;AN=568;DP4=2925,2849,90,76;MQ=59	GT:PL:DP:AD:GQ	0:0,42:4:4,0:60	0:0,52:6:6,0:70	0:0,36:5:5,0:54	0:6,15:2:1,0:27	0:0,22:2:2,0:40	0:0,52:7:7,0:70	1:96,0:7:2,5:77	1:44,0:3:1,2:25	1:123,0:11:3,8:104	0:0,74:24:23,0:92	0:0,66:11:11,0:84	0:0,63:11:11,0:81	1:134,0:13:3,10:115	0:0,62:10:10,0:80	0:0,49:5:5,0:67	0:0,64:10:10,0:82	0:0,59:7:7,0:77	0:0,37:6:6,0:55	0:0,32:4:4,0:50	0:0,65:9:9,0:83	0:0,63:10:10,0:81	0:0,59:7:7,0:77	0:0,65:9:9,0:83	0:0,71:10:10,0:89	0:0,58:9:9,0:76	0:0,55:9:9,0:73	0:0,34:4:4,0:52	0:0,55:9:9,0:73	0:0,64:14:14,0:82	0:0,79:16:15,0:97	0:0,52:8:7,0:70	0:0,44:6:6,0:62	0:0,43:10:9,0:61	0:0,84:30:30,0:102	0:0,79:20:20,0:97	0:0,65:9:9,0:83	0:0,37:5:5,0:55	0:0,29:6:5,0:47	0:0,51:8:8,0:69	0:0,72:22:22,0:90
var203	sacCer_chrII	166311	C	T	BY	W303	806	DP=7423;VDB=0.000273694;SGB=70.2116;RPB=0.599219;MQB=0.999993;MQSB=0.999616;BQB=0.730213;MQ0F=0;AC=6;AN=570;DP4=1296,3880,7,25;MQ=59	GT:PL:DP:AD:GQ	0:0,90:2:2,0:109	0:0,105:4:4,0:124	0:0,153:4:4,0:127	0:0,175:5:5,0:127	0:0,195:5:5,0:127	0:0,128:3:3,0:127	1:60,0:1:0,1:40	1:231,0:6:0,6:127	1:136,0:4:0,4:116	0:0,255:20:20,0:127	0:0,255:14:14,0:127	0:0,255:12:12,0:127	1:193,0:5:0,5:127	0:0,255:9:9,0:127	0:0,117:3:3,0:127	0:0,255:9:9,0:127	0:0,255:7:7,0:127	0:0,202:5:5,0:127	0:0,60:1:1,0:79	0:0,182:8:8,0:127	0:0,255:11:11,0:127	0:0,226:6:6,0:127	0:0,255:8:8,0:127	0:0,255:10:10,0:127	0:0,213:7:7,0:127	0:0,146:5:5,0:127	0:0,255:7:7,0:127	0:0,223:5:5,0:127	0:0,247:10:10,0:127	0:0,255:15:15,0:127	0:0,243:7:7,0:127	0:0,255:10:10,0:127	0:0,255:10:10,0:127	0:0,255:15:15,0:127	0:0,233:7:7,0:127	0:0,211:7:7,0:127	0:0,255:21:21,0:127	0:0,112:4:4,0:127	0:0,152:4:4,0:127	0:0,255:23:23,0:127
var204	sacCer_chrII	166460	C	T	BY	W303	386	DP=3133;VDB=7.63776e-05;SGB=38.0997;RPB=0.953707;MQB=1;MQSB=1;BQB=0.453081;MQ0F=0;AC=5;AN=511;DP4=1526,618,14,5;MQ=60	GT:PL:DP:AD:GQ	0:0,37:1:1,0:56	0:0,175:4:4,0:127	.:0,0:0:0,0:0	0:0,73:2:2,0:92	.:0,0:0:0,0:0	0:0,90:2:2,0:109	1:147,0:3:0,3:127	1:134,0:3:0,3:114	1:106,22:5:1,4:64	0:0,167:4:4,0:127	0:0,150:3:3,0:127	0:0,97:2:2,0:116	1:84,0:3:0,3:64	0:0,110:2:2,0:127	0:0,97:2:2,0:116	0:0,228:6:6,0:127	.:0,0:0:0,0:0	0:0,60:1:1,0:79	0:0,110:2:2,0:127	0:0,90:2:2,0:109	0:0,97:2:2,0:116	0:0,67:2:2,0:86	0:0,134:3:3,0:127	0:0,150:3:3,0:127	.:0,0:0:0,0:0	0:0,60:1:1,0:79	0:0,149:3:3,0:127	.:0,0:0:0,0:0	0:0,127:3:3,0:127	0:0,221:6:6,0:127	0:0,127:3:3,0:127	0:0,67:2:2,0:86	0:0,127:3:3,0:127	0:0,188:6:6,0:127	0:0,94:3:3,0:113	0:0,150:3:3,0:127	0:0,255:10:10,0:127	0:0,97:2:2,0:116	0:0,90:2:2,0:109	0:0,255:7:7,0:127
var205	sacCer_chrII	166550	G	A	BY	W303	317	DP=4258;VDB=0.141094;SGB=29.3713;RPB=0.0498312;MQB=1;MQSB=1;BQB=0.170637;MQ0F=0;AC=4;AN=550;DP4=2012,864,17,4;MQ=59	GT:PL:DP:AD:GQ	0:0,136:4:4,0:127	0:0,155:4:4,0:127	0:0,97:2:2,0:117	0:0,129:4:4,0:127	0:0,67:2:2,0:87	0:0,136:4:4,0:127	1:175,0:4:0,4:127	.:0,0:0:0,0:0	1:134,39:7:1,6:74	0:0,198:7:7,0:127	0:0,135:3:3,0:127	0:0,57:2:2,0:77	1:115,0:3:0,3:94	0:0,67:2:2,0:87	0:0,174:5:5,0:127	0:0,255:9:9,0:127	0:0,171:4:4,0:127	0:0,37:1:1,0:57	0:0,60:1:1,0:80	0:0,128:3:3,0:127	0:0,107:3:3,0:127	0:0,67:2:2,0:87	0:0,171:5:5,0:127	0:0,171:4:4,0:127	0:0,37:1:1,0:57	0:0,225:5:5,0:127	0:0,140:3:3,0:127	0:0,37:1:1,0:57	0:0,113:4:4,0:127	0:0,255:12:12,0:127	0:0,67:2:2,0:87	0:0,147:3:3,0:127	0:0,144:4:4,0:127	0:0,255:11:11,0:127	0:0,129:4:4,0:127	0:0,90:2:2,0:110	0:0,255:14:14,0:127	0:0,150:3:3,0:127	0:0,155:4:4,0:127	0:0,244:8:8,0:127
var206	sacCer_chrII	166572	C	T	BY	W303	425	DP=4419;VDB=0.981445;SGB=55.5475;RPB=0.770254;MQB=1;MQSB=1;BQB=0.688473;MQ0F=0;AC=4;AN=546;DP4=1816,1075,15,5;MQ=60	GT:PL:DP:AD:GQ	0:0,200:4:4,0:127	0:0,224:6:6,0:127	0:0,97:2:2,0:118	0:0,129:4:4,0:127	0:0,67:2:2,0:88	0:0,136:4:4,0:127	1:243,0:7:0,7:127	.:0,0:0:0,0:0	1:188,39:7:1,6:127	0:0,204:7:7,0:127	0:0,92:3:3,0:113	0:0,104:3:3,0:125	1:103,0:3:0,3:81	0:0,67:2:2,0:88	0:0,202:5:5,0:127	0:0,255:8:8,0:127	0:0,190:4:4,0:127	0:0,37:1:1,0:58	.:0,0:0:0,0:0	0:0,130:4:4,0:127	0:0,115:3:3,0:127	0:0,90:2:2,0:111	0:0,225:7:7,0:127	0:0,158:4:4,0:127	0:0,37:1:1,0:58	0:0,167:4:4,0:127	0:0,190:4:4,0:127	0:0,67:2:2,0:88	0:0,57:2:2,0:78	0:0,255:12:12,0:127	0:0,37:1:1,0:58	0:0,147:3:3,0:127	0:0,155:4:4,0:127	0:0,255:11:11,0:127	0:0,109:4:4,0:127	0:0,60:1:1,0:81	0:0,255:14:14,0:127	0:0,90:2:2,0:111	0:0,191:4:4,0:127	0:0,255:8:8,0:127
var207	sacCer_chrII	166607	T	C	BY	W303	421	DP=3726;VDB=0.112126;SGB=26.8692;RPB=0.0656966;MQB=1;MQSB=1;BQB=0.501918;MQ0F=0;AC=5;AN=535;DP4=1250,1329,17,11;MQ=60	GT:PL:DP:AD:GQ	0:0,181:4:4,0:127	0:0,254:6:6,0:127	0:0,127:3:3,0:127	0:0,148:4:4,0:127	0:0,67:2:2,0:86	0:0,158:4:4,0:127	1:185,0:6:0,6:127	.:0,0:0:0,0:0	1:166,16:7:1,6:127	0:0,163:5:5,0:127	0:0,152:4:4,0:127	0:0,94:3:3,0:113	1:90,0:2:0,2:70	0:0,67:2:2,0:86	0:0,128:3:3,0:127	0:0,230:6:6,0:127	0:0,224:5:5,0:127	0:0,67:2:2,0:86	.:0,0:0:0,0:0	0:0,130:4:4,0:127	0:0,90:2:2,0:109	.:0,0:0:0,0:0	0:0,224:6:6,0:127	0:0,143:4:4,0:127	0:0,37:1:1,0:56	0:0,204:5:5,0:127	0:0,85:2:2,0:104	0:0,80:2:2,0:99	0:0,127:3:3,0:127	0:0,255:10:10,0:127	0:0,37:1:1,0:56	0:0,37:1:1,0:56	0:0,118:3:3,0:127	0:0,255:7:7,0:127	0:0,97:2:2,0:116	0:0,60:1:1,0:79	0:0,255:12:12,0:127	0:0,93:3:3,0:112	0:0,181:4:4,0:127	0:0,255:9:9,0:127
var208	sacCer_chrII	166703	G	A	BY	W303	481	DP=3337;VDB=0.700186;SGB=47.3377;RPB=0.280576;MQB=0.999994;MQSB=0.999377;BQB=0.551474;MQ0F=0;AC=5;AN=517;DP4=1337,1242,19,10;MQ=59	GT:PL:DP:AD:GQ	0:0,37:1:1,0:56	0:0,67:2:2,0:86	0:31,31:2:1,1:19	0:0,112:4:4,0:127	0:0,37:1:1,0:56	0:0,105:3:3,0:124	1:160,0:5:0,5:127	.:0,0:0:0,0:0	1:94,0:3:0,3:74	0:0,130:4:4,0:127	0:0,37:1:1,0:56	0:0,127:3:3,0:127	1:158,0:4:0,4:127	0:0,150:3:3,0:127	0:0,90:2:2,0:109	0:0,205:5:5,0:127	0:0,67:2:2,0:86	0:0,152:4:4,0:127	.:0,0:0:0,0:0	0:0,37:1:1,0:56	0:0,97:3:3,0:116	0:0,67:2:2,0:86	0:0,153:4:4,0:127	0:0,105:3:3,0:124	0:0,74:2:2,0:93	0:0,225:6:6,0:127	0:0,37:1:1,0:56	.:0,0:0:0,0:0	0:0,184:5:5,0:127	0:0,216:6:6,0:127	0:0,115:3:3,0:127	0:0,120:2:2,0:127	0:0,62:2:2,0:81	0:0,232:9:9,0:127	0:0,158:4:4,0:127	0:0,90:2:2,0:109	0:0,255:15:14,1:127	0:0,200:4:4,0:127	0:0,208:6:6,0:127	0:0,255:10:10,0:127
var209	sacCer_chrII	167174	A	G	BY	W303	779	DP=8706;VDB=0.272789;SGB=71.9714;RPB=0.963335;MQB=0.999998;MQSB=0.99978;BQB=0.338846;MQ0F=0;AC=6;AN=567;DP4=2718,3134,26,28;MQ=59	GT:PL:DP:AD:GQ	0:0,225:6:6,0:127	0:0,255:12:12,0:127	0:0,243:7:7,0:127	0:0,255:9:9,0:127	0:0,37:1:1,0:56	0:0,206:5:5,0:127	1:255,0:12:0,12:127	1:62,0:2:0,2:42	1:255,0:9:0,9:127	0:0,255:19:19,0:127	0:0,255:12:12,0:127	0:0,255:13:13,0:127	1:219,0:5:0,5:127	0:0,246:6:6,0:127	0:0,230:5:5,0:127	0:0,255:12:12,0:127	0:0,143:4:4,0:127	0:0,255:8:8,0:127	0:0,255:16:16,0:127	0:0,255:17:17,0:127	0:0,255:12:12,0:127	0:0,173:4:4,0:127	0:0,255:9:9,0:127	0:0,255:12:12,0:127	0:0,191:5:5,0:127	0:0,255:9:9,0:127	0:0,255:10:10,0:127	0:0,255:17:17,0:127	0:0,255:18:18,0:127	0:0,255:22:22,0:127	0:0,255:10:10,0:127	0:0,255:9:9,0:127	0:0,255:9:9,0:127	0:0,255:19:18,1:127	0:0,255:9:9,0:127	0:0,255:9:9,0:127	0:0,255:16:16,0:127	0:0,255:14:14,0:127	0:0,240:8:8,0:127	0:0,255:23:23,0:127
var210	sacCer_chrII	167373	C	T	BY	W303	878	DP=8050;VDB=0.265137;SGB=127.975;RPB=0.899153;MQB=0.999989;MQSB=0.998812;BQB=0.866551;MQ0F=0;AC=6;AN=568;DP4=2707,2558,22,31;MQ=59	GT:PL:DP:AD:GQ	0:0,97:2:2,0:116	0:0,255:13:13,0:127	0:0,255:9:9,0:127	0:0,158:4:4,0:127	0:0,189:4:4,0:127	0:0,105:3:3,0:124	1:255,0:10:0,10:127	1:127,0:3:0,3:107	1:255,0:10:0,10:127	0:0,255:13:13,0:127	0:0,255:13:13,0:127	0:0,255:11:11,0:127	1:151,0:3:0,3:127	0:0,255:11:11,0:127	0:0,176:5:5,0:127	0:0,255:10:10,0:127	0:0,236:7:7,0:127	0:0,255:7:7,0:127	0:0,255:7:7,0:127	0:0,255:10:10,0:127	0:0,255:7:7,0:127	0:0,241:7:7,0:127	0:0,255:10:10,0:127	0:0,211:5:5,0:127	0:0,255:12:12,0:127	0:0,255:16:16,0:127	0:0,200:4:4,0:127	0:0,255:14:14,0:127	0:0,255:12:12,0:127	0:0,255:15:15,0:127	0:0,255:10:10,0:127	0:0,255:15:15,0:127	0:0,255:17:17,0:127	0:0,255:26:26,0:127	0:0,255:10:10,0:127	0:0,255:10:10,0:127	0:0,255:17:17,0:127	0:0,216:8:8,0:127	0:0,255:8:8,0:127	0:0,255:20:20,0:127
var211	sacCer_chrII	167385	C	CT	BY	W303	556	INDEL;IDV=17;IMF=1;DP=8087;VDB=0.0109669;SGB=127.108;MQSB=0.999762;MQ0F=0;AC=5;AN=568;DP4=4199,3840,23,25;MQ=59	GT:PL:DP:AD:GQ	0:0,90:5:5,0:110	0:0,217:20:20,0:127	0:0,171:14:14,0:127	0:0,116:5:5,0:127	0:0,58:5:5,0:78	0:0,59:2:2,0:79	1:165,0:12:4,8:127	1:109,0:6:2,4:88	1:174,0:17:7,10:127	0:0,225:19:19,0:127	0:0,218:16:16,0:127	0:0,218:15:15,0:127	1:69,0:6:3,3:48	0:0,219:17:17,0:127	0:0,89:4:4,0:109	0:0,174:12:12,0:127	0:0,171:11:11,0:127	0:0,147:10:10,0:127	0:0,165:9:9,0:127	0:0,207:13:13,0:127	0:0,192:14:14,0:127	0:0,140:14:14,0:127	0:0,207:13:13,0:127	0:0,126:8:8,0:127	0:0,242:19:19,0:127	0:0,241:23:23,0:127	0:0,137:9:9,0:127	0:0,244:22:22,0:127	0:0,231:17:17,0:127	0:0,250:20:20,0:127	0:0,199:15:15,0:127	0:0,253:23:23,0:127	0:0,255:34:34,0:127	0:0,255:43:43,0:127	0:0,191:18:18,0:127	0:0,147:11:11,0:127	0:0,255:27:27,0:127	0:0,150:11:11,0:127	0:0,177:10:10,0:127	0:0,255:31:31,0:127
var212	sacCer_chrII	167426	G	A	BY	W303	935	DP=7193;VDB=0.00655285;SGB=91.6234;RPB=0.986149;MQB=0.965822;MQSB=0.999034;BQB=0.999415;MQ0F=0;AC=7;AN=567;DP4=2664,2035,24,18;MQ=59	GT:PL:DP:AD:GQ	0:0,97:2:2,0:116	0:0,255:11:11,0:127	0:0,255:7:7,0:127	0:0,128:3:3,0:127	0:0,136:4:4,0:127	0:0,37:1:1,0:56	1:255,0:7:0,7:127	1:150,0:3:0,3:127	1:244,0:7:0,7:127	0:0,255:15:15,0:127	0:0,255:10:10,0:127	0:0,255:10:10,0:127	1:171,0:4:0,4:127	0:0,255:9:9,0:127	0:0,127:3:3,0:127	0:0,255:8:8,0:127	0:0,230:5:5,0:127	0:0,190:4:4,0:127	0:0,255:7:7,0:127	0:0,255:11:11,0:127	0:0,255:8:8,0:127	0:0,235:6:6,0:127	0:0,255:8:8,0:127	0:0,200:4:4,0:127	0:0,255:11:11,0:127	0:0,255:11:11,0:127	0:0,255:6:6,0:127	0:0,255:12:12,0:127	0:0,255:12:12,0:127	0:0,255:13:13,0:127	0:0,255:10:10,0:127	0:0,255:12:12,0:127	0:0,255:15:15,0:127	0:0,255:22:22,0:127	0:0,255:8:8,0:127	0:0,171:4:4,0:127	0:0,255:18:18,0:127	0:0,201:6:6,0:127	0:0,255:9:9,0:127	0:0,255:14:14,0:127
var213	sacCer_chrII	167527	G	A	BY	W303	323	DP=4771;VDB=0.251757;SGB=23.1308;RPB=0.792789;MQB=1;MQSB=1;BQB=0.50262;MQ0F=0;AC=6;AN=560;DP4=1711,1791,9,10;MQ=60	GT:PL:DP:AD:GQ	0:0,198:5:5,0:127	0:0,255:8:8,0:127	0:0,92:3:3,0:111	0:0,67:2:2,0:86	0:0,152:4:4,0:127	.:0,0:0:0,0:0	1:62,0:2:0,2:42	1:37,0:1:0,1:17	1:67,0:2:0,2:47	0:0,245:8:8,0:127	0:0,92:3:3,0:111	0:0,218:7:7,0:127	1:151,0:4:0,4:127	0:0,146:4:4,0:127	0:0,202:5:5,0:127	0:0,151:5:5,0:127	0:0,193:6:6,0:127	0:0,152:4:4,0:127	0:0,93:3:3,0:112	0:0,255:8:8,0:127	0:0,209:6:6,0:127	0:0,37:1:1,0:56	0:0,206:5:5,0:127	0:0,155:4:4,0:127	0:0,226:6:6,0:127	0:0,137:3:3,0:127	0:0,97:2:2,0:116	0:0,225:6:6,0:127	0:0,170:6:6,0:127	0:0,255:14:14,0:127	0:0,127:3:3,0:127	0:0,127:3:3,0:127	0:0,255:6:6,0:127	0:0,255:13:13,0:127	0:0,147:3:3,0:127	0:0,152:4:4,0:127	0:0,255:13:13,0:127	0:0,25:1:1,0:44	0:0,162:4:4,0:127	0:0,255:13:13,0:127
var214	sacCer_chrII	167650	C	T	BY	W303	243	DP=3450;VDB=0.190985;SGB=1.88878;RPB=0.604886;MQB=0.999997;MQSB=0.999473;BQB=0.824613;MQ0F=0;AC=7;AN=537;DP4=1374,1304,9,7;MQ=59	GT:PL:DP:AD:GQ	0:0,37:1:1,0:55	0:0,239:7:7,0:127	0:0,130:4:4,0:127	.:0,0:0:0,0:0	.:0,0:0:0,0:0	0:0,37:1:1,0:55	1:90,0:2:0,2:71	1:90,0:2:0,2:71	1:74,0:2:0,2:55	0:0,174:5:5,0:127	0:0,105:3:3,0:123	0:0,84:3:3,0:102	1:67,0:2:0,2:48	0:0,219:5:5,0:127	0:0,74:2:2,0:92	0:0,160:5:5,0:127	0:0,205:6:6,0:127	.:0,0:0:0,0:0	0:0,97:2:2,0:115	0:0,183:6:6,0:127	0:0,120:2:2,0:127	0:0,92:3:3,0:110	0:0,25:1:1,0:43	0:0,74:2:2,0:92	0:0,223:7:7,0:127	0:0,37:1:1,0:55	0:0,92:3:3,0:110	0:0,135:4:4,0:127	0:0,176:6:6,0:127	0:0,255:8:8,0:127	0:0,137:3:3,0:127	0:0,148:4:4,0:127	0:0,213:6:6,0:127	0:0,250:8:8,0:127	0:0,110:2:2,0:127	0:0,74:2:2,0:92	0:0,182:6:6,0:127	0:0,158:4:4,0:127	0:0,203:6:6,0:127	0:0,255:9:9,0:127
var215	sacCer_chrII	167794	A	G	BY	W303	773	DP=4845;VDB=0.443741;SGB=45.4001;RPB=0.869685;MQB=0.999953;MQSB=0.999948;BQB=0.856801;MQ0F=0;AC=5;AN=556;DP4=1307,2065,21,19;MQ=59	GT:PL:DP:AD:GQ	0:0,104:3:3,0:123	0:0,230:6:6,0:127	.:0,0:0:0,0:0	0:0,60:1:1,0:79	0:0,129:4:4,0:127	0:0,255:7:7,0:127	1:194,0:4:0,4:127	1:54,31:2:1,1:5	1:227,0:7:0,7:127	0:0,255:10:10,0:127	0:0,90:2:2,0:109	0:0,97:2:2,0:116	1:255,0:8:0,8:127	0:0,60:1:1,0:79	0:0,90:2:2,0:109	0:0,130:4:4,0:127	0:0,148:4:4,0:127	0:0,25:1:1,0:44	0:0,37:1:1,0:56	0:0,123:5:5,0:127	0:0,255:10:10,0:127	0:0,136:4:4,0:127	0:0,115:3:3,0:127	0:0,90:2:2,0:109	0:0,107:3:3,0:126	0:0,129:4:4,0:127	0:0,115:3:3,0:127	0:0,239:7:7,0:127	0:0,255:10:10,0:127	0:0,225:6:6,0:127	0:0,235:6:6,0:127	0:13,206:8:7,1:127	0:0,241:6:6,0:127	0:0,255:17:17,0:127	0:0,37:1:1,0:56	0:0,215:7:7,0:127	0:0,255:7:7,0:127	0:0,172:5:5,0:127	0:0,115:3:3,0:127	0:0,255:12:12,0:127
var216	sacCer_chrII	167821	A	T	BY	W303	803	DP=4898;VDB=0.0546478;SGB=75.1926;RPB=0.534055;MQB=0.99998;MQSB=0.99996;BQB=0.807577;MQ0F=0;AC=5;AN=557;DP4=1411,1908,19,19;MQ=59	GT:PL:DP:AD:GQ	0:0,74:2:2,0:93	0:0,202:6:6,0:127	.:0,0:0:0,0:0	0:0,60:1:1,0:79	0:0,115:3:3,0:127	0:0,221:6:6,0:127	1:181,0:4:0,4:127	1:97,0:2:0,2:77	1:243,0:8:0,8:127	0:0,242:8:8,0:127	0:0,150:3:3,0:127	0:0,60:1:1,0:79	1:255,0:9:0,9:127	0:0,60:1:1,0:79	0:0,80:2:2,0:99	0:0,82:3:3,0:101	0:0,193:5:5,0:127	.:0,0:0:0,0:0	0:0,25:1:1,0:44	0:0,92:3:3,0:111	0:0,255:9:9,0:127	0:0,95:3:3,0:114	0:0,128:3:3,0:127	0:0,134:3:3,0:127	0:0,116:3:3,0:127	0:0,135:4:4,0:127	0:0,84:3:3,0:103	0:0,206:6:6,0:127	0:0,255:8:8,0:127	0:0,196:5:5,0:127	0:0,170:4:4,0:127	0:0,255:7:7,0:127	0:0,255:9:9,0:127	0:0,255:13:13,0:127	0:0,37:1:1,0:56	0:0,129:4:4,0:127	0:0,255:9:9,0:127	0:0,143:4:4,0:127	0:0,97:2:2,0:116	0:0,255:14:14,0:127
var217	sacCer_chrII	167924	A	T	BY	W303	200	DP=2401;VDB=0.012322;SGB=15.3789;RPB=0.461499;MQB=1;MQSB=1;BQB=0.665331;MQ0F=0;AC=5;AN=516;DP4=973,804,6,8;MQ=60	GT:PL:DP:AD:GQ	0:0,90:2:2,0:109	0:0,113:4:4,0:127	0:0,37:1:1,0:56	.:0,0:0:0,0:0	0:0,67:2:2,0:86	.:0,0:0:0,0:0	1:60,0:1:0,1:40	1:25,0:1:0,1:6	1:74,0:2:0,2:54	0:0,94:3:3,0:113	0:0,92:3:3,0:111	0:0,60:1:1,0:79	1:104,25:4:0,3:59	0:0,67:2:2,0:86	0:0,67:2:2,0:86	0:0,172:5:5,0:127	0:0,156:5:5,0:127	.:0,0:0:0,0:0	0:0,60:1:1,0:79	0:0,60:1:1,0:79	0:0,29:1:1,0:48	0:0,37:1:1,0:56	0:0,105:3:3,0:124	0:0,134:3:3,0:127	0:0,120:2:2,0:127	0:0,159:4:4,0:127	0:0,67:2:2,0:86	0:0,94:3:3,0:113	0:0,93:3:3,0:112	0:0,37:1:1,0:56	0:0,48:1:1,0:67	0:0,129:4:4,0:127	0:0,124:4:4,0:127	0:0,124:3:3,0:127	0:0,175:4:4,0:127	0:0,74:2:2,0:93	0:0,202:5:5,0:127	0:0,85:2:2,0:104	0:0,67:2:2,0:86	0:0,242:8:8,0:127
var218	sacCer_chrII	168065	T	C	BY	W303	782	DP=4204;VDB=2.91585e-06;SGB=84.2503;RPB=0.988697;MQB=0.999978;MQSB=0.997528;BQB=0.982992;MQ0F=0;AC=6;AN=550;DP4=1702,1342,20,14;MQ=59	GT:PL:DP:AD:GQ	0:0,181:4:4,0:127	0:0,172:5:5,0:127	0:0,79:2:2,0:98	0:0,77:3:3,0:96	.:0,0:0:0,0:0	0:0,136:4:4,0:127	1:62,0:2:0,2:42	1:171,0:4:0,4:127	1:143,0:4:0,4:123	0:0,255:9:9,0:127	0:0,255:8:8,0:127	0:0,118:4:4,0:127	1:228,0:7:0,7:127	0:0,255:8:8,0:127	0:0,255:9:9,0:127	0:0,135:4:4,0:127	0:0,232:7:7,0:127	0:0,173:4:4,0:127	0:0,85:2:2,0:104	0:0,202:5:5,0:127	0:0,150:3:3,0:127	0:0,183:5:5,0:127	0:0,171:4:4,0:127	0:0,150:3:3,0:127	0:0,153:5:5,0:127	0:0,212:7:7,0:127	0:0,173:6:6,0:127	0:0,118:4:4,0:127	0:0,255:9:9,0:127	0:0,255:10:10,0:127	0:0,255:10:10,0:127	0:0,243:7:7,0:127	0:0,184:5:5,0:127	0:0,255:15:15,0:127	0:0,243:8:8,0:127	0:0,255:9:9,0:127	0:0,129:4:4,0:127	0:0,171:5:5,0:127	0:0,255:7:7,0:127	0:0,248:8:8,0:127
var219	sacCer_chrII	168150	C	G	BY	W303	944	DP=5414;VDB=0.743746;SGB=99.5034;RPB=0.259676;MQB=1;MQSB=1;BQB=0.998733;MQ0F=0;AC=6;AN=566;DP4=2295,1672,22,23;MQ=60	GT:PL:DP:AD:GQ	0:0,181:4:4,0:127	0:0,255:9:9,0:127	0:0,145:5:5,0:127	0:0,194:5:5,0:127	0:0,162:5:5,0:127	0:0,205:5:5,0:127	1:135,0:4:0,4:115	1:134,0:3:0,3:114	1:255,0:7:0,7:127	0:0,255:12:12,0:127	0:0,255:8:8,0:127	0:0,165:6:6,0:127	1:255,0:9:0,9:127	0:0,255:16:16,0:127	0:0,227:6:6,0:127	0:0,208:6:6,0:127	0:0,249:6:6,0:127	0:0,243:7:7,0:127	0:0,127:3:3,0:127	0:0,255:10:10,0:127	0:0,218:6:6,0:127	0:0,255:8:8,0:127	0:0,231:8:8,0:127	0:0,255:8:8,0:127	0:0,141:4:4,0:127	0:0,255:10:10,0:127	0:1,217:8:7,0:127	0:0,248:8:8,0:127	0:0,255:10:10,0:127	0:0,255:20:20,0:127	0:0,255:9:9,0:127	0:0,134:3:3,0:127	0:0,218:6:6,0:127	0:0,255:16:16,0:127	0:0,250:7:7,0:127	0:0,255:8:8,0:127	0:0,252:8:8,0:127	0:0,195:6:6,0:127	0:0,255:8:8,0:127	0:0,255:8:8,0:127
var220	sacCer_chrII	168194	G	A	BY	W303	863	DP=5544;VDB=0.854105;SGB=102.134;RPB=0.902789;MQB=0.999997;MQSB=0.99949;BQB=0.842685;MQ0F=0;AC=6;AN=569;DP4=1705,2394,14,24;MQ=59	GT:PL:DP:AD:GQ	0:0,92:3:3,0:111	0:0,255:8:8,0:127	0:0,140:5:5,0:127	0:0,118:3:3,0:127	0:0,203:5:5,0:127	0:0,129:5:5,0:127	1:158,0:4:0,4:127	1:97,0:2:0,2:77	1:255,0:10:0,10:127	0:0,255:12:12,0:127	0:0,161:5:5,0:127	0:0,246:9:9,0:127	1:246,0:7:0,7:127	0:0,255:16:16,0:127	0:0,158:6:6,0:127	0:0,128:3:3,0:127	0:0,105:3:3,0:124	0:0,233:8:8,0:127	0:0,90:2:2,0:109	0:0,255:8:8,0:127	0:0,153:4:4,0:127	0:0,218:7:7,0:127	0:0,255:8:8,0:127	0:0,234:8:8,0:127	0:0,199:6:6,0:127	0:0,255:7:7,0:127	0:0,177:7:7,0:127	0:0,215:7:7,0:127	0:0,255:13:13,0:127	0:0,255:19:19,0:127	0:0,222:9:9,0:127	0:0,207:7:7,0:127	0:0,255:11:11,0:127	0:0,255:14:14,0:127	0:0,105:3:3,0:124	0:0,183:5:5,0:127	0:0,255:9:9,0:127	0:0,255:8:8,0:127	0:0,206:5:5,0:127	0:0,255:13:13,0:127
var221	sacCer_chrII	168448	T	C	BY	W303	929	DP=7165;VDB=0.65718;SGB=95.1654;RPB=0.973897;MQB=1;MQSB=1;BQB=0.988488;MQ0F=0;AC=5;AN=570;DP4=2810,1957,21,22;MQ=60	GT:PL:DP:AD:GQ	0:0,78:2:2,0:97	0:0,255:9:9,0:127	0:0,97:2:2,0:116	0:0,250:7:7,0:127	.:0,0:0:0,0:0	0:0,97:2:2,0:116	1:255,0:8:0,8:127	1:97,0:2:0,2:77	1:213,0:7:0,7:127	0:0,255:9:9,0:127	0:0,255:8:8,0:127	0:0,255:9:9,0:127	1:255,0:7:0,7:127	0:0,255:11:11,0:127	0:0,217:8:8,0:127	0:0,255:12:12,0:127	0:0,255:8:8,0:127	0:19,189:6:5,1:127	0:0,254:7:7,0:127	0:0,241:7:7,0:127	0:0,255:13:13,0:127	0:0,236:6:6,0:127	0:0,244:6:6,0:127	0:0,255:10:10,0:127	0:0,177:4:4,0:127	0:0,213:8:8,0:127	0:0,234:7:7,0:127	0:0,255:8:8,0:127	0:0,255:12:12,0:127	0:0,255:15:15,0:127	0:0,255:11:11,0:127	0:0,255:11:11,0:127	0:0,157:5:5,0:127	0:0,255:15:15,0:127	0:0,247:9:9,0:127	0:0,201:6:6,0:127	0:0,255:12:12,0:127	0:0,150:4:4,0:127	0:0,74:2:2,0:93	0:0,255:20:20,0:127
var222	sacCer_chrII	168467	T	G	BY	W303	892	DP=6610;VDB=0.983203;SGB=95.1663;RPB=0.98991;MQB=1;MQSB=1;BQB=0.976228;MQ0F=0;AC=5;AN=569;DP4=2615,1970,20,23;MQ=60	GT:PL:DP:AD:GQ	0:0,90:2:2,0:110	0:0,255:10:10,0:127	0:0,73:2:2,0:93	0:0,217:6:6,0:127	0:0,37:1:1,0:57	0:0,74:2:2,0:94	1:226,0:6:0,6:127	1:97,0:2:0,2:76	1:205,0:6:0,6:127	0:16,179:7:6,0:127	0:0,237:7:7,0:127	0:0,255:10:10,0:127	1:255,0:9:0,9:127	0:0,255:11:11,0:127	0:0,176:6:6,0:127	0:0,255:12:12,0:127	0:0,255:8:8,0:127	0:0,220:6:6,0:127	0:0,250:6:6,0:127	0:0,230:7:7,0:127	0:0,255:10:10,0:127	0:0,184:4:4,0:127	0:0,244:6:6,0:127	0:0,255:11:11,0:127	0:0,158:4:4,0:127	0:0,249:9:9,0:127	0:0,239:6:6,0:127	0:0,238:6:6,0:127	0:0,255:12:12,0:127	0:0,255:12:12,0:127	0:0,255:10:10,0:127	0:0,255:12:12,0:127	0:0,129:4:4,0:127	0:0,255:15:15,0:127	0:0,241:9:9,0:127	0:0,180:6:6,0:127	0:0,255:13:13,0:127	0:0,171:5:5,0:127	0:0,74:2:2,0:94	0:0,255:20:20,0:127
var223	sacCer_chrII	169483	A	G	BY	W303	803	DP=6109;VDB=0.000724347;SGB=80.665;RPB=0.216502;MQB=0.999948;MQSB=0.999758;BQB=0.364511;MQ0F=0;AC=7;AN=565;DP4=2863,1560,33,10;MQ=59	GT:PL:DP:AD:GQ	0:0,67:2:2,0:85	0:0,179:6:6,0:127	0:13,159:4:3,0:127	0:0,74:2:2,0:92	0:0,116:3:3,0:127	0:0,183:5:5,0:127	1:163,0:4:0,4:127	1:113,0:4:0,4:94	1:182,0:8:0,8:127	0:0,255:20:20,0:127	0:0,255:14:14,0:127	0:0,162:5:5,0:127	1:230,0:6:0,6:127	0:0,255:8:8,0:127	0:0,173:4:4,0:127	0:0,255:10:10,0:127	0:0,175:4:4,0:127	0:0,202:6:6,0:127	0:0,92:3:3,0:110	0:0,127:3:3,0:127	0:0,255:11:11,0:127	0:0,204:6:6,0:127	0:0,255:10:10,0:127	0:0,241:8:8,0:127	0:0,244:6:6,0:127	0:0,188:6:6,0:127	0:0,255:11:11,0:127	0:0,237:7:7,0:127	0:0,182:5:5,0:127	0:0,255:18:18,0:127	0:0,255:9:9,0:127	0:0,255:9:9,0:127	0:0,255:14:14,0:127	0:0,255:16:16,0:127	0:0,216:9:9,0:127	0:0,255:10:10,0:127	0:0,255:9:9,0:127	0:0,191:5:5,0:127	0:0,158:4:4,0:127	0:0,255:19:19,0:127
var224	sacCer_chrII	169496	G	C	BY	W303	897	DP=6502;VDB=0.00508253;SGB=88.8272;RPB=0.193343;MQB=0.999988;MQSB=0.999244;BQB=0.734696;MQ0F=0;AC=7;AN=567;DP4=2868,1655,29,13;MQ=59	GT:PL:DP:AD:GQ	0:0,67:2:2,0:85	0:0,236:8:8,0:127	0:0,180:4:4,0:127	0:0,74:2:2,0:92	0:0,142:4:4,0:127	0:0,230:6:6,0:127	1:234,0:6:0,6:127	1:113,0:4:0,4:94	1:172,0:7:0,7:127	0:0,255:20:20,0:127	0:0,255:15:15,0:127	0:0,182:5:5,0:127	1:205,0:5:0,5:127	0:0,255:9:9,0:127	0:0,173:4:4,0:127	0:0,255:11:11,0:127	0:0,175:4:4,0:127	0:0,218:7:7,0:127	0:0,106:4:4,0:124	0:0,115:3:3,0:127	0:0,255:9:9,0:127	0:0,193:5:5,0:127	0:0,255:10:10,0:127	0:0,255:10:10,0:127	0:0,255:6:6,0:127	0:0,197:5:5,0:127	0:0,255:11:11,0:127	0:0,232:7:7,0:127	0:0,221:6:6,0:127	0:0,255:17:17,0:127	0:0,255:11:11,0:127	0:0,247:9:9,0:127	0:0,255:14:14,0:127	0:0,255:17:17,0:127	0:0,255:9:9,0:127	0:0,255:10:10,0:127	0:0,255:9:9,0:127	0:0,191:5:5,0:127	0:0,142:4:4,0:127	0:0,255:18:18,0:127
var225	sacCer_chrII	169621	C	T	BY	W303	922	DP=6007;VDB=0.0766543;SGB=120.951;RPB=0.993862;MQB=1;MQSB=1;BQB=0.423893;MQ0F=0;AC=6;AN=566;DP4=1978,2470,20,26;MQ=60	GT:PL:DP:AD:GQ	0:0,165:5:5,0:127	0:0,245:9:9,0:127	0:0,37:1:1,0:56	0:0,135:4:4,0:127	0:0,25:1:1,0:44	0:0,130:4:4,0:127	1:177,0:4:0,4:127	1:243,0:9:0,9:127	1:255,4:11:1,10:127	0:0,255:21:21,0:127	0:0,253:10:10,0:127	0:0,255:12:12,0:127	1:235,0:7:0,7:127	0:0,161:5:5,0:127	0:0,74:2:2,0:93	0:0,176:7:7,0:127	0:0,221:6:6,0:127	0:0,177:4:4,0:127	0:0,172:5:5,0:127	0:0,225:6:6,0:127	0:0,251:7:7,0:127	0:0,160:5:5,0:127	0:0,196:6:6,0:127	0:0,255:9:9,0:127	0:0,105:3:3,0:124	0:0,255:7:7,0:127	0:0,255:13:13,0:127	0:0,255:10:10,0:127	0:0,182:5:5,0:127	0:0,255:14:14,0:127	0:0,255:10:10,0:127	0:0,255:7:7,0:127	0:0,228:9:9,0:127	0:0,255:14:14,0:127	0:0,255:10:10,0:127	0:0,242:7:7,0:127	0:0,255:12:12,0:127	0:0,250:7:7,0:127	0:0,167:4:4,0:127	0:0,255:21:21,0:127
var226	sacCer_chrII	169818	C	G	BY	W303	873	DP=8140;VDB=0.0945946;SGB=145.77;RPB=0.749038;MQB=0.999976;MQSB=0.999163;BQB=0.403361;MQ0F=0;AC=5;AN=571;DP4=2142,3507,16,42;MQ=59	GT:PL:DP:AD:GQ	0:0,255:9:9,0:127	0:0,255:14:14,0:127	0:0,231:8:8,0:127	0:0,240:8:8,0:127	0:0,180:4:4,0:127	0:0,171:5:5,0:127	1:215,0:6:0,6:127	1:143,0:4:0,4:123	1:167,16:7:1,6:127	0:0,255:28:28,0:127	0:0,255:14:14,0:127	0:0,255:16:16,0:127	1:255,0:14:0,14:127	0:0,255:11:11,0:127	0:0,255:7:7,0:127	0:0,255:10:10,0:127	0:0,255:11:11,0:127	0:0,255:8:8,0:127	0:0,192:5:5,0:127	0:0,255:8:8,0:127	0:0,255:13:13,0:127	0:0,188:6:6,0:127	0:0,255:7:7,0:127	0:0,255:14:14,0:127	0:0,255:8:8,0:127	0:0,255:16:16,0:127	0:0,206:7:7,0:127	0:0,255:8:8,0:127	0:0,255:12:12,0:127	0:0,255:18:18,0:127	0:0,250:9:9,0:127	0:0,255:17:17,0:127	0:0,255:8:8,0:127	0:0,255:22:22,0:127	0:0,255:12:12,0:127	0:0,255:11:11,0:127	0:0,255:21:21,0:127	0:0,233:8:8,0:127	0:0,255:12:12,0:127	0:0,255:19:19,0:127
var227	sacCer_chrII	169820	G	T	BY	W303	906	DP=7995;VDB=0.0895067;SGB=156.264;RPB=0.731623;MQB=0.999997;MQSB=0.999847;BQB=0.160872;MQ0F=0;AC=5;AN=571;DP4=2090,3566,15,42;MQ=59	GT:PL:DP:AD:GQ	0:0,255:10:10,0:127	0:0,255:15:15,0:127	0:0,219:8:8,0:127	0:0,240:8:8,0:127	0:0,181:4:4,0:127	0:0,152:5:5,0:127	1:225,0:6:0,6:127	1:165,0:5:0,5:127	1:167,16:7:1,6:127	0:0,255:27:27,0:127	0:0,255:14:14,0:127	0:0,255:15:15,0:127	1:255,0:13:0,13:127	0:0,255:13:13,0:127	0:0,255:7:7,0:127	0:0,255:10:10,0:127	0:0,255:11:11,0:127	0:0,255:8:8,0:127	0:0,202:5:5,0:127	0:0,255:8:8,0:127	0:0,255:14:14,0:127	0:0,188:6:6,0:127	0:0,255:8:8,0:127	0:0,255:16:16,0:127	0:0,255:8:8,0:127	0:0,255:17:17,0:127	0:0,218:8:8,0:127	0:0,255:7:7,0:127	0:0,255:12:12,0:127	0:0,255:19:19,0:127	0:0,255:10:10,0:127	0:0,255:17:17,0:127	0:0,255:8:8,0:127	0:0,255:21:21,0:127	0:0,255:12:12,0:127	0:0,255:11:11,0:127	0:0,255:21:21,0:127	0:0,245:8:8,0:127	0:0,255:12:12,0:127	0:0,255:20:20,0:127
var228	sacCer_chrII	169893	T	C	BY	W303	981	DP=7340;VDB=0.0818711;SGB=105.714;RPB=0.31695;MQB=0.999986;MQSB=0.997725;BQB=0.0695138;MQ0F=0;AC=6;AN=572;DP4=3497,1743,46,17;MQ=59	GT:PL:DP:AD:GQ	0:0,240:11:11,0:127	0:0,255:11:11,0:127	0:0,235:9:9,0:127	0:0,143:4:4,0:127	0:0,255:7:7,0:127	0:0,97:4:4,0:116	1:183,0:7:0,7:127	1:232,0:7:0,7:127	1:255,0:9:0,9:127	0:0,255:18:18,0:127	0:0,255:13:13,0:127	0:0,255:19:19,0:127	1:255,0:11:0,11:127	0:0,255:14:14,0:127	0:0,182:5:5,0:127	0:0,255:9:9,0:127	0:0,168:7:7,0:127	0:0,129:4:4,0:127	0:0,176:5:5,0:127	0:0,255:9:9,0:127	0:0,255:12:12,0:127	0:0,136:4:4,0:127	0:0,255:10:10,0:127	0:0,183:5:5,0:127	0:0,255:11:11,0:127	0:0,255:11:11,0:127	0:0,255:11:11,0:127	0:0,212:7:7,0:127	0:0,255:16:16,0:127	0:0,255:16:16,0:127	0:0,255:19:19,0:127	0:0,255:13:13,0:127	0:0,255:9:9,0:127	0:0,255:15:15,0:127	0:0,255:13:13,0:127	0:0,218:6:6,0:127	0:0,255:23:23,0:127	0:1,237:8:7,0:127	0:0,255:8:8,0:127	0:4,255:11:10,0:127
var229	sacCer_chrII	169960	CTGCAAAATTATTCTGGATT	C	BY	W303	812	INDEL;IDV=9;IMF=0.9;DP=8335;VDB=0.434235;SGB=170.392;MQSB=0.999705;MQ0F=0;AC=5;AN=570;DP4=4910,3371,29,25;MQ=59	GT:PL:DP:AD:GQ	0:0,255:12:12,0:127	0:0,255:14:14,0:127	0:0,255:11:11,0:127	0:0,255:9:9,0:127	0:0,255:9:9,0:127	0:0,255:9:9,0:127	1:255,42:8:2,6:127	1:240,125:11:5,6:94	1:255,30:10:1,9:127	0:0,255:20:20,0:127	0:0,255:15:15,0:127	0:0,255:31:31,0:127	1:255,0:9:1,8:127	0:0,255:26:26,0:127	0:0,255:10:10,0:127	0:0,255:17:17,0:127	0:0,255:14:14,0:127	0:0,255:13:13,0:127	0:0,255:10:10,0:127	0:0,255:15:15,0:127	0:0,255:17:17,0:127	0:0,234:6:6,0:127	0:0,255:12:12,0:127	0:0,255:13:13,0:127	0:0,255:14:14,0:127	0:0,255:15:15,0:127	0:0,255:15:15,0:127	0:0,255:18:18,0:127	0:0,255:16:16,0:127	0:0,255:24:24,0:127	0:0,255:27:27,0:127	0:0,255:20:20,0:127	0:0,255:18:18,0:127	0:0,255:27:27,0:127	0:0,255:27:27,0:127	0:0,255:17:17,0:127	0:0,255:32:32,0:127	0:0,255:9:9,0:127	0:0,255:10:10,0:127	0:0,255:23:23,0:127
var230	sacCer_chrII	169999	T	G	BY	W303	152	DP=7570;VDB=0.99589;SGB=-198.758;RPB=0.405168;MQB=0.999998;MQSB=0.999603;BQB=0.103449;MQ0F=0;AC=4;AN=568;DP4=3044,2192,23,8;MQ=59	GT:PL:DP:AD:GQ	0:0,194:4:4,0:127	0:0,255:9:9,0:127	0:0,255:9:9,0:127	0:0,221:6:6,0:127	0:22,196:5:4,0:127	0:0,194:5:5,0:127	1:74,0:2:0,2:52	1:128,0:3:0,3:106	1:65,28:3:1,2:15	0:0,255:11:11,0:127	0:0,255:10:10,0:127	0:0,255:18:18,0:127	1:37,0:1:0,1:15	0:0,255:15:15,0:127	0:0,220:4:4,0:127	0:0,255:11:11,0:127	0:0,255:11:11,0:127	0:0,255:8:8,0:127	0:0,255:6:6,0:127	0:0,255:11:11,0:127	0:0,250:8:8,0:127	0:0,177:4:4,0:127	0:0,255:8:8,0:127	0:0,255:7:7,0:127	0:0,255:10:10,0:127	0:0,255:9:9,0:127	0:0,255:7:7,0:127	0:0,255:11:11,0:127	0:0,255:9:9,0:127	0:0,255:14:14,0:127	0:0,255:15:15,0:127	0:0,255:12:12,0:127	0:0,255:8:8,0:127	0:0,255:17:17,0:127	0:0,255:14:14,0:127	0:0,255:8:8,0:127	0:0,255:20:20,0:127	0:0,241:7:7,0:127	0:0,185:6:6,0:127	0:0,255:15:14,0:127
var231	sacCer_chrII	170152	T	C	BY	W303	999	DP=7525;VDB=0.0144947;SGB=78.6348;RPB=0.775648;MQB=1;MQSB=1;BQB=0.636836;MQ0F=0;AC=5;AN=573;DP4=1773,3287,22,28;MQ=60	GT:PL:DP:AD:GQ	0:0,222:7:7,0:127	0:0,255:7:7,0:127	0:0,255:12:12,0:127	0:0,60:1:1,0:79	0:0,156:5:5,0:127	0:0,169:4:4,0:127	1:254,0:7:0,7:127	1:195,0:5:0,5:127	1:224,0:6:0,6:127	0:0,255:10:10,0:127	0:0,255:13:13,0:127	0:0,255:9:9,0:127	1:255,0:10:0,10:127	0:0,255:6:6,0:127	0:0,163:4:4,0:127	0:0,241:6:6,0:127	0:0,255:13:13,0:127	0:0,173:5:5,0:127	0:0,127:3:3,0:127	0:0,193:6:6,0:127	0:0,255:11:11,0:127	0:0,251:7:7,0:127	0:0,188:6:6,0:127	0:0,255:8:8,0:127	0:0,214:5:5,0:127	0:0,255:11:11,0:127	0:0,255:10:10,0:127	0:0,255:7:7,0:127	0:0,255:20:20,0:127	0:0,255:17:17,0:127	0:0,211:6:6,0:127	0:0,215:8:8,0:127	0:0,255:10:10,0:127	0:0,255:15:15,0:127	0:0,255:7:7,0:127	0:0,147:4:4,0:127	0:0,255:17:17,0:127	0:0,255:11:11,0:127	0:0,255:13:13,0:127	0:0,255:16:16,0:127
var232	sacCer_chrII	170167	C	G	BY	W303	954	DP=7635;VDB=0.238814;SGB=29.1901;RPB=0.899215;MQB=1;MQSB=1;BQB=0.979742;MQ0F=0;AC=5;AN=572;DP4=1956,3174,20,29;MQ=60	GT:PL:DP:AD:GQ	0:0,224:7:7,0:127	0:0,255:6:6,0:127	0:0,255:10:10,0:127	0:0,90:2:2,0:109	0:0,153:4:4,0:127	0:0,181:4:4,0:127	1:255,0:7:0,7:127	1:195,0:5:0,5:127	1:195,0:5:0,5:127	0:0,255:14:14,0:127	0:0,255:12:12,0:127	0:0,255:8:8,0:127	1:255,0:8:0,8:127	0:0,229:5:5,0:127	0:0,201:5:5,0:127	0:0,255:7:7,0:127	0:0,255:13:13,0:127	0:0,255:9:9,0:127	0:0,127:3:3,0:127	0:0,191:6:6,0:127	0:0,255:11:11,0:127	0:0,255:9:9,0:127	0:0,182:6:6,0:127	0:0,255:8:8,0:127	0:0,216:5:5,0:127	0:0,255:11:11,0:127	0:0,255:10:10,0:127	0:0,255:7:7,0:127	0:0,255:22:22,0:127	0:0,255:15:15,0:127	0:0,243:7:7,0:127	0:0,255:9:9,0:127	0:0,255:10:10,0:127	0:15,255:15:14,0:127	0:0,255:9:9,0:127	0:0,197:5:5,0:127	0:0,255:17:17,0:127	0:0,255:10:10,0:127	0:0,255:14:14,0:127	0:0,255:16:16,0:127
var233	sacCer_chrII	170179	T	C	BY	W303	927	DP=7530;VDB=0.366239;SGB=0.115897;RPB=0.834289;MQB=0.999997;MQSB=0.999603;BQB=0.365005;MQ0F=0;AC=6;AN=571;DP4=2161,2951,20,29;MQ=59	GT:PL:DP:AD:GQ	0:0,225:6:6,0:127	0:0,255:10:10,0:127	0:0,255:12:12,0:127	0:0,115:3:3,0:127	0:0,175:5:5,0:127	0:0,181:4:4,0:127	1:241,0:7:0,7:127	1:185,0:6:0,6:127	1:175,0:4:0,4:127	0:0,255:16:16,0:127	0:0,255:11:11,0:127	0:0,255:8:8,0:127	1:220,0:7:0,7:127	0:0,150:3:3,0:127	0:0,201:6:6,0:127	0:0,255:8:8,0:127	0:0,255:13:13,0:127	0:0,255:9:9,0:127	0:0,148:4:4,0:127	0:39,224:7:6,0:127	0:0,255:13:13,0:127	0:0,255:10:10,0:127	0:0,183:5:5,0:127	0:0,255:8:8,0:127	0:0,150:3:3,0:127	0:0,255:10:10,0:127	0:0,255:11:11,0:127	0:0,206:5:5,0:127	0:0,255:21:20,1:127	0:0,255:19:19,0:127	0:0,255:11:11,0:127	0:0,255:12:12,0:127	0:0,255:9:9,0:127	0:0,255:16:16,0:127	0:0,255:8:8,0:127	0:0,235:6:6,0:127	0:0,255:22:22,0:127	0:0,255:10:10,0:127	0:0,255:13:13,0:127	0:0,255:15:15,0:127
var234	sacCer_chrII	170206	G	T	BY	W303	999	DP=7256;VDB=0.739943;SGB=121.839;RPB=0.78802;MQB=1;MQSB=1;BQB=0.688191;MQ0F=0;AC=7;AN=572;DP4=2247,2644,23,20;MQ=60	GT:PL:DP:AD:GQ	0:0,220:6:6,0:127	0:0,255:8:8,0:127	0:0,255:11:11,0:127	0:0,115:3:3,0:127	0:0,199:6:6,0:127	0:0,200:4:4,0:127	1:255,0:9:0,9:127	1:192,0:6:0,6:127	1:249,0:6:0,6:127	0:0,255:17:17,0:127	0:0,255:7:7,0:127	0:0,255:8:8,0:127	1:177,0:6:0,6:127	0:0,150:3:3,0:127	0:0,255:8:8,0:127	0:0,250:6:6,0:127	0:0,255:11:11,0:127	0:0,255:9:9,0:127	0:0,115:3:3,0:127	0:0,255:9:9,0:127	0:0,255:12:12,0:127	0:0,255:10:10,0:127	0:0,191:5:5,0:127	0:0,255:7:7,0:127	0:0,255:8:8,0:127	0:0,255:11:11,0:127	0:0,255:11:11,0:127	0:0,158:4:4,0:127	0:0,255:17:17,0:127	0:0,255:19:19,0:127	0:0,255:9:9,0:127	0:0,255:12:12,0:127	0:0,255:8:8,0:127	0:0,255:15:15,0:127	0:0,255:9:9,0:127	0:0,255:7:7,0:127	0:0,255:18:18,0:127	0:0,255:7:7,0:127	0:0,255:12:12,0:127	0:0,255:17:17,0:127
var235	sacCer_chrII	170442	T	C	BY	W303	515	DP=5549;VDB=0.152237;SGB=28.364;RPB=0.912472;MQB=1;MQSB=1;BQB=0.971722;MQ0F=0;AC=5;AN=561;DP4=1885,2159,10,21;MQ=60	GT:PL:DP:AD:GQ	0:0,136:4:4,0:127	0:0,201:7:7,0:127	0:0,202:5:5,0:127	0:0,116:3:3,0:127	0:0,127:3:3,0:127	0:0,184:5:5,0:127	1:226,0:6:0,6:127	.:0,0:0:0,0:0	1:173,0:5:0,5:127	0:0,255:10:10,0:127	0:0,223:7:7,0:127	0:0,255:9:9,0:127	1:169,42:6:1,5:107	0:0,196:6:6,0:127	0:0,196:7:7,0:127	0:0,183:5:5,0:127	0:0,144:4:4,0:127	0:0,37:1:1,0:56	0:0,183:5:5,0:127	0:0,211:6:6,0:127	0:0,241:7:7,0:127	0:0,175:4:4,0:127	0:0,255:7:7,0:127	0:0,153:4:4,0:127	0:0,245:9:9,0:127	0:0,93:3:3,0:112	0:0,160:5:5,0:127	0:0,161:5:5,0:127	0:0,255:11:11,0:127	0:0,255:18:18,0:127	0:0,158:4:4,0:127	0:0,255:8:8,0:127	0:0,255:10:10,0:127	0:0,255:8:8,0:127	0:0,57:2:2,0:76	0:0,225:6:6,0:127	0:0,255:9:9,0:127	0:0,255:11:11,0:127	0:0,171:5:5,0:127	0:0,255:14:14,0:127
var236	sacCer_chrII	170593	A	G	BY	W303	391	DP=5124;VDB=0.294209;SGB=-32.8805;RPB=0.96348;MQB=0.999997;MQSB=0.999596;BQB=0.363979;MQ0F=0;AC=5;AN=568;DP4=1877,1960,17,15;MQ=59	GT:PL:DP:AD:GQ	0:0,110:2:2,0:127	0:0,185:6:6,0:127	0:0,105:3:3,0:123	0:0,135:4:4,0:127	0:0,183:5:5,0:127	0:0,177:4:4,0:127	1:94,0:3:0,3:75	1:67,0:2:0,2:48	1:67,0:2:0,2:48	0:0,253:8:8,0:127	0:0,255:9:9,0:127	0:0,255:9:9,0:127	1:94,0:3:0,3:75	0:0,203:8:8,0:127	0:0,255:13:13,0:127	0:0,255:12:12,0:127	0:0,127:3:3,0:127	0:0,255:6:6,0:127	0:0,160:5:5,0:127	0:0,234:6:6,0:127	0:0,255:9:9,0:127	0:0,182:5:5,0:127	0:0,179:6:6,0:127	0:0,149:5:5,0:127	0:0,202:6:6,0:127	0:0,177:7:7,0:127	0:0,153:4:4,0:127	0:0,105:3:3,0:123	0:0,255:10:10,0:127	0:0,255:10:10,0:127	0:0,228:7:7,0:127	0:0,255:11:11,0:127	0:0,216:7:7,0:127	0:0,255:12:12,0:127	0:0,255:8:8,0:127	0:0,255:8:8,0:127	0:0,188:8:8,0:127	0:0,220:7:7,0:127	0:0,208:6:6,0:127	0:0,255:15:15,0:127
var237	sacCer_chrII	170676	G	A	BY	W303	566	DP=5745;VDB=0.141568;SGB=55.3556;RPB=0.465431;MQB=0.999997;MQSB=0.999556;BQB=0.597276;MQ0F=0;AC=6;AN=566;DP4=2232,1841,18,10;MQ=59	GT:PL:DP:AD:GQ	0:0,67:2:2,0:86	0:0,252:8:8,0:127	0:0,148:4:4,0:127	0:0,191:5:5,0:127	0:0,255:7:7,0:127	0:0,152:4:4,0:127	1:115,0:3:0,3:95	1:173,0:4:0,4:127	1:167,0:7:0,7:127	0:0,174:5:5,0:127	0:0,255:9:9,0:127	0:0,250:8:8,0:127	1:149,0:5:0,5:127	0:0,255:8:8,0:127	0:0,255:10:10,0:127	0:0,255:12:12,0:127	0:0,175:4:4,0:127	0:0,255:7:7,0:127	0:0,128:3:3,0:127	0:0,255:7:7,0:127	0:0,255:10:10,0:127	0:0,200:4:4,0:127	0:0,255:8:8,0:127	0:0,129:4:4,0:127	0:0,246:6:6,0:127	0:0,255:8:8,0:127	0:0,255:6:6,0:127	0:0,127:3:3,0:127	0:0,255:10:10,0:127	0:0,215:8:8,0:127	0:0,219:7:7,0:127	0:0,255:9:9,0:127	0:0,152:4:4,0:127	0:0,255:12:12,0:127	0:0,221:8:8,0:127	0:0,130:4:4,0:127	0:0,255:13:13,0:127	0:0,255:9:9,0:127	0:0,255:9:9,0:127	0:0,255:12:12,0:127
var238	sacCer_chrII	170790	T	C	BY	W303	547	DP=6162;VDB=0.796676;SGB=43.363;RPB=0.60245;MQB=0.999977;MQSB=0.99966;BQB=0.0728908;MQ0F=0;AC=5;AN=568;DP4=2267,2243,17,18;MQ=59	GT:PL:DP:AD:GQ	0:0,170:3:3,0:127	0:0,255:14:14,0:127	0:0,242:7:7,0:127	0:0,130:4:4,0:127	0:0,255:8:8,0:127	0:0,25:1:1,0:44	1:105,0:3:0,3:85	1:158,0:4:0,4:127	1:219,0:8:0,8:127	0:0,255:12:12,0:127	0:0,216:6:6,0:127	0:0,255:11:11,0:127	1:176,0:6:0,6:127	0:0,255:8:8,0:127	0:0,255:9:9,0:127	0:0,255:10:10,0:127	0:0,255:7:7,0:127	0:0,183:5:5,0:127	0:0,224:5:5,0:127	0:0,176:5:5,0:127	0:0,255:9:9,0:127	0:0,173:4:4,0:127	0:0,222:6:6,0:127	0:0,250:8:8,0:127	0:0,206:7:7,0:127	0:0,246:6:6,0:127	0:0,119:4:4,0:127	0:0,127:3:3,0:127	0:0,189:6:6,0:127	0:0,255:15:15,0:127	0:0,135:4:4,0:127	0:0,255:13:13,0:127	0:0,255:7:7,0:127	0:0,255:10:10,0:127	0:0,255:14:14,0:127	0:0,222:6:6,0:127	0:0,255:12:12,0:127	0:0,196:6:6,0:127	0:0,174:5:5,0:127	0:0,255:12:12,0:127
var239	sacCer_chrII	170868	C	T	BY	W303	724	DP=6391;VDB=0.325946;SGB=84.5424;RPB=0.957216;MQB=0.999989;MQSB=0.998993;BQB=0.149141;MQ0F=0;AC=6;AN=568;DP4=2591,2030,23,17;MQ=59	GT:PL:DP:AD:GQ	0:0,194:4:4,0:127	0:0,255:13:13,0:127	0:0,115:3:3,0:127	0:0,105:3:3,0:124	0:0,222:7:7,0:127	0:0,208:5:5,0:127	1:173,0:5:0,5:127	1:104,0:3:0,3:84	1:255,0:11:0,11:127	0:0,255:19:19,0:127	0:0,251:7:7,0:127	0:0,255:8:8,0:127	1:230,0:7:0,7:127	0:0,67:2:2,0:86	0:0,255:10:10,0:127	0:0,255:8:8,0:127	0:0,250:7:7,0:127	0:0,172:5:5,0:127	0:0,230:6:6,0:127	0:0,143:4:4,0:127	0:0,255:10:10,0:127	0:0,128:3:3,0:127	0:0,232:7:7,0:127	0:0,255:8:8,0:127	0:0,243:8:8,0:127	0:0,153:4:4,0:127	0:0,188:6:6,0:127	0:0,255:7:7,0:127	0:0,255:12:12,0:127	0:0,232:8:8,0:127	0:0,195:5:5,0:127	0:0,255:13:13,0:127	0:0,135:4:4,0:127	0:0,255:11:11,0:127	0:0,255:14:14,0:127	0:0,255:8:8,0:127	0:0,255:10:10,0:127	0:0,205:7:7,0:127	0:0,121:4:4,0:127	0:0,255:10:10,0:127
var240	sacCer_chrII	171433	A	G	BY	W303	811	DP=6018;VDB=0.549458;SGB=41.8166;RPB=0.834048;MQB=1;MQSB=1;BQB=0.99712;MQ0F=0;AC=5;AN=568;DP4=1769,2793,16,27;MQ=60	GT:PL:DP:AD:GQ	0:0,184:5:5,0:127	0:0,232:6:6,0:127	.:0,0:0:0,0:0	0:0,225:5:5,0:127	0:0,175:6:6,0:127	0:0,177:4:4,0:127	1:255,0:10:0,10:127	1:199,0:7:0,7:127	1:152,0:4:0,4:127	0:0,255:18:18,0:127	0:0,255:10:10,0:127	0:0,248:8:8,0:127	1:158,0:4:0,4:127	0:0,255:10:10,0:127	0:0,183:5:5,0:127	0:0,255:13:13,0:127	0:0,199:5:5,0:127	0:0,255:13:13,0:127	0:0,220:7:7,0:127	0:0,151:5:5,0:127	0:0,202:5:5,0:127	0:0,200:6:6,0:127	0:0,247:8:8,0:127	0:0,255:8:8,0:127	0:0,185:6:6,0:127	0:0,192:6:6,0:127	0:0,255:10:10,0:127	0:0,243:9:9,0:127	0:0,255:11:11,0:127	0:0,255:12:12,0:127	0:0,255:10:10,0:127	0:0,255:10:10,0:127	0:0,255:13:13,0:127	0:0,255:9:9,0:127	0:0,255:9:9,0:127	0:0,152:5:5,0:127	0:0,255:11:11,0:127	0:0,248:8:8,0:127	0:0,152:5:5,0:127	0:0,255:17:17,0:127
var241	sacCer_chrII	171495	A	T	BY	W303	999	DP=7197;VDB=0.287543;SGB=16.8448;RPB=0.478212;MQB=0.999988;MQSB=0.999011;BQB=0.255222;MQ0F=0;AC=5;AN=572;DP4=2494,2815,27,32;MQ=59	GT:PL:DP:AD:GQ	0:0,245:8:8,0:127	0:0,210:6:6,0:127	0:0,255:8:8,0:127	0:0,243:7:7,0:127	0:0,130:4:4,0:127	0:0,211:5:5,0:127	1:255,0:11:0,11:127	1:255,0:8:0,8:127	1:230,0:7:0,7:127	0:0,255:21:21,0:127	0:0,255:10:10,0:127	0:0,255:9:9,0:127	1:255,0:8:0,8:127	0:0,255:10:10,0:127	0:0,255:8:8,0:127	0:0,255:9:9,0:127	0:0,193:5:5,0:127	0:0,255:13:13,0:127	0:0,250:7:7,0:127	0:0,227:8:8,0:127	0:0,255:8:8,0:127	0:0,216:5:5,0:127	0:0,255:9:9,0:127	0:0,248:8:8,0:127	0:0,152:4:4,0:127	0:0,255:9:9,0:127	0:0,255:10:10,0:127	0:0,255:8:8,0:127	0:0,255:20:20,0:127	0:0,255:16:16,0:127	0:0,255:13:13,0:127	0:0,255:8:8,0:127	0:0,255:10:10,0:127	0:0,255:14:14,0:127	0:0,255:9:9,0:127	0:0,136:4:4,0:127	0:0,255:12:12,0:127	0:0,255:15:15,0:127	0:0,255:11:11,0:127	0:0,255:27:27,0:127
var242	sacCer_chrII	171570	A	G	BY	W303	999	DP=7409;VDB=0.972289;SGB=103.52;RPB=0.990267;MQB=0.999945;MQSB=0.999024;BQB=0.857593;MQ0F=0;AC=5;AN=570;DP4=2631,2392,26,32;MQ=59	GT:PL:DP:AD:GQ	0:0,174:5:5,0:127	0:39,189:7:6,1:127	0:0,255:8:8,0:127	0:0,255:9:9,0:127	0:0,84:3:3,0:103	0:0,136:4:4,0:127	1:255,0:10:0,10:127	1:255,0:8:0,8:127	1:225,0:6:0,6:127	0:0,255:22:22,0:127	0:0,224:8:8,0:127	0:0,255:9:9,0:127	1:255,0:12:0,12:127	0:0,255:11:11,0:127	0:0,255:8:8,0:127	0:0,255:10:10,0:127	0:0,237:7:7,0:127	0:0,255:10:10,0:127	0:0,255:12:12,0:127	0:0,185:6:6,0:127	0:0,255:13:13,0:127	0:0,195:6:6,0:127	0:0,255:13:13,0:127	0:13,254:8:7,1:127	0:0,212:6:6,0:127	0:0,255:10:10,0:127	0:0,255:8:8,0:127	0:0,255:9:9,0:127	0:0,255:13:13,0:127	0:0,255:18:18,0:127	0:0,255:13:13,0:127	0:0,255:6:6,0:127	0:0,205:5:5,0:127	0:0,255:16:16,0:127	0:0,255:13:13,0:127	0:0,191:6:6,0:127	0:0,255:14:14,0:127	0:0,255:13:13,0:127	0:0,255:9:9,0:127	0:0,255:28:28,0:127
var243	sacCer_chrII	171612	G	C	BY	W303	999	DP=7857;VDB=0.00208542;SGB=204.682;RPB=0.560848;MQB=1;MQSB=1;BQB=0.994338;MQ0F=0;AC=7;AN=572;DP4=3138,2277,32,29;MQ=60	GT:PL:DP:AD:GQ	0:0,135:4:4,0:127	0:0,255:8:8,0:127	0:0,197:6:6,0:127	0:0,255:13:13,0:127	0:0,176:7:7,0:127	0:0,136:4:4,0:127	1:206,0:7:0,7:127	1:255,0:9:0,9:127	1:255,0:9:0,9:127	0:0,255:14:14,0:127	0:0,249:7:7,0:127	0:0,255:13:13,0:127	1:255,0:15:0,15:127	0:0,255:9:9,0:127	0:0,255:8:8,0:127	0:0,255:9:9,0:127	0:0,255:11:11,0:127	0:0,255:12:12,0:127	0:0,255:11:11,0:127	0:0,170:5:5,0:127	0:0,255:14:14,0:127	0:0,241:7:7,0:127	0:0,255:18:18,0:127	0:0,255:11:11,0:127	0:0,255:12:12,0:127	0:0,255:13:13,0:127	0:0,255:12:12,0:127	0:0,255:8:8,0:127	0:0,255:12:12,0:127	0:0,255:19:19,0:127	0:0,255:10:10,0:127	0:0,172:5:5,0:127	0:0,255:7:7,0:127	0:0,255:11:11,0:127	0:0,255:13:13,0:127	0:0,182:5:5,0:127	0:0,255:16:16,0:127	0:0,255:11:11,0:127	0:0,255:11:11,0:127	0:0,255:26:26,0:127
var244	sacCer_chrII	171924	G	A	BY	W303	886	DP=6285;VDB=0.168688;SGB=88.0824;RPB=0.00930766;MQB=0.999989;MQSB=0.999992;BQB=0.811305;MQ0F=0;AC=5;AN=566;DP4=2524,2159,26,15;MQ=59	GT:PL:DP:AD:GQ	0:0,237:7:7,0:127	0:0,230:6:6,0:127	0:0,165:6:6,0:127	0:0,227:6:6,0:127	0:0,74:2:2,0:93	0:0,194:5:5,0:127	1:197,0:5:0,5:127	1:90,0:2:0,2:70	1:255,0:8:0,8:127	0:0,255:17:17,0:127	0:0,255:9:9,0:127	0:0,247:7:7,0:127	1:255,0:8:0,8:127	0:0,236:7:7,0:127	0:0,85:2:2,0:104	0:0,255:13:13,0:127	0:0,239:6:6,0:127	0:0,246:7:7,0:127	0:0,125:4:4,0:127	0:0,255:8:8,0:127	0:0,203:8:8,0:127	0:0,205:6:6,0:127	0:0,179:6:6,0:127	0:0,161:5:5,0:127	0:0,255:10:10,0:127	0:0,255:11:11,0:127	0:0,152:4:4,0:127	0:0,37:1:1,0:56	0:0,255:10:10,0:127	0:0,255:19:19,0:127	0:0,255:8:8,0:127	0:0,255:12:12,0:127	0:0,255:9:9,0:127	0:0,255:16:16,0:127	0:0,255:10:10,0:127	0:0,255:9:9,0:127	0:0,255:11:11,0:127	0:0,255:9:9,0:127	0:0,255:17:17,0:127	0:0,255:23:23,0:127
var245	sacCer_chrII	172113	T	C	BY	W303	999	DP=7843;VDB=0.889015;SGB=91.7781;RPB=0.878749;MQB=0.999997;MQSB=0.999591;BQB=0.863033;MQ0F=0;AC=5;AN=572;DP4=3479,2218,38,21;MQ=59	GT:PL:DP:AD:GQ	0:0,158:4:4,0:127	0:0,253:12:12,0:127	0:0,255:11:11,0:127	0:0,255:7:7,0:127	0:0,255:8:8,0:127	0:0,241:5:5,0:127	1:255,0:8:0,8:127	1:135,0:4:0,4:115	1:255,0:11:0,11:127	0:0,255:15:15,0:127	0:0,255:10:10,0:127	0:0,255:10:10,0:127	1:255,0:9:0,9:127	0:0,230:7:7,0:127	0:0,255:9:9,0:127	0:0,255:13:13,0:127	0:0,202:5:5,0:127	0:0,217:7:7,0:127	0:0,255:9:9,0:127	0:0,251:7:7,0:127	0:4,234:11:10,1:127	0:0,187:6:6,0:127	0:0,255:12:12,0:127	0:0,255:12:12,0:127	0:0,255:8:8,0:127	0:0,255:9:9,0:127	0:0,255:13:13,0:127	0:0,173:7:7,0:127	0:0,255:16:16,0:127	0:0,255:18:18,0:127	0:0,255:8:8,0:127	0:0,255:15:15,0:127	0:0,255:13:13,0:127	0:0,255:24:24,0:127	0:0,255:12:12,0:127	0:0,255:8:8,0:127	0:0,255:13:13,0:127	0:0,255:10:10,0:127	0:0,255:11:11,0:127	0:0,255:21:21,0:127
var246	sacCer_chrII	172171	C	T	BY	W303	912	DP=7795;VDB=0.769718;SGB=173.073;RPB=0.882766;MQB=1;MQSB=1;BQB=0.810649;MQ0F=0;AC=5;AN=569;DP4=3762,1753,36,15;MQ=60	GT:PL:DP:AD:GQ	0:0,255:8:8,0:127	0:0,255:11:11,0:127	0:0,166:6:6,0:127	0:0,255:7:7,0:127	0:0,255:10:10,0:127	0:0,205:5:5,0:127	1:255,0:10:0,10:127	1:92,0:3:0,3:72	1:255,0:12:0,12:127	0:0,255:13:13,0:127	0:0,255:9:9,0:127	0:0,255:10:10,0:127	1:255,0:7:0,7:127	0:0,255:8:8,0:127	0:0,255:13:13,0:127	0:0,244:6:6,0:127	0:0,255:9:9,0:127	0:0,255:11:11,0:127	0:0,255:7:7,0:127	0:0,176:6:6,0:127	0:0,255:11:11,0:127	0:0,255:7:7,0:127	0:0,255:15:15,0:127	0:0,255:13:13,0:127	0:0,202:6:6,0:127	0:0,239:9:9,0:127	0:0,255:11:11,0:127	0:0,208:9:9,0:127	0:0,255:16:16,0:127	0:0,255:13:13,0:127	0:0,219:7:7,0:127	0:0,255:11:11,0:127	0:0,255:12:12,0:127	0:0,255:13:13,0:127	0:0,255:13:13,0:127	0:0,231:8:8,0:127	0:0,255:16:16,0:127	0:0,255:11:11,0:127	0:0,255:13:13,0:127	0:0,255:15:15,0:127
var247	sacCer_chrII	172178	C	A	BY	W303	924	DP=8586;VDB=0.266538;SGB=145.771;RPB=0.118718;MQB=1;MQSB=1;BQB=0.577513;MQ0F=0;AC=5;AN=570;DP4=3571,2178,35,23;MQ=60	GT:PL:DP:AD:GQ	0:0,255:9:9,0:127	0:0,255:12:12,0:127	0:0,211:6:6,0:127	0:0,255:7:7,0:127	0:0,255:10:10,0:127	0:0,241:6:6,0:127	1:255,0:12:0,12:127	1:111,0:3:0,3:91	1:255,0:14:0,14:127	0:0,255:14:14,0:127	0:0,216:9:9,0:127	0:0,255:10:10,0:127	1:255,0:7:0,7:127	0:0,255:10:10,0:127	0:0,255:15:15,0:127	0:0,244:6:6,0:127	0:0,255:9:9,0:127	0:0,255:12:12,0:127	0:0,255:8:8,0:127	0:0,164:6:6,0:127	0:0,255:11:11,0:127	0:0,243:7:7,0:127	0:0,255:15:15,0:127	0:0,255:14:14,0:127	0:0,255:7:7,0:127	0:0,255:9:9,0:127	0:0,255:10:10,0:127	0:0,255:12:12,0:127	0:0,255:18:18,0:127	0:0,255:14:14,0:127	0:0,227:7:7,0:127	0:0,255:12:12,0:127	0:0,255:13:13,0:127	0:0,255:16:16,0:127	0:0,255:15:15,0:127	0:0,255:9:9,0:127	0:0,255:17:17,0:127	0:0,255:11:11,0:127	0:0,255:13:13,0:127	0:0,255:16:16,0:127
var248	sacCer_chrII	172223	A	G	BY	W303	992	DP=8767;VDB=0.26421;SGB=83.3528;RPB=0.109584;MQB=1;MQSB=1;BQB=0.495864;MQ0F=0;AC=7;AN=571;DP4=2870,2839,42,28;MQ=60	GT:PL:DP:AD:GQ	0:0,255:6:6,0:127	0:0,255:11:11,0:127	0:0,229:6:6,0:127	0:0,212:7:7,0:127	0:0,255:7:7,0:127	0:0,233:5:5,0:127	1:255,0:11:0,11:127	1:213,0:6:0,6:127	1:255,0:14:0,14:127	0:0,255:15:15,0:127	0:0,255:8:8,0:127	0:0,255:10:10,0:127	1:255,0:9:0,9:127	0:0,255:11:11,0:127	0:0,255:15:15,0:127	0:0,245:8:8,0:127	0:0,255:7:7,0:127	0:0,255:10:10,0:127	0:0,255:10:10,0:127	0:0,146:5:5,0:127	0:0,255:10:10,0:127	0:0,191:6:6,0:127	0:0,255:13:13,0:127	0:0,255:14:14,0:127	0:0,255:7:7,0:127	0:0,255:12:12,0:127	0:0,233:11:10,1:127	0:0,255:11:11,0:127	0:0,255:16:16,0:127	0:0,255:17:17,0:127	0:0,255:7:7,0:127	0:0,255:13:13,0:127	0:0,255:10:10,0:127	0:0,255:15:15,0:127	0:0,255:16:16,0:127	0:0,255:9:9,0:127	0:0,255:18:18,0:127	0:0,255:13:13,0:127	0:0,255:14:14,0:127	0:0,255:17:17,0:127
var249	sacCer_chrII	172245	C	T	BY	W303	999	DP=7797;VDB=0.000247182;SGB=184.374;RPB=0.966072;MQB=0.999997;MQSB=0.999606;BQB=0.459392;MQ0F=0;AC=7;AN=571;DP4=2229,3270,30,27;MQ=59	GT:PL:DP:AD:GQ	0:0,247:6:6,0:127	0:0,255:12:12,0:127	0:0,230:6:6,0:127	0:0,250:8:8,0:127	0:0,253:7:7,0:127	0:0,253:5:5,0:127	1:255,0:10:0,10:127	1:208,0:6:0,6:127	1:255,0:14:0,14:127	0:0,255:16:16,0:127	0:0,254:7:7,0:127	0:0,255:9:9,0:127	1:255,0:9:0,9:127	0:0,255:8:8,0:127	0:0,255:14:14,0:127	0:0,241:8:8,0:127	0:0,255:8:8,0:127	0:0,255:10:10,0:127	0:0,255:10:10,0:127	0:0,152:4:4,0:127	0:0,255:10:10,0:127	0:0,182:5:5,0:127	0:0,255:13:13,0:127	0:0,255:13:13,0:127	0:0,246:5:5,0:127	0:0,255:12:12,0:127	0:0,255:11:11,0:127	0:0,255:12:12,0:127	0:0,255:15:15,0:127	0:0,255:17:17,0:127	0:0,207:6:6,0:127	0:0,255:12:12,0:127	0:0,255:13:13,0:127	0:0,255:15:15,0:127	0:0,255:16:16,0:127	0:0,255:9:9,0:127	0:0,255:17:17,0:127	0:0,255:13:13,0:127	0:0,255:16:16,0:127	0:0,255:18:18,0:127
var250	sacCer_chrII	172262	A	G	BY	W303	996	DP=7539;VDB=2.1253e-05;SGB=131.548;RPB=0.970196;MQB=0.999988;MQSB=0.998321;BQB=0.428507;MQ0F=0;AC=7;AN=569;DP4=2130,3262,27,31;MQ=59	GT:PL:DP:AD:GQ	0:0,217:6:6,0:127	0:0,255:11:11,0:127	0:0,206:5:5,0:127	0:0,250:8:8,0:127	0:0,241:7:7,0:127	0:0,255:5:5,0:127	1:255,0:9:0,9:127	1:208,0:6:0,6:127	1:255,0:13:0,13:127	0:0,255:16:16,0:127	0:0,255:8:8,0:127	0:0,255:10:10,0:127	1:255,0:8:0,8:127	0:0,255:9:9,0:127	0:0,255:13:13,0:127	0:0,135:4:4,0:127	0:0,255:9:9,0:127	0:0,255:10:10,0:127	0:0,255:10:10,0:127	0:0,152:4:4,0:127	0:0,249:10:10,0:127	0:0,182:5:5,0:127	0:0,255:14:14,0:127	0:0,255:13:13,0:127	0:0,246:5:5,0:127	0:0,255:13:13,0:127	0:0,255:9:9,0:127	0:0,255:12:12,0:127	0:0,255:15:15,0:127	0:0,255:16:16,0:127	0:0,202:6:6,0:127	0:0,255:14:14,0:127	0:0,255:12:12,0:127	0:0,255:15:15,0:127	0:0,255:15:15,0:127	0:0,255:9:9,0:127	0:0,255:18:18,0:127	0:0,255:11:11,0:127	0:0,255:15:15,0:127	0:0,255:19:19,0:127
var251	sacCer_chrII	172302	A	G	BY	W303	835	DP=7181;VDB=0.456456;SGB=127.208;RPB=0.235472;MQB=0.999998;MQSB=0.999798;BQB=0.362966;MQ0F=0;AC=5;AN=569;DP4=2418,3175,17,31;MQ=59	GT:PL:DP:AD:GQ	0:0,233:7:7,0:127	0:0,255:10:10,0:127	0:0,210:6:6,0:127	0:0,237:9:9,0:127	0:0,242:7:7,0:127	0:0,202:5:5,0:127	1:243,0:9:0,9:127	1:183,0:5:0,5:127	1:255,0:10:0,10:127	0:0,255:16:16,0:127	0:0,255:12:12,0:127	0:0,255:11:11,0:127	1:208,0:7:0,7:127	0:0,255:10:10,0:127	0:0,255:12:12,0:127	0:0,129:4:4,0:127	0:0,255:10:10,0:127	0:0,255:11:11,0:127	0:0,255:14:14,0:127	0:0,212:7:7,0:127	0:0,255:12:12,0:127	0:0,176:6:6,0:127	0:0,255:13:13,0:127	0:0,255:15:15,0:127	0:0,255:9:9,0:127	0:0,255:13:13,0:127	0:0,255:13:13,0:127	0:0,255:12:12,0:127	0:0,255:14:14,0:127	0:0,255:21:21,0:127	0:0,237:7:7,0:127	0:0,255:10:10,0:127	0:0,255:10:10,0:127	0:0,255:21:21,0:127	0:0,255:14:14,0:127	0:0,255:11:11,0:127	0:0,255:14:14,0:127	0:0,255:14:14,0:127	0:0,255:17:17,0:127	0:0,255:17:17,0:127
var252	sacCer_chrII	172307	T	C	BY	W303	777	DP=6644;VDB=0.945459;SGB=112.243;RPB=0.412067;MQB=1;MQSB=1;BQB=0.6159;MQ0F=0;AC=5;AN=567;DP4=2334,2781,14,30;MQ=60	GT:PL:DP:AD:GQ	0:0,184:5:5,0:127	0:0,255:11:11,0:127	0:0,255:7:7,0:127	0:0,231:8:8,0:127	0:0,153:4:4,0:127	0:0,189:5:5,0:127	1:185,0:6:0,6:127	1:174,0:5:0,5:127	1:255,0:8:0,8:127	0:0,255:16:16,0:127	0:0,255:12:12,0:127	0:0,255:10:10,0:127	1:225,0:8:0,8:127	0:0,255:8:8,0:127	0:0,255:9:9,0:127	0:0,135:4:4,0:127	0:0,255:9:9,0:127	0:0,255:11:11,0:127	0:0,255:13:13,0:127	0:0,202:6:6,0:127	0:0,255:9:9,0:127	0:0,117:3:3,0:127	0:0,244:10:10,0:127	0:0,255:14:13,1:127	0:0,255:9:9,0:127	0:0,252:11:11,0:127	0:0,255:9:9,0:127	0:0,255:12:12,0:127	0:0,255:15:15,0:127	0:0,255:20:20,0:127	0:0,221:7:7,0:127	0:0,255:10:10,0:127	0:0,255:10:10,0:127	0:0,255:21:21,0:127	0:0,255:12:12,0:127	0:0,255:11:11,0:127	0:0,255:12:12,0:127	0:0,255:14:14,0:127	0:0,255:16:16,0:127	0:0,255:18:18,0:127
var253	sacCer_chrII	172322	G	T	BY	W303	850	DP=7406;VDB=0.931567;SGB=126.782;RPB=0.177497;MQB=0.999992;MQSB=0.999999;BQB=0.77996;MQ0F=0;AC=5;AN=569;DP4=2980,2833,26,17;MQ=59	GT:PL:DP:AD:GQ	0:0,185:6:6,0:127	0:0,255:14:14,0:127	0:0,255:7:7,0:127	0:0,196:7:7,0:127	0:0,118:4:4,0:127	0:0,183:6:6,0:127	1:255,0:10:0,10:127	1:172,0:5:0,5:127	1:246,0:7:0,7:127	0:0,255:14:14,0:127	0:0,255:16:16,0:127	0:0,255:12:12,0:127	1:248,0:8:0,8:127	0:0,255:9:9,0:127	0:0,255:10:10,0:127	0:0,255:9:9,0:127	0:0,255:8:8,0:127	0:0,255:15:15,0:127	0:0,255:15:15,0:127	0:0,255:9:9,0:127	0:0,255:10:10,0:127	0:0,160:5:5,0:127	0:0,255:14:14,0:127	0:0,255:13:13,0:127	0:0,255:11:11,0:127	0:0,255:14:14,0:127	0:0,255:12:12,0:127	0:0,255:11:11,0:127	0:0,255:10:10,0:127	0:0,255:22:22,0:127	0:0,226:8:8,0:127	0:0,255:11:11,0:127	0:0,255:13:13,0:127	0:0,255:23:23,0:127	0:0,255:16:16,0:127	0:0,255:10:10,0:127	0:0,255:17:17,0:127	0:0,255:12:12,0:127	0:0,255:17:17,0:127	0:0,255:23:23,0:127
var254	sacCer_chrII	172323	T	A	BY	W303	843	DP=7446;VDB=0.952395;SGB=72.8014;RPB=0.260501;MQB=0.970105;MQSB=0.999752;BQB=0.558549;MQ0F=0;AC=5;AN=569;DP4=2941,2858,32,17;MQ=59	GT:PL:DP:AD:GQ	0:0,185:6:6,0:127	0:0,255:14:14,0:127	0:0,241:6:6,0:127	0:0,196:7:7,0:127	0:0,130:4:4,0:127	0:0,195:6:6,0:127	1:255,0:10:0,10:127	1:165,0:5:0,5:127	1:246,0:7:0,7:127	0:0,255:13:13,0:127	0:0,255:17:17,0:127	0:0,255:12:12,0:127	1:248,0:8:0,8:127	0:0,255:11:11,0:127	0:0,255:11:11,0:127	0:0,243:9:9,0:127	0:0,255:8:8,0:127	0:0,255:13:13,0:127	0:0,255:15:15,0:127	0:0,255:9:9,0:127	0:0,255:10:10,0:127	0:0,160:5:5,0:127	0:0,255:12:12,0:127	0:0,255:14:14,0:127	0:0,255:10:10,0:127	0:0,255:11:11,0:127	0:0,255:13:13,0:127	0:0,255:10:10,0:127	0:0,255:9:9,0:127	0:0,255:22:22,0:127	0:0,223:7:7,0:127	0:0,255:11:11,0:127	0:0,255:15:15,0:127	0:0,255:20:20,0:127	0:0,255:16:16,0:127	0:0,250:10:10,0:127	0:0,255:17:17,0:127	0:0,255:13:13,0:127	0:0,255:15:15,0:127	0:0,255:22:22,0:127
var255	sacCer_chrII	172338	T	G	BY	W303	982	DP=7959;VDB=0.201854;SGB=96.9884;RPB=0.978659;MQB=0.99999;MQSB=0.999988;BQB=0.177208;MQ0F=0;AC=5;AN=568;DP4=3151,2557,35,21;MQ=59	GT:PL:DP:AD:GQ	0:0,170:6:6,0:127	0:0,255:19:19,0:127	0:0,255:9:9,0:127	0:0,218:6:6,0:127	0:0,158:4:4,0:127	0:0,232:9:9,0:127	1:255,0:11:0,11:127	1:213,0:7:0,7:127	1:255,0:9:0,9:127	0:0,255:12:12,0:127	0:0,255:16:16,0:127	0:0,255:13:13,0:127	1:255,0:8:0,8:127	0:0,255:14:14,0:127	0:0,255:9:9,0:127	0:0,255:12:12,0:127	0:0,255:8:8,0:127	0:0,255:11:11,0:127	0:0,255:13:13,0:127	0:0,255:10:10,0:127	0:0,255:10:10,0:127	0:0,172:7:7,0:127	0:0,255:18:18,0:127	0:0,255:12:12,0:127	0:0,255:9:9,0:127	0:0,255:14:14,0:127	0:0,255:13:13,0:127	0:0,255:10:10,0:127	0:0,255:7:7,0:127	0:0,255:16:16,0:127	0:0,255:9:9,0:127	0:0,255:11:11,0:127	0:0,255:16:16,0:127	0:0,255:18:18,0:127	0:0,255:12:12,0:127	0:0,220:8:8,0:127	0:0,255:16:16,0:127	0:0,255:13:13,0:127	0:0,255:12:12,0:127	0:0,255:22:22,0:127
var256	sacCer_chrII	172488	A	G	BY	W303	999	DP=6987;VDB=0.930852;SGB=162.714;RPB=0.962643;MQB=0.999985;MQSB=0.997824;BQB=0.952435;MQ0F=0;AC=6;AN=569;DP4=1763,3242,21,41;MQ=59	GT:PL:DP:AD:GQ	0:0,255:7:7,0:127	0:0,255:9:9,0:127	0:0,173:8:8,0:127	0:0,255:9:9,0:127	0:0,255:6:6,0:127	0:0,136:4:4,0:127	1:255,0:16:0,16:127	1:253,0:8:0,8:127	1:255,0:10:0,10:127	0:0,255:14:14,0:127	0:0,255:19:19,0:127	0:0,255:14:14,0:127	1:252,0:7:0,7:127	0:0,250:9:9,0:127	0:0,255:10:10,0:127	0:0,255:12:12,0:127	0:0,74:2:2,0:93	0:0,172:5:5,0:127	0:0,238:8:8,0:127	0:0,255:12:12,0:127	0:0,90:2:2,0:109	0:0,255:9:9,0:127	0:0,255:17:17,0:127	0:0,255:13:13,0:127	0:0,240:8:8,0:127	0:0,255:11:11,0:127	0:0,255:8:8,0:127	0:0,211:8:8,0:127	0:0,200:7:7,0:127	0:0,255:10:10,0:127	0:0,218:7:7,0:127	0:0,255:9:9,0:127	0:0,255:15:15,0:127	0:0,255:19:19,0:127	0:0,237:9:9,0:127	0:0,255:8:8,0:127	0:0,255:13:13,0:127	0:0,150:3:3,0:127	0:0,255:8:8,0:127	0:0,255:17:17,0:127
var257	sacCer_chrII	172681	G	A	BY	W303	712	DP=3787;VDB=0.202297;SGB=84.3702;RPB=0.959047;MQB=0.99998;MQSB=0.998512;BQB=0.998158;MQ0F=0;AC=7;AN=558;DP4=1277,1707,13,17;MQ=59	GT:PL:DP:AD:GQ	0:0,74:2:2,0:93	0:0,172:5:5,0:127	.:0,0:0:0,0:0	0:0,37:1:1,0:56	0:0,185:6:6,0:127	0:0,37:1:1,0:56	1:121,0:4:0,4:101	1:57,0:2:0,2:37	1:165,19:6:1,5:126	0:0,255:12:12,0:127	0:0,93:3:3,0:112	0:0,182:6:6,0:127	1:214,0:5:0,5:127	0:0,175:4:4,0:127	0:0,94:3:3,0:113	0:0,154:6:6,0:127	0:0,175:5:5,0:127	0:0,104:3:3,0:123	0:0,169:6:6,0:127	0:0,92:3:3,0:111	0:0,67:2:2,0:86	0:0,127:3:3,0:127	0:0,248:8:8,0:127	0:0,158:4:4,0:127	0:0,74:2:2,0:93	0:0,227:7:7,0:127	0:0,127:3:3,0:127	0:0,120:4:4,0:127	0:0,228:8:8,0:127	0:0,255:12:12,0:127	0:0,135:4:4,0:127	0:0,211:6:6,0:127	0:0,104:3:3,0:123	0:0,240:8:8,0:127	0:0,173:5:5,0:127	0:0,97:2:2,0:116	0:0,255:9:9,0:127	0:0,97:2:2,0:116	0:0,74:2:2,0:93	0:0,116:3:3,0:127
var258	sacCer_chrII	173028	T	C	BY	W303	477	DP=5423;VDB=0.954283;SGB=11.0501;RPB=0.474957;MQB=1;MQSB=1;BQB=0.0872323;MQ0F=0;AC=5;AN=569;DP4=1460,2514,12,16;MQ=60	GT:PL:DP:AD:GQ	.:0,0:0:0,0:0	0:0,255:12:12,0:127	0:0,130:4:4,0:127	0:0,127:3:3,0:127	0:0,105:3:3,0:124	0:0,152:4:4,0:127	1:104,0:3:0,3:84	1:105,0:3:0,3:85	1:104,0:3:0,3:84	0:0,255:15:15,0:127	0:0,225:5:5,0:127	0:0,255:11:11,0:127	1:243,0:7:0,7:127	0:0,202:6:6,0:127	0:0,96:2:2,0:115	0:0,255:8:8,0:127	0:0,255:8:8,0:127	0:0,255:8:8,0:127	0:0,115:3:3,0:127	0:0,157:4:4,0:127	0:0,128:3:3,0:127	0:0,150:3:3,0:127	0:0,255:9:9,0:127	0:0,255:7:7,0:127	0:0,90:2:2,0:109	0:0,161:6:6,0:127	0:0,236:12:12,0:127	0:0,173:5:5,0:127	0:0,255:8:8,0:127	0:0,255:13:13,0:127	0:0,255:13:13,0:127	0:0,227:6:6,0:127	0:0,255:10:10,0:127	0:0,255:14:14,0:127	0:0,205:9:9,0:127	0:0,105:3:3,0:124	0:0,255:10:10,0:127	0:0,225:5:5,0:127	0:0,134:3:3,0:127	0:0,255:13:13,0:127
var259	sacCer_chrII	173043	A	G	BY	W303	539	DP=7795;VDB=0.999881;SGB=-11.7622;RPB=0.83431;MQB=0.999999;MQSB=0.999714;BQB=0.363707;MQ0F=0;AC=5;AN=571;DP4=2733,3009,13,18;MQ=59	GT:PL:DP:AD:GQ	0:0,136:4:4,0:127	0:0,255:16:16,0:127	0:0,121:4:4,0:127	0:0,211:7:7,0:127	0:0,183:5:5,0:127	0:0,255:9:9,0:127	1:117,0:3:0,3:97	1:134,0:4:0,4:114	1:97,0:2:0,2:77	0:0,255:17:16,0:127	0:0,255:12:12,0:127	0:0,255:16:16,0:127	1:240,0:8:0,8:127	0:0,255:12:12,0:127	0:0,127:3:3,0:127	0:0,255:10:10,0:127	0:0,255:11:11,0:127	0:0,255:14:14,0:127	0:0,193:5:5,0:127	0:0,255:8:8,0:127	0:0,255:8:8,0:127	0:0,194:4:4,0:127	0:0,255:15:15,0:127	0:0,255:9:9,0:127	0:0,183:5:5,0:127	0:0,192:7:7,0:127	0:0,255:12:12,0:127	0:0,227:7:7,0:127	0:0,255:12:12,0:127	0:0,255:20:20,0:127	0:0,255:16:16,0:127	0:0,255:8:8,0:127	0:0,255:12:12,0:127	0:0,255:21:21,0:127	0:0,255:11:11,0:127	0:0,194:4:4,0:127	0:0,255:15:15,0:127	0:0,255:7:7,0:127	0:0,145:4:4,0:127	0:0,255:16:16,0:127
var260	sacCer_chrII	173659	T	C	BY	W303	731	DP=4744;VDB=0.782183;SGB=71.1701;RPB=0.319464;MQB=1;MQSB=1;BQB=0.930013;MQ0F=0;AC=6;AN=562;DP4=1952,1406,16,17;MQ=59	GT:PL:DP:AD:GQ	0:0,37:1:1,0:56	0:0,189:7:7,0:127	0:0,110:2:2,0:127	0:0,165:4:4,0:127	0:0,147:3:3,0:127	0:0,128:3:3,0:127	1:214,0:5:0,5:127	1:97,0:2:0,2:77	1:255,0:8:0,8:127	0:0,255:10:10,0:127	0:0,169:4:4,0:127	0:0,227:7:7,0:127	1:171,0:4:0,4:127	0:0,150:3:3,0:127	0:0,216:5:5,0:127	0:0,141:4:4,0:127	0:0,116:5:5,0:127	0:0,205:5:5,0:127	0:0,255:14:14,0:127	0:0,182:5:5,0:127	0:0,255:7:7,0:127	0:0,149:5:5,0:127	0:45,191:5:4,0:127	0:0,255:9:9,0:127	0:0,160:5:5,0:127	0:0,255:7:7,0:127	0:0,255:8:8,0:127	0:0,177:4:4,0:127	0:0,255:10:10,0:127	0:0,211:6:6,0:127	0:0,183:5:5,0:127	0:0,159:5:5,0:127	0:0,255:9:9,0:127	0:0,255:17:17,0:127	0:0,185:6:6,0:127	0:0,135:4:4,0:127	0:0,228:7:7,0:127	0:0,105:3:3,0:124	0:0,37:1:1,0:56	0:0,230:6:6,0:127
var261	sacCer_chrII	174499	GAAGAAA	G	BY	W303	60	INDEL;IDV=2;IMF=0.5;DP=2707;VDB=0.046715;SGB=-33.4639;MQSB=0.990149;MQ0F=0;AC=5;AN=544;DP4=1401,1297,4,5;MQ=59	GT:PL:DP:AD:GQ	0:0,171:5:5,0:127	0:0,199:7:7,0:127	0:0,11:1:1,0:31	0:0,230:7:7,0:127	0:0,169:3:3,0:127	0:0,120:2:2,0:127	1:51,5:3:2,1:25	1:51,6:3:2,1:24	1:48,5:4:3,1:22	0:0,237:8:8,0:127	0:0,255:7:7,0:127	0:0,146:4:4,0:127	1:54,19:2:1,1:14	0:0,143:4:4,0:127	0:0,255:15:15,0:127	0:0,146:4:4,0:127	0:0,194:4:4,0:127	0:0,176:4:4,0:127	0:0,147:3:3,0:127	0:0,128:3:3,0:127	0:0,246:6:6,0:127	0:0,60:1:1,0:80	0:0,213:6:6,0:127	0:0,142:3:3,0:127	0:0,167:5:5,0:127	0:0,135:4:4,0:127	0:0,206:6:6,0:127	0:0,255:7:7,0:127	0:0,197:6:6,0:127	0:0,184:7:7,0:127	0:0,255:6:6,0:127	0:0,255:10:10,0:127	0:0,121:3:3,0:127	0:0,229:5:5,0:127	0:0,255:8:8,0:127	0:0,90:2:2,0:110	0:0,255:7:7,0:127	0:0,204:5:5,0:127	0:0,134:3:3,0:127	0:0,211:8:8,0:127
var262	sacCer_chrII	174535	C	T	BY	W303	524	DP=3906;VDB=0.0240992;SGB=64.7987;RPB=0.759178;MQB=0.999856;MQSB=0.992906;BQB=0.864738;MQ0F=0;AC=5;AN=564;DP4=915,2196,3,23;MQ=59	GT:PL:DP:AD:GQ	0:0,97:2:2,0:116	0:0,218:8:8,0:127	0:0,57:2:2,0:76	0:0,219:5:5,0:127	0:0,143:4:4,0:127	0:0,74:2:2,0:93	1:92,0:3:0,3:72	1:105,0:3:0,3:85	1:172,0:5:0,5:127	0:0,255:9:9,0:127	0:0,255:10:10,0:127	0:0,115:3:3,0:127	1:106,0:4:0,4:86	0:0,158:4:4,0:127	0:0,255:10:10,0:127	0:0,207:8:8,0:127	0:0,124:4:4,0:127	0:0,130:4:4,0:127	0:0,175:4:4,0:127	0:0,201:7:7,0:127	0:0,247:7:7,0:127	0:0,37:1:1,0:56	0:0,255:11:11,0:127	0:0,158:4:4,0:127	0:0,245:9:9,0:127	0:0,170:4:4,0:127	0:0,255:11:11,0:127	0:0,198:6:6,0:127	0:0,255:8:8,0:127	0:0,255:10:10,0:127	0:0,250:6:6,0:127	0:0,255:11:11,0:127	0:0,164:5:5,0:127	0:0,160:5:5,0:127	0:0,255:9:9,0:127	0:0,105:3:3,0:124	0:0,243:7:7,0:127	0:0,224:5:5,0:127	0:0,67:2:2,0:86	0:0,230:11:11,0:127
var263	sacCer_chrII	175160	T	A	BY	W303	810	DP=5196;VDB=0.666177;SGB=32.8281;RPB=0.987025;MQB=0.999995;MQSB=0.999512;BQB=0.931514;MQ0F=0;AC=6;AN=564;DP4=1636,1893,15,27;MQ=59	GT:PL:DP:AD:GQ	0:0,37:1:1,0:56	0:0,196:5:5,0:127	.:0,0:0:0,0:0	0:0,94:3:3,0:113	0:0,37:1:1,0:56	0:0,62:2:2,0:81	1:150,0:3:0,3:127	1:152,0:4:0,4:127	1:202,0:5:0,5:127	0:0,255:11:11,0:127	0:0,146:4:4,0:127	0:0,255:12:12,0:127	1:255,0:8:0,8:127	0:0,169:3:3,0:127	0:0,244:6:6,0:127	0:0,255:10:10,0:127	0:0,147:4:4,0:127	0:0,255:9:9,0:127	0:0,191:5:5,0:127	0:0,196:7:7,0:127	0:0,255:11:11,0:127	0:0,223:7:7,0:127	0:0,115:3:3,0:127	0:0,184:4:4,0:127	0:0,194:4:4,0:127	0:0,211:6:6,0:127	0:0,225:5:5,0:127	0:0,223:5:5,0:127	0:0,255:8:8,0:127	0:0,255:12:12,0:127	0:0,190:6:6,0:127	0:0,196:6:6,0:127	0:0,206:5:5,0:127	0:0,255:16:16,0:127	0:0,207:6:6,0:127	0:0,90:2:2,0:109	0:0,255:15:15,0:127	0:0,107:3:3,0:126	0:0,245:7:7,0:127	0:0,255:14:14,0:127
var264	sacCer_chrII	175505	C	A	BY	W303	744	DP=5758;VDB=0.190533;SGB=87.7063;RPB=0.761896;MQB=0.999998;MQSB=0.999435;BQB=0.996819;MQ0F=0;AC=5;AN=568;DP4=1630,2645,12,18;MQ=59	GT:PL:DP:AD:GQ	0:0,185:6:6,0:127	0:0,190:6:6,0:127	0:0,167:4:4,0:127	0:0,255:8:8,0:127	0:0,126:3:3,0:127	0:0,183:5:5,0:127	1:147,0:4:0,4:127	1:97,0:2:0,2:77	1:255,0:10:0,10:127	0:0,255:10:10,0:127	0:0,255:8:8,0:127	0:0,255:9:9,0:127	1:177,0:4:0,4:127	0:0,199:5:5,0:127	0:0,242:8:8,0:127	0:0,171:5:5,0:127	0:0,127:3:3,0:127	0:0,223:7:7,0:127	0:0,155:4:4,0:127	0:0,195:5:5,0:127	0:0,255:14:14,0:127	0:0,67:2:2,0:86	0:0,255:12:12,0:127	0:0,255:15:15,0:127	0:0,255:6:6,0:127	0:0,255:9:9,0:127	0:0,255:8:8,0:127	0:0,171:5:5,0:127	0:0,255:16:16,0:127	0:0,255:10:10,0:127	0:0,103:4:4,0:122	0:0,255:10:10,0:127	0:0,255:7:7,0:127	0:0,255:14:14,0:127	0:0,255:10:10,0:127	0:0,255:9:9,0:127	0:0,255:18:18,0:127	0:0,207:6:6,0:127	0:0,255:8:8,0:127	0:0,255:16:16,0:127
var265	sacCer_chrII	175526	A	G	BY	W303	750	DP=5861;VDB=0.0394114;SGB=63.2975;RPB=0.341657;MQB=0.999997;MQSB=0.999727;BQB=0.508478;MQ0F=0;AC=5;AN=563;DP4=1780,2349,13,21;MQ=59	GT:PL:DP:AD:GQ	0:0,144:4:4,0:127	0:0,182:6:6,0:127	0:0,199:6:6,0:127	0:0,255:11:11,0:127	0:0,97:2:2,0:116	0:0,182:5:5,0:127	1:192,0:5:0,5:127	1:97,0:2:0,2:77	1:255,0:9:0,9:127	0:0,248:10:10,0:127	0:0,255:9:9,0:127	0:0,213:6:6,0:127	1:152,0:4:0,4:127	0:0,177:4:4,0:127	0:0,229:7:7,0:127	0:0,158:4:4,0:127	0:0,173:5:5,0:127	0:0,255:7:7,0:127	0:0,134:3:3,0:127	0:0,195:5:5,0:127	0:0,255:14:14,0:127	0:0,37:1:1,0:56	0:0,255:11:11,0:127	0:0,255:15:15,0:127	0:0,178:4:4,0:127	0:0,255:10:10,0:127	0:0,255:8:8,0:127	0:0,144:4:4,0:127	0:0,255:13:13,0:127	0:0,255:9:9,0:127	0:0,130:4:4,0:127	0:0,218:6:6,0:127	0:0,255:6:6,0:127	0:0,255:14:14,0:127	0:0,255:9:9,0:127	0:0,255:9:9,0:127	0:0,255:15:15,0:127	0:0,207:6:6,0:127	0:0,255:7:7,0:127	0:0,255:15:15,0:127
var266	sacCer_chrII	175964	T	C	BY	W303	639	DP=5621;VDB=0.00122736;SGB=32.8271;RPB=0.94214;MQB=0.999995;MQSB=0.999543;BQB=0.0801869;MQ0F=0;AC=6;AN=565;DP4=1729,1983,22,20;MQ=59	GT:PL:DP:AD:GQ	0:0,217:6:6,0:127	0:0,255:7:7,0:127	0:0,189:4:4,0:127	0:0,255:7:7,0:127	0:0,200:7:7,0:127	0:0,115:3:3,0:127	1:201,0:6:0,6:127	1:120,0:2:0,2:100	1:173,0:6:0,6:127	0:0,255:11:11,0:127	0:0,251:7:7,0:127	0:0,252:7:7,0:127	1:94,0:3:0,3:74	0:0,255:8:8,0:127	0:0,152:4:4,0:127	0:0,255:9:9,0:127	0:0,250:7:7,0:127	0:39,203:7:6,1:127	0:0,115:3:3,0:127	0:0,135:4:4,0:127	0:0,255:12:12,0:127	0:0,242:7:7,0:127	0:0,255:15:15,0:127	0:0,194:5:5,0:127	0:0,192:5:5,0:127	0:0,255:11:11,0:127	0:0,196:5:5,0:127	0:0,150:3:3,0:127	0:0,252:7:7,0:127	0:0,255:15:15,0:127	0:0,255:8:8,0:127	0:0,255:6:6,0:127	0:0,243:7:7,0:127	0:0,255:15:15,0:127	0:0,255:9:9,0:127	0:0,85:2:2,0:104	0:0,255:13:13,0:127	0:0,183:5:5,0:127	0:0,234:5:5,0:127	0:0,255:14:14,0:127
var267	sacCer_chrII	176084	T	C	BY	W303	779	DP=4754;VDB=0.00771692;SGB=44.4754;RPB=0.995975;MQB=1;MQSB=1;BQB=0.86085;MQ0F=0;AC=6;AN=559;DP4=1645,1451,24,12;MQ=60	GT:PL:DP:AD:GQ	0:0,193:6:6,0:127	0:0,255:8:8,0:127	0:0,175:5:5,0:127	0:0,94:3:3,0:113	0:0,110:4:4,0:127	0:0,90:2:2,0:109	1:250,0:6:0,6:127	1:90,0:2:0,2:70	1:165,0:5:0,5:127	0:0,255:11:11,0:127	0:0,181:4:4,0:127	0:0,152:5:5,0:127	1:104,0:3:0,3:84	0:0,200:7:7,0:127	0:0,108:2:2,0:127	0:0,255:12:12,0:127	0:0,216:6:6,0:127	0:0,152:4:4,0:127	0:0,255:10:10,0:127	0:0,134:3:3,0:127	0:0,255:10:10,0:127	0:0,130:4:4,0:127	0:0,185:5:5,0:127	0:0,97:2:2,0:116	0:0,172:5:5,0:127	0:0,90:2:2,0:109	0:0,255:9:9,0:127	0:0,166:4:4,0:127	0:0,242:6:6,0:127	0:0,255:16:16,0:127	0:0,114:3:3,0:127	0:0,200:4:4,0:127	0:0,239:6:6,0:127	0:0,159:5:5,0:127	0:0,255:9:9,0:127	0:0,90:2:2,0:109	0:0,255:13:13,0:127	0:0,127:3:3,0:127	0:0,48:1:1,0:67	0:0,255:10:10,0:127
var268	sacCer_chrII	176261	T	C	BY	W303	679	DP=3835;VDB=0.657268;SGB=83.1941;RPB=0.400315;MQB=1;MQSB=1;BQB=0.981;MQ0F=0;AC=7;AN=548;DP4=1213,1606,19,16;MQ=60	GT:PL:DP:AD:GQ	0:0,74:2:2,0:93	0:0,153:5:5,0:127	0:0,94:3:3,0:113	0:0,134:3:3,0:127	0:0,127:3:3,0:127	0:0,127:3:3,0:127	1:165,0:6:0,6:127	1:124,0:4:0,4:104	1:255,0:9:0,9:127	0:0,255:15:15,0:127	0:0,152:4:4,0:127	0:0,84:3:3,0:103	1:74,0:2:0,2:54	0:0,182:5:5,0:127	0:0,74:2:2,0:93	0:0,255:9:9,0:127	0:0,250:7:7,0:127	0:0,136:4:4,0:127	0:0,74:2:2,0:93	0:0,255:7:7,0:127	0:0,238:8:8,0:127	0:0,229:6:6,0:127	0:0,129:4:4,0:127	0:0,90:2:2,0:109	0:0,171:5:5,0:127	0:0,255:7:7,0:127	0:0,208:8:8,0:127	0:0,215:6:6,0:127	0:0,182:6:6,0:127	0:0,255:11:11,0:127	0:0,174:5:5,0:127	0:0,224:5:5,0:127	0:0,93:3:3,0:112	0:0,255:9:9,0:127	0:0,250:7:7,0:127	0:0,37:1:1,0:56	0:0,227:7:7,0:127	0:0,183:5:5,0:127	0:0,158:4:4,0:127	0:0,255:9:9,0:127
var269	sacCer_chrII	176546	T	C	BY	W303	841	DP=5139;VDB=0.506083;SGB=64.2424;RPB=0.922061;MQB=0.99998;MQSB=0.999992;BQB=0.943223;MQ0F=0;AC=7;AN=565;DP4=1700,1973,26,20;MQ=59	GT:PL:DP:AD:GQ	0:0,115:3:3,0:127	0:0,250:7:7,0:127	.:0,0:0:0,0:0	0:0,242:7:7,0:127	0:0,190:7:7,0:127	0:0,158:4:4,0:127	1:230,0:7:0,7:127	1:140,0:4:0,4:120	1:199,0:7:0,7:127	0:0,255:13:13,0:127	0:0,160:5:5,0:127	0:0,255:10:10,0:127	1:193,0:5:0,5:127	0:0,201:6:6,0:127	0:0,193:6:6,0:127	0:0,255:8:8,0:127	0:0,152:5:5,0:127	0:0,255:8:8,0:127	0:0,127:3:3,0:127	0:0,135:4:4,0:127	0:0,149:5:5,0:127	0:0,170:5:5,0:127	0:0,255:11:11,0:127	0:0,144:4:4,0:127	0:0,196:7:7,0:127	0:0,90:2:2,0:109	0:0,236:7:7,0:127	0:0,90:2:2,0:109	0:0,127:3:3,0:127	0:0,255:9:9,0:127	0:0,199:7:7,0:127	0:0,255:9:9,0:127	0:0,225:6:6,0:127	0:0,255:19:19,0:127	0:0,255:14:14,0:127	0:0,255:7:7,0:127	0:0,255:9:9,0:127	0:0,255:8:8,0:127	0:0,115:3:3,0:127	0:0,255:14:14,0:127
var270	sacCer_chrII	176636	G	A	BY	W303	808	DP=5024;VDB=0.00101047;SGB=113.923;RPB=0.792086;MQB=1;MQSB=1;BQB=0.963948;MQ0F=0;AC=6;AN=567;DP4=2522,1225,23,14;MQ=59	GT:PL:DP:AD:GQ	.:0,0:0:0,0:0	0:0,172:5:5,0:127	0:0,37:1:1,0:56	0:0,154:7:7,0:127	0:0,92:3:3,0:111	0:0,160:5:5,0:127	1:243,0:8:0,8:127	1:228,0:6:0,6:127	1:228,0:7:0,7:127	0:0,255:14:14,0:127	0:0,255:8:8,0:127	0:0,231:7:7,0:127	1:137,0:5:0,5:117	0:0,255:10:10,0:127	0:0,208:6:6,0:127	0:0,255:9:9,0:127	0:0,152:4:4,0:127	0:0,241:7:7,0:127	0:0,181:4:4,0:127	0:0,242:7:7,0:127	0:0,255:11:11,0:127	0:0,127:3:3,0:127	0:0,255:9:9,0:127	0:0,255:10:10,0:127	0:0,92:3:3,0:111	0:0,150:5:5,0:127	0:0,239:9:9,0:127	0:0,193:6:6,0:127	0:0,172:5:5,0:127	0:0,255:13:13,0:127	0:0,67:2:2,0:86	0:0,255:11:11,0:127	0:0,255:8:8,0:127	0:0,255:16:16,0:127	0:0,208:8:8,0:127	0:0,255:9:9,0:127	0:0,255:8:8,0:127	0:0,255:10:10,0:127	0:0,255:9:9,0:127	0:0,255:16:16,0:127
var271	sacCer_chrII	177287	C	G	BY	W303	999	DP=8193;VDB=0.969325;SGB=183.797;RPB=1;MQB=0.999997;MQSB=0.999803;BQB=0.723028;MQ0F=0;AC=6;AN=572;DP4=3318,2629,38,28;MQ=59	GT:PL:DP:AD:GQ	0:0,201:6:6,0:127	0:0,255:12:12,0:127	0:0,105:3:3,0:124	0:0,255:9:9,0:127	0:0,128:3:3,0:127	0:0,175:6:6,0:127	1:255,0:16:0,16:127	1:143,21:5:1,4:102	1:195,0:6:0,6:127	0:0,255:19:19,0:127	0:0,255:14:14,0:127	0:0,255:10:10,0:127	1:255,0:8:0,8:127	0:0,255:8:8,0:127	0:0,255:13:13,0:127	0:0,255:14:14,0:127	0:0,191:5:5,0:127	0:0,255:8:8,0:127	0:0,255:11:11,0:127	0:0,255:9:9,0:127	0:0,255:14:14,0:127	0:0,148:5:5,0:127	0:0,255:15:15,0:127	0:0,255:9:9,0:127	0:0,243:7:7,0:127	0:0,255:11:11,0:127	0:0,255:17:17,0:127	0:0,124:4:4,0:127	0:0,255:20:20,0:127	0:0,255:19:19,0:127	0:0,255:18:18,0:127	0:0,236:9:9,0:127	0:0,255:14:14,0:127	0:0,255:21:21,0:127	0:0,255:14:14,0:127	0:0,173:5:5,0:127	0:0,255:16:16,0:127	0:0,255:12:12,0:127	0:0,255:12:12,0:127	0:0,255:24:24,0:127
var272	sacCer_chrII	177793	G	A	BY	W303	934	DP=6834;VDB=0.907922;SGB=124.414;RPB=0.685974;MQB=0.999997;MQSB=0.999605;BQB=0.00829289;MQ0F=0;AC=5;AN=569;DP4=2199,3121,25,27;MQ=59	GT:PL:DP:AD:GQ	0:0,180:6:6,0:127	0:0,255:11:11,0:127	0:0,255:8:8,0:127	0:0,166:4:4,0:127	0:0,172:5:5,0:127	0:0,105:3:3,0:124	1:225,0:7:0,7:127	1:178,0:6:0,6:127	1:255,0:10:0,10:127	0:0,255:20:20,0:127	0:0,255:9:9,0:127	0:0,255:14:13,1:127	1:197,0:6:0,6:127	0:0,255:11:11,0:127	0:0,255:14:14,0:127	0:0,255:16:16,0:127	0:0,248:8:8,0:127	0:0,207:6:6,0:127	0:0,136:4:4,0:127	0:0,255:12:12,0:127	0:0,255:12:12,0:127	0:0,232:8:8,0:127	0:0,247:9:9,0:127	0:0,255:11:11,0:127	0:0,213:6:6,0:127	0:0,250:9:9,0:127	0:0,243:9:9,0:127	0:0,255:12:12,0:127	0:0,202:6:6,0:127	0:0,255:16:15,0:127	0:0,255:10:10,0:127	0:0,250:7:7,0:127	0:0,255:18:18,0:127	0:0,255:18:18,0:127	0:0,255:13:13,0:127	0:0,220:7:7,0:127	0:0,255:19:19,0:127	0:0,255:13:13,0:127	0:0,255:9:9,0:127	0:0,255:15:15,0:127
var273	sacCer_chrII	178099	A	G	BY	W303	741	DP=5456;VDB=0.160492;SGB=14.7127;RPB=0.317401;MQB=0.999996;MQSB=0.999745;BQB=0.585661;MQ0F=0;AC=6;AN=567;DP4=2296,1494,21,15;MQ=59	GT:PL:DP:AD:GQ	0:0,183:5:5,0:127	0:0,255:9:9,0:127	0:0,150:3:3,0:127	0:0,151:3:3,0:127	0:0,134:3:3,0:127	0:0,94:3:3,0:113	1:158,0:3:0,3:127	1:166,0:4:0,4:127	1:250,0:7:0,7:127	0:0,255:16:16,0:127	0:0,92:3:3,0:111	0:0,241:7:7,0:127	1:181,0:4:0,4:127	0:0,172:5:5,0:127	0:7,248:10:9,0:127	0:0,255:11:11,0:127	0:0,223:8:8,0:127	0:0,37:1:1,0:56	0:0,129:5:5,0:127	0:0,124:4:4,0:127	0:0,97:2:2,0:116	0:0,93:3:3,0:112	0:0,211:6:6,0:127	0:0,255:12:12,0:127	0:0,152:4:4,0:127	0:0,110:2:2,0:127	0:0,255:8:8,0:127	0:0,170:3:3,0:127	0:0,255:10:10,0:127	0:0,255:13:13,0:127	0:0,204:5:5,0:127	0:0,255:8:8,0:127	0:0,193:5:5,0:127	0:0,255:19:19,0:127	0:0,218:7:7,0:127	0:0,255:7:7,0:127	0:0,255:14:14,0:127	0:0,255:9:9,0:127	0:0,243:9:9,0:127	0:0,255:11:11,0:127
var274	sacCer_chrII	178447	A	G	BY	W303	677	DP=6385;VDB=0.705105;SGB=44.9934;RPB=0.996335;MQB=0.999929;MQSB=0.998859;BQB=0.882033;MQ0F=0;AC=5;AN=571;DP4=1886,2648,16,23;MQ=59	GT:PL:DP:AD:GQ	0:0,117:3:3,0:127	0:0,255:14:14,0:127	0:0,255:7:7,0:127	0:0,187:5:5,0:127	0:0,74:2:2,0:93	0:0,255:9:9,0:127	1:105,0:3:0,3:85	1:242,0:6:0,6:127	1:124,0:4:0,4:104	0:0,255:13:13,0:127	0:0,219:7:7,0:127	0:0,255:9:9,0:127	1:255,0:9:0,9:127	0:0,255:11:11,0:127	0:0,184:6:6,0:127	0:0,255:8:8,0:127	0:0,255:8:8,0:127	0:0,251:7:7,0:127	0:0,207:5:5,0:127	0:0,255:10:10,0:127	0:0,130:4:4,0:127	0:0,221:6:6,0:127	0:0,202:6:6,0:127	0:0,255:8:8,0:127	0:0,226:6:6,0:127	0:0,255:8:8,0:127	0:0,255:9:9,0:127	0:0,255:9:9,0:127	0:0,203:5:5,0:127	0:0,255:16:16,0:127	0:0,255:9:9,0:127	0:0,255:15:15,0:127	0:0,255:10:10,0:127	0:0,255:18:18,0:127	0:0,255:9:9,0:127	0:0,255:11:11,0:127	0:0,255:13:13,0:127	0:0,198:7:7,0:127	0:0,152:5:5,0:127	0:0,255:26:26,0:127
var275	sacCer_chrII	178930	C	T	BY	W303	999	DP=7115;VDB=0.153063;SGB=139.18;RPB=0.0648287;MQB=0.999972;MQSB=0.99965;BQB=0.88385;MQ0F=0;AC=6;AN=572;DP4=2456,2354,26,23;MQ=59	GT:PL:DP:AD:GQ	0:0,212:6:6,0:127	0:0,255:11:11,0:127	0:0,205:5:5,0:127	0:0,255:8:8,0:127	0:0,224:5:5,0:127	0:0,90:2:2,0:109	1:209,0:5:0,5:127	1:175,0:4:0,4:127	1:248,0:8:0,8:127	0:0,255:22:22,0:127	0:0,255:8:8,0:127	0:0,255:14:14,0:127	1:255,0:11:0,11:127	0:0,181:5:5,0:127	0:0,246:8:8,0:127	0:0,254:8:8,0:127	0:0,134:3:3,0:127	0:0,90:2:2,0:109	0:0,255:9:9,0:127	0:0,215:5:5,0:127	0:0,255:12:12,0:127	0:0,202:6:6,0:127	0:0,255:12:12,0:127	0:0,255:9:9,0:127	0:0,252:7:7,0:127	0:0,255:8:8,0:127	0:0,255:14:14,0:127	0:0,223:8:8,0:127	0:0,255:11:11,0:127	0:0,255:20:20,0:127	0:0,255:10:10,0:127	0:0,255:8:8,0:127	0:0,255:9:9,0:127	0:0,255:24:24,0:127	0:0,208:6:6,0:127	0:0,255:11:11,0:127	0:0,255:24:24,0:127	0:0,254:7:7,0:127	0:0,158:4:4,0:127	0:0,255:23:23,0:127
var276	sacCer_chrII	179110	G	A	BY	W303	712	DP=5855;VDB=0.783805;SGB=89.6276;RPB=0.323068;MQB=0.999989;MQSB=0.999998;BQB=0.968744;MQ0F=0;AC=7;AN=570;DP4=2040,2185,12,20;MQ=59	GT:PL:DP:AD:GQ	0:0,225:6:6,0:127	0:0,255:10:10,0:127	0:0,143:4:4,0:127	0:0,250:8:8,0:127	0:0,181:4:4,0:127	0:0,127:3:3,0:127	1:253,0:6:0,6:127	1:153,0:4:0,4:127	1:173,0:4:0,4:127	0:0,255:16:16,0:127	0:0,181:4:4,0:127	0:0,226:6:6,0:127	1:148,0:4:0,4:127	0:0,255:7:7,0:127	0:0,158:4:4,0:127	0:0,255:12:12,0:127	0:0,36:1:1,0:55	0:0,152:4:4,0:127	0:0,251:7:7,0:127	0:0,255:8:8,0:127	0:0,255:10:10,0:127	0:0,127:3:3,0:127	0:0,92:3:3,0:111	0:0,255:8:8,0:127	0:0,255:9:9,0:127	0:0,255:8:8,0:127	0:0,255:9:9,0:127	0:0,195:7:7,0:127	0:0,255:18:18,0:127	0:0,255:22:22,0:127	0:0,105:3:3,0:124	0:0,255:10:10,0:127	0:0,222:6:6,0:127	0:0,255:20:20,0:127	0:0,255:9:9,0:127	0:0,92:3:3,0:111	0:0,255:9:9,0:127	0:0,241:7:7,0:127	0:0,226:7:7,0:127	0:0,255:14:14,0:127
var277	sacCer_chrII	179146	G	A	BY	W303	631	DP=5241;VDB=0.362992;SGB=45.0793;RPB=0.726064;MQB=0.999997;MQSB=0.999635;BQB=0.753555;MQ0F=0;AC=5;AN=570;DP4=1856,1971,14,18;MQ=59	GT:PL:DP:AD:GQ	0:0,205:5:5,0:127	0:0,248:8:8,0:127	0:0,183:5:5,0:127	0:0,251:7:7,0:127	0:0,105:3:3,0:124	0:0,37:1:1,0:56	1:143,0:5:0,5:123	1:128,0:3:0,3:108	1:181,0:4:0,4:127	0:0,255:12:12,0:127	0:0,134:4:4,0:127	0:0,255:7:7,0:127	1:175,0:5:0,5:127	0:0,255:8:8,0:127	0:0,67:2:2,0:86	0:0,255:14:14,0:127	0:0,37:1:1,0:56	0:0,160:5:5,0:127	0:0,221:7:7,0:127	0:0,255:9:9,0:127	0:0,255:12:12,0:127	0:0,146:4:4,0:127	0:0,129:5:5,0:127	0:0,230:6:6,0:127	0:0,255:7:7,0:127	0:0,255:8:8,0:127	0:0,255:9:9,0:127	0:0,203:5:5,0:127	0:0,255:14:14,0:127	0:12,255:16:15,1:127	0:0,74:2:2,0:93	0:0,255:11:11,0:127	0:0,161:5:5,0:127	0:0,255:17:17,0:127	0:0,255:10:10,0:127	0:0,141:4:4,0:127	0:0,255:11:11,0:127	0:0,244:6:6,0:127	0:0,105:3:3,0:124	0:0,255:9:9,0:127
var278	sacCer_chrII	179233	T	C	BY	W303	460	DP=4753;VDB=0.99443;SGB=6.7153;RPB=0.994807;MQB=0.999962;MQSB=0.996914;BQB=0.447281;MQ0F=0;AC=5;AN=569;DP4=1628,1961,17,20;MQ=59	GT:PL:DP:AD:GQ	0:0,135:4:4,0:127	0:0,164:5:5,0:127	0:0,255:6:6,0:127	0:0,150:3:3,0:127	0:0,130:4:4,0:127	0:0,115:3:3,0:127	1:62,0:2:0,2:42	1:130,0:4:0,4:110	1:138,0:4:0,4:118	0:0,255:13:12,1:127	0:0,206:5:5,0:127	0:0,255:11:11,0:127	1:205,0:6:0,6:127	0:0,128:3:3,0:127	0:0,116:3:3,0:127	0:0,255:10:10,0:127	0:0,67:2:2,0:86	0:0,184:5:5,0:127	0:0,115:3:3,0:127	0:0,255:11:11,0:127	0:0,200:7:7,0:127	0:0,130:4:4,0:127	0:0,152:4:4,0:127	0:0,206:5:5,0:127	0:0,255:9:9,0:127	0:0,130:4:4,0:127	0:0,255:7:7,0:127	0:0,155:4:4,0:127	0:0,255:8:8,0:127	0:0,255:18:18,0:127	0:0,90:2:2,0:109	0:0,255:11:11,0:127	0:0,153:4:4,0:127	0:0,255:15:15,0:127	0:0,255:10:10,0:127	0:0,128:3:3,0:127	0:0,251:7:7,0:127	0:0,202:5:5,0:127	0:0,237:6:6,0:127	0:0,255:14:14,0:127
var279	sacCer_chrII	179248	A	G	BY	W303	420	DP=4667;VDB=0.98824;SGB=19.8657;RPB=0.996543;MQB=0.999965;MQSB=0.999635;BQB=0.608507;MQ0F=0;AC=5;AN=569;DP4=1679,1770,15,16;MQ=59	GT:PL:DP:AD:GQ	0:0,133:4:4,0:127	0:0,236:7:7,0:127	0:0,244:5:5,0:127	0:0,73:2:2,0:92	0:0,105:3:3,0:124	0:0,115:3:3,0:127	1:57,0:2:0,2:37	1:128,0:3:0,3:108	1:115,0:3:0,3:95	0:0,255:14:14,0:127	0:0,250:7:7,0:127	0:0,255:13:13,0:127	1:205,0:7:0,7:127	0:0,153:4:4,0:127	0:0,128:3:3,0:127	0:0,255:9:9,0:127	0:0,67:2:2,0:86	0:0,162:5:5,0:127	0:0,175:4:4,0:127	0:0,255:9:9,0:127	0:0,135:4:4,0:127	0:0,105:3:3,0:124	0:0,175:4:4,0:127	0:0,226:6:6,0:127	0:0,255:9:9,0:127	0:0,94:3:3,0:113	0:0,177:4:4,0:127	0:0,90:2:2,0:109	0:0,255:10:10,0:127	0:0,255:18:18,0:127	0:0,104:3:3,0:123	0:0,255:12:12,0:127	0:0,153:4:4,0:127	0:0,255:15:15,0:127	0:0,255:11:11,0:127	0:0,97:2:2,0:116	0:0,243:7:7,0:127	0:0,192:5:5,0:127	0:0,225:6:6,0:127	0:6,255:14:13,1:127
var280	sacCer_chrII	179257	C	T	BY	W303	472	DP=5238;VDB=0.979053;SGB=75.2462;RPB=0.265992;MQB=0.999989;MQSB=0.999993;BQB=0.0325016;MQ0F=0;AC=5;AN=571;DP4=2154,1871,17,13;MQ=59	GT:PL:DP:AD:GQ	0:0,153:4:4,0:127	0:0,255:9:9,0:127	0:0,244:5:5,0:127	0:0,82:3:3,0:102	0:0,94:3:3,0:114	0:0,115:3:3,0:127	1:90,0:3:0,3:69	1:128,0:3:0,3:107	1:103,20:4:1,3:62	0:0,255:17:17,0:127	0:0,255:9:9,0:127	0:0,255:16:16,0:127	1:255,0:11:0,11:127	0:0,153:4:4,0:127	0:0,158:4:4,0:127	0:0,255:8:8,0:127	0:0,92:3:3,0:112	0:0,158:4:4,0:127	0:0,181:5:5,0:127	0:0,246:7:7,0:127	0:0,199:7:7,0:127	0:0,202:6:6,0:127	0:0,175:4:4,0:127	0:0,255:9:9,0:127	0:0,255:9:9,0:127	0:0,104:3:3,0:124	0:0,152:4:4,0:127	0:0,129:4:4,0:127	0:0,255:12:12,0:127	0:0,255:19:19,0:127	0:0,129:4:4,0:127	0:0,255:15:15,0:127	0:0,228:7:7,0:127	0:0,255:17:17,0:127	0:0,255:11:11,0:127	0:0,97:2:2,0:117	0:0,255:8:8,0:127	0:0,183:5:5,0:127	0:0,227:6:6,0:127	0:0,255:15:15,0:127
var281	sacCer_chrII	179266	A	G	BY	W303	647	DP=4742;VDB=0.393884;SGB=50.1579;RPB=0.645929;MQB=0.999996;MQSB=0.999708;BQB=0.885855;MQ0F=0;AC=5;AN=567;DP4=2077,1435,21,13;MQ=59	GT:PL:DP:AD:GQ	0:0,48:1:1,0:67	0:0,252:8:8,0:127	0:0,224:5:5,0:127	0:0,127:3:3,0:127	0:0,94:3:3,0:113	0:0,115:3:3,0:127	1:115,0:3:0,3:95	1:128,0:3:0,3:108	1:148,0:4:0,4:127	0:0,255:13:13,0:127	0:0,131:5:5,0:127	0:1,255:12:11,0:127	1:255,0:10:0,10:127	0:0,105:3:3,0:124	0:0,158:4:4,0:127	0:0,203:6:6,0:127	0:0,107:3:3,0:126	0:0,208:6:6,0:127	0:0,164:5:5,0:127	0:0,219:7:7,0:127	0:0,213:7:7,0:127	0:0,255:9:9,0:127	0:0,150:3:3,0:127	0:0,255:10:10,0:127	0:0,120:4:4,0:127	0:0,104:3:3,0:123	0:0,127:3:3,0:127	0:0,163:4:4,0:127	0:0,255:9:9,0:127	0:0,255:10:10,0:127	0:0,140:5:5,0:127	0:0,255:16:16,0:127	0:0,192:7:7,0:127	0:0,255:15:15,0:127	0:0,255:7:7,0:127	0:0,97:2:2,0:116	0:0,193:6:6,0:127	0:0,174:5:5,0:127	0:0,116:3:3,0:127	0:0,255:17:17,0:127
var282	sacCer_chrII	180070	T	G	BY	W303	405	DP=3633;VDB=0.278583;SGB=41.379;RPB=0.474085;MQB=0.999997;MQSB=0.998814;BQB=0.856018;MQ0F=0;AC=5;AN=550;DP4=876,2045,8,11;MQ=59	GT:PL:DP:AD:GQ	0:0,183:5:5,0:127	0:0,67:2:2,0:86	0:0,105:3:3,0:124	0:0,84:3:3,0:103	0:0,37:1:1,0:56	0:0,214:5:5,0:127	1:185,0:6:0,6:127	1:67,0:2:0,2:47	1:37,0:1:0,1:17	0:0,255:10:10,0:127	0:0,105:3:3,0:124	0:0,221:8:8,0:127	1:224,0:6:0,6:127	0:0,161:6:6,0:127	0:0,92:3:3,0:111	0:0,104:3:3,0:123	0:0,33:1:1,0:52	0:0,130:4:4,0:127	0:0,92:3:3,0:111	0:0,130:4:4,0:127	0:0,175:4:4,0:127	0:0,25:1:1,0:44	0:0,200:7:7,0:127	0:0,90:2:2,0:109	0:0,127:3:3,0:127	0:0,67:2:2,0:86	0:0,117:3:3,0:127	0:0,248:8:8,0:127	0:0,169:6:6,0:127	0:0,235:10:10,0:127	0:0,129:5:5,0:127	0:0,90:2:2,0:109	0:0,230:7:7,0:127	0:0,135:4:4,0:127	0:0,227:7:7,0:127	.:0,0:0:0,0:0	0:0,255:13:13,0:127	0:0,57:2:2,0:76	0:0,67:2:2,0:86	0:0,214:6:6,0:127
var283	sacCer_chrII	180168	A	G	BY	W303	999	DP=4750;VDB=0.0482757;SGB=91.3207;RPB=0.10393;MQB=0.999896;MQSB=0.994479;BQB=0.933081;MQ0F=0;AC=6;AN=559;DP4=1350,1819,18,26;MQ=59	GT:PL:DP:AD:GQ	0:0,225:6:6,0:127	0:0,115:3:3,0:127	0:0,225:5:5,0:127	0:0,255:9:9,0:127	0:0,171:4:4,0:127	0:0,177:4:4,0:127	1:195,0:5:0,5:127	1:205,0:6:0,6:127	1:235,0:6:0,6:127	0:0,255:7:7,0:127	0:0,186:6:6,0:127	0:0,255:15:15,0:127	1:255,0:7:0,7:127	0:0,169:3:3,0:127	0:0,216:5:5,0:127	0:0,255:7:7,0:127	0:0,37:1:1,0:56	0:0,60:1:1,0:79	0:0,90:2:2,0:109	0:0,255:9:9,0:127	0:0,146:4:4,0:127	0:0,175:4:4,0:127	0:0,255:10:10,0:127	0:0,155:4:4,0:127	0:0,37:1:1,0:56	0:0,175:4:4,0:127	0:0,127:3:3,0:127	0:0,255:12:12,0:127	0:0,255:11:11,0:127	0:0,255:8:8,0:127	0:0,172:6:6,0:127	0:0,195:5:5,0:127	0:0,255:8:8,0:127	0:0,255:8:8,0:127	0:0,255:12:12,0:127	0:0,150:3:3,0:127	0:12,255:12:11,1:127	0:0,144:4:4,0:127	0:0,230:6:6,0:127	0:0,255:12:12,0:127
var284	sacCer_chrII	180244	T	C	BY	W303	855	DP=4793;VDB=0.84927;SGB=78.8186;RPB=0.733695;MQB=0.999994;MQSB=0.99953;BQB=0.791911;MQ0F=0;AC=6;AN=562;DP4=1627,1743,22,21;MQ=59	GT:PL:DP:AD:GQ	0:0,223:7:7,0:127	0:0,181:4:4,0:127	0:0,183:5:5,0:127	0:0,255:7:7,0:127	0:0,171:4:4,0:127	0:0,138:3:3,0:127	1:200,0:7:0,7:127	1:90,0:2:0,2:71	1:255,0:9:0,9:127	0:0,255:10:10,0:127	0:0,166:5:5,0:127	0:0,255:9:9,0:127	1:173,0:4:0,4:127	0:0,211:5:5,0:127	0:0,230:7:7,0:127	0:0,255:11:11,0:127	0:0,104:3:3,0:122	0:0,170:4:4,0:127	0:0,153:4:4,0:127	0:0,105:3:3,0:123	0:0,151:3:3,0:127	0:0,143:4:4,0:127	0:0,255:9:9,0:127	0:0,224:5:5,0:127	.:0,0:0:0,0:0	0:0,255:6:6,0:127	0:0,105:3:3,0:123	0:0,255:8:8,0:127	0:0,255:10:10,0:127	0:0,255:8:8,0:127	0:0,150:5:5,0:127	0:0,221:6:6,0:127	0:0,198:7:7,0:127	0:0,255:11:11,0:127	0:0,245:8:8,0:127	0:0,209:4:4,0:127	0:0,255:6:6,0:127	0:0,172:5:5,0:127	0:0,248:8:8,0:127	0:0,255:12:12,0:127
var285	sacCer_chrII	180298	C	T	BY	W303	911	DP=4691;VDB=0.779916;SGB=120.007;RPB=0.987567;MQB=0.999995;MQSB=0.999035;BQB=0.482878;MQ0F=0;AC=6;AN=562;DP4=2435,1063,26,17;MQ=59	GT:PL:DP:AD:GQ	0:0,129:4:4,0:127	0:0,195:5:5,0:127	0:0,191:6:6,0:127	0:0,92:3:3,0:111	0:0,104:3:3,0:123	.:0,0:0:0,0:0	1:254,0:8:0,8:127	1:200,0:4:0,4:127	1:255,0:11:0,11:127	0:0,255:11:11,0:127	0:0,193:6:6,0:127	0:0,255:9:9,0:127	1:216,0:7:0,7:127	0:0,151:3:3,0:127	0:0,152:4:4,0:127	0:0,255:9:9,0:127	0:0,115:3:3,0:127	0:0,195:5:5,0:127	0:0,104:3:3,0:123	0:0,175:4:4,0:127	0:0,187:5:5,0:127	0:0,151:4:4,0:127	0:0,255:13:13,0:127	0:0,115:3:3,0:127	0:0,92:3:3,0:111	0:0,255:9:9,0:127	0:0,140:4:4,0:127	0:0,255:7:7,0:127	0:0,255:9:9,0:127	0:0,255:8:8,0:127	0:0,228:7:7,0:127	0:0,171:6:6,0:127	0:0,202:6:6,0:127	0:0,253:11:11,0:127	0:0,255:12:12,0:127	0:0,173:4:4,0:127	0:0,255:6:6,0:127	0:0,92:3:3,0:111	0:0,188:6:6,0:127	0:0,255:14:14,0:127
var286	sacCer_chrII	180312	C	T	BY	W303	999	DP=4871;VDB=0.197847;SGB=98.9153;RPB=0.992292;MQB=0.999995;MQSB=0.999803;BQB=0.973345;MQ0F=0;AC=6;AN=563;DP4=2425,1154,28,15;MQ=59	GT:PL:DP:AD:GQ	0:0,135:4:4,0:127	0:0,195:5:5,0:127	0:0,184:5:5,0:127	0:0,92:3:3,0:111	0:0,104:3:3,0:123	0:0,37:1:1,0:56	1:255,0:7:0,7:127	1:244,0:6:0,6:127	1:228,0:10:0,10:127	0:0,255:11:11,0:127	0:0,202:6:6,0:127	0:0,255:11:11,0:127	1:193,0:5:0,5:127	0:0,171:4:4,0:127	0:0,135:4:4,0:127	0:0,255:9:9,0:127	0:0,115:3:3,0:127	0:0,219:5:5,0:127	0:0,104:3:3,0:123	0:0,195:5:5,0:127	0:0,201:5:5,0:127	0:0,205:5:5,0:127	0:0,255:13:13,0:127	0:0,45:2:2,0:64	0:0,92:3:3,0:111	0:0,255:7:7,0:127	0:0,183:5:5,0:127	0:0,225:7:7,0:127	0:0,255:10:10,0:127	0:0,255:11:11,0:127	0:0,250:8:8,0:127	0:0,214:5:5,0:127	0:0,202:6:6,0:127	0:0,255:11:11,0:127	0:0,255:11:11,0:127	0:0,173:4:4,0:127	0:0,255:7:7,0:127	0:0,136:4:4,0:127	0:0,201:7:7,0:127	0:0,255:14:14,0:127
var287	sacCer_chrII	180372	T	A	BY	W303	920	DP=5083;VDB=0.179186;SGB=113.327;RPB=0.552279;MQB=1;MQSB=1;BQB=0.593825;MQ0F=0;AC=7;AN=560;DP4=1905,1545,25,19;MQ=60	GT:PL:DP:AD:GQ	0:0,94:3:3,0:113	0:0,179:5:5,0:127	0:0,172:5:5,0:127	0:0,66:2:2,0:85	0:0,104:3:3,0:123	0:0,37:1:1,0:56	1:205,0:6:0,6:127	1:158,0:4:0,4:127	1:255,0:13:0,13:127	0:0,255:10:10,0:127	0:0,164:5:5,0:127	0:0,255:12:12,0:127	1:152,0:6:0,6:127	0:0,206:5:5,0:127	0:0,67:2:2,0:86	0:0,142:5:5,0:127	0:0,208:5:5,0:127	0:0,110:2:2,0:127	0:0,160:5:5,0:127	0:0,235:6:6,0:127	0:0,230:6:6,0:127	0:0,214:5:5,0:127	0:0,255:11:11,0:127	0:0,60:1:1,0:79	0:0,205:5:5,0:127	0:0,252:6:6,0:127	0:0,136:4:4,0:127	0:0,214:5:5,0:127	0:0,255:11:11,0:127	0:0,255:11:11,0:127	0:0,205:6:6,0:127	0:0,249:6:6,0:127	0:0,248:8:8,0:127	0:0,255:10:10,0:127	0:0,255:8:8,0:127	0:0,97:2:2,0:116	0:0,255:7:7,0:127	0:0,130:3:3,0:127	0:0,221:6:6,0:127	0:0,255:13:13,0:127
var288	sacCer_chrII	180379	A	G	BY	W303	999	DP=5388;VDB=0.329602;SGB=120.485;RPB=0.58959;MQB=0.99998;MQSB=0.998651;BQB=0.304605;MQ0F=0;AC=7;AN=558;DP4=2003,1680,24,21;MQ=59	GT:PL:DP:AD:GQ	0:0,93:3:3,0:112	0:0,158:4:4,0:127	0:0,191:5:5,0:127	0:0,37:1:1,0:56	0:0,104:3:3,0:123	0:0,37:1:1,0:56	1:205,0:6:0,6:127	1:205,0:5:0,5:127	1:255,0:12:0,12:127	0:0,255:10:10,0:127	0:0,219:7:7,0:127	0:0,255:12:12,0:127	1:159,0:6:0,6:127	0:0,196:5:5,0:127	0:0,25:1:1,0:44	0:0,156:5:5,0:127	0:0,208:5:5,0:127	0:0,152:4:4,0:127	0:0,159:5:5,0:127	0:0,248:7:7,0:127	0:0,201:6:6,0:127	0:0,186:4:4,0:127	0:0,255:9:9,0:127	0:0,127:3:3,0:127	0:0,182:5:5,0:127	0:0,214:6:6,0:127	0:0,107:3:3,0:126	0:0,255:7:7,0:127	0:0,255:12:12,0:127	0:0,255:11:11,0:127	0:0,243:7:7,0:127	0:0,249:6:6,0:127	0:0,255:9:9,0:127	0:0,255:11:11,0:127	0:0,255:7:7,0:127	0:0,127:3:3,0:127	0:0,255:8:8,0:127	0:0,171:4:4,0:127	0:0,246:7:7,0:127	0:0,255:13:13,0:127
var289	sacCer_chrII	180607	G	A	BY	W303	610	DP=4379;VDB=0.317779;SGB=74.8173;RPB=0.967792;MQB=0.999995;MQSB=0.999609;BQB=0.970991;MQ0F=0;AC=7;AN=556;DP4=1357,1685,10,20;MQ=59	GT:PL:DP:AD:GQ	0:0,230:7:7,0:127	0:0,255:10:10,0:127	0:0,158:4:4,0:127	0:0,107:3:3,0:126	0:0,37:1:1,0:56	0:0,127:3:3,0:127	1:255,0:7:0,7:127	.:0,0:0:0,0:0	1:146,0:5:0,5:126	0:0,255:7:7,0:127	0:0,234:8:8,0:127	0:0,254:7:7,0:127	1:135,4:6:1,5:111	0:0,160:5:5,0:127	0:0,244:5:5,0:127	0:0,175:4:4,0:127	0:0,76:3:3,0:95	0:0,255:8:8,0:127	0:0,175:5:5,0:127	0:0,215:6:6,0:127	0:0,128:3:3,0:127	0:0,67:2:2,0:86	0:0,227:6:6,0:127	0:0,143:5:5,0:127	0:0,181:4:4,0:127	0:0,230:6:6,0:127	0:0,237:8:8,0:127	0:0,100:2:2,0:119	0:0,255:7:7,0:127	0:0,255:8:8,0:127	0:0,250:7:7,0:127	0:0,225:5:5,0:127	0:0,158:4:4,0:127	0:0,74:2:2,0:93	0:0,190:4:4,0:127	0:0,236:6:6,0:127	0:0,255:10:10,0:127	0:0,255:10:10,0:127	0:0,255:9:9,0:127	0:0,255:9:9,0:127
var290	sacCer_chrII	181279	C	T	BY	W303	814	DP=7342;VDB=3.15131e-10;SGB=168.183;RPB=0.586931;MQB=1;MQSB=1;BQB=0.813802;MQ0F=0;AC=6;AN=571;DP4=3036,2300,28,25;MQ=60	GT:PL:DP:AD:GQ	0:0,239:7:7,0:127	0:0,255:11:11,0:127	0:0,255:10:10,0:127	0:0,150:3:3,0:127	0:0,237:7:7,0:127	0:0,255:11:11,0:127	1:255,0:17:0,17:127	1:151,0:5:0,5:127	1:214,0:5:0,5:127	0:0,255:24:24,0:127	0:0,255:11:11,0:127	0:0,255:18:18,0:127	1:255,0:10:0,10:127	0:0,255:11:11,0:127	0:0,182:6:6,0:127	0:0,255:10:10,0:127	0:0,255:7:7,0:127	0:0,174:5:5,0:127	0:0,167:4:4,0:127	0:0,171:4:4,0:127	0:0,255:11:11,0:127	0:0,234:9:9,0:127	0:0,255:11:11,0:127	0:0,255:12:12,0:127	0:0,214:7:7,0:127	0:0,255:10:10,0:127	0:0,255:12:12,0:127	0:0,242:7:7,0:127	0:0,255:11:11,0:127	0:0,255:21:21,0:127	0:0,255:9:9,0:127	0:0,255:8:8,0:127	0:0,255:14:14,0:127	0:0,255:18:18,0:127	0:0,255:16:16,0:127	0:0,124:4:4,0:127	0:0,255:12:12,0:127	0:0,255:8:8,0:127	0:0,241:7:7,0:127	0:0,255:18:18,0:127
var291	sacCer_chrII	181302	A	G	BY	W303	875	DP=7098;VDB=1.75515e-13;SGB=84.315;RPB=0.0967175;MQB=1;MQSB=1;BQB=0.967821;MQ0F=0;AC=5;AN=572;DP4=2728,2415,33,32;MQ=60	GT:PL:DP:AD:GQ	0:0,229:7:7,0:127	0:0,255:10:10,0:127	0:0,255:10:10,0:127	0:0,90:2:2,0:109	0:0,245:7:7,0:127	0:0,255:8:8,0:127	1:255,0:16:0,16:127	1:161,0:5:0,5:127	1:244,0:6:0,6:127	0:0,255:24:24,0:127	0:0,255:9:9,0:127	0:0,255:19:19,0:127	1:255,0:11:0,11:127	0:0,255:10:10,0:127	0:0,179:6:6,0:127	0:0,255:10:10,0:127	0:0,251:7:7,0:127	0:22,144:5:4,1:127	0:0,152:4:4,0:127	0:0,171:4:4,0:127	0:0,255:14:14,0:127	0:0,255:11:11,0:127	0:0,255:11:11,0:127	0:0,255:14:14,0:127	0:0,240:8:8,0:127	0:0,255:11:11,0:127	0:0,255:12:12,0:127	0:0,248:8:8,0:127	0:0,255:9:9,0:127	0:0,255:20:20,0:127	0:0,255:12:12,0:127	0:0,255:10:10,0:127	0:0,255:14:14,0:127	0:0,255:19:18,0:127	0:0,255:19:19,0:127	0:0,135:4:4,0:127	0:0,255:11:11,0:127	0:0,234:7:7,0:127	0:0,202:5:5,0:127	0:0,255:17:17,0:127
var292	sacCer_chrII	181425	A	C	BY	W303	958	DP=9400;VDB=1.24036e-05;SGB=42.4921;RPB=0.312419;MQB=0.99999;MQSB=0.999452;BQB=0.16211;MQ0F=0;AC=5;AN=570;DP4=2359,4005,24,46;MQ=59	GT:PL:DP:AD:GQ	0:0,97:2:2,0:117	0:0,255:14:14,0:127	0:0,195:6:6,0:127	0:0,255:8:8,0:127	0:0,182:5:5,0:127	0:0,255:7:7,0:127	1:255,15:15:1,14:127	1:169,0:6:0,6:127	1:255,0:10:0,10:127	0:0,255:29:29,0:127	0:15,255:15:14,0:127	0:0,255:17:17,0:127	1:255,0:10:0,10:127	0:0,255:10:10,0:127	0:0,255:19:19,0:127	0:0,255:13:13,0:127	0:0,152:4:4,0:127	0:0,221:6:6,0:127	0:0,249:6:6,0:127	0:0,255:12:12,0:127	0:0,255:16:16,0:127	0:0,255:15:15,0:127	0:0,255:16:16,0:127	0:0,255:18:18,0:127	0:0,255:8:8,0:127	0:0,255:15:15,0:127	0:0,255:13:13,0:127	0:0,255:15:15,0:127	0:0,255:15:15,0:127	0:0,255:24:24,0:127	0:0,255:15:15,0:127	0:0,255:14:14,0:127	0:0,255:10:10,0:127	0:0,255:22:22,0:127	0:0,255:16:16,0:127	0:0,255:11:11,0:127	0:0,255:23:23,0:127	0:0,255:7:7,0:127	0:0,255:7:7,0:127	0:0,255:25:25,0:127
var293	sacCer_chrII	181705	C	G	BY	W303	862	DP=5309;VDB=0.059975;SGB=100.263;RPB=0.178874;MQB=1;MQSB=1;BQB=0.839759;MQ0F=0;AC=6;AN=569;DP4=1501,2644,15,24;MQ=60	GT:PL:DP:AD:GQ	0:0,92:3:3,0:111	0:0,209:8:8,0:127	0:0,92:3:3,0:111	0:0,200:4:4,0:127	0:0,136:4:4,0:127	0:0,184:5:5,0:127	1:158,0:4:0,4:127	1:158,0:4:0,4:127	1:255,0:9:0,9:127	0:0,255:12:12,0:127	0:0,182:6:6,0:127	0:0,255:10:10,0:127	1:207,0:7:0,7:127	0:0,255:8:8,0:127	0:0,67:2:2,0:86	0:0,255:12:12,0:127	0:0,255:12:12,0:127	0:0,67:2:2,0:86	0:0,104:3:3,0:123	0:0,255:8:8,0:127	0:0,255:12:12,0:127	0:0,183:7:7,0:127	0:0,255:7:7,0:127	0:0,172:5:5,0:127	0:0,243:7:7,0:127	0:0,183:5:5,0:127	0:0,255:12:12,0:127	0:0,203:5:5,0:127	0:0,255:11:11,0:127	0:0,255:14:14,0:127	0:0,169:6:6,0:127	0:0,255:12:12,0:127	0:0,182:5:5,0:127	0:0,255:17:17,0:127	0:0,255:11:11,0:127	0:0,37:1:1,0:56	0:0,255:15:15,0:127	0:0,161:5:5,0:127	0:0,255:10:10,0:127	0:0,255:19:19,0:127
var294	sacCer_chrII	182128	T	C	BY	W303	664	DP=6245;VDB=0.953892;SGB=71.0949;RPB=0.860016;MQB=0.99999;MQSB=0.999998;BQB=0.217493;MQ0F=0;AC=6;AN=567;DP4=2158,2339,17,16;MQ=59	GT:PL:DP:AD:GQ	0:0,168:4:4,0:127	0:0,255:9:9,0:127	0:0,158:4:4,0:127	0:0,174:5:5,0:127	0:0,60:1:1,0:79	0:0,160:5:5,0:127	1:152,0:5:0,5:127	1:105,0:3:0,3:85	1:205,0:7:0,7:127	0:0,255:13:13,0:127	0:0,255:12:12,0:127	0:0,255:14:14,0:127	1:255,0:9:0,9:127	0:0,255:7:7,0:127	0:0,255:9:9,0:127	0:0,255:17:17,0:127	0:0,255:8:8,0:127	0:0,255:11:11,0:127	0:0,246:7:7,0:127	0:0,172:5:5,0:127	0:0,255:12:12,0:127	0:0,255:12:12,0:127	0:0,153:4:4,0:127	0:0,205:7:7,0:127	0:0,129:4:4,0:127	0:0,255:8:8,0:127	0:0,255:10:10,0:127	0:0,255:8:8,0:127	0:0,255:11:11,0:127	0:0,255:15:15,0:127	0:0,202:6:6,0:127	0:0,255:6:6,0:127	0:0,255:8:8,0:127	0:0,255:13:13,0:127	0:0,255:13:13,0:127	0:0,255:7:7,0:127	0:0,255:12:12,0:127	0:0,196:5:5,0:127	0:0,255:8:8,0:127	0:0,255:22:22,0:127
var295	sacCer_chrII	182360	T	C	BY	W303	688	DP=5018;VDB=0.483566;SGB=60.3203;RPB=0.477074;MQB=1;MQSB=1;BQB=0.405644;MQ0F=0;AC=6;AN=564;DP4=1905,1631,24,13;MQ=59	GT:PL:DP:AD:GQ	0:0,166:4:4,0:127	0:0,195:6:6,0:127	0:0,135:3:3,0:127	0:0,255:7:7,0:127	0:0,255:8:8,0:127	0:0,57:2:2,0:76	1:92,0:3:0,3:72	1:57,0:2:0,2:37	1:255,0:8:0,8:127	0:0,255:13:13,0:127	0:0,255:8:8,0:127	0:0,255:11:11,0:127	1:227,0:8:0,8:127	0:0,74:2:2,0:93	0:0,170:4:4,0:127	0:0,255:11:11,0:127	0:0,237:7:7,0:127	0:0,195:7:7,0:127	0:0,120:4:4,0:127	0:0,255:7:7,0:127	0:0,233:7:7,0:127	0:0,255:8:8,0:127	0:0,187:5:5,0:127	0:0,195:6:6,0:127	0:0,230:7:7,0:127	0:0,128:3:3,0:127	0:0,255:10:10,0:127	0:0,250:7:7,0:127	0:0,197:5:5,0:127	0:0,255:8:8,0:127	0:0,255:11:11,0:127	0:0,255:7:7,0:127	0:0,162:5:5,0:127	0:0,255:13:13,0:127	0:0,255:8:8,0:127	0:0,243:7:7,0:127	0:0,224:10:10,0:127	0:0,255:8:8,0:127	0:0,243:7:7,0:127	0:0,255:18:18,0:127
var296	sacCer_chrII	182436	T	C	BY	W303	565	DP=5069;VDB=0.999657;SGB=50.5088;RPB=0.240876;MQB=1;MQSB=1;BQB=0.880837;MQ0F=0;AC=5;AN=567;DP4=1897,1959,26,15;MQ=59	GT:PL:DP:AD:GQ	0:0,113:4:4,0:127	0:0,255:9:9,0:127	0:0,92:3:3,0:111	0:0,237:7:7,0:127	0:0,203:6:6,0:127	0:13,218:8:7,0:127	1:158,0:4:0,4:127	.:0,0:0:0,0:0	1:218,0:7:0,7:127	0:0,255:13:13,0:127	0:0,240:9:9,0:127	0:0,255:13:13,0:127	1:165,0:6:0,6:127	0:0,170:5:5,0:127	0:0,215:5:5,0:127	0:0,255:12:11,0:127	0:0,172:5:5,0:127	0:0,250:8:8,0:127	0:0,189:4:4,0:127	0:0,246:6:6,0:127	0:0,255:9:9,0:127	0:0,161:5:5,0:127	0:0,255:6:6,0:127	0:0,218:8:8,0:127	0:0,213:7:7,0:127	0:0,92:3:3,0:111	0:0,255:11:11,0:127	0:0,214:5:5,0:127	0:0,255:9:9,0:127	0:0,255:12:12,0:127	0:0,255:13:13,0:127	0:0,214:8:8,0:127	0:0,147:4:4,0:127	0:0,255:9:9,0:127	0:0,255:8:8,0:127	0:0,223:7:7,0:127	0:0,232:9:9,0:127	0:0,255:6:6,0:127	0:0,172:5:5,0:127	0:0,255:15:15,0:127
var297	sacCer_chrII	182643	C	T	BY	W303	617	DP=4969;VDB=0.0741427;SGB=62.7354;RPB=0.530944;MQB=0.999987;MQSB=0.998357;BQB=0.978075;MQ0F=0;AC=5;AN=569;DP4=1795,1797,8,20;MQ=59	GT:PL:DP:AD:GQ	0:0,37:1:1,0:57	0:0,255:13:13,0:127	0:0,172:5:5,0:127	0:0,129:4:4,0:127	0:0,67:2:2,0:87	0:0,73:2:2,0:93	1:170,0:4:0,4:127	1:150,0:3:0,3:127	1:235,0:6:0,6:127	0:0,255:20:20,0:127	0:0,207:7:7,0:127	0:0,255:11:11,0:127	1:139,10:5:1,4:108	0:0,255:9:9,0:127	0:0,225:5:5,0:127	0:0,206:5:5,0:127	0:0,158:4:4,0:127	0:0,207:7:7,0:127	0:0,152:4:4,0:127	0:0,158:4:4,0:127	0:0,97:2:2,0:117	0:0,158:4:4,0:127	0:0,255:9:9,0:127	0:0,151:5:5,0:127	0:0,151:5:5,0:127	0:0,255:11:11,0:127	0:0,255:7:7,0:127	0:0,218:6:6,0:127	0:0,255:9:9,0:127	0:0,255:17:17,0:127	0:0,130:4:4,0:127	0:0,255:8:8,0:127	0:0,154:4:4,0:127	0:0,255:13:13,0:127	0:0,206:5:5,0:127	0:0,37:1:1,0:57	0:0,255:14:14,0:127	0:0,183:5:5,0:127	0:0,143:4:4,0:127	0:0,255:15:15,0:127
var298	sacCer_chrII	182700	T	C	BY	W303	614	DP=4570;VDB=0.994963;SGB=49.708;RPB=0.429132;MQB=1;MQSB=1;BQB=0.588932;MQ0F=0;AC=4;AN=561;DP4=1662,1587,14,17;MQ=60	GT:PL:DP:AD:GQ	0:0,60:1:1,0:80	0:0,238:8:8,0:127	0:0,255:7:7,0:127	0:0,128:3:3,0:127	0:0,163:4:4,0:127	0:0,110:2:2,0:127	1:152,0:4:0,4:127	1:150,0:3:0,3:127	1:255,0:7:0,7:127	0:0,255:22:22,0:127	0:0,184:5:5,0:127	0:0,255:7:7,0:127	1:182,0:6:0,6:127	0:0,234:7:7,0:127	0:0,175:4:4,0:127	0:0,150:3:3,0:127	0:0,67:2:2,0:87	0:0,135:4:4,0:127	0:0,97:2:2,0:117	0:0,153:4:4,0:127	0:0,37:1:1,0:57	0:0,202:5:5,0:127	0:0,255:6:6,0:127	0:0,177:4:4,0:127	0:0,182:5:5,0:127	0:0,255:10:10,0:127	0:0,255:8:8,0:127	0:0,181:5:5,0:127	0:0,187:6:6,0:127	0:0,255:15:14,0:127	0:0,205:6:6,0:127	0:0,255:6:6,0:127	0:0,156:4:4,0:127	0:0,255:9:9,0:127	0:0,249:6:6,0:127	0:0,74:2:2,0:94	0:0,255:11:11,0:127	0:0,228:6:6,0:127	0:0,29:1:1,0:49	0:0,255:11:11,0:127
var299	sacCer_chrII	182892	G	A	BY	W303	957	DP=4763;VDB=0.274618;SGB=102.764;RPB=0.995782;MQB=0.99996;MQSB=0.996251;BQB=0.947647;MQ0F=0;AC=8;AN=562;DP4=1724,1638,22,12;MQ=59	GT:PL:DP:AD:GQ	0:0,37:1:1,0:55	0:0,206:5:5,0:127	0:0,163:4:4,0:127	0:0,127:3:3,0:127	0:0,194:4:4,0:127	0:0,173:4:4,0:127	1:218,0:6:0,6:127	1:134,0:3:0,3:115	1:255,0:8:0,8:127	0:0,218:8:8,0:127	0:0,177:6:6,0:127	0:0,202:5:5,0:127	1:136,0:4:0,4:117	0:0,255:8:8,0:127	0:0,230:6:6,0:127	0:0,195:6:6,0:127	0:0,37:1:1,0:55	0:0,207:6:6,0:127	0:0,236:6:6,0:127	0:0,37:1:1,0:55	0:0,248:7:7,0:127	0:0,115:3:3,0:127	0:0,182:5:5,0:127	0:0,255:8:8,0:127	0:0,205:5:5,0:127	0:0,193:6:6,0:127	0:0,249:7:7,0:127	0:0,127:3:3,0:127	0:0,252:9:9,0:127	0:0,255:15:15,0:127	0:0,197:5:5,0:127	0:0,255:10:10,0:127	0:0,209:6:6,0:127	0:0,255:18:18,0:127	0:0,158:4:4,0:127	0:0,130:3:3,0:127	0:0,250:10:10,0:127	0:0,225:6:6,0:127	0:0,116:3:3,0:127	0:0,255:16:16,0:127
var300	sacCer_chrII	182901	C	T	BY	W303	999	DP=4883;VDB=0.556985;SGB=104.101;RPB=0.731267;MQB=0.999981;MQSB=0.998498;BQB=0.571028;MQ0F=0;AC=8;AN=565;DP4=1841,1632,27,12;MQ=59	GT:PL:DP:AD:GQ	0:0,37:1:1,0:55	0:0,246:7:7,0:127	0:0,138:3:3,0:127	0:0,152:4:4,0:127	0:0,172:4:4,0:127	0:0,147:3:3,0:127	1:227,0:7:0,7:127	1:127,0:3:0,3:108	1:255,0:7:0,7:127	0:0,238:8:8,0:127	0:0,205:7:7,0:127	0:0,237:7:7,0:127	1:136,0:4:0,4:117	0:0,255:8:8,0:127	0:0,206:6:6,0:127	0:0,204:6:6,0:127	0:0,37:1:1,0:55	0:0,208:7:7,0:127	0:0,248:7:7,0:127	.:0,0:0:0,0:0	0:0,255:7:7,0:127	0:0,90:2:2,0:108	0:0,170:5:5,0:127	0:0,255:7:7,0:127	0:0,205:5:5,0:127	0:0,153:4:4,0:127	0:0,225:6:6,0:127	0:0,116:3:3,0:127	0:0,205:7:7,0:127	0:0,255:16:16,0:127	0:0,255:5:5,0:127	0:0,255:10:10,0:127	0:0,161:4:4,0:127	0:0,255:18:18,0:127	0:0,202:6:6,0:127	0:0,159:3:3,0:127	0:0,255:11:11,0:127	0:0,231:6:6,0:127	0:0,90:2:2,0:108	0:0,255:16:16,0:127
var301	sacCer_chrII	183084	A	C	BY	W303	999	DP=5135;VDB=0.138664;SGB=93.5739;RPB=0.94844;MQB=1;MQSB=1;BQB=0.956586;MQ0F=0;AC=7;AN=567;DP4=1749,1978,21,32;MQ=60	GT:PL:DP:AD:GQ	0:0,174:5:5,0:127	0:0,165:5:5,0:127	0:60,60:1:0,0:34	0:0,182:6:6,0:127	0:0,238:8:8,0:127	0:0,152:4:4,0:127	1:255,0:9:0,9:127	1:115,0:3:0,3:95	1:211,0:5:0,5:127	0:0,255:8:8,0:127	0:0,227:6:6,0:127	0:0,255:7:7,0:127	1:223,0:7:0,7:127	0:0,255:9:9,0:127	0:0,115:3:3,0:127	0:0,153:4:4,0:127	0:0,127:3:3,0:127	0:0,141:4:4,0:127	0:0,255:11:11,0:127	0:0,110:2:2,0:127	0:0,239:7:7,0:127	0:0,93:3:3,0:111	0:0,255:13:13,0:127	0:0,255:9:9,0:127	0:0,230:7:7,0:127	0:0,255:7:7,0:127	0:0,220:7:7,0:127	0:0,128:3:3,0:127	0:0,192:6:6,0:127	0:0,255:11:11,0:127	0:0,37:1:1,0:55	0:0,255:7:7,0:127	0:0,255:7:7,0:127	0:0,255:13:13,0:127	0:0,255:10:10,0:127	0:0,230:6:6,0:127	0:0,255:16:16,0:127	0:0,255:8:8,0:127	0:0,152:4:4,0:127	0:0,255:9:9,0:127
var302	sacCer_chrII	184236	G	C	BY	W303	931	DP=5651;VDB=0.267496;SGB=157.018;RPB=0.525874;MQB=1;MQSB=1;BQB=0.134404;MQ0F=0;AC=5;AN=566;DP4=1701,2163,22,27;MQ=60	GT:PL:DP:AD:GQ	0:0,255:7:7,0:127	0:0,255:7:7,0:127	0:0,150:3:3,0:127	0:0,134:3:3,0:127	0:0,135:4:4,0:127	0:0,90:2:2,0:110	1:255,0:9:0,9:127	1:116,0:3:0,3:95	1:255,0:9:0,9:127	0:0,255:13:13,0:127	0:0,127:3:3,0:127	0:0,255:8:8,0:127	1:208,0:6:0,6:127	0:0,224:6:6,0:127	0:0,134:4:4,0:127	0:0,255:9:9,0:127	0:0,255:9:9,0:127	0:0,250:6:6,0:127	0:0,249:6:6,0:127	0:0,205:6:6,0:127	0:0,255:10:10,0:127	0:0,255:8:8,0:127	0:0,158:4:4,0:127	0:0,255:7:7,0:127	0:0,199:6:6,0:127	0:0,255:7:7,0:127	0:0,128:3:3,0:127	0:0,246:6:6,0:127	0:0,175:4:4,0:127	0:0,255:16:16,0:127	0:0,255:8:8,0:127	0:0,255:9:9,0:127	0:0,150:3:3,0:127	0:0,255:16:16,0:127	0:0,224:5:5,0:127	0:0,255:8:8,0:127	0:0,255:10:10,0:127	0:0,207:6:6,0:127	0:0,74:2:2,0:94	0:0,255:14:14,0:127
var303	sacCer_chrII	184932	A	C	BY	W303	999	DP=7831;VDB=0.164123;SGB=156.018;RPB=0.0986863;MQB=0.999985;MQSB=0.999998;BQB=0.994679;MQ0F=0;AC=6;AN=570;DP4=2762,2559,40,31;MQ=59	GT:PL:DP:AD:GQ	0:0,208:6:6,0:127	0:0,255:14:14,0:127	0:0,153:4:4,0:127	0:0,255:7:7,0:127	0:0,172:5:5,0:127	0:0,155:4:4,0:127	1:255,0:9:0,9:127	1:255,0:12:0,12:127	1:255,0:10:0,10:127	0:0,255:20:20,0:127	0:0,255:13:13,0:127	0:0,255:13:13,0:127	1:255,0:9:0,9:127	0:0,255:10:10,0:127	0:0,210:6:6,0:127	0:0,251:7:7,0:127	0:0,255:7:7,0:127	0:0,237:6:6,0:127	0:0,129:4:4,0:127	0:0,255:7:7,0:127	0:0,255:13:13,0:127	0:0,255:9:9,0:127	0:0,255:12:12,0:127	0:0,255:12:12,0:127	0:0,255:9:9,0:127	0:0,255:9:9,0:127	0:0,255:9:9,0:127	0:0,255:17:17,0:127	0:0,255:15:15,0:127	0:0,255:18:18,0:127	0:0,255:12:12,0:127	0:0,255:12:12,0:127	0:0,255:9:9,0:127	0:0,255:12:12,0:127	0:0,255:8:8,0:127	0:0,181:4:4,0:127	0:0,255:16:16,0:127	0:0,255:8:8,0:127	0:0,255:6:6,0:127	0:0,255:25:25,0:127
var304	sacCer_chrII	184941	T	A	BY	W303	999	DP=8192;VDB=0.00199082;SGB=142.877;RPB=0.69338;MQB=0.999986;MQSB=0.999999;BQB=0.968875;MQ0F=0;AC=5;AN=571;DP4=2782,2644,45,26;MQ=59	GT:PL:DP:AD:GQ	0:0,194:5:5,0:127	0:0,255:18:18,0:127	0:0,218:6:6,0:127	0:0,246:7:7,0:127	0:0,165:5:5,0:127	0:0,148:4:4,0:127	1:255,0:10:0,10:127	1:255,0:11:0,11:127	1:255,0:9:0,9:127	0:0,255:20:20,0:127	0:0,255:12:12,0:127	0:0,255:13:13,0:127	1:221,0:9:0,9:127	0:0,255:9:9,0:127	0:0,181:5:5,0:127	0:0,255:8:8,0:127	0:0,234:7:7,0:127	0:0,181:4:4,0:127	0:0,120:4:4,0:127	0:0,230:7:7,0:127	0:0,255:13:13,0:127	0:0,255:8:8,0:127	0:0,255:11:11,0:127	0:0,255:12:12,0:127	0:0,255:9:9,0:127	0:0,255:11:11,0:127	0:0,255:8:8,0:127	0:0,255:13:13,0:127	0:0,255:14:14,0:127	0:0,255:21:21,0:127	0:0,255:13:13,0:127	0:0,255:13:13,0:127	0:0,255:10:10,0:127	0:0,255:14:14,0:127	0:0,245:8:8,0:127	0:0,249:6:6,0:127	0:0,255:16:16,0:127	0:0,255:9:9,0:127	0:0,255:7:7,0:127	0:0,255:30:30,0:127
var305	sacCer_chrII	185478	C	G	BY	W303	762	DP=5889;VDB=0.010437;SGB=82.4311;RPB=0.984783;MQB=0.999988;MQSB=0.998678;BQB=0.389649;MQ0F=0;AC=5;AN=570;DP4=1950,2141,14,19;MQ=59	GT:PL:DP:AD:GQ	0:0,141:4:4,0:127	0:0,255:10:10,0:127	0:0,240:7:7,0:127	0:0,115:3:3,0:127	0:0,128:3:3,0:127	0:0,244:5:5,0:127	1:202,0:6:0,6:127	1:97,0:2:0,2:77	1:245,0:8:0,8:127	0:0,255:16:16,0:127	0:0,194:6:6,0:127	0:0,255:10:10,0:127	1:160,0:5:0,5:127	0:0,136:4:4,0:127	0:0,255:8:8,0:127	0:0,255:13:13,0:127	0:0,255:7:7,0:127	0:0,124:4:4,0:127	0:0,242:8:8,0:127	0:0,74:2:2,0:93	0:0,255:8:8,0:127	0:0,127:3:3,0:127	0:0,249:6:6,0:127	0:0,116:3:3,0:127	0:0,234:6:6,0:127	0:0,255:10:10,0:127	0:0,143:5:5,0:127	0:0,131:4:4,0:127	0:0,255:10:10,0:127	0:0,255:11:11,0:127	0:0,218:6:6,0:127	0:0,255:11:11,0:127	0:0,214:5:5,0:127	0:0,255:12:12,0:127	0:0,230:6:6,0:127	0:0,255:9:9,0:127	0:0,255:17:17,0:127	0:0,255:8:8,0:127	0:0,187:5:5,0:127	0:0,255:11:11,0:127
var306	sacCer_chrII	185922	A	G	BY	W303	730	DP=4968;VDB=0.0328969;SGB=84.1584;RPB=0.837127;MQB=1;MQSB=1;BQB=0.249329;MQ0F=0;AC=6;AN=562;DP4=2039,1363,20,19;MQ=60	GT:PL:DP:AD:GQ	0:0,185:6:6,0:127	0:0,232:7:7,0:127	0:0,37:1:1,0:56	0:0,83:3:3,0:102	0:0,93:3:3,0:112	0:0,115:3:3,0:127	1:144,22:5:1,4:102	1:140,0:4:0,4:120	1:129,0:4:0,4:109	0:0,255:10:10,0:127	0:0,255:8:8,0:127	0:0,154:5:5,0:127	1:205,0:6:0,6:127	0:0,255:7:7,0:127	0:0,169:5:5,0:127	0:0,207:6:6,0:127	0:0,196:5:5,0:127	0:0,201:6:6,0:127	0:0,166:4:4,0:127	0:0,230:7:7,0:127	0:0,255:13:13,0:127	0:0,211:6:6,0:127	0:0,135:4:4,0:127	0:0,228:7:7,0:127	0:0,90:2:2,0:109	0:0,127:3:3,0:127	0:0,255:8:8,0:127	0:0,90:2:2,0:109	0:0,164:7:7,0:127	0:0,255:12:12,0:127	0:0,255:6:6,0:127	0:0,162:4:4,0:127	0:0,255:8:8,0:127	0:0,239:8:8,0:127	0:0,255:10:10,0:127	0:0,108:3:3,0:127	0:0,255:12:12,0:127	0:0,207:6:6,0:127	0:0,147:3:3,0:127	0:0,255:16:16,0:127
var307	sacCer_chrII	186753	G	A	BY	W303	999	DP=8653;VDB=0.0277578;SGB=138.65;RPB=0.188327;MQB=0.999998;MQSB=0.999774;BQB=0.960772;MQ0F=0;AC=5;AN=572;DP4=3176,2961,30,26;MQ=59	GT:PL:DP:AD:GQ	0:0,255:11:11,0:127	0:0,255:14:14,0:127	0:0,255:7:7,0:127	0:0,203:5:5,0:127	0:0,172:5:5,0:127	0:0,255:8:8,0:127	1:255,0:11:0,11:127	1:255,0:9:0,9:127	1:255,0:9:0,9:127	0:0,255:22:22,0:127	0:0,255:12:12,0:127	0:0,255:17:16,0:127	1:255,0:6:0,6:127	0:0,255:14:14,0:127	0:0,255:11:11,0:127	0:0,255:10:10,0:127	0:0,255:8:8,0:127	0:0,255:12:12,0:127	0:0,224:8:8,0:127	0:0,255:10:10,0:127	0:0,255:17:17,0:127	0:0,205:5:5,0:127	0:0,228:6:6,0:127	0:0,255:9:9,0:127	0:0,255:13:13,0:127	0:0,255:16:16,0:127	0:0,255:8:8,0:127	0:0,255:12:12,0:127	0:0,255:9:9,0:127	0:0,255:21:21,0:127	0:0,255:8:8,0:127	0:0,255:15:15,0:127	0:0,255:15:15,0:127	0:0,255:20:20,0:127	0:0,255:16:16,0:127	0:0,255:10:10,0:127	0:0,255:19:19,0:127	0:0,255:9:9,0:127	0:0,255:15:15,0:127	0:0,255:29:29,0:127
var308	sacCer_chrII	187142	C	T	BY	W303	728	DP=7066;VDB=0.479202;SGB=115.986;RPB=0.793295;MQB=0.99999;MQSB=0.999432;BQB=0.205844;MQ0F=0;AC=6;AN=570;DP4=1750,3494,15,30;MQ=59	GT:PL:DP:AD:GQ	0:0,166:6:6,0:127	0:0,218:10:10,0:127	0:0,199:6:6,0:127	0:0,255:8:8,0:127	0:0,194:5:5,0:127	0:0,249:6:6,0:127	1:230,0:12:0,12:127	1:128,0:3:0,3:108	1:169,0:6:0,6:127	0:0,255:14:14,0:127	0:0,255:14:14,0:127	0:0,255:15:15,0:127	1:255,0:11:0,11:127	0:0,244:6:6,0:127	0:0,255:8:8,0:127	0:0,255:11:11,0:127	0:0,255:8:8,0:127	0:0,249:8:8,0:127	0:0,202:5:5,0:127	0:0,234:8:8,0:127	0:0,255:12:12,0:127	0:0,128:3:3,0:127	0:0,247:8:8,0:127	0:0,255:12:12,0:127	0:0,227:7:7,0:127	0:0,255:14:14,0:127	0:0,255:11:11,0:127	0:0,225:6:6,0:127	0:0,255:14:14,0:127	0:0,255:19:19,0:127	0:0,255:14:14,0:127	0:0,255:10:10,0:127	0:0,255:11:11,0:127	0:0,255:16:16,0:127	0:0,255:13:13,0:127	0:0,175:6:6,0:127	0:0,255:13:13,0:127	0:0,255:10:10,0:127	0:0,255:13:13,0:127	0:0,255:22:22,0:127
var309	sacCer_chrII	187153	G	A	BY	W303	732	DP=7253;VDB=0.644515;SGB=126.896;RPB=0.782469;MQB=0.999992;MQSB=0.999479;BQB=0.995735;MQ0F=0;AC=5;AN=571;DP4=1738,3674,14,27;MQ=59	GT:PL:DP:AD:GQ	0:0,156:6:6,0:127	0:0,255:12:12,0:127	0:0,183:5:5,0:127	0:0,255:8:8,0:127	0:0,230:6:6,0:127	0:0,241:6:6,0:127	1:255,0:12:0,12:127	1:116,0:3:0,3:96	1:182,0:6:0,6:127	0:0,255:15:15,0:127	0:0,255:14:14,0:127	0:0,255:15:15,0:127	1:255,0:9:0,9:127	0:0,255:7:7,0:127	0:0,255:8:8,0:127	0:0,255:12:12,0:127	0:0,255:8:8,0:127	0:0,255:8:8,0:127	0:0,202:5:5,0:127	0:0,250:8:8,0:127	0:0,255:13:13,0:127	0:0,128:3:3,0:127	0:0,255:9:9,0:127	0:0,255:16:16,0:127	0:0,227:7:7,0:127	0:0,255:15:15,0:127	0:0,255:12:12,0:127	0:0,205:5:5,0:127	0:0,255:13:13,0:127	0:0,255:19:19,0:127	0:0,255:14:14,0:127	0:0,255:10:10,0:127	0:0,255:12:12,0:127	0:0,255:17:17,0:127	0:0,255:13:13,0:127	0:0,185:6:6,0:127	0:0,255:12:12,0:127	0:0,255:11:11,0:127	0:0,255:12:12,0:127	0:0,255:22:22,0:127
var310	sacCer_chrII	187552	T	A	BY	W303	541	DP=2811;VDB=0.00480015;SGB=36.7788;RPB=0.897435;MQB=0.999972;MQSB=0.999995;BQB=0.961436;MQ0F=0;AC=6;AN=533;DP4=1128,1041,14,8;MQ=59	GT:PL:DP:AD:GQ	0:0,57:2:2,0:76	0:0,189:7:7,0:127	0:0,130:4:4,0:127	0:0,74:2:2,0:93	0:0,60:1:1,0:79	0:0,128:3:3,0:127	1:173,0:4:0,4:127	1:74,0:2:0,2:54	1:152,0:4:0,4:127	0:0,255:8:8,0:127	0:0,104:3:3,0:123	0:0,136:4:4,0:127	1:117,0:3:0,3:97	.:0,0:0:0,0:0	0:0,67:2:2,0:86	0:0,90:2:2,0:109	0:0,105:3:3,0:124	0:0,92:3:3,0:111	0:0,67:2:2,0:86	0:0,113:4:4,0:127	0:0,153:4:4,0:127	0:0,37:1:1,0:56	0:0,57:2:2,0:76	0:0,123:5:5,0:127	0:0,67:2:2,0:86	0:0,74:2:2,0:93	0:0,147:3:3,0:127	0:0,130:4:4,0:127	0:0,120:4:4,0:127	0:0,213:8:8,0:127	0:0,230:6:6,0:127	0:0,147:3:3,0:127	0:0,104:3:3,0:123	0:0,158:4:4,0:127	0:0,227:7:7,0:127	0:0,37:1:1,0:56	0:0,193:6:6,0:127	0:0,179:6:6,0:127	0:0,37:1:1,0:56	0:30,255:10:9,0:127
var311	sacCer_chrII	187714	C	T	BY	W303	435	DP=156;VDB=9.31289e-06;SGB=3.83637;RPB=0.0880794;MQB=0.998368;MQSB=0.987608;BQB=0.349251;MQ0F=0;AC=8;AN=102;DP4=58,55,4,12;MQ=59	GT:PL:DP:AD:GQ	.:0,0:0:0,0:0	0:0,37:1:1,0:47	.:0,0:0:0,0:0	.:0,0:0:0,0:0	0:0,37:1:1,0:47	.:0,0:0:0,0:0	1:152,0:5:0,5:127	1:97,0:2:0,2:86	1:105,0:3:0,3:94	.:0,0:0:0,0:0	.:0,0:0:0,0:0	.:0,0:0:0,0:0	1:37,0:1:0,1:26	0:0,25:1:1,0:35	.:0,0:0:0,0:0	.:0,0:0:0,0:0	.:0,0:0:0,0:0	.:0,0:0:0,0:0	.:0,0:0:0,0:0	.:0,0:0:0,0:0	.:0,0:0:0,0:0	.:0,0:0:0,0:0	0:0,25:1:1,0:35	.:0,0:0:0,0:0	.:0,0:0:0,0:0	.:0,0:0:0,0:0	0:0,37:1:1,0:47	.:0,0:0:0,0:0	.:0,0:0:0,0:0	.:0,0:0:0,0:0	0:0,25:1:1,0:35	.:0,0:0:0,0:0	.:0,0:0:0,0:0	0:0,29:1:1,0:39	.:0,0:0:0,0:0	.:0,0:0:0,0:0	0:0,67:2:2,0:77	.:0,0:0:0,0:0	.:0,0:0:0,0:0	0:0,60:1:1,0:70
var312	sacCer_chrII	187744	T	C	BY	W303	620	DP=335;VDB=0.132992;SGB=6.89861;RPB=0.00146645;MQB=0.94206;MQSB=0.987791;BQB=0.559396;MQ0F=0;AC=8;AN=201;DP4=77,182,8,15;MQ=59	GT:PL:DP:AD:GQ	.:0,0:0:0,0:0	0:0,90:2:2,0:103	.:0,0:0:0,0:0	.:0,0:0:0,0:0	0:0,60:1:1,0:73	.:0,0:0:0,0:0	1:152,0:5:0,5:127	1:127,0:3:0,3:113	1:160,0:5:0,5:127	.:0,0:0:0,0:0	.:0,0:0:0,0:0	0:0,37:1:1,0:50	1:67,0:2:0,2:53	.:0,0:0:0,0:0	0:0,37:1:1,0:50	.:0,0:0:0,0:0	.:0,0:0:0,0:0	0:0,37:1:1,0:50	.:0,0:0:0,0:0	.:0,0:0:0,0:0	.:0,0:0:0,0:0	0:0,37:1:1,0:50	0:0,67:2:2,0:80	.:0,0:0:0,0:0	.:0,0:0:0,0:0	.:0,0:0:0,0:0	.:0,0:0:0,0:0	.:0,0:0:0,0:0	0:0,57:2:2,0:70	0:0,37:1:1,0:50	0:0,36:1:1,0:49	.:0,0:0:0,0:0	.:0,0:0:0,0:0	.:0,0:0:0,0:0	.:0,0:0:0,0:0	.:0,0:0:0,0:0	0:0,25:1:1,0:38	.:0,0:0:0,0:0	.:0,0:0:0,0:0	0:0,37:1:1,0:50
var313	sacCer_chrII	187873	T	C	BY	W303	573	DP=2800;VDB=0.0718986;SGB=51.9917;RPB=0.00153425;MQB=0.947979;MQSB=0.99998;BQB=0.398941;MQ0F=0;AC=5;AN=535;DP4=980,1171,16,11;MQ=59	GT:PL:DP:AD:GQ	0:0,179:6:6,0:127	0:0,37:1:1,0:56	0:0,188:4:4,0:127	0:0,37:1:1,0:56	0:0,135:4:4,0:127	0:0,67:2:2,0:86	1:250,0:7:0,7:127	1:37,0:1:0,1:17	1:182,0:5:0,5:127	0:0,208:8:8,0:127	0:0,37:1:1,0:56	0:0,205:6:6,0:127	1:144,0:4:0,4:124	0:0,183:5:5,0:127	0:0,127:3:3,0:127	.:0,0:0:0,0:0	.:0,0:0:0,0:0	0:0,130:4:4,0:127	0:0,74:2:2,0:93	0:0,37:1:1,0:56	0:0,127:3:3,0:127	0:0,110:2:2,0:127	0:0,172:5:5,0:127	.:0,0:0:0,0:0	.:0,0:0:0,0:0	0:0,152:5:5,0:127	0:0,74:2:2,0:93	0:0,37:1:1,0:56	0:0,152:5:5,0:127	0:0,220:7:7,0:127	0:0,74:2:2,0:93	0:0,90:2:2,0:109	0:0,115:3:3,0:127	0:0,207:7:7,0:127	0:0,207:7:7,0:127	0:0,37:1:1,0:56	0:0,218:7:7,0:127	0:0,90:2:2,0:109	0:0,105:3:3,0:124	0:0,150:3:3,0:127
var314	sacCer_chrII	187957	G	A	BY	W303	424	DP=2351;VDB=0.024151;SGB=24.8132;RPB=0.810308;MQB=0.999971;MQSB=0.999869;BQB=0.080423;MQ0F=0;AC=6;AN=506;DP4=680,1004,8,6;MQ=59	GT:PL:DP:AD:GQ	0:0,208:6:6,0:127	0:0,67:2:2,0:86	0:0,147:3:3,0:127	0:0,37:1:1,0:56	0:0,37:1:1,0:56	0:0,74:2:2,0:93	1:200,0:4:0,4:127	1:90,0:2:0,2:70	1:115,0:3:0,3:95	0:0,174:5:5,0:127	0:0,60:1:1,0:79	0:0,152:4:4,0:127	1:97,0:2:0,2:77	0:0,92:3:3,0:111	.:0,0:0:0,0:0	0:0,37:1:1,0:56	.:0,0:0:0,0:0	0:0,57:2:2,0:76	0:0,128:3:3,0:127	0:0,110:2:2,0:127	0:0,126:4:4,0:127	0:0,200:4:4,0:127	0:0,67:2:2,0:86	0:0,60:1:1,0:79	0:0,169:3:3,0:127	0:0,130:4:4,0:127	0:0,37:1:1,0:56	0:0,37:1:1,0:56	0:0,118:4:4,0:127	0:0,142:4:4,0:127	0:0,74:2:2,0:93	0:0,200:4:4,0:127	0:0,224:5:5,0:127	0:0,175:5:5,0:127	0:0,255:8:8,0:127	0:0,60:1:1,0:79	0:0,152:4:4,0:127	0:0,37:1:1,0:56	0:0,37:1:1,0:56	0:0,115:3:3,0:127
var315	sacCer_chrII	189113	C	A	BY	W303	438	DP=6086;VDB=0.000100859;SGB=59.3899;RPB=0.987983;MQB=1;MQSB=1;BQB=0.958092;MQ0F=0;AC=4;AN=566;DP4=2269,1914,13,13;MQ=60	GT:PL:DP:AD:GQ	0:0,208:6:6,0:127	0:0,115:3:3,0:127	0:0,127:3:3,0:127	0:0,107:4:4,0:127	0:0,200:4:4,0:127	0:0,115:3:3,0:127	1:105,0:3:0,3:84	.:0,0:0:0,0:0	1:115,0:3:0,3:94	0:0,255:11:11,0:127	0:0,255:11:11,0:127	0:0,255:8:8,0:127	1:244,0:6:0,6:127	0:0,105:3:3,0:125	0:0,225:6:6,0:127	0:0,255:16:16,0:127	0:0,255:7:7,0:127	0:0,255:9:9,0:127	0:0,199:6:6,0:127	0:0,255:7:7,0:127	0:0,255:9:9,0:127	0:0,152:4:4,0:127	0:0,255:8:8,0:127	0:0,255:8:8,0:127	0:0,25:1:1,0:45	0:0,60:1:1,0:80	0:0,255:11:11,0:127	0:0,255:7:7,0:127	0:0,202:6:6,0:127	0:0,255:15:15,0:127	0:0,218:6:6,0:127	0:0,255:11:11,0:127	0:0,97:2:2,0:117	0:0,255:17:17,0:127	0:0,194:5:5,0:127	0:0,201:4:4,0:127	0:0,255:13:13,0:127	0:0,173:4:4,0:127	0:0,37:1:1,0:57	0:0,255:14:14,0:127
var316	sacCer_chrII	189661	T	C	BY	W303	183	DP=3302;VDB=0.482332;SGB=3.46842;RPB=0.290192;MQB=1;MQSB=1;BQB=0.417142;MQ0F=0;AC=5;AN=543;DP4=1262,1231,10,4;MQ=60	GT:PL:DP:AD:GQ	0:0,25:1:1,0:45	0:0,161:5:5,0:127	0:0,90:2:2,0:110	0:0,37:1:1,0:57	0:0,37:1:1,0:57	0:0,60:1:1,0:80	1:90,0:2:0,2:69	1:37,0:1:0,1:16	.:0,0:0:0,0:0	0:0,255:9:9,0:127	0:0,153:4:4,0:127	0:0,37:1:1,0:57	1:105,0:3:0,3:84	0:0,199:6:6,0:127	0:0,114:3:3,0:127	0:0,92:3:3,0:112	0:0,175:4:4,0:127	0:0,127:3:3,0:127	0:0,105:3:3,0:125	0:0,149:4:4,0:127	0:0,74:2:2,0:94	0:0,155:4:4,0:127	0:0,196:5:5,0:127	0:0,25:1:1,0:45	0:0,67:2:2,0:87	0:0,202:5:5,0:127	0:0,161:5:5,0:127	0:0,37:1:1,0:57	0:0,239:7:7,0:127	0:0,104:3:3,0:124	0:0,74:2:2,0:94	0:0,114:4:4,0:127	0:0,37:1:1,0:57	0:0,255:8:8,0:127	0:0,237:7:7,0:127	0:0,128:3:3,0:127	0:0,229:8:8,0:127	0:0,120:2:2,0:127	0:0,97:2:2,0:117	0:0,248:8:8,0:127
var317	sacCer_chrII	189673	A	G	BY	W303	170	DP=3271;VDB=0.00198541;SGB=7.15642;RPB=0.0122297;MQB=0.999996;MQSB=0.999451;BQB=0.996667;MQ0F=0;AC=4;AN=539;DP4=1298,1195,9,6;MQ=59	GT:PL:DP:AD:GQ	0:0,37:1:1,0:57	0:0,168:7:7,0:127	0:0,90:2:2,0:110	0:0,37:1:1,0:57	0:0,37:1:1,0:57	.:0,0:0:0,0:0	1:107,0:3:0,3:86	1:37,0:1:0,1:16	.:0,0:0:0,0:0	0:0,255:9:9,0:127	0:0,153:4:4,0:127	0:0,37:1:1,0:57	1:105,0:3:0,3:84	0:0,220:7:7,0:127	0:0,127:3:3,0:127	0:0,92:3:3,0:112	0:0,150:3:3,0:127	0:0,152:4:4,0:127	0:0,37:1:1,0:57	0:0,206:5:5,0:127	0:0,60:1:1,0:80	0:0,208:5:5,0:127	0:0,206:5:5,0:127	0:0,37:1:1,0:57	0:0,67:2:2,0:87	0:0,202:5:5,0:127	0:0,182:6:6,0:127	0:0,37:1:1,0:57	0:0,221:6:6,0:127	0:0,94:3:3,0:114	0:0,105:3:3,0:125	0:0,135:4:4,0:127	0:0,37:1:1,0:57	0:0,255:8:8,0:127	0:0,227:7:7,0:127	0:0,128:3:3,0:127	0:0,231:8:8,0:127	0:0,120:2:2,0:127	0:0,97:2:2,0:117	0:0,248:8:8,0:127
var318	sacCer_chrII	190032	T	C	BY	W303	876	DP=6147;VDB=0.983826;SGB=92.4182;RPB=0.726863;MQB=0.999997;MQSB=0.999606;BQB=0.408286;MQ0F=0;AC=5;AN=566;DP4=2355,2029,25,18;MQ=59	GT:PL:DP:AD:GQ	0:0,60:1:1,0:79	0:0,225:6:6,0:127	0:0,115:3:3,0:127	0:0,197:5:5,0:127	0:0,158:4:4,0:127	0:0,90:2:2,0:109	1:255,0:14:0,14:127	1:177,0:4:0,4:127	1:202,0:6:0,6:127	0:0,255:9:9,0:127	0:0,255:8:8,0:127	0:0,255:15:15,0:127	1:177,0:4:0,4:127	0:0,127:3:3,0:127	0:0,255:10:10,0:127	0:0,255:12:12,0:127	0:0,255:8:8,0:127	0:0,192:5:5,0:127	0:0,255:7:7,0:127	0:0,255:9:9,0:127	0:0,255:9:9,0:127	0:0,195:6:6,0:127	0:0,255:9:9,0:127	0:0,255:12:12,0:127	0:0,228:7:7,0:127	0:0,60:1:1,0:79	0:0,171:4:4,0:127	0:0,129:5:5,0:127	0:0,254:8:8,0:127	0:0,255:12:12,0:127	0:0,255:10:10,0:127	0:0,255:9:9,0:127	0:0,243:7:7,0:127	0:0,255:17:17,0:127	0:0,255:12:12,0:127	0:0,142:4:4,0:127	0:0,255:15:15,0:127	0:0,248:6:6,0:127	0:0,177:7:7,0:127	0:0,255:17:17,0:127
var319	sacCer_chrII	190128	T	A	BY	W303	667	DP=5189;VDB=0.390782;SGB=50.1537;RPB=0.772454;MQB=0.99991;MQSB=0.999262;BQB=0.947613;MQ0F=0;AC=4;AN=565;DP4=2006,1737,19,15;MQ=59	GT:PL:DP:AD:GQ	0:0,37:1:1,0:57	0:0,92:3:3,0:112	0:0,125:4:4,0:127	.:0,0:0:0,0:0	0:0,170:3:3,0:127	0:0,134:3:3,0:127	1:255,0:9:0,9:127	1:199,0:6:0,6:127	1:135,0:4:0,4:114	0:0,255:8:8,0:127	0:0,250:7:7,0:127	0:0,255:15:15,0:127	1:203,0:5:0,5:127	0:0,74:2:2,0:94	0:0,205:6:6,0:127	0:0,155:4:4,0:127	0:0,92:3:3,0:112	0:0,107:3:3,0:127	0:0,255:7:7,0:127	0:0,255:8:8,0:127	0:0,255:9:9,0:127	0:0,198:6:6,0:127	0:0,207:7:7,0:127	0:0,235:7:7,0:127	0:0,147:3:3,0:127	0:0,74:2:2,0:94	0:0,183:5:5,0:127	0:0,255:8:8,0:127	0:0,255:10:10,0:127	0:0,231:8:8,0:127	0:0,235:9:9,0:127	0:0,255:10:10,0:127	0:0,146:5:5,0:127	0:0,255:9:9,0:127	0:0,255:9:9,0:127	0:0,182:5:5,0:127	0:0,255:11:11,0:127	0:0,136:4:4,0:127	0:0,195:6:6,0:127	0:0,255:9:9,0:127
var320	sacCer_chrII	190246	C	T	BY	W303	734	DP=5340;VDB=0.20755;SGB=77.2109;RPB=0.447823;MQB=1;MQSB=1;BQB=0.645382;MQ0F=0;AC=5;AN=562;DP4=1646,2236,13,16;MQ=60	GT:PL:DP:AD:GQ	0:0,127:3:3,0:127	0:0,188:6:6,0:127	0:0,255:6:6,0:127	0:0,67:2:2,0:87	0:0,37:1:1,0:57	0:0,90:2:2,0:110	1:226,0:6:0,6:127	1:127,0:3:0,3:106	1:208,0:6:0,6:127	0:0,211:8:8,0:127	0:0,255:8:8,0:127	0:0,255:16:16,0:127	1:202,0:6:0,6:127	0:0,67:2:2,0:87	0:0,255:9:9,0:127	0:0,255:8:8,0:127	0:0,67:2:2,0:87	0:0,120:4:4,0:127	0:0,202:5:5,0:127	0:0,255:10:10,0:127	0:0,255:11:11,0:127	0:0,127:3:3,0:127	0:0,182:5:5,0:127	0:0,243:7:7,0:127	0:0,127:3:3,0:127	0:0,171:4:4,0:127	0:0,147:3:3,0:127	0:0,255:10:10,0:127	0:0,255:9:9,0:127	0:0,255:12:12,0:127	0:0,255:8:8,0:127	0:0,205:5:5,0:127	0:0,147:4:4,0:127	0:0,255:14:14,0:127	0:0,151:6:6,0:127	0:0,159:3:3,0:127	0:0,255:13:13,0:127	0:0,183:5:5,0:127	0:0,255:9:9,0:127	0:0,255:8:8,0:127
var321	sacCer_chrII	190452	A	G	BY	W303	860	DP=5342;VDB=0.978267;SGB=99.1484;RPB=0.535116;MQB=0.999996;MQSB=0.999743;BQB=0.738788;MQ0F=0;AC=5;AN=569;DP4=2308,1524,17,19;MQ=59	GT:PL:DP:AD:GQ	0:0,228:7:7,0:127	0:0,255:9:9,0:127	.:0,0:0:0,0:0	0:0,150:3:3,0:127	0:0,37:1:1,0:57	0:0,194:5:5,0:127	1:255,0:9:0,9:127	1:201,0:5:0,5:127	1:255,0:8:0,8:127	0:0,127:3:3,0:127	0:0,171:4:4,0:127	0:0,235:7:7,0:127	1:160,0:6:0,6:127	0:0,255:9:9,0:127	0:0,166:5:5,0:127	0:0,120:2:2,0:127	0:0,202:5:5,0:127	0:0,188:5:5,0:127	0:0,174:5:5,0:127	0:0,246:6:6,0:127	0:0,220:8:8,0:127	0:0,255:8:8,0:127	0:0,255:10:10,0:127	0:0,105:3:3,0:125	0:0,120:2:2,0:127	0:0,255:9:9,0:127	0:0,255:9:9,0:127	0:0,125:4:4,0:127	0:0,255:8:8,0:127	0:0,255:12:12,0:127	0:0,255:9:9,0:127	0:0,255:11:11,0:127	0:0,210:6:6,0:127	0:0,255:12:12,0:127	0:0,255:8:8,0:127	0:0,37:1:1,0:57	0:0,255:21:21,0:127	0:0,255:7:7,0:127	0:0,182:6:6,0:127	0:0,255:8:8,0:127
var322	sacCer_chrII	190583	G	A	BY	W303	935	DP=6031;VDB=0.52429;SGB=89.7963;RPB=0.0595247;MQB=0.999988;MQSB=0.998999;BQB=0.937872;MQ0F=0;AC=6;AN=570;DP4=1802,2494,17,21;MQ=59	GT:PL:DP:AD:GQ	0:0,106:4:4,0:125	0:0,255:11:11,0:127	0:0,244:5:5,0:127	0:0,183:5:5,0:127	0:0,108:2:2,0:127	0:0,105:3:3,0:124	1:255,0:7:0,7:127	1:208,0:6:0,6:127	1:255,0:7:0,7:127	0:0,255:14:14,0:127	0:0,218:7:7,0:127	0:0,255:12:12,0:127	1:158,0:4:0,4:127	0:0,67:2:2,0:86	0:0,255:9:9,0:127	0:0,250:7:7,0:127	0:0,206:7:7,0:127	0:0,127:3:3,0:127	0:0,147:3:3,0:127	0:0,183:5:5,0:127	0:0,251:7:7,0:127	0:0,224:7:7,0:127	0:0,255:9:9,0:127	0:0,228:6:6,0:127	0:0,255:7:7,0:127	0:0,255:11:11,0:127	0:0,255:7:7,0:127	0:0,120:4:4,0:127	0:0,205:6:6,0:127	0:0,255:11:11,0:127	0:0,255:12:12,0:127	0:0,255:7:7,0:127	0:0,255:12:12,0:127	0:0,255:18:18,0:127	0:0,254:7:7,0:127	0:0,250:7:7,0:127	0:0,255:19:19,0:127	0:0,172:5:5,0:127	0:0,172:5:5,0:127	0:0,255:10:10,0:127
var323	sacCer_chrII	190620	C	G	BY	W303	837	DP=7193;VDB=0.689181;SGB=139.179;RPB=0.249065;MQB=0.999997;MQSB=0.999752;BQB=0.285722;MQ0F=0;AC=6;AN=573;DP4=2265,2715,19,30;MQ=59	GT:PL:DP:AD:GQ	0:0,187:6:6,0:127	0:0,255:12:12,0:127	0:0,255:6:6,0:127	0:0,255:7:7,0:127	0:0,181:6:6,0:127	0:0,90:2:2,0:109	1:255,0:9:0,9:127	1:116,0:3:0,3:96	1:255,0:9:0,9:127	0:0,255:14:14,0:127	0:0,255:9:9,0:127	0:0,255:15:15,0:127	1:144,0:5:0,5:124	0:0,105:3:3,0:124	0:0,223:7:7,0:127	0:0,255:9:9,0:127	0:0,226:6:6,0:127	0:0,151:5:5,0:127	0:0,203:6:6,0:127	0:0,255:7:7,0:127	0:0,238:8:8,0:127	0:0,255:8:8,0:127	0:0,255:9:9,0:127	0:0,255:8:8,0:127	0:0,255:9:9,0:127	0:0,255:8:8,0:127	0:0,255:9:9,0:127	0:0,187:5:5,0:127	0:0,255:12:12,0:127	0:0,255:14:14,0:127	0:0,255:12:12,0:127	0:0,255:10:10,0:127	0:0,255:11:11,0:127	0:0,255:17:17,0:127	0:0,255:12:12,0:127	0:0,255:6:6,0:127	0:0,255:25:25,0:127	0:0,255:8:8,0:127	0:0,255:10:10,0:127	0:0,255:13:13,0:127
var324	sacCer_chrII	190641	A	G	BY	W303	871	DP=7423;VDB=0.248107;SGB=107.802;RPB=0.997625;MQB=0.999997;MQSB=0.999669;BQB=0.98193;MQ0F=0;AC=8;AN=569;DP4=2372,2663,23,28;MQ=59	GT:PL:DP:AD:GQ	0:0,211:6:6,0:127	0:0,255:11:11,0:127	0:0,255:6:6,0:127	0:0,255:7:7,0:127	0:0,187:6:6,0:127	0:0,80:2:2,0:98	1:255,0:9:0,9:127	1:127,0:3:0,3:108	1:255,0:11:0,11:127	0:0,255:19:19,0:127	0:0,255:8:8,0:127	0:0,255:19:19,0:127	1:130,0:4:0,4:111	0:0,184:5:5,0:127	0:0,223:7:7,0:127	0:0,255:11:11,0:127	0:0,247:8:8,0:127	0:0,164:5:5,0:127	0:0,183:5:5,0:127	0:0,255:8:8,0:127	0:0,218:7:7,0:127	0:0,255:9:9,0:127	0:0,255:10:10,0:127	0:0,255:9:9,0:127	0:0,255:10:10,0:127	0:0,255:9:9,0:127	0:0,255:10:10,0:127	0:0,255:8:8,0:127	0:0,255:11:11,0:127	0:0,255:19:19,0:127	0:0,255:13:13,0:127	0:0,255:12:12,0:127	0:0,255:9:9,0:127	0:0,255:20:20,0:127	0:0,255:13:13,0:127	0:0,224:5:5,0:127	0:0,255:22:22,0:127	0:0,255:9:9,0:127	0:0,255:13:13,0:127	0:0,255:15:15,0:127
var325	sacCer_chrII	190670	T	C	BY	W303	999	DP=7457;VDB=0.000241835;SGB=127.383;RPB=0.812075;MQB=0.99997;MQSB=0.999702;BQB=0.33008;MQ0F=0;AC=8;AN=568;DP4=2477,2464,24,30;MQ=59	GT:PL:DP:AD:GQ	0:0,228:6:6,0:127	0:0,255:12:12,0:127	0:0,115:3:3,0:127	0:0,255:7:7,0:127	0:0,247:7:7,0:127	0:0,124:3:3,0:127	1:255,0:11:0,11:127	1:130,0:4:0,4:111	1:255,0:8:0,8:127	0:0,255:20:20,0:127	0:0,255:7:7,0:127	0:0,255:18:18,0:127	1:130,0:4:0,4:111	0:0,193:5:5,0:127	0:0,184:5:5,0:127	0:0,255:11:11,0:127	0:0,218:6:6,0:127	0:0,158:4:4,0:127	0:0,230:6:6,0:127	0:0,252:7:7,0:127	0:0,255:9:9,0:127	0:0,255:11:11,0:127	0:0,255:9:9,0:127	0:0,255:9:9,0:127	0:0,255:10:10,0:127	0:0,255:8:8,0:127	0:0,255:8:8,0:127	0:0,255:8:8,0:127	0:0,255:12:12,0:127	0:0,255:17:17,0:127	0:0,255:13:13,0:127	0:0,255:8:8,0:127	0:0,255:10:10,0:127	0:0,255:17:17,0:127	0:0,255:8:8,0:127	0:0,224:5:5,0:127	0:0,255:25:25,0:127	0:0,254:8:8,0:127	0:0,255:12:12,0:127	0:0,255:14:14,0:127
var326	sacCer_chrII	190881	G	A	BY	W303	609	DP=6658;VDB=0.975684;SGB=73.9183;RPB=0.292251;MQB=1;MQSB=1;BQB=0.51375;MQ0F=0;AC=5;AN=567;DP4=2663,2170,22,15;MQ=60	GT:PL:DP:AD:GQ	0:0,255:8:8,0:127	0:0,255:13:13,0:127	0:0,172:5:5,0:127	0:0,205:7:7,0:127	0:0,160:5:5,0:127	0:0,152:5:5,0:127	1:60,0:1:0,1:40	1:255,0:8:0,8:127	1:106,0:4:0,4:86	0:0,255:13:13,0:127	0:0,255:10:10,0:127	0:0,255:11:11,0:127	1:140,0:5:0,5:120	0:0,255:9:9,0:127	0:0,255:10:10,0:127	0:0,255:13:13,0:127	0:0,255:9:9,0:127	0:0,255:8:8,0:127	0:0,127:3:3,0:127	0:0,255:12:12,0:127	0:0,255:13:13,0:127	0:0,147:4:4,0:127	0:0,255:10:10,0:127	0:0,218:7:7,0:127	0:0,255:9:9,0:127	0:0,219:7:7,0:127	0:0,255:11:11,0:127	0:0,202:6:6,0:127	0:0,255:9:9,0:127	0:0,250:12:12,0:127	0:0,255:8:8,0:127	0:0,250:8:8,0:127	0:0,255:10:10,0:127	0:0,255:16:16,0:127	0:0,250:7:7,0:127	0:0,255:12:12,0:127	0:0,255:17:17,0:127	0:0,244:8:8,0:127	0:0,228:7:7,0:127	0:0,255:17:17,0:127
var327	sacCer_chrII	191207	T	C	BY	W303	999	DP=8828;VDB=0.916769;SGB=40.9063;RPB=0.99973;MQB=0.999976;MQSB=0.999555;BQB=0.994856;MQ0F=0;AC=6;AN=571;DP4=3267,2634,35,27;MQ=59	GT:PL:DP:AD:GQ	0:0,249:7:7,0:127	0:0,255:10:10,0:127	0:0,255:10:10,0:127	0:0,192:6:6,0:127	0:0,174:6:6,0:127	0:0,255:9:9,0:127	1:255,0:10:0,10:127	1:255,0:8:0,8:127	1:222,0:6:0,6:127	0:0,255:19:19,0:127	0:0,255:13:13,0:127	0:0,255:14:14,0:127	1:255,0:9:0,9:127	0:0,255:12:12,0:127	0:0,255:11:11,0:127	0:0,255:14:14,0:127	0:0,225:6:6,0:127	0:0,255:8:8,0:127	0:0,255:9:9,0:127	0:0,255:10:10,0:127	0:0,255:13:13,0:127	0:0,163:4:4,0:127	0:0,224:5:5,0:127	0:0,255:10:10,0:127	0:0,255:8:8,0:127	0:0,255:13:13,0:127	0:24,255:12:11,1:127	0:0,90:2:2,0:109	0:0,255:18:18,0:127	0:0,255:22:22,0:127	0:0,255:8:8,0:127	0:0,255:9:9,0:127	0:0,255:9:9,0:127	0:0,255:19:19,0:127	0:0,255:14:14,0:127	0:0,220:6:6,0:127	0:0,255:24:24,0:127	0:0,255:13:13,0:127	0:0,255:12:12,0:127	0:0,255:24:24,0:127
var328	sacCer_chrII	191232	A	G	BY	W303	917	DP=8248;VDB=0.00972909;SGB=73.2404;RPB=0.670221;MQB=0.999989;MQSB=0.999998;BQB=0.997256;MQ0F=0;AC=5;AN=573;DP4=3073,2806,31,32;MQ=59	GT:PL:DP:AD:GQ	0:0,183:5:5,0:127	0:0,255:9:9,0:127	0:0,255:9:9,0:127	0:0,243:7:7,0:127	0:0,180:6:6,0:127	0:0,255:10:10,0:127	1:255,0:13:0,13:127	1:255,0:8:0,8:127	1:115,0:3:0,3:95	0:0,255:18:18,0:127	0:0,255:13:13,0:127	0:0,255:14:14,0:127	1:255,0:10:0,10:127	0:0,255:10:10,0:127	0:0,255:12:12,0:127	0:0,255:14:14,0:127	0:0,183:5:5,0:127	0:0,254:10:10,0:127	0:0,255:8:8,0:127	0:0,255:11:11,0:127	0:0,255:14:14,0:127	0:0,203:5:5,0:127	0:0,241:5:5,0:127	0:0,255:10:10,0:127	0:0,195:6:6,0:127	0:0,255:14:14,0:127	0:0,255:12:12,0:127	0:0,115:3:3,0:127	0:0,255:20:20,0:127	0:0,255:21:21,0:127	0:0,255:9:9,0:127	0:0,255:10:10,0:127	0:0,255:9:9,0:127	0:0,255:20:20,0:127	0:0,255:16:16,0:127	0:0,200:6:6,0:127	0:0,255:25:25,0:127	0:0,255:12:12,0:127	0:0,255:13:13,0:127	0:0,255:23:23,0:127
var329	sacCer_chrII	191242	C	A	BY	W303	955	DP=8452;VDB=0.0125038;SGB=149.328;RPB=0.902617;MQB=0.999978;MQSB=0.999651;BQB=0.999628;MQ0F=0;AC=5;AN=573;DP4=3199,2811,25,34;MQ=59	GT:PL:DP:AD:GQ	0:0,255:7:7,0:127	0:0,255:10:10,0:127	0:0,255:9:9,0:127	0:0,186:6:6,0:127	0:0,180:6:6,0:127	0:0,255:8:8,0:127	1:255,0:13:0,13:127	1:255,0:8:0,8:127	1:153,0:4:0,4:127	0:0,255:18:17,1:127	0:0,255:14:14,0:127	0:0,255:16:16,0:127	1:255,0:10:0,10:127	0:0,253:8:8,0:127	0:0,255:11:11,0:127	0:0,255:14:14,0:127	0:0,158:4:4,0:127	0:0,255:11:11,0:127	0:0,231:7:7,0:127	0:0,255:13:13,0:127	0:0,255:13:13,0:127	0:0,218:6:6,0:127	0:0,230:5:5,0:127	0:0,255:8:8,0:127	0:0,151:5:5,0:127	0:0,255:14:14,0:127	0:0,255:14:14,0:127	0:0,115:3:3,0:127	0:0,255:20:20,0:127	0:0,255:23:23,0:127	0:0,255:11:11,0:127	0:0,255:11:11,0:127	0:0,255:9:9,0:127	0:0,255:22:22,0:127	0:0,255:18:18,0:127	0:0,208:6:6,0:127	0:0,255:26:26,0:127	0:0,255:11:11,0:127	0:0,255:14:14,0:127	0:0,255:24:24,0:127
var330	sacCer_chrII	191470	A	T	BY	W303	735	DP=6951;VDB=0.992117;SGB=77.46;RPB=0.94901;MQB=0.999979;MQSB=0.999668;BQB=0.656356;MQ0F=0;AC=6;AN=567;DP4=2421,2502,19,19;MQ=59	GT:PL:DP:AD:GQ	0:0,195:5:5,0:127	0:0,255:19:19,0:127	0:0,110:2:2,0:127	0:0,60:1:1,0:79	0:0,255:7:7,0:127	0:0,60:1:1,0:79	1:93,0:3:0,3:73	1:230,0:6:0,6:127	1:97,0:2:0,2:77	0:0,255:24:24,0:127	0:0,255:9:9,0:127	0:0,255:10:10,0:127	1:255,0:10:0,10:127	0:0,250:8:8,0:127	0:0,203:5:5,0:127	0:0,255:9:9,0:127	0:0,255:11:11,0:127	0:0,213:7:7,0:127	0:0,255:7:7,0:127	0:0,255:9:9,0:127	0:0,255:11:11,0:127	0:0,214:7:7,0:127	0:0,255:11:11,0:127	0:0,210:7:7,0:127	0:0,205:5:5,0:127	0:0,255:11:11,0:127	0:0,255:8:8,0:127	0:0,169:4:4,0:127	0:0,255:10:10,0:127	0:0,255:16:16,0:127	0:0,219:7:7,0:127	0:0,255:12:12,0:127	0:0,255:11:11,0:127	0:0,255:16:16,0:127	0:0,255:9:9,0:127	0:0,255:7:7,0:127	0:0,255:22:22,0:127	0:0,255:7:7,0:127	0:0,117:3:3,0:127	0:0,255:21:21,0:127
var331	sacCer_chrII	191528	G	A	BY	W303	928	DP=8277;VDB=0.0934879;SGB=109.33;RPB=0.992691;MQB=0.999992;MQSB=0.999881;BQB=0.042682;MQ0F=0;AC=6;AN=566;DP4=1962,3825,15,32;MQ=59	GT:PL:DP:AD:GQ	0:0,214:5:5,0:127	0:0,255:18:18,0:127	0:0,242:7:7,0:127	.:0,0:0:0,0:0	0:0,255:7:7,0:127	0:0,90:2:2,0:109	1:152,0:5:0,5:127	1:255,0:9:0,9:127	1:177,0:4:0,4:127	0:0,255:19:19,0:127	0:0,255:11:11,0:127	0:0,255:12:12,0:127	1:255,0:10:0,10:127	0:0,255:11:11,0:127	0:0,249:6:6,0:127	0:0,255:11:11,0:127	0:0,255:11:11,0:127	0:0,193:6:6,0:127	0:0,227:6:6,0:127	0:0,220:7:7,0:127	0:0,222:7:7,0:127	0:0,255:9:9,0:127	0:0,255:12:12,0:127	0:0,198:7:7,0:127	0:0,172:6:6,0:127	0:0,255:14:14,0:127	0:0,255:9:9,0:127	0:0,255:7:7,0:127	0:0,255:12:12,0:127	0:0,255:21:21,0:127	0:0,255:9:9,0:127	0:0,255:13:13,0:127	0:0,255:13:13,0:127	0:0,255:20:20,0:127	0:0,255:13:13,0:127	0:0,255:8:8,0:127	0:0,255:25:25,0:127	0:0,255:10:10,0:127	0:0,127:3:3,0:127	0:0,255:18:18,0:127
var332	sacCer_chrII	191563	G	T	BY	W303	999	DP=7547;VDB=0.00396512;SGB=184.372;RPB=0.0100925;MQB=0.999989;MQSB=0.999852;BQB=0.913983;MQ0F=0;AC=6;AN=568;DP4=1777,3654,19,38;MQ=59	GT:PL:DP:AD:GQ	0:0,255:7:7,0:127	0:0,255:13:13,0:127	0:0,225:7:7,0:127	.:0,0:0:0,0:0	0:0,200:7:7,0:127	0:0,134:3:3,0:127	1:172,0:5:0,5:127	1:255,0:11:0,11:127	1:255,0:7:0,7:127	0:0,255:17:17,0:127	0:0,255:9:9,0:127	0:0,255:11:11,0:127	1:255,0:13:0,13:127	0:0,241:8:8,0:127	0:0,239:6:6,0:127	0:0,255:10:10,0:127	0:0,255:11:11,0:127	0:0,182:5:5,0:127	0:0,231:6:6,0:127	0:0,244:6:6,0:127	0:0,247:8:8,0:127	0:0,245:8:8,0:127	0:0,255:14:14,0:127	0:0,207:8:8,0:127	0:0,152:5:5,0:127	0:0,255:13:13,0:127	0:0,255:10:10,0:127	0:0,224:6:6,0:127	0:0,255:11:11,0:127	0:0,255:17:17,0:127	0:0,255:9:9,0:127	0:0,255:10:10,0:127	0:0,255:13:13,0:127	0:0,255:19:19,0:127	0:0,255:12:12,0:127	0:0,255:11:11,0:127	0:0,255:23:23,0:127	0:0,255:9:9,0:127	0:0,163:4:4,0:127	0:0,255:19:19,0:127
var333	sacCer_chrII	191613	G	A	BY	W303	999	DP=7742;VDB=0.826588;SGB=166.406;RPB=0.344253;MQB=0.999987;MQSB=0.999966;BQB=0.981744;MQ0F=0;AC=5;AN=571;DP4=2275,3242,30,35;MQ=59	GT:PL:DP:AD:GQ	0:0,250:7:7,0:127	0:0,255:13:13,0:127	0:0,223:7:7,0:127	.:0,0:0:0,0:0	0:0,129:4:4,0:127	0:0,134:3:3,0:127	1:242,0:7:0,7:127	1:255,0:11:0,11:127	1:255,0:11:0,11:127	0:0,255:18:18,0:127	0:0,255:12:12,0:127	0:0,255:11:11,0:127	1:255,0:12:0,12:127	0:0,255:11:11,0:127	0:0,214:5:5,0:127	0:0,255:9:9,0:127	0:0,255:9:9,0:127	0:0,255:8:8,0:127	0:0,254:8:8,0:127	0:0,224:5:5,0:127	0:0,255:11:11,0:127	0:0,138:6:6,0:127	0:0,255:10:10,0:127	0:0,255:10:10,0:127	0:0,146:4:4,0:127	0:0,220:8:8,0:127	0:0,255:8:8,0:127	0:0,181:4:4,0:127	0:0,255:11:11,0:127	0:0,255:14:14,0:127	0:0,255:9:9,0:127	0:0,255:13:13,0:127	0:0,255:11:11,0:127	0:0,255:13:13,0:127	0:0,255:14:14,0:127	0:0,255:13:13,0:127	0:0,255:22:22,0:127	0:0,255:13:13,0:127	0:0,113:4:4,0:127	0:0,255:16:16,0:127
var334	sacCer_chrII	192289	G	C	BY	W303	549	DP=4647;VDB=0.445388;SGB=52.3988;RPB=0.978718;MQB=0.999997;MQSB=0.999714;BQB=0.980843;MQ0F=0;AC=6;AN=560;DP4=1404,2088,11,17;MQ=59	GT:PL:DP:AD:GQ	0:0,37:1:1,0:56	0:0,255:10:10,0:127	0:0,37:1:1,0:56	0:0,37:1:1,0:56	.:0,0:0:0,0:0	0:0,37:1:1,0:56	1:230,0:7:0,7:127	1:48,0:1:0,1:28	1:148,0:4:0,4:127	0:0,227:7:7,0:127	0:0,249:7:7,0:127	0:0,255:9:9,0:127	1:97,0:2:0,2:77	0:0,202:5:5,0:127	0:0,237:7:7,0:127	0:0,113:3:3,0:127	0:0,184:5:5,0:127	0:0,177:5:5,0:127	0:0,105:3:3,0:124	0:0,100:3:3,0:119	0:0,100:3:3,0:119	0:0,60:1:1,0:79	0:0,97:2:2,0:116	0:0,127:3:3,0:127	0:0,185:6:6,0:127	0:0,255:7:7,0:127	0:0,200:6:6,0:127	0:0,227:8:8,0:127	0:0,255:14:14,0:127	0:0,218:10:10,0:127	0:0,185:6:6,0:127	0:0,215:7:7,0:127	0:0,255:7:7,0:127	0:0,255:11:11,0:127	0:0,255:8:8,0:127	0:0,37:1:1,0:56	0:0,195:8:8,0:127	0:0,195:7:7,0:127	0:0,93:3:3,0:112	0:0,255:12:12,0:127
var335	sacCer_chrII	192398	T	A	BY	W303	999	DP=10683;VDB=0.000617819;SGB=109.133;RPB=0.890681;MQB=0.999998;MQSB=0.999735;BQB=0.56227;MQ0F=0;AC=5;AN=573;DP4=3654,3053,37,28;MQ=59	GT:PL:DP:AD:GQ	0:0,255:9:9,0:127	0:0,255:9:9,0:127	0:0,25:1:1,0:44	0:0,255:11:11,0:127	0:0,187:6:6,0:127	0:0,255:9:9,0:127	1:255,0:14:0,14:127	1:255,0:9:0,9:127	1:255,0:11:0,11:127	0:0,255:16:16,0:127	0:0,255:16:16,0:127	0:0,255:20:20,0:127	1:255,0:8:0,8:127	0:0,156:5:5,0:127	0:0,255:9:9,0:127	0:0,255:7:7,0:127	0:0,255:10:10,0:127	0:0,255:11:11,0:127	0:0,255:12:12,0:127	0:0,255:10:10,0:127	0:0,255:8:8,0:127	0:0,250:6:6,0:127	0:0,255:9:9,0:127	0:0,255:10:10,0:127	0:0,255:10:10,0:127	0:0,255:11:11,0:127	0:0,255:10:10,0:127	0:0,255:8:8,0:127	0:0,255:19:19,0:127	0:0,255:22:22,0:127	0:0,255:17:17,0:127	0:0,255:7:7,0:127	0:0,255:11:11,0:127	0:0,255:22:22,0:127	0:0,255:11:11,0:127	0:0,249:8:8,0:127	0:0,255:18:18,0:127	0:0,255:15:15,0:127	0:0,151:5:5,0:127	0:0,255:22:22,0:127
var336	sacCer_chrII	192399	A	G	BY	W303	999	DP=10571;VDB=0.000476443;SGB=136.683;RPB=0.850822;MQB=0.999998;MQSB=0.999725;BQB=0.608293;MQ0F=0;AC=5;AN=573;DP4=3628,2964,32,32;MQ=59	GT:PL:DP:AD:GQ	0:0,255:9:9,0:127	0:0,255:9:9,0:127	0:0,37:1:1,0:56	0:0,255:12:12,0:127	0:0,202:6:6,0:127	0:0,255:9:9,0:127	1:255,0:15:0,15:127	1:255,0:9:0,9:127	1:255,0:11:0,11:127	0:0,255:15:15,0:127	0:0,255:16:16,0:127	0:0,255:19:19,0:127	1:241,0:7:0,7:127	0:0,175:5:5,0:127	0:0,255:8:8,0:127	0:0,255:7:7,0:127	0:0,255:10:10,0:127	0:0,255:11:11,0:127	0:0,255:12:12,0:127	0:0,255:10:10,0:127	0:0,255:8:8,0:127	0:0,220:6:6,0:127	0:0,255:9:9,0:127	0:0,255:10:10,0:127	0:0,255:10:10,0:127	0:0,255:11:11,0:127	0:0,255:10:10,0:127	0:0,253:7:7,0:127	0:0,255:17:17,0:127	0:0,255:23:23,0:127	0:0,255:16:16,0:127	0:0,242:7:7,0:127	0:0,255:11:11,0:127	0:0,255:21:21,0:127	0:0,255:11:11,0:127	0:0,242:8:8,0:127	0:0,255:16:16,0:127	0:0,255:13:13,0:127	0:0,135:4:4,0:127	0:0,255:22:22,0:127
var337	sacCer_chrII	192441	G	A	BY	W303	999	DP=10018;VDB=0.0313566;SGB=185.89;RPB=0.796603;MQB=1;MQSB=1;BQB=0.959394;MQ0F=0;AC=5;AN=571;DP4=3502,2939,29,32;MQ=59	GT:PL:DP:AD:GQ	0:0,255:6:6,0:127	0:0,255:11:11,0:127	0:0,89:3:3,0:109	0:0,255:11:11,0:127	0:0,142:5:5,0:127	0:0,255:11:11,0:127	1:255,0:15:0,15:127	1:255,0:9:0,9:127	1:255,0:11:0,11:127	0:0,255:15:15,0:127	0:0,255:16:16,0:127	0:0,255:16:16,0:127	1:255,0:12:0,12:127	0:0,144:4:4,0:127	0:0,251:7:7,0:127	0:0,255:8:8,0:127	0:0,255:10:10,0:127	0:0,255:11:11,0:127	0:0,255:12:12,0:127	0:0,255:7:7,0:127	0:0,255:9:9,0:127	0:0,255:9:9,0:127	0:0,255:7:7,0:127	0:0,255:9:9,0:127	0:0,255:12:12,0:127	0:0,255:8:8,0:127	0:0,255:9:9,0:127	0:0,255:10:10,0:127	0:0,255:16:16,0:127	0:0,255:26:26,0:127	0:0,255:12:12,0:127	0:0,255:9:9,0:127	0:0,255:12:12,0:127	0:0,255:20:20,0:127	0:0,255:11:11,0:127	0:0,255:9:9,0:127	0:0,255:19:19,0:127	0:0,255:13:13,0:127	0:0,176:6:6,0:127	0:0,255:18:18,0:127
var338	sacCer_chrII	192576	A	G	BY	W303	999	DP=7120;VDB=0.0239082;SGB=130.95;RPB=0.780846;MQB=0.999989;MQSB=0.999314;BQB=0.892691;MQ0F=0;AC=5;AN=571;DP4=3259,1960,29,20;MQ=59	GT:PL:DP:AD:GQ	0:0,200:4:4,0:127	0:0,255:13:13,0:127	0:0,255:9:9,0:127	0:0,255:9:9,0:127	0:0,200:6:6,0:127	0:0,225:5:5,0:127	1:172,0:5:0,5:127	1:237,0:7:0,7:127	1:255,0:8:0,8:127	0:0,255:20:20,0:127	0:0,255:15:15,0:127	0:0,255:17:17,0:127	1:255,0:10:0,10:127	0:0,255:10:10,0:127	0:0,255:14:14,0:127	0:0,255:10:10,0:127	0:0,255:9:9,0:127	0:0,200:7:7,0:127	0:0,185:6:6,0:127	0:0,173:5:5,0:127	0:0,255:12:12,0:127	0:0,219:7:7,0:127	0:0,255:10:10,0:127	0:0,158:4:4,0:127	0:0,255:11:11,0:127	0:0,255:8:8,0:127	0:0,255:12:12,0:127	0:0,255:9:9,0:127	0:0,249:7:7,0:127	0:0,255:12:12,0:127	0:0,255:13:13,0:127	0:0,255:9:9,0:127	0:0,255:12:12,0:127	0:0,255:18:18,0:127	0:0,255:13:13,0:127	0:0,239:7:7,0:127	0:0,255:16:16,0:127	0:0,255:11:11,0:127	0:0,237:7:7,0:127	0:0,255:16:16,0:127
var339	sacCer_chrII	193122	T	C	BY	W303	999	DP=6725;VDB=9.94026e-05;SGB=114.635;RPB=0.999611;MQB=0.999982;MQSB=0.999246;BQB=0.996754;MQ0F=0;AC=6;AN=570;DP4=1727,2927,31,35;MQ=59	GT:PL:DP:AD:GQ	0:0,123:5:5,0:127	0:0,255:12:12,0:127	0:0,237:8:8,0:127	0:0,105:3:3,0:123	0:0,175:4:4,0:127	0:0,37:1:1,0:55	1:226,0:6:0,6:127	1:255,0:10:0,10:127	1:255,0:7:0,7:127	0:0,255:14:14,0:127	0:0,255:8:8,0:127	0:0,255:19:19,0:127	1:255,0:12:0,12:127	0:0,255:8:8,0:127	0:0,255:7:7,0:127	0:0,255:10:10,0:127	0:0,255:12:12,0:127	0:0,152:5:5,0:127	0:0,255:7:7,0:127	0:0,252:6:6,0:127	0:0,255:10:10,0:127	0:0,97:2:2,0:115	0:0,255:9:9,0:127	0:0,255:8:8,0:127	0:0,224:5:5,0:127	0:0,199:6:6,0:127	0:0,255:11:11,0:127	0:0,255:9:9,0:127	0:0,255:9:9,0:127	0:0,255:13:13,0:127	0:0,255:11:11,0:127	0:0,254:8:8,0:127	0:0,105:3:3,0:123	0:0,255:13:13,0:127	0:0,255:14:14,0:127	0:0,226:6:6,0:127	0:0,255:11:11,0:127	0:0,141:4:4,0:127	0:0,250:7:7,0:127	0:0,255:16:16,0:127
var340	sacCer_chrII	193664	T	C	BY	W303	739	DP=9419;VDB=6.66991e-05;SGB=-55.9639;RPB=0.00122028;MQB=0.999922;MQSB=0.999279;BQB=0.0145218;MQ0F=0;AC=5;AN=573;DP4=5030,1738,43,6;MQ=59	GT:PL:DP:AD:GQ	0:0,104:3:3,0:123	0:0,255:17:17,0:127	0:0,255:8:8,0:127	0:0,134:3:3,0:127	0:0,255:9:9,0:127	0:0,237:7:7,0:127	1:172,0:5:0,5:127	1:201,0:7:0,7:127	1:224,0:7:0,7:127	0:0,255:28:28,0:127	0:0,255:18:18,0:127	0:0,255:23:23,0:127	1:184,0:6:0,6:127	0:0,255:7:7,0:127	0:0,255:11:11,0:127	0:0,255:16:16,0:127	0:0,255:8:8,0:127	0:0,255:11:11,0:127	0:0,203:5:5,0:127	0:0,255:9:9,0:127	0:0,255:11:11,0:127	0:0,255:11:11,0:127	0:0,255:8:8,0:127	0:0,255:12:12,0:127	0:0,255:12:12,0:127	0:0,255:13:13,0:127	0:0,255:15:15,0:127	0:0,249:8:8,0:127	0:0,255:14:14,0:127	0:0,255:25:25,0:127	0:0,255:16:16,0:127	0:0,162:8:8,0:127	0:0,255:14:14,0:127	0:0,255:29:29,0:127	0:0,255:14:14,0:127	0:0,255:13:13,0:127	0:0,255:21:21,0:127	0:0,255:10:10,0:127	0:0,255:12:12,0:127	0:0,255:18:18,0:127
var341	sacCer_chrII	194226	C	T	BY	W303	694	DP=7077;VDB=0.959473;SGB=119.726;RPB=0.981631;MQB=1;MQSB=1;BQB=0.973303;MQ0F=0;AC=6;AN=570;DP4=2771,2826,26,20;MQ=60	GT:PL:DP:AD:GQ	0:0,217:8:8,0:127	0:0,255:11:11,0:127	0:0,148:4:4,0:127	0:0,115:3:3,0:127	0:0,194:7:7,0:127	0:0,192:5:5,0:127	1:171,0:5:0,5:127	1:37,0:1:0,1:17	1:250,4:11:1,10:127	0:0,255:15:15,0:127	0:0,255:14:14,0:127	0:0,255:12:12,0:127	1:182,0:6:0,6:127	0:0,221:8:8,0:127	0:0,255:11:11,0:127	0:0,255:14:14,0:127	0:0,232:9:9,0:127	0:0,255:7:7,0:127	0:0,124:4:4,0:127	0:0,226:10:10,0:127	0:0,255:12:12,0:127	0:0,127:3:3,0:127	0:0,255:11:11,0:127	0:0,179:6:6,0:127	0:0,255:8:8,0:127	0:0,255:11:11,0:127	0:0,255:12:12,0:127	0:0,255:10:10,0:127	0:0,255:16:16,0:127	0:0,255:22:22,0:127	0:0,255:11:11,0:127	0:0,255:12:12,0:127	0:0,255:18:18,0:127	0:0,255:17:17,0:127	0:0,255:10:10,0:127	0:0,255:11:11,0:127	0:0,255:15:15,0:127	0:0,255:17:17,0:127	0:0,208:6:6,0:127	0:0,255:20:20,0:127
var342	sacCer_chrII	209404	T	C	BY	W303	999	DP=6049;VDB=1.60878e-05;SGB=123.611;RPB=0.999995;MQB=0.999986;MQSB=0.999957;BQB=0.859807;MQ0F=0;AC=6;AN=564;DP4=2550,1802,31,14;MQ=59	GT:PL:DP:AD:GQ	0:0,228:7:7,0:127	0:0,255:10:10,0:127	.:0,0:0:0,0:0	0:0,205:5:5,0:127	0:0,180:4:4,0:127	0:0,97:2:2,0:116	1:241,0:7:0,7:127	1:211,0:6:0,6:127	1:225,0:6:0,6:127	0:0,255:14:14,0:127	0:0,255:12:12,0:127	0:0,255:9:9,0:127	1:255,0:9:0,9:127	0:0,255:10:10,0:127	0:0,225:6:6,0:127	0:0,255:9:9,0:127	0:0,97:2:2,0:116	0:0,208:6:6,0:127	0:0,237:8:8,0:127	0:0,37:1:1,0:56	0:0,241:7:7,0:127	0:0,217:7:7,0:127	0:0,129:4:4,0:127	0:0,74:2:2,0:93	0:0,255:9:9,0:127	0:0,255:7:7,0:127	0:0,255:9:9,0:127	0:0,225:5:5,0:127	0:0,255:8:8,0:127	0:0,255:26:26,0:127	0:0,255:9:9,0:127	0:0,238:9:9,0:127	0:0,213:6:6,0:127	0:0,255:10:10,0:127	0:0,255:12:12,0:127	0:0,60:1:1,0:79	0:0,255:13:13,0:127	0:0,255:9:9,0:127	0:0,185:6:6,0:127	0:0,255:14:14,0:127
var343	sacCer_chrII	252572	T	G	BY	W303	732	DP=6287;VDB=0.0117259;SGB=58.4412;RPB=0.205942;MQB=0.999997;MQSB=0.99944;BQB=0.350625;MQ0F=0;AC=5;AN=570;DP4=1622,2532,12,24;MQ=59	GT:PL:DP:AD:GQ	0:0,225:6:6,0:127	0:0,164:6:6,0:127	0:0,255:7:7,0:127	0:0,147:3:3,0:127	0:0,255:8:8,0:127	0:0,225:6:6,0:127	1:246,0:7:0,7:127	1:224,0:7:0,7:127	1:228,0:9:0,9:127	0:0,255:15:15,0:127	0:0,255:7:7,0:127	0:0,255:13:13,0:127	1:120,0:2:0,2:99	0:0,255:10:10,0:127	0:0,255:11:11,0:127	0:0,255:12:12,0:127	0:0,255:10:10,0:127	0:0,255:8:8,0:127	0:0,255:11:11,0:127	0:0,113:4:4,0:127	0:0,255:12:12,0:127	0:0,200:4:4,0:127	0:0,214:6:6,0:127	0:0,255:12:12,0:127	0:0,171:4:4,0:127	0:0,255:10:10,0:127	0:0,250:6:6,0:127	0:0,255:8:8,0:127	0:0,255:7:7,0:127	0:0,255:16:16,0:127	0:0,208:6:6,0:127	0:0,255:11:11,0:127	0:0,255:8:8,0:127	0:0,255:11:11,0:127	0:0,255:16:16,0:127	0:0,255:8:8,0:127	0:0,255:18:18,0:127	0:0,67:2:2,0:87	0:0,255:8:8,0:127	0:0,255:19:19,0:127
var344	sacCer_chrII	252578	C	T	BY	W303	744	DP=6391;VDB=0.221133;SGB=90.3124;RPB=0.192563;MQB=0.999997;MQSB=0.999461;BQB=0.123051;MQ0F=0;AC=5;AN=569;DP4=1680,2602,12,23;MQ=59	GT:PL:DP:AD:GQ	0:0,225:6:6,0:127	0:0,161:5:5,0:127	0:0,255:7:7,0:127	0:0,128:3:3,0:127	0:0,255:7:7,0:127	0:0,246:6:6,0:127	1:248,0:8:0,8:127	1:224,0:7:0,7:127	1:228,0:9:0,9:127	0:0,255:15:15,0:127	0:0,255:9:9,0:127	0:0,255:13:13,0:127	1:120,0:2:0,2:99	0:0,255:10:10,0:127	0:0,255:10:10,0:127	0:0,255:12:12,0:127	0:0,255:10:10,0:127	0:0,255:8:8,0:127	0:0,255:11:11,0:127	0:0,136:4:4,0:127	0:0,255:11:11,0:127	0:0,200:4:4,0:127	0:0,214:6:6,0:127	0:0,255:11:11,0:127	0:0,171:4:4,0:127	0:0,255:11:11,0:127	0:0,241:5:5,0:127	0:0,255:8:8,0:127	0:0,224:5:5,0:127	0:0,255:17:17,0:127	0:0,202:5:5,0:127	0:0,255:11:11,0:127	0:30,255:10:9,0:127	0:0,255:13:13,0:127	0:0,255:18:18,0:127	0:0,255:8:8,0:127	0:0,255:18:18,0:127	0:0,67:2:2,0:87	0:0,255:9:9,0:127	0:0,255:18:18,0:127
var345	sacCer_chrII	252589	T	C	BY	W303	622	DP=6099;VDB=0.843632;SGB=78.5758;RPB=0.992129;MQB=1;MQSB=1;BQB=0.0084295;MQ0F=0;AC=5;AN=571;DP4=1596,2550,13,22;MQ=60	GT:PL:DP:AD:GQ	0:0,225:6:6,0:127	0:0,182:6:6,0:127	0:0,255:8:8,0:127	0:0,173:4:4,0:127	0:0,255:7:7,0:127	0:0,226:6:6,0:127	1:193,0:6:0,6:127	1:143,0:6:0,6:122	1:255,0:10:0,10:127	0:0,255:16:15,0:127	0:0,255:10:10,0:127	0:0,255:12:12,0:127	1:127,0:3:0,3:106	0:0,255:10:10,0:127	0:0,255:9:9,0:127	0:0,255:10:10,0:127	0:0,255:8:8,0:127	0:0,255:7:7,0:127	0:0,255:10:10,0:127	0:0,136:4:4,0:127	0:0,255:11:11,0:127	0:0,200:4:4,0:127	0:0,214:6:6,0:127	0:0,250:7:7,0:127	0:0,210:5:5,0:127	0:0,255:9:9,0:127	0:0,241:5:5,0:127	0:0,255:10:10,0:127	0:0,255:8:8,0:127	0:0,255:17:17,0:127	0:0,221:6:6,0:127	0:0,255:8:8,0:127	0:0,255:10:10,0:127	0:0,255:13:13,0:127	0:0,255:17:17,0:127	0:0,255:8:8,0:127	0:0,255:17:17,0:127	0:0,67:2:2,0:87	0:0,255:8:8,0:127	0:0,255:17:17,0:127
var346	sacCer_chrII	252599	T	C	BY	W303	624	DP=5400;VDB=0.952262;SGB=41.9387;RPB=0.943898;MQB=1;MQSB=1;BQB=0.109983;MQ0F=0;AC=6;AN=572;DP4=1363,2512,13,25;MQ=60	GT:PL:DP:AD:GQ	0:0,196:6:6,0:127	0:22,121:5:4,1:118	0:0,255:9:9,0:127	0:0,215:5:5,0:127	0:0,233:7:7,0:127	0:0,203:6:6,0:127	1:202,0:6:0,6:127	1:129,0:5:0,5:109	1:255,0:10:0,10:127	0:0,255:12:12,0:127	0:0,255:11:11,0:127	0:0,255:13:13,0:127	1:127,0:3:0,3:107	0:0,255:10:10,0:127	0:0,255:8:8,0:127	0:0,255:10:10,0:127	0:0,255:8:8,0:127	0:0,226:6:6,0:127	0:0,227:7:7,0:127	0:0,172:5:5,0:127	0:0,252:8:8,0:127	0:0,202:5:5,0:127	0:0,224:5:5,0:127	0:0,238:8:8,0:127	0:0,173:4:4,0:127	0:0,227:8:8,0:127	0:0,158:4:4,0:127	0:0,229:8:8,0:127	0:0,244:7:7,0:127	0:0,255:15:15,0:127	0:0,215:6:6,0:127	0:0,195:5:5,0:127	0:0,255:10:10,0:127	0:0,255:13:13,0:127	0:0,255:15:15,0:127	0:0,255:7:7,0:127	0:0,255:15:15,0:127	0:0,67:2:2,0:86	0:0,255:8:8,0:127	0:0,255:15:15,0:127
var347	sacCer_chrII	252680	A	G	BY	W303	789	DP=5371;VDB=0.791491;SGB=49.6002;RPB=0.274828;MQB=1;MQSB=1;BQB=0.157553;MQ0F=0;AC=5;AN=570;DP4=1907,1901,18,19;MQ=60	GT:PL:DP:AD:GQ	0:0,255:9:9,0:127	0:0,162:5:5,0:127	0:0,255:8:8,0:127	0:0,187:5:5,0:127	0:0,190:6:6,0:127	0:0,161:5:5,0:127	1:255,0:9:0,9:127	1:60,0:1:0,1:40	1:194,0:4:0,4:127	0:0,255:17:17,0:127	0:0,255:13:13,0:127	0:0,255:9:9,0:127	1:254,0:6:0,6:127	0:0,255:14:14,0:127	0:0,255:9:9,0:127	0:0,255:8:8,0:127	0:0,255:11:11,0:127	0:0,185:5:5,0:127	0:0,255:12:12,0:127	0:0,67:2:2,0:86	0:39,157:7:6,1:127	0:0,185:6:6,0:127	0:0,235:7:7,0:127	0:13,203:8:7,1:127	0:0,229:7:7,0:127	0:0,255:8:8,0:127	0:0,150:3:3,0:127	0:0,255:7:7,0:127	0:0,255:9:9,0:127	0:0,255:15:15,0:127	0:0,225:8:8,0:127	0:0,211:6:6,0:127	0:0,255:12:12,0:127	0:0,255:14:14,0:127	0:0,255:17:17,0:127	0:0,255:10:10,0:127	0:0,255:11:11,0:127	0:0,255:6:6,0:127	0:0,255:11:11,0:127	0:0,255:12:12,0:127
var348	sacCer_chrII	252704	G	T	BY	W303	720	DP=5249;VDB=0.197108;SGB=109.704;RPB=0.549228;MQB=1;MQSB=1;BQB=0.728017;MQ0F=0;AC=5;AN=566;DP4=2376,1380,22,14;MQ=60	GT:PL:DP:AD:GQ	0:0,255:8:8,0:127	0:0,184:5:5,0:127	0:0,243:6:6,0:127	0:0,152:4:4,0:127	0:0,74:2:2,0:93	0:0,127:3:3,0:127	1:255,0:10:0,10:127	1:60,0:1:0,1:40	1:148,0:4:0,4:127	0:0,255:13:13,0:127	0:0,220:8:8,0:127	0:0,255:10:10,0:127	1:250,0:6:0,6:127	0:0,255:13:13,0:127	0:0,255:12:12,0:127	0:0,183:5:5,0:127	0:0,255:9:9,0:127	0:0,182:5:5,0:127	0:0,255:9:9,0:127	0:0,135:4:4,0:127	0:0,238:8:8,0:127	0:0,127:3:3,0:127	0:0,255:8:8,0:127	0:0,255:9:9,0:127	0:0,255:8:8,0:127	0:0,216:6:6,0:127	0:0,162:4:4,0:127	0:0,255:7:7,0:127	0:0,237:7:7,0:127	0:0,255:15:15,0:127	0:0,115:3:3,0:127	0:0,255:10:10,0:127	0:0,255:13:13,0:127	0:0,255:12:12,0:127	0:0,255:16:16,0:127	0:0,254:8:8,0:127	0:0,255:8:8,0:127	0:0,255:7:7,0:127	0:0,255:12:12,0:127	0:0,255:11:11,0:127
var349	sacCer_chrII	252792	T	G	BY	W303	630	DP=4795;VDB=0.802019;SGB=84.701;RPB=0.92477;MQB=0.999996;MQSB=0.999413;BQB=0.324342;MQ0F=0;AC=8;AN=570;DP4=2093,1480,20,15;MQ=59	GT:PL:DP:AD:GQ	0:0,243:10:10,0:127	0:0,158:4:4,0:127	0:0,170:4:4,0:127	0:0,218:7:7,0:127	0:0,152:4:4,0:127	0:0,144:4:4,0:127	1:228,0:7:0,7:127	1:158,0:4:0,4:127	1:179,0:6:0,6:127	0:0,255:10:10,0:127	0:0,243:8:8,0:127	0:0,255:9:9,0:127	1:119,0:4:0,4:100	0:0,255:10:10,0:127	0:0,255:8:8,0:127	0:0,115:3:3,0:127	0:0,199:6:6,0:127	0:0,255:7:7,0:127	0:0,205:7:7,0:127	0:0,196:6:6,0:127	0:0,173:7:7,0:127	0:0,181:4:4,0:127	0:0,254:8:8,0:127	0:0,255:10:10,0:127	0:0,206:7:7,0:127	0:0,158:4:4,0:127	0:0,82:3:3,0:100	0:0,255:9:9,0:127	0:0,201:7:7,0:127	0:0,255:16:16,0:127	0:0,212:7:7,0:127	0:0,255:9:9,0:127	0:0,255:11:11,0:127	0:0,255:10:10,0:127	0:0,255:14:14,0:127	0:0,249:6:6,0:127	0:0,255:7:7,0:127	0:0,255:8:8,0:127	0:0,255:8:8,0:127	0:0,217:8:8,0:127
var350	sacCer_chrII	253095	C	T	BY	W303	885	DP=5961;VDB=0.546966;SGB=131.606;RPB=0.279543;MQB=0.999965;MQSB=0.996793;BQB=0.389873;MQ0F=0;AC=5;AN=568;DP4=2029,2062,22,22;MQ=59	GT:PL:DP:AD:GQ	0:0,205:7:7,0:127	0:0,238:7:7,0:127	0:0,255:9:9,0:127	0:0,255:10:10,0:127	0:0,214:5:5,0:127	0:0,206:5:5,0:127	1:238,0:6:0,6:127	1:233,0:6:0,6:127	1:184,39:7:1,6:125	0:0,255:15:15,0:127	0:0,255:18:18,0:127	0:0,255:12:12,0:127	1:247,0:7:0,7:127	0:0,255:7:7,0:127	0:0,240:9:9,0:127	0:0,255:10:10,0:127	0:0,184:5:5,0:127	0:0,247:6:6,0:127	0:0,153:4:4,0:127	0:0,135:4:4,0:127	0:0,255:9:9,0:127	0:0,255:10:10,0:127	0:0,255:10:10,0:127	0:0,255:11:11,0:127	0:0,255:8:8,0:127	0:0,127:3:3,0:127	0:0,255:8:8,0:127	0:0,255:6:6,0:127	0:0,255:7:7,0:127	0:0,255:13:13,0:127	0:0,255:14:14,0:127	0:0,255:6:6,0:127	0:0,255:7:7,0:127	0:0,255:11:11,0:127	0:0,255:14:14,0:127	0:0,255:11:11,0:127	0:0,255:6:6,0:127	0:0,255:13:13,0:127	0:0,208:6:6,0:127	0:0,255:14:14,0:127
var351	sacCer_chrII	253219	G	A	BY	W303	999	DP=7287;VDB=0.047244;SGB=170.775;RPB=0.0199595;MQB=0.999985;MQSB=0.999081;BQB=0.44392;MQ0F=0;AC=6;AN=571;DP4=2035,2747,27,32;MQ=59	GT:PL:DP:AD:GQ	0:0,255:11:11,0:127	0:0,255:8:8,0:127	0:0,255:8:8,0:127	0:0,134:3:3,0:127	0:0,255:6:6,0:127	0:0,241:8:8,0:127	1:255,0:10:0,10:127	1:219,0:5:0,5:127	1:255,0:9:0,9:127	0:0,255:19:19,0:127	0:0,255:21:21,0:127	0:0,255:15:15,0:127	1:255,0:11:0,11:127	0:0,223:6:6,0:127	0:0,255:11:11,0:127	0:0,255:9:9,0:127	0:0,255:7:7,0:127	0:0,204:6:6,0:127	0:0,175:4:4,0:127	0:0,255:7:7,0:127	0:0,255:9:9,0:127	0:0,177:7:7,0:127	0:0,255:12:12,0:127	0:0,255:10:10,0:127	0:0,255:8:8,0:127	0:0,181:4:4,0:127	0:0,255:12:12,0:127	0:0,210:5:5,0:127	0:0,255:10:10,0:127	0:0,255:21:21,0:127	0:0,255:13:13,0:127	0:0,222:5:5,0:127	0:0,255:8:8,0:127	0:0,255:10:10,0:127	0:0,255:20:20,0:127	0:0,161:5:5,0:127	0:0,171:4:4,0:127	0:0,255:11:11,0:127	0:0,255:9:9,0:127	0:0,255:20:20,0:127
var352	sacCer_chrII	253709	G	A	BY	W303	999	DP=5722;VDB=0.948284;SGB=113.67;RPB=0.917768;MQB=0.99993;MQSB=0.998787;BQB=0.833136;MQ0F=0;AC=6;AN=565;DP4=1898,2097,25,22;MQ=59	GT:PL:DP:AD:GQ	0:0,225:6:6,0:127	0:0,255:8:8,0:127	0:0,213:7:7,0:127	0:0,115:3:3,0:127	0:0,153:4:4,0:127	0:0,92:3:3,0:111	1:255,0:10:0,10:127	1:187,0:6:0,6:127	1:255,0:9:0,9:127	0:0,255:13:13,0:127	0:0,255:10:10,0:127	0:0,255:10:10,0:127	1:223,0:6:0,6:127	0:0,255:9:9,0:127	0:0,255:9:9,0:127	0:0,255:18:18,0:127	0:0,255:6:6,0:127	0:0,57:2:2,0:76	0:0,127:4:4,0:127	0:0,244:5:5,0:127	0:0,255:11:11,0:127	0:0,255:8:8,0:127	0:0,194:4:4,0:127	0:0,37:1:1,0:56	0:0,255:7:7,0:127	0:0,255:8:8,0:127	0:0,231:8:8,0:127	0:0,255:9:9,0:127	0:0,255:10:10,0:127	0:0,107:3:3,0:126	0:0,255:7:7,0:127	0:0,255:13:13,0:127	0:0,243:7:7,0:127	0:0,255:11:11,0:127	0:0,255:9:9,0:127	0:0,177:6:6,0:127	0:0,255:10:10,0:127	0:0,196:6:6,0:127	0:0,255:9:9,0:127	0:0,255:15:15,0:127
var353	sacCer_chrII	254030	C	T	BY	W303	879	DP=5450;VDB=0.803847;SGB=139.869;RPB=0.981743;MQB=0.999984;MQSB=0.999972;BQB=0.713902;MQ0F=0;AC=6;AN=566;DP4=1798,2371,19,29;MQ=59	GT:PL:DP:AD:GQ	0:0,106:4:4,0:125	0:0,249:10:10,0:127	0:0,194:5:5,0:127	0:0,152:4:4,0:127	0:0,128:3:3,0:127	0:0,152:4:4,0:127	1:255,0:10:0,10:127	1:195,0:6:0,6:127	1:207,0:7:0,7:127	0:0,255:22:22,0:127	0:0,255:8:8,0:127	0:0,255:13:13,0:127	1:226,0:6:0,6:127	0:0,255:10:10,0:127	0:0,255:10:10,0:127	0:0,255:10:10,0:127	0:0,174:5:5,0:127	0:0,136:4:4,0:127	0:0,160:5:5,0:127	0:0,255:11:11,0:127	0:0,175:6:6,0:127	0:0,245:8:8,0:127	0:0,211:7:7,0:127	0:0,255:10:10,0:127	0:0,183:5:5,0:127	0:0,105:3:3,0:124	0:0,224:5:5,0:127	0:0,225:8:8,0:127	0:0,255:10:10,0:127	0:0,255:16:16,0:127	0:0,255:14:14,0:127	0:0,255:10:10,0:127	0:0,255:15:15,0:127	0:0,255:14:14,0:127	0:0,255:12:12,0:127	0:0,255:10:10,0:127	0:0,255:11:11,0:127	0:0,175:4:4,0:127	0:0,255:13:13,0:127	0:0,255:22:22,0:127
var354	sacCer_chrII	254124	T	C	BY	W303	989	DP=8747;VDB=2.94673e-06;SGB=51.0163;RPB=0.913782;MQB=0.999904;MQSB=0.998429;BQB=0.989321;MQ0F=0;AC=6;AN=572;DP4=2663,3102,23,37;MQ=59	GT:PL:DP:AD:GQ	0:0,220:7:7,0:127	0:0,255:13:13,0:127	0:0,187:5:5,0:127	0:0,255:8:8,0:127	0:0,255:7:7,0:127	0:0,149:5:5,0:127	1:255,0:16:0,16:127	1:221,0:6:0,6:127	1:255,0:7:0,7:127	0:0,255:19:19,0:127	0:0,255:10:10,0:127	0:0,255:16:16,0:127	1:255,0:6:0,6:127	0:0,255:9:9,0:127	0:0,255:10:10,0:127	0:0,255:19:19,0:127	0:0,255:10:10,0:127	0:0,255:9:9,0:127	0:0,255:12:12,0:127	0:0,255:14:14,0:127	0:0,255:11:11,0:127	0:0,255:13:13,0:127	0:0,255:11:11,0:127	0:0,255:9:9,0:127	0:0,255:12:12,0:127	0:0,255:11:11,0:127	0:0,255:13:13,0:127	0:0,255:9:9,0:127	0:0,255:14:14,0:127	0:0,255:28:28,0:127	0:0,255:20:20,0:127	0:0,255:12:12,0:127	0:0,255:23:22,1:127	0:0,255:15:15,0:127	0:0,255:18:18,0:127	0:0,255:8:8,0:127	0:0,255:17:17,0:127	0:0,255:11:11,0:127	0:0,255:9:9,0:127	0:0,255:24:24,0:127
var355	sacCer_chrII	254349	C	T	BY	W303	994	DP=6915;VDB=0.0158317;SGB=175.846;RPB=0.296772;MQB=1;MQSB=1;BQB=0.302423;MQ0F=0;AC=6;AN=570;DP4=2771,2091,33,21;MQ=60	GT:PL:DP:AD:GQ	0:0,166:5:5,0:127	0:0,255:8:8,0:127	0:0,104:3:3,0:123	0:0,136:4:4,0:127	0:0,145:4:4,0:127	0:0,255:8:8,0:127	1:229,0:9:0,9:127	1:255,0:10:0,10:127	1:60,0:1:0,1:40	0:0,255:17:17,0:127	0:0,255:7:7,0:127	0:0,255:17:17,0:127	1:206,0:7:0,7:127	0:0,255:13:13,0:127	0:0,216:5:5,0:127	0:0,255:14:14,0:127	0:0,233:7:7,0:127	0:0,255:14:14,0:127	0:0,255:9:9,0:127	0:0,240:7:7,0:127	0:0,255:16:15,0:127	0:0,225:6:6,0:127	0:0,255:15:15,0:127	0:0,195:5:5,0:127	0:0,255:9:9,0:127	0:0,255:13:13,0:127	0:0,255:11:11,0:127	0:0,255:8:8,0:127	0:0,255:9:9,0:127	0:0,255:19:19,0:127	0:0,255:16:16,0:127	0:0,255:11:11,0:127	0:0,255:9:9,0:127	0:0,255:14:14,0:127	0:0,255:13:13,0:127	0:0,228:6:6,0:127	0:0,255:12:12,0:127	0:0,255:11:11,0:127	0:0,255:11:11,0:127	0:0,255:14:14,0:127
var356	sacCer_chrII	254368	C	T	BY	W303	999	DP=6012;VDB=0.0285805;SGB=191.257;RPB=0.899296;MQB=1;MQSB=1;BQB=0.997799;MQ0F=0;AC=6;AN=571;DP4=2333,2127,27,25;MQ=60	GT:PL:DP:AD:GQ	0:0,157:5:5,0:127	0:0,251:7:7,0:127	0:0,181:4:4,0:127	0:0,175:5:5,0:127	0:0,37:1:1,0:56	0:0,250:7:7,0:127	1:255,0:10:0,10:127	1:255,0:9:0,9:127	1:97,0:2:0,2:77	0:0,255:12:12,0:127	0:0,255:10:10,0:127	0:0,255:18:18,0:127	1:239,0:8:0,8:127	0:0,255:13:13,0:127	0:0,200:4:4,0:127	0:0,255:15:15,0:127	0:0,243:7:7,0:127	0:0,255:9:9,0:127	0:0,220:7:7,0:127	0:0,236:7:7,0:127	0:0,255:13:13,0:127	0:0,184:5:5,0:127	0:0,255:13:13,0:127	0:0,152:5:5,0:127	0:0,202:7:7,0:127	0:0,255:11:11,0:127	0:0,255:11:11,0:127	0:0,230:7:7,0:127	0:0,255:8:8,0:127	0:0,255:17:17,0:127	0:0,255:15:15,0:127	0:0,255:11:11,0:127	0:0,255:10:10,0:127	0:0,255:17:17,0:127	0:0,255:12:12,0:127	0:0,208:6:6,0:127	0:0,255:12:12,0:127	0:0,255:9:9,0:127	0:0,255:10:10,0:127	0:0,255:18:18,0:127
var357	sacCer_chrII	254409	C	T	BY	W303	999	DP=5927;VDB=1;SGB=170.775;RPB=0.751399;MQB=1;MQSB=1;BQB=0.111081;MQ0F=0;AC=7;AN=570;DP4=2428,2201,33,26;MQ=60	GT:PL:DP:AD:GQ	0:0,216:7:7,0:127	0:0,255:9:9,0:127	0:4,222:7:6,0:127	0:0,153:4:4,0:127	.:0,0:0:0,0:0	0:0,135:4:4,0:127	1:255,0:10:0,10:127	1:180,0:7:0,7:127	1:212,0:6:0,6:127	0:0,208:9:9,0:127	0:0,255:9:9,0:127	0:0,255:20:20,0:127	1:172,0:5:0,5:127	0:0,255:15:15,0:127	0:0,244:6:6,0:127	0:0,255:14:14,0:127	0:0,193:5:5,0:127	0:0,225:6:6,0:127	0:0,190:7:7,0:127	0:0,182:5:5,0:127	0:0,255:16:16,0:127	0:0,205:7:7,0:127	0:0,255:12:12,0:127	0:0,219:7:7,0:127	0:0,184:5:5,0:127	0:0,255:10:10,0:127	0:0,225:8:8,0:127	0:0,192:5:5,0:127	0:0,240:9:9,0:127	0:0,255:19:19,0:127	0:0,255:14:14,0:127	0:0,255:11:11,0:127	0:0,250:9:9,0:127	0:0,255:16:16,0:127	0:0,255:12:12,0:127	0:0,253:6:6,0:127	0:0,255:7:7,0:127	0:0,255:12:12,0:127	0:0,255:11:11,0:127	0:0,255:23:23,0:127
var358	sacCer_chrII	254436	T	C	BY	W303	999	DP=6849;VDB=0.998662;SGB=95.6994;RPB=0.350953;MQB=0.999996;MQSB=0.999728;BQB=0.842485;MQ0F=0;AC=6;AN=570;DP4=2401,2605,33,35;MQ=59	GT:PL:DP:AD:GQ	0:0,250:8:8,0:127	0:0,255:15:15,0:127	0:0,255:8:8,0:127	0:0,194:5:5,0:127	.:0,0:0:0,0:0	0:0,152:4:4,0:127	1:255,0:10:0,10:127	1:121,0:4:0,4:101	1:255,0:8:0,8:127	0:0,255:18:18,0:127	0:0,255:12:12,0:127	0:0,255:16:16,0:127	1:255,0:10:0,10:127	0:0,255:14:14,0:127	0:0,151:5:5,0:127	0:0,255:12:12,0:127	0:0,208:6:6,0:127	0:0,255:8:8,0:127	0:0,105:3:3,0:124	0:0,255:10:10,0:127	0:0,255:13:13,0:127	0:0,227:6:6,0:127	0:0,255:14:14,0:127	0:0,255:7:7,0:127	0:0,243:7:7,0:127	0:0,255:10:10,0:127	0:0,255:10:10,0:127	0:0,255:8:8,0:127	0:0,255:9:9,0:127	0:0,255:16:16,0:127	0:0,255:14:14,0:127	0:0,255:13:13,0:127	0:0,255:9:9,0:127	0:0,255:18:18,0:127	0:0,255:15:15,0:127	0:0,255:6:6,0:127	0:0,255:11:11,0:127	0:0,255:12:12,0:127	0:0,255:9:9,0:127	0:0,255:20:20,0:127
var359	sacCer_chrII	254834	A	G	BY	W303	999	DP=7988;VDB=0.101724;SGB=162.896;RPB=0.490613;MQB=1;MQSB=1;BQB=0.289187;MQ0F=0;AC=6;AN=571;DP4=2409,2799,32,41;MQ=59	GT:PL:DP:AD:GQ	0:0,255:8:8,0:127	0:0,255:17:17,0:127	0:0,255:6:6,0:127	0:0,182:5:5,0:127	0:0,230:6:6,0:127	0:0,239:7:7,0:127	1:255,0:12:0,12:127	1:255,0:8:0,8:127	1:237,0:7:0,7:127	0:0,255:22:22,0:127	0:0,255:8:8,0:127	0:0,255:21:21,0:127	1:255,0:20:0,19:127	0:0,255:13:13,0:127	0:0,255:11:11,0:127	0:0,255:17:16,1:127	0:0,255:8:8,0:127	0:0,169:4:4,0:127	0:0,255:7:7,0:127	0:0,255:6:6,0:127	0:0,255:17:17,0:127	0:0,104:3:3,0:123	0:0,255:8:8,0:127	0:0,255:8:8,0:127	0:0,211:6:6,0:127	0:0,255:11:11,0:127	0:0,255:16:16,0:127	0:0,255:9:9,0:127	0:0,255:8:8,0:127	0:0,255:16:16,0:127	0:0,255:8:8,0:127	0:0,220:6:6,0:127	0:0,255:18:18,0:127	0:0,255:18:18,0:127	0:0,255:8:8,0:127	0:0,255:11:11,0:127	0:0,255:13:13,0:127	0:0,255:14:14,0:127	0:0,255:7:7,0:127	0:0,255:17:17,0:127
var360	sacCer_chrII	254899	T	A	BY	W303	946	DP=6125;VDB=0.00387899;SGB=144.949;RPB=0.491499;MQB=1;MQSB=1;BQB=0.474334;MQ0F=0;AC=6;AN=570;DP4=1966,2288,35,22;MQ=59	GT:PL:DP:AD:GQ	0:0,184:6:6,0:127	0:0,255:11:11,0:127	0:0,250:7:7,0:127	0:0,92:3:3,0:111	0:0,211:6:6,0:127	0:0,163:4:4,0:127	1:255,0:11:0,11:127	1:242,0:7:0,7:127	1:182,0:5:0,5:127	0:0,255:21:21,0:127	0:0,255:7:7,0:127	0:0,255:17:17,0:127	1:255,0:18:0,18:127	0:0,255:6:6,0:127	0:0,255:10:10,0:127	0:0,255:10:10,0:127	0:0,183:5:5,0:127	0:0,158:4:4,0:127	0:0,202:5:5,0:127	0:0,176:6:6,0:127	0:0,247:9:9,0:127	0:0,37:1:1,0:56	0:0,158:4:4,0:127	0:0,174:5:5,0:127	0:0,177:4:4,0:127	0:0,239:7:7,0:127	0:0,255:16:16,0:127	0:0,161:4:4,0:127	0:0,251:7:7,0:127	0:0,255:13:13,0:127	0:0,173:5:5,0:127	0:0,241:6:6,0:127	0:0,255:14:14,0:127	0:0,255:10:10,0:127	0:0,255:10:10,0:127	0:0,255:9:9,0:127	0:0,255:9:9,0:127	0:0,231:8:8,0:127	0:0,224:5:5,0:127	0:0,255:16:16,0:127
var361	sacCer_chrII	255058	A	G	BY	W303	666	DP=4680;VDB=0.367847;SGB=89.6291;RPB=0.739507;MQB=1;MQSB=1;BQB=0.614303;MQ0F=0;AC=6;AN=564;DP4=2011,1442,15,17;MQ=60	GT:PL:DP:AD:GQ	0:0,211:6:6,0:127	0:0,255:11:11,0:127	0:0,135:4:4,0:127	0:0,185:5:5,0:127	0:0,127:3:3,0:127	0:0,218:6:6,0:127	1:248,0:8:0,8:127	1:37,0:1:0,1:17	1:194,0:4:0,4:127	0:0,255:9:9,0:127	0:0,150:3:3,0:127	0:0,255:18:18,0:127	1:255,0:8:0,8:127	0:0,113:4:4,0:127	0:0,242:5:5,0:127	0:0,171:5:5,0:127	0:0,143:4:4,0:127	0:0,127:3:3,0:127	0:0,115:3:3,0:127	0:0,152:4:4,0:127	0:0,255:10:10,0:127	0:0,148:4:4,0:127	0:0,255:9:9,0:127	0:0,105:3:3,0:124	0:0,202:6:6,0:127	0:0,104:3:3,0:123	0:0,205:7:7,0:127	0:0,242:6:6,0:127	0:0,248:8:8,0:127	0:0,255:12:12,0:127	0:0,182:5:5,0:127	0:0,104:3:3,0:123	0:0,255:12:12,0:127	0:0,243:8:8,0:127	0:0,255:6:6,0:127	0:0,204:6:6,0:127	0:0,224:6:6,0:127	0:0,255:10:10,0:127	0:0,128:3:3,0:127	0:0,255:16:16,0:127
var362	sacCer_chrII	255127	A	G	BY	W303	557	DP=4990;VDB=0.970562;SGB=41.9345;RPB=0.911068;MQB=0.999996;MQSB=0.999749;BQB=0.541028;MQ0F=0;AC=6;AN=565;DP4=1350,2217,8,30;MQ=59	GT:PL:DP:AD:GQ	0:0,128:3:3,0:127	0:0,255:9:9,0:127	0:0,74:2:2,0:93	0:0,149:4:4,0:127	0:0,128:3:3,0:127	0:0,129:4:4,0:127	1:153,0:4:0,4:127	1:67,0:2:0,2:47	1:188,0:5:0,5:127	0:0,255:9:9,0:127	0:0,241:5:5,0:127	0:0,255:13:13,0:127	1:176,0:7:0,7:127	0:0,225:5:5,0:127	0:0,194:5:5,0:127	0:0,255:8:8,0:127	0:0,121:4:4,0:127	0:0,37:1:1,0:56	0:0,67:2:2,0:86	0:0,195:6:6,0:127	0:0,186:9:9,0:127	0:0,74:2:2,0:93	0:0,255:10:10,0:127	0:0,37:1:1,0:56	0:0,205:6:6,0:127	0:0,181:5:5,0:127	0:0,225:8:8,0:127	0:0,152:4:4,0:127	0:0,224:7:7,0:127	0:0,255:15:15,0:127	0:0,225:7:7,0:127	0:0,127:3:3,0:127	0:0,255:8:8,0:127	0:0,255:8:8,0:127	0:0,173:5:5,0:127	0:0,255:14:14,0:127	0:0,243:7:7,0:127	0:0,255:9:9,0:127	0:0,142:4:4,0:127	0:0,255:17:17,0:127
var363	sacCer_chrII	255688	T	A	BY	W303	492	DP=1391;VDB=4.00008e-09;SGB=52.5586;RPB=0.00277396;MQB=1;MQSB=1;BQB=0.142874;MQ0F=0;AC=7;AN=457;DP4=556,449,21,6;MQ=59	GT:PL:DP:AD:GQ	0:0,147:3:3,0:127	0:0,28:1:1,0:45	0:0,32:1:1,0:49	.:0,0:0:0,0:0	.:0,0:0:0,0:0	0:0,74:2:2,0:91	1:79,0:2:0,2:61	1:68,0:2:0,2:50	1:181,0:7:0,7:127	0:0,187:6:6,0:127	0:0,67:2:2,0:84	0:0,105:3:3,0:122	1:194,0:5:0,5:127	0:0,37:1:1,0:54	0:0,162:5:5,0:127	0:0,175:4:4,0:127	0:0,67:2:2,0:84	.:0,0:0:0,0:0	.:0,0:0:0,0:0	0:0,97:3:3,0:114	0:0,93:3:3,0:110	0:0,37:1:1,0:54	.:0,0:0:0,0:0	0:0,67:2:2,0:84	0:0,94:3:3,0:111	0:0,92:3:3,0:109	0:0,163:4:4,0:127	0:0,201:6:6,0:127	0:0,140:4:4,0:127	0:0,158:4:4,0:127	0:20,82:3:2,1:79	0:0,62:2:2,0:79	0:0,99:2:2,0:116	0:0,67:2:2,0:84	0:0,35:1:1,0:52	0:0,35:1:1,0:52	0:0,85:2:2,0:102	0:0,97:2:2,0:114	0:0,60:2:2,0:77	0:0,225:6:6,0:127
var364	sacCer_chrII	255740	G	A	BY	W303	982	DP=5310;VDB=2.75079e-05;SGB=138.382;RPB=0.0022117;MQB=0.999981;MQSB=0.999366;BQB=0.997135;MQ0F=0;AC=6;AN=567;DP4=2731,1124,32,15;MQ=59	GT:PL:DP:AD:GQ	0:0,243:7:7,0:127	0:0,67:2:2,0:86	0:0,215:6:6,0:127	0:0,37:1:1,0:56	0:0,136:4:4,0:127	0:0,94:3:3,0:113	1:169,0:6:0,6:127	1:100,0:2:0,2:80	1:255,0:11:0,11:127	0:0,255:16:16,0:127	0:0,255:9:9,0:127	0:0,255:8:8,0:127	1:236,0:6:0,6:127	0:0,255:11:11,0:127	0:0,255:9:9,0:127	0:0,255:9:9,0:127	0:0,230:6:6,0:127	0:0,127:3:3,0:127	0:0,215:7:7,0:127	0:0,255:8:8,0:127	0:0,255:19:19,0:127	0:0,249:10:10,0:127	0:0,151:4:4,0:127	0:0,90:2:2,0:109	0:0,172:5:5,0:127	0:0,237:6:6,0:127	0:0,255:6:6,0:127	0:0,255:10:10,0:127	0:0,255:11:11,0:127	0:0,255:13:13,0:127	0:21,225:13:12,1:127	0:0,255:11:11,0:127	0:0,255:8:8,0:127	0:0,255:12:12,0:127	0:0,255:7:7,0:127	0:0,218:7:7,0:127	0:0,255:12:12,0:127	0:0,235:7:7,0:127	0:0,144:7:7,0:127	0:0,255:18:18,0:127
var365	sacCer_chrII	255743	C	T	BY	W303	999	DP=5438;VDB=6.86753e-06;SGB=136.285;RPB=0.0670945;MQB=0.999981;MQSB=0.999394;BQB=0.981182;MQ0F=0;AC=7;AN=568;DP4=2819,1148,38,12;MQ=59	GT:PL:DP:AD:GQ	0:0,232:6:6,0:127	0:0,67:2:2,0:86	0:0,203:6:6,0:127	0:0,37:1:1,0:56	0:0,136:4:4,0:127	0:0,104:3:3,0:123	1:205,0:8:0,8:127	1:101,0:2:0,2:81	1:255,0:12:0,12:127	0:0,255:15:15,0:127	0:0,255:9:9,0:127	0:0,255:8:8,0:127	1:246,0:6:0,6:127	0:0,255:11:11,0:127	0:0,255:9:9,0:127	0:0,255:9:9,0:127	0:0,230:6:6,0:127	0:0,127:3:3,0:127	0:0,231:8:8,0:127	0:0,255:8:8,0:127	0:0,255:19:19,0:127	0:0,246:10:10,0:127	0:0,152:4:4,0:127	0:0,90:2:2,0:109	0:0,172:5:5,0:127	0:0,255:8:8,0:127	0:0,255:6:6,0:127	0:0,255:10:10,0:127	0:0,250:12:12,0:127	0:0,255:13:13,0:127	0:21,244:13:12,1:127	0:0,255:11:11,0:127	0:0,255:9:9,0:127	0:0,255:12:12,0:127	0:0,255:8:8,0:127	0:0,212:7:7,0:127	0:0,255:13:13,0:127	0:0,241:7:7,0:127	0:0,162:8:8,0:127	0:0,255:21:21,0:127
var366	sacCer_chrII	255828	T	C	BY	W303	999	DP=6497;VDB=0.974022;SGB=137.436;RPB=0.988851;MQB=0.999979;MQSB=0.999038;BQB=0.613971;MQ0F=0;AC=7;AN=567;DP4=2501,1718,37,26;MQ=59	GT:PL:DP:AD:GQ	0:0,92:3:3,0:110	0:0,104:3:3,0:122	0:0,192:5:5,0:127	0:0,29:1:1,0:47	0:0,204:6:6,0:127	0:0,90:2:2,0:108	1:255,0:9:0,9:127	1:78,0:2:0,2:59	1:255,0:15:0,15:127	0:0,255:16:16,0:127	0:0,255:7:7,0:127	0:0,250:6:6,0:127	1:255,0:7:0,7:127	0:0,255:9:9,0:127	0:0,255:7:7,0:127	0:0,199:6:6,0:127	0:0,200:6:6,0:127	0:0,177:4:4,0:127	0:0,255:9:9,0:127	0:0,255:6:6,0:127	0:0,255:19:19,0:127	0:0,255:10:10,0:127	0:0,255:7:7,0:127	0:0,152:5:5,0:127	0:0,244:5:5,0:127	0:0,255:9:9,0:127	0:0,216:6:6,0:127	0:0,255:9:9,0:127	0:0,255:10:10,0:127	0:0,255:14:14,0:127	0:15,255:15:14,1:127	0:0,255:11:11,0:127	0:0,212:5:5,0:127	0:0,255:13:13,0:127	0:0,255:9:9,0:127	0:0,250:8:8,0:127	0:0,255:15:15,0:127	0:0,255:8:8,0:127	0:0,255:9:9,0:127	0:0,255:20:20,0:127
var367	sacCer_chrII	255862	A	AG	BY	W303	126	INDEL;IDV=15;IMF=0.789474;DP=5519;VDB=0.982677;SGB=-194.329;MQSB=0.99621;MQ0F=0;AC=4;AN=569;DP4=2895,2532,51,41;MQ=59	GT:PL:DP:AD:GQ	0:0,32:3:3,0:51	0:0,39:3:3,0:58	0:0,31:4:4,0:50	0:0,28:2:2,0:47	0:0,84:8:8,0:103	0:0,52:7:7,0:71	1:64,0:12:3,9:44	0:19,5:3:1,2:6	1:74,0:19:5,13:54	0:0,102:21:21,0:121	0:0,69:12:12,0:88	0:0,59:6:6,0:78	1:59,0:9:2,7:39	0:0,89:17:17,0:108	0:0,77:14:14,0:96	0:0,81:9:9,0:100	0:0,69:7:7,0:88	0:0,66:9:9,0:85	0:0,77:9:9,0:96	0:0,66:9:9,0:85	0:0,96:30:30,0:115	0:0,87:11:11,0:106	0:0,68:10:10,0:87	0:0,45:5:5,0:64	0:0,66:9:9,0:85	0:0,97:13:13,0:116	0:0,50:7:7,0:69	0:0,62:10:9,0:81	0:0,96:13:13,0:115	0:0,94:21:21,0:113	0:0,90:15:15,0:109	0:0,97:14:14,0:116	0:0,52:7:7,0:71	0:0,76:16:15,1:95	0:0,68:12:11,0:87	0:0,83:10:10,0:102	0:0,101:17:17,0:120	0:0,71:11:11,0:90	0:0,87:13:13,0:106	0:0,101:21:21,0:120
var368	sacCer_chrII	256267	C	A	BY	W303	935	DP=4750;VDB=0.0304184;SGB=147.012;RPB=0.616222;MQB=0.999993;MQSB=0.999641;BQB=0.212102;MQ0F=0;AC=7;AN=570;DP4=1817,1450,33,18;MQ=59	GT:PL:DP:AD:GQ	0:0,171:4:4,0:127	0:0,115:3:3,0:127	0:0,97:2:2,0:115	0:0,230:6:6,0:127	0:0,105:3:3,0:123	0:0,128:3:3,0:127	1:129,0:5:0,5:110	1:255,0:7:0,7:127	1:255,0:11:0,11:127	0:0,255:13:13,0:127	0:0,255:8:8,0:127	0:0,234:6:6,0:127	1:250,0:8:0,8:127	0:0,255:8:8,0:127	0:0,255:9:9,0:127	0:0,255:10:10,0:127	0:0,67:2:2,0:85	0:0,225:6:6,0:127	0:0,227:6:6,0:127	0:0,182:5:5,0:127	0:0,166:4:4,0:127	0:0,182:5:5,0:127	0:0,230:5:5,0:127	0:0,255:11:11,0:127	0:0,146:4:4,0:127	0:0,181:4:4,0:127	0:0,227:7:7,0:127	0:0,160:5:5,0:127	0:0,231:8:8,0:127	0:0,255:14:14,0:127	0:0,90:2:2,0:108	0:0,255:10:10,0:127	0:0,158:4:4,0:127	0:0,255:10:10,0:127	0:0,255:16:16,0:127	0:0,152:4:4,0:127	0:0,255:12:12,0:127	0:0,253:7:7,0:127	0:0,205:5:5,0:127	0:0,255:12:12,0:127
var369	sacCer_chrII	256925	T	C	BY	W303	568	DP=5574;VDB=0.271883;SGB=46.3753;RPB=0.446692;MQB=0.999983;MQSB=0.999968;BQB=0.50732;MQ0F=0;AC=4;AN=565;DP4=2011,1535,24,12;MQ=59	GT:PL:DP:AD:GQ	0:0,128:3:3,0:127	0:0,205:5:5,0:127	0:0,57:2:2,0:77	0:0,172:5:5,0:127	0:0,127:3:3,0:127	0:0,150:3:3,0:127	1:224,0:7:0,7:127	.:0,0:0:0,0:0	1:230,0:7:0,7:127	0:0,255:16:16,0:127	0:0,255:8:8,0:127	0:0,255:9:9,0:127	1:84,0:3:0,3:63	0:0,255:8:8,0:127	0:0,255:10:10,0:127	0:0,169:4:4,0:127	0:0,173:4:4,0:127	0:0,255:8:8,0:127	0:0,127:3:3,0:127	0:0,255:7:7,0:127	0:0,254:7:7,0:127	0:0,255:8:8,0:127	0:0,240:6:6,0:127	0:0,255:7:7,0:127	0:0,135:3:3,0:127	0:0,158:4:4,0:127	0:0,243:8:8,0:127	0:0,255:7:7,0:127	0:0,246:7:7,0:127	0:0,255:14:14,0:127	0:0,239:6:6,0:127	0:0,184:4:4,0:127	0:0,255:8:8,0:127	0:0,214:5:5,0:127	0:0,255:10:10,0:127	0:0,150:3:3,0:127	0:0,255:11:11,0:127	0:0,218:6:6,0:127	0:0,141:4:4,0:127	0:0,255:16:16,0:127
var370	sacCer_chrII	256941	A	T	BY	W303	592	DP=5452;VDB=0.569775;SGB=53.5398;RPB=0.474262;MQB=0.999962;MQSB=0.999784;BQB=0.193975;MQ0F=0;AC=4;AN=563;DP4=1919,1585,21,14;MQ=59	GT:PL:DP:AD:GQ	0:0,97:2:2,0:117	0:0,216:5:5,0:127	0:0,67:2:2,0:87	0:0,188:6:6,0:127	0:0,127:3:3,0:127	0:0,128:3:3,0:127	1:241,0:7:0,7:127	.:0,0:0:0,0:0	1:232,0:7:0,7:127	0:0,255:16:16,0:127	0:0,255:8:8,0:127	0:0,255:9:9,0:127	1:67,0:2:0,2:46	0:0,255:7:7,0:127	0:0,255:10:10,0:127	0:0,181:4:4,0:127	0:0,182:5:5,0:127	0:0,243:7:7,0:127	0:0,116:3:3,0:127	0:0,239:7:7,0:127	0:0,220:7:7,0:127	0:0,255:8:8,0:127	0:0,255:7:7,0:127	0:0,250:7:7,0:127	0:0,138:3:3,0:127	0:0,158:4:4,0:127	0:0,227:7:7,0:127	0:0,174:5:5,0:127	0:0,249:7:7,0:127	0:0,255:13:13,0:127	0:0,246:6:6,0:127	0:0,185:4:4,0:127	0:0,255:8:8,0:127	0:0,230:6:6,0:127	0:0,255:10:10,0:127	0:0,150:3:3,0:127	0:0,255:10:10,0:127	0:0,182:5:5,0:127	0:0,173:4:4,0:127	0:0,255:15:15,0:127
var371	sacCer_chrII	257176	G	A	BY	W303	942	DP=5466;VDB=0.863238;SGB=141.104;RPB=0.985415;MQB=0.999995;MQSB=0.99966;BQB=0.812098;MQ0F=0;AC=7;AN=564;DP4=1971,1622,22,21;MQ=59	GT:PL:DP:AD:GQ	0:0,255:7:7,0:127	0:0,202:6:6,0:127	0:0,57:2:2,0:76	0:0,241:7:7,0:127	0:0,150:3:3,0:127	0:0,224:6:6,0:127	1:110,0:2:0,2:90	1:138,0:3:0,3:118	1:255,0:12:0,12:127	0:0,255:19:19,0:127	0:0,165:6:6,0:127	0:0,255:12:12,0:127	1:158,0:4:0,4:127	0:0,171:4:4,0:127	0:0,161:5:5,0:127	0:0,255:11:11,0:127	0:0,231:5:5,0:127	0:0,214:6:6,0:127	0:0,250:6:6,0:127	0:0,255:8:8,0:127	0:0,120:4:4,0:127	0:0,173:4:4,0:127	0:0,255:9:9,0:127	0:0,255:14:14,0:127	0:0,255:6:6,0:127	0:0,62:2:2,0:81	0:0,105:3:3,0:124	0:0,205:5:5,0:127	0:0,255:8:8,0:127	0:0,255:18:18,0:127	0:0,255:10:10,0:127	0:0,255:13:13,0:127	0:0,255:9:9,0:127	0:0,255:10:10,0:127	0:0,255:8:8,0:127	0:0,255:7:7,0:127	0:0,255:9:9,0:127	.:0,0:0:0,0:0	0:0,255:8:8,0:127	0:0,255:11:11,0:127
var372	sacCer_chrII	257430	C	T	BY	W303	686	DP=4011;VDB=0.999817;SGB=98.3122;RPB=0.992239;MQB=0.999979;MQSB=0.99744;BQB=0.469444;MQ0F=0;AC=6;AN=559;DP4=1311,1686,9,22;MQ=59	GT:PL:DP:AD:GQ	0:0,92:3:3,0:111	0:0,199:6:6,0:127	0:0,37:1:1,0:56	0:0,150:3:3,0:127	0:0,110:2:2,0:127	0:0,90:2:2,0:109	1:232,0:7:0,7:127	1:135,0:3:0,3:115	1:192,0:7:0,7:127	0:0,255:11:11,0:127	0:0,200:7:7,0:127	0:0,255:10:10,0:127	1:67,0:2:0,2:47	0:0,195:5:5,0:127	0:0,190:6:6,0:127	0:0,255:8:8,0:127	.:0,0:0:0,0:0	0:0,127:3:3,0:127	0:0,134:4:4,0:127	0:0,105:3:3,0:124	0:0,246:6:6,0:127	0:0,153:4:4,0:127	0:0,167:6:6,0:127	0:0,141:5:5,0:127	0:0,67:2:2,0:86	0:0,255:11:11,0:127	0:0,175:4:4,0:127	0:0,97:2:2,0:116	0:0,195:7:7,0:127	0:0,255:13:13,0:127	0:0,251:7:7,0:127	0:0,225:6:6,0:127	0:0,184:6:6,0:127	0:0,181:5:5,0:127	0:0,177:4:4,0:127	0:0,243:7:7,0:127	0:0,255:13:13,0:127	0:0,255:8:8,0:127	0:0,130:4:4,0:127	0:0,255:17:17,0:127
var373	sacCer_chrII	257565	T	C	BY	W303	740	DP=4350;VDB=0.964688;SGB=78.8238;RPB=0.166604;MQB=1;MQSB=1;BQB=0.989356;MQ0F=0;AC=5;AN=559;DP4=1469,1533,22,17;MQ=60	GT:PL:DP:AD:GQ	0:0,171:5:5,0:127	0:0,133:5:5,0:127	0:0,97:2:2,0:116	0:0,115:3:3,0:127	0:0,115:3:3,0:127	0:0,150:3:3,0:127	1:255,0:9:0,9:127	1:152,0:4:0,4:127	1:159,0:5:0,5:127	0:0,255:13:13,0:127	0:0,227:6:6,0:127	0:0,255:11:11,0:127	1:225,0:6:0,6:127	0:0,219:6:6,0:127	0:0,148:4:4,0:127	0:0,230:8:8,0:127	0:0,124:3:3,0:127	0:0,84:2:2,0:103	0:0,255:9:9,0:127	0:28,65:3:2,1:56	0:0,187:5:5,0:127	0:0,129:4:4,0:127	0:0,195:5:5,0:127	0:0,152:4:4,0:127	0:0,105:3:3,0:124	0:0,144:4:4,0:127	0:0,226:6:6,0:127	0:0,67:2:2,0:86	0:0,135:4:4,0:127	0:0,243:8:8,0:127	0:0,207:6:6,0:127	0:0,184:5:5,0:127	0:0,255:7:7,0:127	0:0,197:5:5,0:127	0:0,255:8:8,0:127	0:0,196:5:5,0:127	0:0,255:14:14,0:127	0:0,192:6:6,0:127	0:0,153:4:4,0:127	0:0,255:9:9,0:127
var374	sacCer_chrII	257913	T	C	BY	W303	403	DP=3722;VDB=0.290095;SGB=37.1329;RPB=0.504658;MQB=0.999995;MQSB=0.999729;BQB=0.73759;MQ0F=0;AC=5;AN=556;DP4=918,1832,8,17;MQ=59	GT:PL:DP:AD:GQ	0:0,60:1:1,0:79	0:0,225:8:8,0:127	0:0,87:3:3,0:106	0:0,124:4:4,0:127	0:0,143:4:4,0:127	0:0,74:2:2,0:93	1:120,0:4:0,4:100	1:188,0:6:0,6:127	1:143,0:4:0,4:123	0:0,255:15:15,0:127	0:0,233:7:7,0:127	0:0,251:9:9,0:127	1:37,0:1:0,1:17	0:0,166:6:6,0:127	0:0,161:6:6,0:127	0:0,230:8:8,0:127	0:0,130:4:4,0:127	0:0,148:4:4,0:127	0:0,62:2:2,0:81	0:0,152:5:5,0:127	0:0,152:5:5,0:127	0:0,60:1:1,0:79	0:0,255:10:10,0:127	0:0,211:6:6,0:127	0:0,117:3:3,0:127	0:0,157:6:6,0:127	0:0,173:6:6,0:127	0:0,92:3:3,0:111	0:0,205:8:8,0:127	0:0,255:11:11,0:127	0:0,67:2:2,0:86	0:0,241:6:6,0:127	0:0,228:6:6,0:127	0:0,183:5:5,0:127	0:0,245:8:8,0:127	0:0,120:2:2,0:127	0:0,183:7:7,0:127	0:0,220:7:7,0:127	0:0,141:4:4,0:127	0:0,119:5:5,0:127
var375	sacCer_chrII	258153	T	C	BY	W303	733	DP=6931;VDB=0.891032;SGB=23.3967;RPB=0.729319;MQB=0.999939;MQSB=0.997336;BQB=0.992122;MQ0F=0;AC=7;AN=569;DP4=2499,2500,18,23;MQ=59	GT:PL:DP:AD:GQ	0:0,255:7:7,0:127	0:0,255:8:8,0:127	0:0,174:5:5,0:127	0:0,255:11:11,0:127	0:0,128:3:3,0:127	0:0,177:4:4,0:127	1:183,0:5:0,5:127	1:221,0:6:0,6:127	1:226,0:6:0,6:127	0:0,255:17:17,0:127	0:0,252:9:9,0:127	0:0,255:14:14,0:127	1:163,0:4:0,4:127	0:0,255:10:10,0:127	0:0,255:10:10,0:127	0:0,225:5:5,0:127	0:0,243:7:7,0:127	0:0,255:11:11,0:127	0:0,213:6:6,0:127	0:0,158:4:4,0:127	0:0,255:10:10,0:127	0:0,198:7:7,0:127	0:0,255:9:9,0:127	0:0,218:7:7,0:127	0:0,251:8:8,0:127	0:0,255:20:20,0:127	0:0,190:7:7,0:127	0:0,255:11:11,0:127	0:27,233:11:10,1:127	0:0,255:22:22,0:127	0:0,255:10:10,0:127	0:0,255:9:9,0:127	0:0,205:6:6,0:127	0:0,255:14:14,0:127	0:0,255:9:9,0:127	0:0,219:7:7,0:127	0:0,255:11:11,0:127	0:0,255:14:14,0:127	0:0,175:6:6,0:127	0:0,255:14:14,0:127
var376	sacCer_chrII	258208	A	C	BY	W303	929	DP=6606;VDB=0.0301855;SGB=72.9767;RPB=0.997155;MQB=0.999997;MQSB=0.999672;BQB=0.999999;MQ0F=0;AC=6;AN=570;DP4=2496,2336,27,25;MQ=59	GT:PL:DP:AD:GQ	0:0,242:6:6,0:127	0:0,212:7:7,0:127	0:0,230:6:6,0:127	0:0,250:8:8,0:127	0:0,184:5:5,0:127	0:0,209:6:6,0:127	1:177,0:6:0,6:127	1:255,0:6:0,6:127	1:255,0:9:0,9:127	0:0,255:17:17,0:127	0:0,217:8:8,0:127	0:0,255:14:14,0:127	1:238,0:6:0,6:127	0:0,255:11:11,0:127	0:0,255:9:9,0:127	0:0,207:7:7,0:127	0:0,234:10:10,0:127	0:0,255:9:9,0:127	0:0,185:6:6,0:127	0:0,244:8:8,0:127	0:0,255:7:7,0:127	0:0,201:7:7,0:127	0:0,255:9:9,0:127	0:0,220:7:7,0:127	0:0,254:9:9,0:127	0:0,255:16:16,0:127	0:0,252:9:9,0:127	0:0,255:8:8,0:127	0:0,255:11:11,0:127	0:0,255:19:19,0:127	0:0,255:11:11,0:127	0:0,253:8:8,0:127	0:0,207:7:7,0:127	0:0,255:15:14,0:127	0:0,155:4:4,0:127	0:0,226:8:8,0:127	0:0,255:11:11,0:127	0:0,255:14:14,0:127	0:0,179:6:6,0:127	0:0,255:12:12,0:127
var377	sacCer_chrII	258211	A	G	BY	W303	920	DP=7126;VDB=0.0742181;SGB=61.1501;RPB=0.441618;MQB=1;MQSB=1;BQB=0.999826;MQ0F=0;AC=6;AN=569;DP4=2316,2708,26,26;MQ=60	GT:PL:DP:AD:GQ	0:0,180:4:4,0:127	0:0,220:7:7,0:127	0:0,242:7:7,0:127	0:0,250:8:8,0:127	0:0,174:5:5,0:127	0:0,244:6:6,0:127	1:161,0:5:0,5:127	1:255,0:6:0,6:127	1:255,0:10:0,10:127	0:0,255:17:17,0:127	0:0,249:8:8,0:127	0:0,255:13:13,0:127	1:225,0:5:0,5:127	0:0,253:9:9,0:127	0:0,255:10:10,0:127	0:0,238:8:8,0:127	0:0,237:9:9,0:127	0:0,255:9:9,0:127	0:0,178:6:6,0:127	0:0,255:10:10,0:127	0:0,255:7:7,0:127	0:0,243:7:7,0:127	0:0,255:10:10,0:127	0:0,255:10:10,0:127	0:0,255:11:11,0:127	0:0,255:16:16,0:127	0:0,255:9:9,0:127	0:0,255:9:9,0:127	0:0,255:13:13,0:127	0:0,255:20:20,0:127	0:0,255:11:11,0:127	0:0,237:8:8,0:127	0:0,199:7:7,0:127	0:0,255:16:16,0:127	0:0,191:7:7,0:127	0:0,255:8:8,0:127	0:0,255:11:11,0:127	0:0,255:13:13,0:127	0:0,182:5:5,0:127	0:0,255:13:13,0:127
var378	sacCer_chrII	258313	G	C	BY	W303	954	DP=8879;VDB=1.05377e-06;SGB=149.328;RPB=0.649045;MQB=0.999962;MQSB=0.998829;BQB=0.619833;MQ0F=0;AC=5;AN=570;DP4=2892,3169,27,32;MQ=59	GT:PL:DP:AD:GQ	0:0,255:9:9,0:127	0:0,255:12:12,0:127	0:0,255:9:9,0:127	0:0,255:11:11,0:127	0:0,167:5:5,0:127	0:0,241:6:6,0:127	1:255,0:13:0,13:127	1:161,0:5:0,5:127	1:238,0:6:0,6:127	0:0,255:25:25,0:127	0:0,255:18:18,0:127	0:0,255:18:18,0:127	1:250,0:7:0,7:127	0:0,255:10:10,0:127	0:0,255:14:14,0:127	0:0,255:17:17,0:127	0:0,255:10:10,0:127	0:0,255:9:9,0:127	0:0,197:5:5,0:127	0:0,255:13:13,0:127	0:0,255:15:15,0:127	0:0,255:11:11,0:127	0:0,255:9:9,0:127	0:0,255:13:13,0:127	0:0,255:17:17,0:127	0:0,255:19:19,0:127	0:0,255:16:16,0:127	0:0,255:9:9,0:127	0:0,255:22:22,0:127	0:0,255:20:20,0:127	0:0,255:17:17,0:127	0:0,255:13:13,0:127	0:0,255:13:13,0:127	0:0,255:17:17,0:127	0:0,255:9:9,0:127	0:0,255:8:8,0:127	0:0,255:12:12,0:127	0:0,255:13:13,0:127	0:0,255:15:15,0:127	0:0,255:30:30,0:127
var379	sacCer_chrII	258409	C	A	BY	W303	999	DP=9549;VDB=0.0653469;SGB=204.698;RPB=0.837932;MQB=0.999998;MQSB=0.999766;BQB=0.142265;MQ0F=0;AC=5;AN=571;DP4=3397,3246,39,31;MQ=59	GT:PL:DP:AD:GQ	0:0,205:8:8,0:127	0:0,255:13:13,0:127	0:0,255:13:13,0:127	0:0,255:10:10,0:127	0:0,188:5:5,0:127	0:0,230:5:5,0:127	1:225,0:6:0,6:127	1:255,0:9:0,9:127	1:255,0:10:0,10:127	0:0,255:31:31,0:127	0:0,255:15:15,0:127	0:0,255:16:16,0:127	1:255,0:15:0,15:127	0:0,255:11:11,0:127	0:0,255:17:17,0:127	0:0,255:19:19,0:127	0:0,248:8:8,0:127	0:0,148:4:4,0:127	0:0,255:14:14,0:127	0:0,255:12:12,0:127	0:0,255:15:15,0:127	0:0,255:10:10,0:127	0:0,255:14:14,0:127	0:0,255:14:14,0:127	0:0,255:21:21,0:127	0:0,255:17:17,0:127	0:0,255:24:24,0:127	0:0,255:15:15,0:127	0:0,255:18:18,0:127	0:0,255:19:19,0:127	0:0,255:17:17,0:127	0:0,255:13:13,0:127	0:0,255:11:11,0:127	0:0,255:17:17,0:127	0:0,255:18:18,0:127	0:0,255:9:9,0:127	0:0,255:9:9,0:127	0:0,255:17:17,0:127	0:0,255:15:15,0:127	0:0,255:29:29,0:127
var380	sacCer_chrII	258653	C	T	BY	W303	467	DP=4668;VDB=1.42378e-08;SGB=68.9353;RPB=0.0176081;MQB=0.999987;MQSB=0.998294;BQB=0.153781;MQ0F=0;AC=6;AN=567;DP4=1763,1810,15,12;MQ=59	GT:PL:DP:AD:GQ	0:0,67:2:2,0:86	0:0,243:7:7,0:127	0:0,67:2:2,0:86	0:0,225:5:5,0:127	0:0,92:3:3,0:111	0:0,67:2:2,0:86	1:104,0:3:0,3:84	1:93,0:3:0,3:73	1:146,0:5:0,5:126	0:0,255:17:17,0:127	0:0,243:7:7,0:127	0:0,255:10:10,0:127	1:166,0:6:0,6:127	0:0,205:7:7,0:127	0:0,228:7:7,0:127	0:0,255:13:13,0:127	0:0,158:4:4,0:127	0:0,78:2:2,0:97	0:0,255:9:9,0:127	0:0,255:13:13,0:127	0:0,255:12:12,0:127	0:0,176:4:4,0:127	0:0,255:11:11,0:127	0:0,218:8:8,0:127	0:0,214:6:6,0:127	0:0,235:10:10,0:127	0:0,255:8:8,0:127	0:0,152:5:5,0:127	0:0,255:7:7,0:127	0:0,255:10:10,0:127	0:0,255:8:8,0:127	0:0,255:10:10,0:127	0:0,255:9:9,0:127	0:0,255:8:8,0:127	0:0,196:7:7,0:127	0:0,255:10:10,0:127	0:0,255:9:9,0:127	0:0,184:6:6,0:127	0:0,255:11:11,0:127	0:0,255:10:10,0:127
var381	sacCer_chrII	258667	A	G	BY	W303	216	DP=3151;VDB=0.000168993;SGB=5.33736;RPB=0.355727;MQB=0.999966;MQSB=0.992349;BQB=0.616078;MQ0F=0;AC=4;AN=551;DP4=1038,1542,10,7;MQ=59	GT:PL:DP:AD:GQ	0:0,74:2:2,0:94	0:0,153:4:4,0:127	0:0,25:1:1,0:45	0:0,174:5:5,0:127	0:0,104:3:3,0:124	0:0,37:1:1,0:57	.:0,0:0:0,0:0	1:25,0:1:0,1:6	1:107,0:3:0,3:86	0:0,255:15:15,0:127	0:0,195:5:5,0:127	0:0,255:10:10,0:127	1:104,0:3:0,3:83	0:0,94:3:3,0:114	0:0,172:5:5,0:127	0:0,255:8:8,0:127	0:0,158:4:4,0:127	0:0,37:1:1,0:57	0:0,236:8:8,0:127	0:0,255:11:11,0:127	0:0,255:10:10,0:127	0:0,120:2:2,0:127	0:0,245:9:9,0:127	0:19,144:6:5,1:127	0:0,205:5:5,0:127	0:0,166:6:6,0:127	0:0,225:6:6,0:127	0:0,90:2:2,0:110	0:0,174:5:5,0:127	0:0,228:7:7,0:127	0:0,216:7:7,0:127	0:0,219:7:7,0:127	0:0,230:7:7,0:127	0:0,255:9:9,0:127	0:0,164:6:6,0:127	0:0,255:9:9,0:127	0:0,244:6:6,0:127	0:0,62:2:2,0:82	0:0,228:8:8,0:127	0:0,174:5:5,0:127
var382	sacCer_chrII	266250	A	T	BY	W303	323	DP=1777;VDB=4.16922e-10;SGB=31.6753;RPB=0.00729654;MQB=0.999988;MQSB=0.997072;BQB=0.889709;MQ0F=0;AC=6;AN=524;DP4=1084,379,16,1;MQ=59	GT:PL:DP:AD:GQ	0:0,152:4:4,0:127	0:0,37:1:1,0:56	0:0,37:1:1,0:56	0:0,74:2:2,0:93	0:0,104:3:3,0:123	0:0,67:2:2,0:86	1:150,0:3:0,3:127	1:67,0:2:0,2:47	1:90,0:2:0,2:70	0:0,202:5:5,0:127	0:0,129:4:4,0:127	0:0,113:4:4,0:127	1:92,0:3:0,3:72	.:0,0:0:0,0:0	0:0,37:1:1,0:56	0:0,84:3:3,0:103	.:0,0:0:0,0:0	.:0,0:0:0,0:0	0:0,37:1:1,0:56	0:0,37:1:1,0:56	0:0,93:3:3,0:112	0:0,84:3:3,0:103	0:0,171:4:4,0:127	0:0,74:2:2,0:93	0:0,37:1:1,0:56	0:0,140:4:4,0:127	0:0,84:3:3,0:103	0:0,153:4:4,0:127	0:0,37:1:1,0:56	0:0,155:4:4,0:127	0:0,37:1:1,0:56	0:0,37:1:1,0:56	0:0,84:3:3,0:103	0:0,188:6:6,0:127	0:0,67:2:2,0:86	0:0,60:1:1,0:79	0:0,176:6:6,0:127	0:0,202:6:6,0:127	.:0,0:0:0,0:0	0:0,255:10:10,0:127
var383	sacCer_chrII	266324	T	C	BY	W303	274	DP=1886;VDB=2.28948e-06;SGB=16.1046;RPB=0.00322711;MQB=0.999947;MQSB=0.998862;BQB=0.594312;MQ0F=0;AC=7;AN=524;DP4=1070,392,17,2;MQ=59	GT:PL:DP:AD:GQ	0:0,127:3:3,0:127	0:0,25:1:1,0:43	0:0,37:1:1,0:55	0:0,74:2:2,0:92	0:0,104:3:3,0:122	0:0,37:1:1,0:55	1:37,0:1:0,1:18	1:127,0:3:0,3:108	1:25,0:1:0,1:7	0:0,202:5:5,0:127	0:0,118:4:4,0:127	0:0,166:6:6,0:127	1:84,0:3:0,3:65	.:0,0:0:0,0:0	0:0,37:1:1,0:55	0:0,92:3:3,0:110	0:0,60:1:1,0:78	.:0,0:0:0,0:0	0:0,37:1:1,0:55	0:0,37:1:1,0:55	0:0,37:1:1,0:55	0:0,92:3:3,0:110	0:0,155:4:4,0:127	0:0,62:2:2,0:80	0:0,37:1:1,0:55	0:0,191:5:5,0:127	0:0,92:3:3,0:110	0:0,82:3:3,0:100	0:0,97:2:2,0:115	0:0,155:4:4,0:127	0:0,127:3:3,0:127	0:0,74:2:2,0:92	0:0,92:3:3,0:110	0:0,201:8:8,0:127	0:0,115:3:3,0:127	0:0,37:1:1,0:55	0:0,161:5:5,0:127	0:0,129:4:4,0:127	.:0,0:0:0,0:0	0:0,255:8:8,0:127
var384	sacCer_chrII	266331	A	G	BY	W303	198	DP=1876;VDB=0.000148501;SGB=14.2933;RPB=0.00812306;MQB=0.999966;MQSB=0.998834;BQB=0.864384;MQ0F=0;AC=6;AN=524;DP4=1114,397,12,1;MQ=59	GT:PL:DP:AD:GQ	0:0,127:3:3,0:127	0:0,37:1:1,0:56	0:0,37:1:1,0:56	0:0,74:2:2,0:93	0:0,104:3:3,0:123	0:0,67:2:2,0:86	1:37,0:1:0,1:17	1:127,0:3:0,3:107	1:37,0:1:0,1:17	0:0,127:3:3,0:127	0:0,129:4:4,0:127	0:0,166:6:6,0:127	1:67,0:2:0,2:47	.:0,0:0:0,0:0	0:0,37:1:1,0:56	0:0,67:2:2,0:86	0:0,60:1:1,0:79	.:0,0:0:0,0:0	0:0,37:1:1,0:56	0:0,37:1:1,0:56	0:0,37:1:1,0:56	0:0,92:3:3,0:111	0:0,155:4:4,0:127	0:0,74:2:2,0:93	0:0,37:1:1,0:56	0:0,191:5:5,0:127	0:0,84:3:3,0:103	0:0,153:4:4,0:127	0:0,97:2:2,0:116	0:0,155:4:4,0:127	0:0,131:4:4,0:127	0:0,104:3:3,0:123	0:0,113:4:4,0:127	0:0,205:8:8,0:127	0:0,115:3:3,0:127	0:0,37:1:1,0:56	0:0,151:5:5,0:127	0:0,129:4:4,0:127	.:0,0:0:0,0:0	0:0,255:9:9,0:127
var385	sacCer_chrII	266551	C	G	BY	W303	899	DP=6483;VDB=2.41359e-05;SGB=89.2101;RPB=0.778863;MQB=1;MQSB=1;BQB=0.88658;MQ0F=0;AC=5;AN=570;DP4=2161,2190,22,17;MQ=60	GT:PL:DP:AD:GQ	0:0,182:5:5,0:127	0:0,213:5:5,0:127	0:0,255:8:8,0:127	0:0,217:6:6,0:127	0:0,113:4:4,0:127	0:0,215:6:6,0:127	1:255,0:9:0,9:127	1:241,0:7:0,7:127	1:255,0:8:0,8:127	0:0,255:17:17,0:127	0:0,255:13:13,0:127	0:0,255:9:9,0:127	1:184,0:4:0,4:127	0:0,218:6:6,0:127	0:0,255:9:9,0:127	0:0,201:7:7,0:127	0:0,255:8:8,0:127	0:0,194:4:4,0:127	0:0,232:6:6,0:127	0:0,255:8:8,0:127	0:0,216:6:6,0:127	0:0,255:9:9,0:127	0:0,176:6:6,0:127	0:0,255:8:8,0:127	0:0,239:7:7,0:127	0:0,255:8:8,0:127	0:0,205:5:5,0:127	0:0,255:9:9,0:127	0:0,255:15:15,0:127	0:0,255:18:18,0:127	0:0,255:8:8,0:127	0:0,255:12:12,0:127	0:0,255:8:8,0:127	0:0,255:11:11,0:127	0:0,182:5:5,0:127	0:0,153:4:4,0:127	0:0,255:12:12,0:127	0:0,187:5:5,0:127	0:0,230:8:8,0:127	0:0,255:18:18,0:127
var386	sacCer_chrII	266590	C	T	BY	W303	999	DP=8192;VDB=0.203393;SGB=186.11;RPB=0.69778;MQB=0.999997;MQSB=0.999669;BQB=0.897459;MQ0F=0;AC=5;AN=569;DP4=2856,2431,40,23;MQ=59	GT:PL:DP:AD:GQ	0:0,191:5:5,0:127	0:0,255:10:10,0:127	0:0,255:12:12,0:127	0:0,228:7:7,0:127	0:0,250:7:7,0:127	0:0,155:4:4,0:127	1:255,0:13:0,13:127	1:255,0:10:0,10:127	1:255,0:11:0,11:127	0:0,255:20:20,0:127	0:0,255:18:18,0:127	0:0,255:12:12,0:127	1:255,0:7:0,7:127	0:0,255:9:9,0:127	0:0,255:11:11,0:127	0:0,255:11:11,0:127	0:0,255:8:8,0:127	0:0,148:4:4,0:127	0:0,242:5:5,0:127	0:0,255:13:13,0:127	0:0,255:11:11,0:127	0:0,255:7:7,0:127	0:0,255:10:10,0:127	0:0,255:12:12,0:127	0:0,255:11:11,0:127	0:0,255:12:12,0:127	0:0,255:7:7,0:127	0:0,255:12:12,0:127	0:0,255:16:16,0:127	0:0,255:19:19,0:127	0:0,255:12:12,0:127	0:0,255:15:15,0:127	0:0,255:12:12,0:127	0:0,255:10:10,0:127	0:0,255:6:6,0:127	0:0,207:6:6,0:127	0:0,255:14:14,0:127	0:0,255:10:10,0:127	0:0,255:8:8,0:127	0:0,255:24:24,0:127
var387	sacCer_chrII	266718	A	G	BY	W303	976	DP=7255;VDB=0.983812;SGB=130.934;RPB=0.660951;MQB=0.99992;MQSB=0.997671;BQB=0.637074;MQ0F=0;AC=5;AN=572;DP4=2618,2424,26,29;MQ=59	GT:PL:DP:AD:GQ	0:0,242:6:6,0:127	0:0,225:7:7,0:127	0:0,227:8:8,0:127	0:0,74:2:2,0:93	0:0,208:6:6,0:127	0:0,255:11:11,0:127	1:205,0:8:0,8:127	1:221,13:8:1,7:127	1:255,0:12:0,12:127	0:0,255:18:18,0:127	0:0,255:11:11,0:127	0:0,255:21:21,0:127	1:255,0:7:0,7:127	0:0,255:9:9,0:127	0:0,255:10:10,0:127	0:0,255:9:9,0:127	0:0,232:6:6,0:127	0:0,191:5:5,0:127	0:0,183:5:5,0:127	0:0,255:6:6,0:127	0:0,255:11:11,0:127	0:0,155:4:4,0:127	0:0,255:7:7,0:127	0:0,255:9:9,0:127	0:0,255:12:12,0:127	0:0,240:7:7,0:127	0:0,255:11:11,0:127	0:0,255:8:8,0:127	0:0,255:20:20,0:127	0:0,255:16:16,0:127	0:0,255:9:9,0:127	0:0,255:12:12,0:127	0:0,242:9:9,0:127	0:0,255:11:11,0:127	0:0,255:7:7,0:127	0:0,218:6:6,0:127	0:0,255:10:10,0:127	0:0,244:6:6,0:127	0:0,255:7:7,0:127	0:0,255:25:25,0:127
var388	sacCer_chrII	266773	G	A	BY	W303	911	DP=6802;VDB=0.31331;SGB=115.292;RPB=0.858855;MQB=0.968847;MQSB=0.999998;BQB=0.658859;MQ0F=0;AC=5;AN=570;DP4=2266,2458,24,22;MQ=59	GT:PL:DP:AD:GQ	0:0,226:6:6,0:127	0:0,211:6:6,0:127	0:0,255:8:8,0:127	0:0,90:2:2,0:110	0:0,184:5:5,0:127	0:0,255:11:11,0:127	1:255,0:8:0,8:127	1:160,0:5:0,5:127	1:255,0:13:0,13:127	0:0,255:15:15,0:127	0:0,255:6:6,0:127	0:0,255:17:17,0:127	1:171,0:4:0,4:127	0:0,135:4:4,0:127	0:0,158:4:4,0:127	0:0,254:8:8,0:127	0:0,150:3:3,0:127	0:0,175:4:4,0:127	0:0,203:5:5,0:127	0:0,216:6:6,0:127	0:0,255:10:10,0:127	0:0,225:5:5,0:127	0:0,255:9:9,0:127	0:0,255:13:13,0:127	0:0,255:9:9,0:127	0:0,222:6:6,0:127	0:0,255:11:11,0:127	0:0,255:7:7,0:127	0:0,255:18:18,0:127	0:0,255:17:17,0:127	0:0,255:11:11,0:127	0:0,255:9:9,0:127	0:0,255:10:10,0:127	0:0,255:12:12,0:127	0:0,164:4:4,0:127	0:0,255:8:8,0:127	0:0,255:12:12,0:127	0:0,255:8:8,0:127	0:0,255:7:7,0:127	0:0,255:27:27,0:127
var389	sacCer_chrII	266791	G	A	BY	W303	882	DP=7409;VDB=0.359851;SGB=114.888;RPB=0.544587;MQB=0.999991;MQSB=0.998869;BQB=0.97959;MQ0F=0;AC=5;AN=571;DP4=2606,2560,20,20;MQ=59	GT:PL:DP:AD:GQ	0:0,226:6:6,0:127	0:0,254:7:7,0:127	0:0,255:9:9,0:127	0:0,67:2:2,0:87	0:0,184:5:5,0:127	0:0,255:11:11,0:127	1:255,0:8:0,8:127	1:160,0:5:0,5:127	1:255,0:12:0,12:127	0:0,255:17:17,0:127	0:0,249:6:6,0:127	0:0,255:16:16,0:127	1:171,0:4:0,4:127	0:0,135:4:4,0:127	0:0,182:5:5,0:127	0:0,236:8:8,0:127	0:0,174:4:4,0:127	0:0,241:5:5,0:127	0:0,255:7:7,0:127	0:0,228:7:7,0:127	0:0,255:14:14,0:127	0:0,225:5:5,0:127	0:0,255:11:11,0:127	0:0,255:15:15,0:127	0:0,255:8:8,0:127	0:0,230:6:6,0:127	0:0,255:13:13,0:127	0:0,254:7:7,0:127	0:0,255:20:20,0:127	0:0,255:16:16,0:127	0:0,255:10:10,0:127	0:0,255:10:10,0:127	0:0,255:12:12,0:127	0:0,255:13:13,0:127	0:0,173:4:4,0:127	0:0,255:8:8,0:127	0:0,255:13:13,0:127	0:0,255:9:9,0:127	0:0,255:7:7,0:127	0:0,255:27:27,0:127
var390	sacCer_chrII	267105	T	C	BY	W303	992	DP=5681;VDB=0.0911924;SGB=139.87;RPB=0.632184;MQB=0.999996;MQSB=0.999432;BQB=0.998412;MQ0F=0;AC=6;AN=568;DP4=1592,2517,22,26;MQ=59	GT:PL:DP:AD:GQ	0:0,107:3:3,0:126	0:0,136:4:4,0:127	0:0,175:4:4,0:127	0:0,37:1:1,0:56	0:0,60:1:1,0:79	0:0,62:2:2,0:81	1:150,0:5:0,5:127	1:255,0:8:0,8:127	1:255,0:9:0,9:127	0:0,255:16:16,0:127	0:0,165:5:5,0:127	0:0,255:15:15,0:127	1:255,0:9:0,9:127	0:0,255:12:12,0:127	0:0,255:10:10,0:127	0:0,255:8:8,0:127	0:0,214:6:6,0:127	0:0,210:6:6,0:127	0:0,174:5:5,0:127	0:0,136:4:4,0:127	0:0,255:8:8,0:127	0:0,255:7:7,0:127	0:0,115:3:3,0:127	0:0,195:6:6,0:127	0:0,200:6:6,0:127	0:0,244:6:6,0:127	0:0,255:9:9,0:127	0:0,255:9:9,0:127	0:0,219:7:7,0:127	0:0,255:14:14,0:127	0:0,255:11:11,0:127	0:0,255:8:8,0:127	0:0,206:5:5,0:127	0:0,255:15:15,0:127	0:0,255:12:12,0:127	0:0,226:6:6,0:127	0:0,211:7:7,0:127	0:0,158:4:4,0:127	0:0,255:7:7,0:127	0:0,255:12:12,0:127
var391	sacCer_chrII	267339	C	T	BY	W303	543	DP=5568;VDB=0.310258;SGB=15.653;RPB=0.563175;MQB=0.999997;MQSB=0.999738;BQB=0.391615;MQ0F=0;AC=6;AN=571;DP4=2375,1695,15,16;MQ=59	GT:PL:DP:AD:GQ	0:0,136:4:4,0:127	0:0,255:8:8,0:127	0:0,60:1:1,0:79	0:0,110:2:2,0:127	0:0,241:7:7,0:127	0:0,141:5:5,0:127	1:151,0:5:0,5:127	1:218,0:7:0,7:127	1:37,0:1:0,1:17	0:0,255:14:14,0:127	0:0,253:8:8,0:127	0:0,255:8:8,0:127	1:74,0:2:0,2:54	0:0,113:4:4,0:127	0:0,219:6:6,0:127	0:0,206:5:5,0:127	0:0,90:2:2,0:109	0:0,74:2:2,0:93	0:0,211:6:6,0:127	0:0,224:10:10,0:127	0:0,255:13:13,0:127	0:0,221:7:7,0:127	0:0,150:3:3,0:127	0:0,255:8:8,0:127	0:0,255:11:11,0:127	0:0,219:7:7,0:127	0:0,255:9:9,0:127	0:0,255:8:8,0:127	0:0,255:17:16,0:127	0:0,255:15:15,0:127	0:0,255:13:13,0:127	0:0,127:4:4,0:127	0:0,170:5:5,0:127	0:0,255:9:9,0:127	0:0,218:7:7,0:127	0:0,67:2:2,0:86	0:0,255:11:11,0:127	0:0,193:6:6,0:127	0:0,110:2:2,0:127	0:0,255:16:16,0:127
var392	sacCer_chrII	267510	C	T	BY	W303	700	DP=6953;VDB=0.730075;SGB=28.1106;RPB=0.9989;MQB=0.999997;MQSB=0.999541;BQB=0.584803;MQ0F=0;AC=5;AN=570;DP4=1911,2740,14,24;MQ=59	GT:PL:DP:AD:GQ	0:0,146:5:5,0:127	0:0,255:13:13,0:127	0:0,255:6:6,0:127	0:0,255:7:7,0:127	0:0,175:5:5,0:127	0:0,224:6:6,0:127	1:177,16:7:1,6:127	1:199,0:6:0,6:127	1:124,0:3:0,3:104	0:0,242:12:12,0:127	0:0,255:15:15,0:127	0:0,255:9:9,0:127	1:205,0:5:0,5:127	0:0,255:12:12,0:127	0:0,161:6:6,0:127	0:0,255:12:12,0:127	0:0,110:2:2,0:127	0:0,255:6:6,0:127	0:0,255:9:9,0:127	0:0,255:10:10,0:127	0:0,255:11:11,0:127	0:0,192:5:5,0:127	0:0,227:6:6,0:127	0:0,246:7:7,0:127	0:0,165:5:5,0:127	0:0,214:5:5,0:127	0:0,205:6:6,0:127	0:0,255:8:8,0:127	0:0,255:15:15,0:127	0:0,255:18:18,0:127	0:0,255:14:14,0:127	0:0,255:14:14,0:127	0:0,255:7:7,0:127	0:0,255:17:17,0:127	0:0,245:8:8,0:127	0:0,215:6:6,0:127	0:0,255:12:12,0:127	0:0,184:6:6,0:127	0:0,92:3:3,0:111	0:0,255:21:21,0:127
var393	sacCer_chrII	267673	T	C	BY	W303	923	DP=6901;VDB=0.385521;SGB=90.8408;RPB=0.58541;MQB=1;MQSB=1;BQB=0.655341;MQ0F=0;AC=5;AN=568;DP4=2539,2079,24,22;MQ=60	GT:PL:DP:AD:GQ	0:0,127:3:3,0:127	0:0,255:10:10,0:127	0:0,120:2:2,0:127	0:0,90:2:2,0:109	0:0,150:3:3,0:127	0:0,151:3:3,0:127	1:188,0:6:0,6:127	1:223,0:7:0,7:127	1:188,0:5:0,5:127	0:0,255:17:17,0:127	0:0,255:13:13,0:127	0:0,255:14:14,0:127	1:255,0:9:0,9:127	0:0,255:11:11,0:127	0:0,255:9:9,0:127	0:0,255:12:12,0:127	0:0,115:3:3,0:127	0:0,152:4:4,0:127	0:0,255:10:10,0:127	0:0,255:11:11,0:127	0:0,191:5:5,0:127	0:0,250:8:8,0:127	0:0,207:6:6,0:127	0:0,255:9:9,0:127	0:0,255:7:7,0:127	0:0,255:10:10,0:127	0:0,208:6:6,0:127	0:0,134:3:3,0:127	0:0,255:9:9,0:127	0:0,255:22:22,0:127	0:0,255:9:9,0:127	0:0,255:9:9,0:127	0:0,255:8:8,0:127	0:0,255:18:18,0:127	0:0,255:14:14,0:127	0:0,141:4:4,0:127	0:0,255:17:17,0:127	0:0,255:8:8,0:127	0:0,202:6:6,0:127	0:0,255:21:21,0:127
var394	sacCer_chrII	268100	G	A	BY	W303	640	DP=4148;VDB=0.0277603;SGB=78.8974;RPB=0.732958;MQB=0.999981;MQSB=0.999951;BQB=0.999689;MQ0F=0;AC=5;AN=564;DP4=1301,1787,14,17;MQ=59	GT:PL:DP:AD:GQ	0:0,175:4:4,0:127	0:0,255:11:11,0:127	0:0,153:4:4,0:127	0:0,152:4:4,0:127	0:0,181:4:4,0:127	0:0,90:2:2,0:109	1:202,0:5:0,5:127	1:67,0:2:0,2:47	1:147,0:3:0,3:127	0:0,255:12:12,0:127	0:0,216:6:6,0:127	0:0,92:3:3,0:111	1:255,0:11:0,11:127	0:0,195:5:5,0:127	0:0,105:3:3,0:124	0:0,92:3:3,0:111	0:0,117:3:3,0:127	0:0,134:3:3,0:127	0:0,255:6:6,0:127	0:0,127:3:3,0:127	0:0,250:7:7,0:127	0:0,206:5:5,0:127	0:0,158:4:4,0:127	0:0,74:2:2,0:93	0:0,184:5:5,0:127	0:0,227:6:6,0:127	0:0,250:7:7,0:127	0:0,203:6:6,0:127	0:0,136:4:4,0:127	0:0,97:2:2,0:116	0:0,181:4:4,0:127	0:0,224:5:5,0:127	0:0,235:7:7,0:127	0:0,255:7:7,0:127	0:0,176:6:6,0:127	0:0,67:2:2,0:86	0:0,255:10:10,0:127	0:0,255:10:10,0:127	0:0,104:3:3,0:123	0:0,255:13:13,0:127
var395	sacCer_chrII	268319	A	G	BY	W303	620	DP=5260;VDB=0.067325;SGB=56.8154;RPB=1;MQB=1;MQSB=1;BQB=0.17429;MQ0F=0;AC=5;AN=561;DP4=1886,1811,16,17;MQ=60	GT:PL:DP:AD:GQ	0:0,200:4:4,0:127	0:0,255:9:9,0:127	0:0,110:2:2,0:127	0:0,127:3:3,0:127	0:0,163:5:5,0:127	0:0,177:4:4,0:127	1:224,0:5:0,5:127	1:128,0:3:0,3:108	1:205,0:7:0,7:127	0:0,255:12:12,0:127	0:0,255:8:8,0:127	0:0,252:9:9,0:127	1:74,0:2:0,2:54	0:0,251:7:7,0:127	0:0,233:8:8,0:127	0:0,255:8:8,0:127	0:0,255:7:7,0:127	0:0,136:4:4,0:127	0:0,90:2:2,0:109	0:0,243:7:7,0:127	0:0,255:9:9,0:127	0:0,104:3:3,0:123	0:0,212:7:7,0:127	0:0,158:4:4,0:127	0:0,117:3:3,0:127	0:0,175:4:4,0:127	0:0,161:5:5,0:127	0:0,211:6:6,0:127	0:0,255:12:12,0:127	0:0,255:13:13,0:127	0:0,255:8:8,0:127	0:0,175:4:4,0:127	0:0,255:8:8,0:127	0:0,255:12:12,0:127	0:0,237:8:8,0:127	0:0,191:5:5,0:127	0:0,255:11:11,0:127	0:0,105:3:3,0:124	0:0,127:3:3,0:127	0:0,255:10:10,0:127
var396	sacCer_chrII	268644	G	T	BY	W303	890	DP=4668;VDB=0.737511;SGB=87.8462;RPB=0.928995;MQB=1;MQSB=1;BQB=0.947004;MQ0F=0;AC=7;AN=564;DP4=1766,1660,20,20;MQ=60	GT:PL:DP:AD:GQ	0:0,92:3:3,0:111	0:0,220:7:7,0:127	0:0,170:3:3,0:127	0:0,74:2:2,0:93	0:0,163:4:4,0:127	0:0,37:1:1,0:56	1:203,0:5:0,5:127	1:224,0:6:0,6:127	1:250,0:7:0,7:127	0:0,255:12:12,0:127	0:0,255:9:9,0:127	0:0,243:7:7,0:127	1:153,0:4:0,4:127	0:0,255:9:9,0:127	0:0,255:8:8,0:127	0:0,255:8:8,0:127	0:0,67:2:2,0:86	0:0,181:4:4,0:127	0:0,158:4:4,0:127	0:0,67:2:2,0:86	0:0,255:8:8,0:127	0:0,172:6:6,0:127	0:0,255:14:14,0:127	0:0,191:5:5,0:127	0:0,195:6:6,0:127	0:0,222:6:6,0:127	0:0,255:12:12,0:127	0:0,184:5:5,0:127	0:0,227:7:7,0:127	0:0,255:11:11,0:127	0:0,37:1:1,0:56	0:0,177:7:7,0:127	0:0,163:4:4,0:127	0:0,249:11:11,0:127	0:0,255:11:11,0:127	0:0,158:5:5,0:127	0:0,255:11:11,0:127	0:0,255:11:11,0:127	0:0,67:2:2,0:86	0:0,255:17:17,0:127
var397	sacCer_chrII	268844	C	G	BY	W303	756	DP=4246;VDB=0.291121;SGB=124.877;RPB=0.899946;MQB=0.999995;MQSB=0.999478;BQB=0.683945;MQ0F=0;AC=6;AN=563;DP4=1729,1517,23,16;MQ=59	GT:PL:DP:AD:GQ	0:0,182:5:5,0:127	0:0,67:2:2,0:87	0:0,97:2:2,0:117	0:0,37:1:1,0:57	0:0,127:3:3,0:127	0:0,170:4:4,0:127	1:130,0:4:0,4:109	1:195,0:6:0,6:127	1:255,0:14:0,14:127	0:0,255:11:11,0:127	0:0,255:9:9,0:127	0:0,255:11:11,0:127	1:104,0:3:0,3:83	0:0,134:3:3,0:127	0:0,180:6:6,0:127	0:0,165:5:5,0:127	0:0,183:5:5,0:127	0:0,92:3:3,0:112	0:0,127:3:3,0:127	0:0,179:6:6,0:127	0:0,250:7:7,0:127	0:0,147:3:3,0:127	0:0,161:5:5,0:127	0:0,179:6:6,0:127	0:0,150:3:3,0:127	0:0,152:4:4,0:127	0:0,255:10:10,0:127	0:0,201:7:7,0:127	0:0,172:5:5,0:127	0:0,255:11:11,0:127	0:0,220:9:9,0:127	0:0,255:9:9,0:127	0:0,255:9:9,0:127	0:0,255:10:10,0:127	0:0,115:3:3,0:127	0:0,218:7:7,0:127	0:0,255:12:12,0:127	0:0,157:4:4,0:127	0:0,104:3:3,0:124	0:0,255:9:9,0:127
var398	sacCer_chrII	268895	G	A	BY	W303	854	DP=4877;VDB=0.95446;SGB=141.271;RPB=0.975965;MQB=1;MQSB=1;BQB=0.953155;MQ0F=0;AC=6;AN=564;DP4=1691,1859,19,24;MQ=60	GT:PL:DP:AD:GQ	0:0,136:4:4,0:127	0:0,163:5:5,0:127	0:0,127:3:3,0:127	.:0,0:0:0,0:0	0:0,90:2:2,0:109	0:0,141:4:4,0:127	1:206,0:6:0,6:127	1:165,0:5:0,5:127	1:255,0:15:0,15:127	0:0,255:10:10,0:127	0:0,240:7:7,0:127	0:0,255:13:13,0:127	1:151,0:3:0,3:127	0:0,214:5:5,0:127	0:0,255:10:10,0:127	0:0,195:6:6,0:127	0:0,224:7:7,0:127	0:0,192:6:6,0:127	0:0,183:5:5,0:127	0:0,228:7:7,0:127	0:0,255:8:8,0:127	0:0,105:3:3,0:124	0:0,90:3:3,0:109	0:0,255:9:9,0:127	0:0,115:3:3,0:127	0:0,205:5:5,0:127	0:0,213:7:7,0:127	0:0,247:7:7,0:127	0:0,177:6:6,0:127	0:0,255:12:12,0:127	0:0,255:9:9,0:127	0:0,255:9:9,0:127	0:0,255:8:8,0:127	0:0,255:15:15,0:127	0:0,255:7:7,0:127	0:0,255:9:9,0:127	0:0,255:9:9,0:127	0:0,221:6:6,0:127	0:0,175:5:5,0:127	0:0,255:12:12,0:127
var399	sacCer_chrII	268913	G	A	BY	W303	803	DP=4779;VDB=0.716375;SGB=129.037;RPB=0.999723;MQB=1;MQSB=1;BQB=0.645913;MQ0F=0;AC=5;AN=564;DP4=1600,1899,15,23;MQ=60	GT:PL:DP:AD:GQ	0:0,175:4:4,0:127	0:0,155:4:4,0:127	0:0,97:2:2,0:117	.:0,0:0:0,0:0	0:0,90:2:2,0:110	0:0,67:2:2,0:87	1:199,0:6:0,6:127	1:172,0:5:0,5:127	1:255,0:10:0,10:127	0:0,251:7:7,0:127	0:0,255:8:8,0:127	0:0,255:11:11,0:127	1:151,0:3:0,3:127	0:0,175:4:4,0:127	0:0,255:10:10,0:127	0:0,128:4:4,0:127	0:0,218:8:8,0:127	0:0,192:6:6,0:127	0:0,129:4:4,0:127	0:0,202:6:6,0:127	0:0,255:9:9,0:127	0:0,135:4:4,0:127	0:0,62:2:2,0:82	0:0,255:9:9,0:127	0:0,37:1:1,0:57	0:0,230:6:6,0:127	0:0,216:6:6,0:127	0:0,241:7:7,0:127	0:0,182:6:6,0:127	0:0,255:12:12,0:127	0:0,255:11:11,0:127	0:0,255:10:10,0:127	0:0,255:8:8,0:127	0:0,255:14:14,0:127	0:0,255:9:9,0:127	0:0,231:7:7,0:127	0:0,255:7:7,0:127	0:0,255:8:8,0:127	0:0,130:4:4,0:127	0:0,255:10:10,0:127
var400	sacCer_chrII	268925	C	T	BY	W303	701	DP=5146;VDB=0.198777;SGB=109.701;RPB=0.822126;MQB=0.999996;MQSB=0.999621;BQB=0.303347;MQ0F=0;AC=5;AN=564;DP4=1903,1797,18,18;MQ=59	GT:PL:DP:AD:GQ	0:0,200:4:4,0:127	0:0,235:9:9,0:127	0:0,37:1:1,0:56	0:0,37:1:1,0:56	0:0,127:3:3,0:127	0:0,125:4:4,0:127	1:152,0:4:0,4:127	1:152,0:4:0,4:127	1:234,0:9:0,9:127	0:0,255:9:9,0:127	0:0,255:11:11,0:127	0:0,255:12:12,0:127	1:151,0:3:0,3:127	0:0,195:5:5,0:127	0:0,255:11:11,0:127	0:0,92:3:3,0:111	0:0,177:7:7,0:127	0:0,211:6:6,0:127	0:0,129:4:4,0:127	0:0,208:7:7,0:127	0:0,255:9:9,0:127	0:0,124:4:4,0:127	0:0,145:4:4,0:127	0:0,255:10:10,0:127	0:0,37:1:1,0:56	0:0,255:9:9,0:127	0:0,251:7:7,0:127	0:0,241:7:7,0:127	0:0,182:6:6,0:127	0:0,255:13:13,0:127	0:0,255:11:11,0:127	0:0,255:9:9,0:127	0:0,255:9:9,0:127	0:0,255:14:14,0:127	0:0,255:9:9,0:127	0:0,197:6:6,0:127	0:0,255:9:9,0:127	0:0,255:8:8,0:127	0:0,175:5:5,0:127	0:0,255:10:10,0:127
var401	sacCer_chrII	268930	A	G	BY	W303	713	DP=5019;VDB=0.1116;SGB=87.8493;RPB=0.624733;MQB=0.999995;MQSB=0.999638;BQB=0.439263;MQ0F=0;AC=5;AN=563;DP4=1914,1671,20,20;MQ=59	GT:PL:DP:AD:GQ	0:0,216:5:5,0:127	0:0,229:9:9,0:127	0:0,37:1:1,0:56	0:0,37:1:1,0:56	0:0,150:3:3,0:127	0:0,135:4:4,0:127	1:152,0:4:0,4:127	1:165,0:5:0,5:127	1:255,0:9:0,9:127	0:0,255:8:8,0:127	0:0,255:11:11,0:127	0:0,255:11:11,0:127	1:151,0:3:0,3:127	0:0,152:4:4,0:127	0:0,255:10:10,0:127	0:0,172:5:5,0:127	0:0,165:7:7,0:127	0:0,193:6:6,0:127	0:0,129:4:4,0:127	0:0,202:6:6,0:127	0:0,255:9:9,0:127	0:0,135:4:4,0:127	0:0,158:4:4,0:127	0:0,254:8:8,0:127	0:0,37:1:1,0:56	0:0,245:9:9,0:127	0:0,243:7:7,0:127	0:0,241:7:7,0:127	0:0,173:6:6,0:127	0:0,255:12:12,0:127	0:0,255:10:10,0:127	0:0,255:9:9,0:127	0:0,255:9:9,0:127	0:0,255:16:16,0:127	0:0,255:9:9,0:127	0:0,218:6:6,0:127	0:0,255:9:9,0:127	0:0,255:10:10,0:127	0:0,175:5:5,0:127	0:0,255:10:10,0:127
var402	sacCer_chrII	268949	T	C	BY	W303	750	DP=4854;VDB=0.247354;SGB=81.2294;RPB=0.963641;MQB=0.999978;MQSB=0.999995;BQB=0.662871;MQ0F=0;AC=5;AN=565;DP4=1821,1645,25,19;MQ=59	GT:PL:DP:AD:GQ	0:0,216:5:5,0:127	0:0,237:9:9,0:127	0:0,37:1:1,0:56	0:0,37:1:1,0:56	0:0,101:2:2,0:120	0:0,124:4:4,0:127	1:152,0:4:0,4:127	1:220,0:7:0,7:127	1:250,0:8:0,8:127	0:0,255:9:9,0:127	0:0,255:10:10,0:127	0:0,255:10:10,0:127	1:151,0:3:0,3:127	0:0,143:4:4,0:127	0:0,255:10:10,0:127	0:0,157:4:4,0:127	0:0,206:8:8,0:127	0:0,201:6:6,0:127	0:0,149:5:5,0:127	0:0,247:7:7,0:127	0:0,255:7:7,0:127	0:0,160:5:5,0:127	0:0,128:3:3,0:127	0:0,255:9:9,0:127	0:0,37:1:1,0:56	0:0,243:8:8,0:127	0:0,206:5:5,0:127	0:0,240:7:7,0:127	0:0,161:5:5,0:127	0:0,255:10:10,0:127	0:0,255:10:10,0:127	0:0,255:9:9,0:127	0:0,255:9:9,0:127	0:0,255:13:13,0:127	0:0,255:8:8,0:127	0:0,170:5:5,0:127	0:0,241:6:6,0:127	0:0,255:10:10,0:127	0:0,171:5:5,0:127	0:7,255:10:9,1:127
var403	sacCer_chrII	269066	A	G	BY	W303	883	DP=6486;VDB=0.212235;SGB=120.293;RPB=0.923572;MQB=0.999996;MQSB=0.999641;BQB=0.80873;MQ0F=0;AC=5;AN=567;DP4=2236,2119,27,25;MQ=59	GT:PL:DP:AD:GQ	0:0,123:4:4,0:127	0:0,255:12:12,0:127	0:0,175:4:4,0:127	0:0,90:2:2,0:109	0:0,245:7:7,0:127	0:0,117:3:3,0:127	1:255,0:9:0,9:127	1:129,0:4:0,4:109	1:255,0:11:0,11:127	0:0,255:16:16,0:127	0:0,244:6:6,0:127	0:0,255:14:14,0:127	1:136,0:4:0,4:116	0:0,255:8:8,0:127	0:0,255:12:12,0:127	0:0,255:9:9,0:127	0:0,192:6:6,0:127	0:0,255:6:6,0:127	0:0,237:8:8,0:127	0:0,255:11:11,0:127	0:0,255:9:9,0:127	0:0,204:5:5,0:127	0:0,255:7:7,0:127	0:0,218:7:7,0:127	0:0,170:5:5,0:127	0:0,255:10:10,0:127	0:0,255:8:8,0:127	0:0,255:9:9,0:127	0:0,255:9:9,0:127	0:0,255:11:11,0:127	0:0,255:12:12,0:127	0:0,231:5:5,0:127	0:0,251:7:7,0:127	0:0,255:13:13,0:127	0:0,255:14:14,0:127	0:0,255:8:8,0:127	0:0,255:9:9,0:127	0:0,255:11:11,0:127	0:0,255:7:7,0:127	0:0,255:16:16,0:127
var404	sacCer_chrII	269255	G	A	BY	W303	999	DP=7233;VDB=0.000938952;SGB=179.974;RPB=0.989399;MQB=0.999997;MQSB=0.999655;BQB=0.992563;MQ0F=0;AC=6;AN=572;DP4=2664,2312,37,18;MQ=59	GT:PL:DP:AD:GQ	0:0,115:3:3,0:127	0:0,255:12:12,0:127	0:0,172:5:5,0:127	0:0,150:3:3,0:127	0:0,237:7:7,0:127	0:0,147:4:4,0:127	1:255,0:11:0,11:127	1:255,0:9:0,9:127	1:169,0:4:0,4:127	0:0,255:18:18,0:127	0:0,255:10:10,0:127	0:0,255:13:13,0:127	1:255,0:14:0,14:127	0:0,227:7:7,0:127	0:0,255:12:12,0:127	0:0,158:4:4,0:127	0:0,255:7:7,0:127	0:0,180:4:4,0:127	0:0,194:6:6,0:127	0:0,255:10:10,0:127	0:0,255:14:14,0:127	0:0,255:7:7,0:127	0:0,255:7:7,0:127	0:0,255:15:15,0:127	0:0,255:10:10,0:127	0:0,219:8:8,0:127	0:0,255:12:12,0:127	0:0,228:6:6,0:127	0:0,255:7:7,0:127	0:0,255:19:19,0:127	0:0,241:5:5,0:127	0:0,255:12:12,0:127	0:0,255:15:15,0:127	0:0,255:16:16,0:127	0:0,255:10:10,0:127	0:0,255:9:9,0:127	0:0,255:21:21,0:127	0:0,255:13:13,0:127	0:0,239:8:8,0:127	0:0,255:11:11,0:127
var405	sacCer_chrII	269653	C	T	BY	W303	689	DP=5382;VDB=0.453227;SGB=76.9275;RPB=0.997119;MQB=0.999984;MQSB=0.999987;BQB=0.740783;MQ0F=0;AC=5;AN=564;DP4=1893,1579,13,20;MQ=59	GT:PL:DP:AD:GQ	0:0,50:2:2,0:69	0:0,255:10:10,0:127	0:0,115:3:3,0:127	0:0,90:2:2,0:109	0:0,181:4:4,0:127	0:0,90:2:2,0:109	1:196,0:5:0,5:127	1:94,0:3:0,3:74	1:182,0:5:0,5:127	0:0,255:10:10,0:127	0:0,255:7:7,0:127	0:0,255:11:11,0:127	1:255,0:9:0,9:127	0:0,255:9:9,0:127	0:0,238:6:6,0:127	0:0,232:5:5,0:127	0:0,213:6:6,0:127	0:0,183:5:5,0:127	0:0,215:7:7,0:127	0:0,202:4:4,0:127	0:0,189:4:4,0:127	0:0,235:7:7,0:127	0:0,255:7:7,0:127	0:0,186:6:6,0:127	0:0,191:5:5,0:127	0:0,255:7:7,0:127	0:0,236:7:7,0:127	0:0,181:4:4,0:127	0:0,237:7:7,0:127	0:0,255:11:11,0:127	0:0,255:7:7,0:127	0:0,174:4:4,0:127	0:0,218:6:6,0:127	0:0,255:13:13,0:127	0:0,239:7:7,0:127	0:0,90:2:2,0:109	0:0,255:14:14,0:127	0:0,204:5:5,0:127	0:0,140:4:4,0:127	0:0,255:13:13,0:127
var406	sacCer_chrII	269986	G	A	BY	W303	621	DP=4579;VDB=0.707151;SGB=45.0809;RPB=0.968407;MQB=0.999996;MQSB=0.999539;BQB=0.92996;MQ0F=0;AC=6;AN=561;DP4=1671,1818,19,13;MQ=59	GT:PL:DP:AD:GQ	0:0,181:4:4,0:127	0:0,255:9:9,0:127	0:0,152:5:5,0:127	0:0,144:4:4,0:127	0:0,147:3:3,0:127	0:0,150:3:3,0:127	1:225,0:6:0,6:127	1:110,0:2:0,2:90	1:92,0:3:0,3:72	0:0,255:14:14,0:127	0:0,249:9:9,0:127	0:0,255:12:12,0:127	1:255,0:9:0,9:127	0:0,181:4:4,0:127	0:0,175:4:4,0:127	0:0,169:4:4,0:127	0:0,135:4:4,0:127	0:0,158:4:4,0:127	0:0,37:1:1,0:56	0:0,230:6:6,0:127	0:0,191:5:5,0:127	0:0,97:2:2,0:116	0:0,195:7:7,0:127	0:0,222:6:6,0:127	0:0,215:6:6,0:127	0:0,214:5:5,0:127	0:0,231:5:5,0:127	0:0,116:3:3,0:127	0:0,255:11:11,0:127	0:0,255:15:15,0:127	0:0,200:7:7,0:127	0:0,246:6:6,0:127	0:0,223:7:7,0:127	0:0,255:7:7,0:127	0:0,120:4:4,0:127	0:0,155:5:5,0:127	0:0,255:13:13,0:127	0:0,104:3:3,0:123	0:0,124:4:4,0:127	0:0,255:17:17,0:127
var407	sacCer_chrII	270169	C	T	BY	W303	916	DP=5135;VDB=0.00438076;SGB=114.077;RPB=0.997158;MQB=0.999996;MQSB=0.999718;BQB=0.784642;MQ0F=0;AC=5;AN=568;DP4=1570,2200,20,19;MQ=59	GT:PL:DP:AD:GQ	0:0,87:3:3,0:107	0:0,220:8:8,0:127	0:0,105:3:3,0:125	0:0,195:7:7,0:127	0:0,37:1:1,0:57	0:0,127:3:3,0:127	1:255,0:6:0,6:127	1:141,0:4:0,4:120	1:255,0:9:0,9:127	0:0,255:11:11,0:127	0:0,255:13:13,0:127	0:0,255:11:11,0:127	1:229,0:8:0,8:127	0:0,255:11:11,0:127	0:0,161:6:6,0:127	0:0,255:13:13,0:127	0:0,127:3:3,0:127	0:0,249:6:6,0:127	0:0,140:4:4,0:127	0:0,255:8:8,0:127	0:0,196:7:7,0:127	0:0,188:6:6,0:127	0:0,255:13:13,0:127	0:0,191:5:5,0:127	0:0,134:3:3,0:127	0:0,242:5:5,0:127	0:0,255:7:7,0:127	0:0,181:4:4,0:127	0:0,233:9:9,0:127	0:0,255:10:10,0:127	0:0,184:6:6,0:127	0:0,181:4:4,0:127	0:0,224:6:6,0:127	0:0,255:9:9,0:127	0:0,255:9:9,0:127	0:0,181:4:4,0:127	0:0,255:9:9,0:127	0:0,230:6:6,0:127	0:0,255:10:10,0:127	0:0,255:12:12,0:127
var408	sacCer_chrII	270245	C	A	BY	W303	796	DP=5742;VDB=0.604693;SGB=106.19;RPB=0.980983;MQB=1;MQSB=1;BQB=0.999872;MQ0F=0;AC=5;AN=570;DP4=3066,1360,24,12;MQ=60	GT:PL:DP:AD:GQ	0:0,255:9:9,0:127	0:0,255:8:8,0:127	0:0,224:7:7,0:127	0:0,255:12:12,0:127	0:0,104:3:3,0:123	0:0,181:4:4,0:127	1:160,0:5:0,5:127	1:90,0:2:0,2:70	1:255,0:9:0,9:127	0:0,255:12:12,0:127	0:0,255:19:19,0:127	0:0,255:14:14,0:127	1:255,0:9:0,9:127	0:0,255:14:14,0:127	0:0,255:12:12,0:127	0:0,234:8:8,0:127	0:0,67:2:2,0:86	0:0,190:9:9,0:127	0:0,231:9:9,0:127	0:0,199:7:7,0:127	0:0,179:8:8,0:127	0:0,129:4:4,0:127	0:0,255:17:17,0:127	0:0,251:9:9,0:127	0:0,249:7:7,0:127	0:0,237:9:9,0:127	0:0,149:5:5,0:127	0:0,130:4:4,0:127	0:0,255:7:7,0:127	0:0,255:11:11,0:127	0:0,184:8:8,0:127	0:0,221:6:6,0:127	0:0,255:9:9,0:127	0:0,255:11:11,0:127	0:0,255:9:9,0:127	0:0,210:6:6,0:127	0:0,255:15:15,0:127	0:0,117:3:3,0:127	0:0,248:8:8,0:127	0:0,255:14:14,0:127
var409	sacCer_chrII	270315	G	T	BY	W303	881	DP=5895;VDB=0.581618;SGB=86.2608;RPB=0.67848;MQB=0.999996;MQSB=0.999479;BQB=0.991262;MQ0F=0;AC=6;AN=569;DP4=2513,1689,26,27;MQ=59	GT:PL:DP:AD:GQ	0:0,255:8:8,0:127	0:0,246:6:6,0:127	0:0,255:7:7,0:127	0:0,255:9:9,0:127	0:0,67:2:2,0:86	0:0,128:3:3,0:127	1:150,0:3:0,3:127	1:104,0:3:0,3:84	1:255,0:11:0,11:127	0:0,255:14:14,0:127	0:0,255:15:15,0:127	0:0,255:13:13,0:127	1:255,0:8:0,8:127	0:0,255:13:13,0:127	0:0,255:12:12,0:127	0:0,196:7:7,0:127	0:0,135:4:4,0:127	0:0,255:8:8,0:127	0:0,184:8:8,0:127	0:0,158:4:4,0:127	0:0,207:7:7,0:127	0:0,90:2:2,0:109	0:0,255:15:15,0:127	0:0,230:7:7,0:127	0:0,173:4:4,0:127	0:39,219:7:6,0:127	0:0,202:6:6,0:127	0:0,97:2:2,0:116	0:0,215:6:6,0:127	0:0,255:10:10,0:127	0:0,255:14:14,0:127	0:0,255:8:8,0:127	0:0,255:8:8,0:127	0:0,255:7:7,0:127	0:0,242:5:5,0:127	0:0,199:6:6,0:127	0:0,255:16:16,0:127	0:0,214:5:5,0:127	0:0,166:4:4,0:127	0:0,255:12:12,0:127
var410	sacCer_chrII	270387	CCAG	C	BY	W303	741	INDEL;IDV=7;IMF=0.875;DP=4674;VDB=0.999089;SGB=-487.814;MQSB=0.999007;MQ0F=0;AC=7;AN=565;DP4=1978,2550,62,84;MQ=59	GT:PL:DP:AD:GQ	0:0,116:4:4,0:127	0:0,214:6:6,0:127	0:0,200:5:5,0:127	0:0,255:10:10,0:127	0:0,110:2:2,0:124	.:0,0:0:0,0:0	1:196,19:6:1,5:127	1:119,0:4:1,3:104	1:241,19:8:2,6:127	0:0,255:14:14,0:127	0:0,255:9:9,0:127	0:0,255:17:17,0:127	1:151,22:5:1,4:114	0:18,255:11:10,1:127	0:0,255:10:10,0:127	0:0,255:7:7,0:127	0:0,222:5:5,0:127	0:0,255:8:8,0:127	0:0,247:7:7,0:127	0:0,255:8:8,0:127	0:0,255:6:6,0:127	0:0,110:2:2,0:124	0:0,255:11:11,0:127	0:0,255:11:11,0:127	0:0,255:12:12,0:127	0:0,255:10:10,0:127	0:0,227:5:5,0:127	0:0,170:4:4,0:127	0:0,255:6:6,0:127	0:0,255:11:11,0:127	0:0,255:13:13,0:127	0:0,255:10:10,0:127	0:0,255:12:12,0:127	0:0,255:17:17,0:127	0:0,218:6:6,0:127	0:0,255:7:7,0:127	0:0,255:19:19,0:127	0:0,172:5:5,0:127	0:0,255:10:10,0:127	0:0,255:19:19,0:127
var411	sacCer_chrII	270480	T	TCAGCAGGGATATAAC	BY	W303	596	INDEL;IDV=5;IMF=0.277778;DP=7109;VDB=0.853716;SGB=146.708;MQSB=1;MQ0F=0;AC=4;AN=571;DP4=3356,3709,23,21;MQ=60	GT:PL:DP:AD:GQ	0:0,255:7:7,0:127	0:0,255:12:12,0:127	0:0,167:6:6,0:127	0:0,255:11:11,0:127	0:0,171:4:4,0:127	0:0,120:2:2,0:127	1:255,46:14:5,9:127	1:149,59:7:4,3:68	1:255,30:18:5,13:127	0:0,255:17:17,0:127	0:0,255:15:15,0:127	0:0,255:20:20,0:127	1:255,58:14:4,10:127	0:0,255:15:15,0:127	0:0,235:8:8,0:127	0:0,255:21:21,0:127	0:0,209:6:6,0:127	0:0,171:4:4,0:127	0:0,255:11:11,0:127	0:0,255:9:9,0:127	0:0,255:20:20,0:127	0:0,213:5:5,0:127	0:0,255:11:11,0:127	0:0,255:10:10,0:127	0:0,255:19:19,0:127	0:0,255:13:13,0:127	0:0,255:11:11,0:127	0:0,189:5:5,0:127	0:0,255:17:17,0:127	0:0,255:13:13,0:127	0:0,255:20:20,0:127	0:0,255:20:20,0:127	0:0,255:20:20,0:127	0:0,255:24:24,0:127	0:0,179:5:5,0:127	0:0,255:15:15,0:127	0:0,255:22:22,0:127	0:0,255:14:14,0:127	0:0,255:17:17,0:127	0:0,255:20:20,0:127
var412	sacCer_chrII	270720	GTGT	G	BY	W303	363	INDEL;IDV=6;IMF=0.666667;DP=3780;VDB=0.00012183;SGB=30.797;MQSB=0.999595;MQ0F=0;AC=5;AN=556;DP4=1886,1876,11,7;MQ=59	GT:PL:DP:AD:GQ	0:0,171:4:4,0:127	0:0,255:7:7,0:127	0:0,255:6:6,0:127	0:0,170:4:4,0:127	0:0,198:5:5,0:127	0:0,162:4:4,0:127	1:110,0:2:0,2:89	1:99,27:4:2,2:51	1:115,0:5:1,4:94	0:0,255:11:11,0:127	0:0,255:9:9,0:127	0:0,255:13:13,0:127	1:128,30:5:2,3:77	0:0,184:4:4,0:127	0:0,255:7:7,0:127	0:0,255:10:10,0:127	0:0,132:4:4,0:127	0:0,116:3:3,0:127	0:0,253:7:7,0:127	0:0,255:8:8,0:127	0:0,255:8:8,0:127	0:0,220:5:5,0:127	0:0,235:5:5,0:127	0:0,141:4:4,0:127	0:0,174:5:5,0:127	0:0,208:6:6,0:127	0:0,255:13:13,0:127	0:0,226:6:6,0:127	0:0,255:10:10,0:127	0:0,255:13:13,0:127	0:0,206:5:5,0:127	0:0,210:8:8,0:127	0:0,255:10:10,0:127	0:0,255:13:13,0:127	0:0,255:11:11,0:127	0:0,60:1:1,0:80	0:0,255:9:9,0:127	0:0,255:8:8,0:127	0:0,250:6:6,0:127	0:0,255:11:11,0:127
var413	sacCer_chrII	271427	C	T	BY	W303	640	DP=4520;VDB=0.385775;SGB=49.7063;RPB=0.411416;MQB=0.999931;MQSB=0.994575;BQB=0.54762;MQ0F=0;AC=6;AN=566;DP4=1874,1396,14,17;MQ=59	GT:PL:DP:AD:GQ	0:0,97:2:2,0:115	0:0,255:10:10,0:127	0:0,185:6:6,0:127	0:0,94:3:3,0:112	0:0,140:4:4,0:127	0:0,150:3:3,0:127	1:175,0:5:0,5:127	1:209,0:5:0,5:127	1:67,0:2:0,2:48	0:13,175:8:7,1:127	0:0,104:3:3,0:122	0:0,255:12:12,0:127	1:208,0:5:0,5:127	0:0,255:11:11,0:127	0:0,127:3:3,0:127	0:0,255:12:12,0:127	0:0,127:3:3,0:127	0:0,128:4:4,0:127	0:0,210:7:7,0:127	0:0,120:4:4,0:127	0:0,183:5:5,0:127	0:0,227:6:6,0:127	0:0,152:4:4,0:127	0:0,205:5:5,0:127	0:0,90:2:2,0:108	0:0,129:4:4,0:127	0:0,228:7:7,0:127	0:0,172:5:5,0:127	0:0,255:7:7,0:127	0:0,255:9:9,0:127	0:0,255:8:8,0:127	0:0,255:17:17,0:127	0:0,155:4:4,0:127	0:0,255:15:15,0:127	0:0,194:4:4,0:127	0:0,37:1:1,0:55	0:0,255:15:15,0:127	0:0,115:3:3,0:127	0:0,237:7:7,0:127	0:0,255:10:10,0:127
var414	sacCer_chrII	271526	C	T	BY	W303	461	DP=4290;VDB=0.804425;SGB=66.7134;RPB=0.685125;MQB=0.999984;MQSB=0.997891;BQB=0.516355;MQ0F=0;AC=6;AN=557;DP4=1496,1708,16,12;MQ=59	GT:PL:DP:AD:GQ	0:0,152:4:4,0:127	0:0,182:6:6,0:127	0:0,207:6:6,0:127	0:0,90:2:2,0:109	0:0,90:2:2,0:109	0:0,135:4:4,0:127	1:124,0:5:1,4:104	1:113,0:4:0,4:93	1:172,0:5:0,5:127	0:4,255:11:10,1:127	0:0,147:4:4,0:127	0:0,255:11:11,0:127	1:116,25:4:1,3:71	0:0,255:9:9,0:127	0:0,37:1:1,0:56	0:0,206:6:6,0:127	0:0,74:2:2,0:93	0:0,127:3:3,0:127	0:0,74:2:2,0:93	0:0,155:4:4,0:127	0:0,255:8:8,0:127	0:0,93:3:3,0:112	0:0,211:6:6,0:127	0:0,127:3:3,0:127	0:0,163:4:4,0:127	0:0,37:1:1,0:56	0:0,175:4:4,0:127	0:0,213:5:5,0:127	0:0,218:6:6,0:127	0:0,255:15:15,0:127	0:0,195:8:8,0:127	0:0,255:7:7,0:127	0:0,185:6:6,0:127	0:0,255:12:12,0:127	0:0,219:5:5,0:127	0:0,97:3:3,0:116	0:0,255:15:15,0:127	0:0,230:6:6,0:127	0:0,228:6:6,0:127	0:0,255:8:8,0:127
var415	sacCer_chrII	278591	C	T	BY	W303	999	DP=8429;VDB=0.983086;SGB=2391.76;RPB=0.530886;MQB=0.999869;MQSB=0.999997;BQB=0.022328;MQ0F=0;AC=8;AN=569;DP4=2908,2538,364,368;MQ=59	GT:PL:DP:AD:GQ	0:0,129:4:4,0:127	0:0,235:8:8,0:127	0:0,255:8:8,0:127	0:0,213:6:6,0:127	0:0,153:4:4,0:127	0:0,250:8:8,0:127	1:255,0:134:10,124:127	1:255,0:119:7,111:127	1:255,0:125:7,118:127	0:18,255:17:15,2:127	0:0,255:13:13,0:127	0:0,255:10:10,0:127	1:255,0:135:7,128:127	0:0,228:7:7,0:127	0:0,255:9:9,0:127	0:0,255:8:8,0:127	0:0,250:8:8,0:127	0:0,171:5:5,0:127	0:0,230:8:8,0:127	0:0,147:3:3,0:127	0:0,255:12:12,0:127	0:0,74:2:2,0:92	0:0,184:5:5,0:127	0:0,255:12:12,0:127	0:0,37:1:1,0:55	0:0,191:5:5,0:127	0:0,220:7:7,0:127	0:0,255:10:10,0:127	0:0,255:12:12,0:127	0:0,255:24:24,0:127	0:0,255:12:12,0:127	0:0,164:7:7,0:127	0:0,255:10:10,0:127	0:0,255:25:25,0:127	0:0,255:19:19,0:127	0:0,255:9:9,0:127	0:0,255:15:15,0:127	0:0,250:8:8,0:127	0:0,179:6:6,0:127	0:0,255:18:18,0:127
var416	sacCer_chrII	278605	C	A	BY	W303	999	DP=7997;VDB=0.159902;SGB=2247.79;RPB=0.989703;MQB=0.999968;MQSB=0.999751;BQB=0.0176914;MQ0F=0;AC=8;AN=569;DP4=2692,2641,312,364;MQ=59	GT:PL:DP:AD:GQ	0:0,92:3:3,0:110	0:0,234:7:7,0:127	0:0,255:7:7,0:127	0:0,181:4:4,0:127	0:0,175:5:5,0:127	0:0,250:8:8,0:127	1:255,0:120:10,110:127	1:255,0:111:8,103:127	1:255,0:113:7,106:127	0:24,255:15:13,2:127	0:0,255:13:13,0:127	0:0,255:9:9,0:127	1:255,0:122:7,115:127	0:0,244:8:8,0:127	0:0,255:8:8,0:127	0:0,255:9:9,0:127	0:0,250:8:8,0:127	0:0,155:4:4,0:127	0:0,203:6:6,0:127	0:0,128:3:3,0:127	0:0,255:13:13,0:127	0:0,104:3:3,0:122	0:0,153:4:4,0:127	0:0,255:12:12,0:127	0:0,25:1:1,0:43	0:0,199:6:6,0:127	0:0,169:6:6,0:127	0:0,255:9:9,0:127	0:0,255:12:12,0:127	0:0,255:24:24,0:127	0:0,255:11:11,0:127	0:0,255:10:10,0:127	0:0,255:10:10,0:127	0:0,255:22:22,0:127	0:0,255:21:21,0:127	0:0,255:9:9,0:127	0:0,255:14:14,0:127	0:0,255:9:9,0:127	0:0,135:4:4,0:127	0:0,255:16:16,0:127
var417	sacCer_chrII	278769	T	G	BY	W303	999	DP=6700;VDB=0.0546015;SGB=1908.73;RPB=0.997896;MQB=0.999957;MQSB=0.999817;BQB=0.349082;MQ0F=0;AC=8;AN=560;DP4=1610,2694,230,372;MQ=59	GT:PL:DP:AD:GQ	0:0,153:4:4,0:127	0:0,255:10:10,0:127	0:0,224:6:6,0:127	0:0,239:6:6,0:127	0:0,185:4:4,0:127	0:0,228:7:7,0:127	1:255,0:103:6,97:127	1:255,0:93:3,90:127	1:255,29:107:10,97:127	0:21,255:16:14,2:127	0:0,167:7:7,0:127	0:0,255:8:8,0:127	1:255,0:102:7,95:127	0:0,255:12:12,0:127	0:0,94:3:3,0:112	0:0,255:6:6,0:127	.:0,0:0:0,0:0	.:0,0:0:0,0:0	0:0,103:3:3,0:121	0:0,194:4:4,0:127	0:0,193:6:6,0:127	0:0,153:4:4,0:127	0:0,229:6:6,0:127	0:0,228:7:7,0:127	0:0,78:2:2,0:96	0:0,255:9:9,0:127	0:0,175:4:4,0:127	0:0,171:5:5,0:127	0:0,245:8:8,0:127	0:0,255:19:19,0:127	0:0,255:12:12,0:127	0:0,255:8:8,0:127	0:0,211:6:6,0:127	0:0,255:15:15,0:127	0:0,255:14:14,0:127	0:0,219:8:8,0:127	0:0,255:10:10,0:127	0:0,255:9:9,0:127	0:0,161:6:6,0:127	0:0,255:17:17,0:127
var418	sacCer_chrII	278884	G	C	BY	W303	999	DP=6416;VDB=0.631508;SGB=1716.63;RPB=0.691873;MQB=0.999954;MQSB=0.999776;BQB=0.734822;MQ0F=0;AC=7;AN=565;DP4=1596,2346,201,339;MQ=59	GT:PL:DP:AD:GQ	0:0,105:3:3,0:123	0:0,255:7:7,0:127	0:0,221:7:7,0:127	0:0,97:2:2,0:115	0:0,173:4:4,0:127	0:0,255:8:8,0:127	1:255,3:113:10,103:127	1:255,0:71:3,68:127	1:255,0:86:6,80:127	0:0,255:12:12,0:127	0:0,141:5:5,0:127	0:0,237:7:7,0:127	1:255,0:107:9,98:127	0:0,255:9:9,0:127	0:0,128:3:3,0:127	0:0,161:4:4,0:127	0:0,127:3:3,0:127	0:0,97:2:2,0:115	0:0,126:3:3,0:127	0:0,155:4:4,0:127	0:0,255:8:8,0:127	0:0,255:7:7,0:127	0:0,182:5:5,0:127	0:0,219:6:6,0:127	0:0,134:3:3,0:127	0:0,227:6:6,0:127	0:0,255:9:9,0:127	0:0,255:8:8,0:127	0:0,243:9:9,0:127	0:0,255:15:15,0:127	0:0,255:9:9,0:127	0:0,249:6:6,0:127	0:0,90:2:2,0:108	0:0,255:12:12,0:127	0:0,255:14:14,0:127	0:0,184:5:5,0:127	0:0,255:9:9,0:127	0:0,206:5:5,0:127	0:0,211:6:6,0:127	0:0,255:15:15,0:127
var419	sacCer_chrII	278889	G	A	BY	W303	999	DP=6416;VDB=0.472723;SGB=1652.67;RPB=0.239994;MQB=0.999957;MQSB=0.999775;BQB=0.193261;MQ0F=0;AC=7;AN=565;DP4=1593,2340,180,320;MQ=59	GT:PL:DP:AD:GQ	0:0,94:3:3,0:112	0:0,255:7:7,0:127	0:0,230:6:6,0:127	0:0,97:2:2,0:115	0:0,163:4:4,0:127	0:0,255:8:8,0:127	1:255,48:105:10,95:127	1:255,0:67:3,64:127	1:255,0:84:6,78:127	0:0,255:10:10,0:127	0:0,141:4:4,0:127	0:0,230:7:7,0:127	1:255,6:103:9,94:127	0:0,255:9:9,0:127	0:0,153:4:4,0:127	0:0,171:4:4,0:127	0:0,127:3:3,0:127	0:0,127:3:3,0:127	0:0,134:3:3,0:127	0:0,155:4:4,0:127	0:0,255:8:8,0:127	0:0,255:7:7,0:127	0:0,182:5:5,0:127	0:0,227:6:6,0:127	0:0,155:4:4,0:127	0:0,227:6:6,0:127	0:0,255:9:9,0:127	0:0,255:8:8,0:127	0:0,238:8:8,0:127	0:0,255:16:16,0:127	0:0,255:9:9,0:127	0:0,249:6:6,0:127	0:0,90:2:2,0:108	0:0,255:12:12,0:127	0:0,255:14:14,0:127	0:0,201:5:5,0:127	0:0,255:8:8,0:127	0:0,206:5:5,0:127	0:0,195:6:6,0:127	0:0,255:15:15,0:127
var420	sacCer_chrII	278927	A	G	BY	W303	999	DP=6542;VDB=0.000240764;SGB=1646.56;RPB=0.000241026;MQB=0.997405;MQSB=0.999705;BQB=0.977808;MQ0F=0;AC=8;AN=566;DP4=1850,2029,184,326;MQ=59	GT:PL:DP:AD:GQ	0:0,135:4:4,0:127	0:0,172:5:5,0:127	0:0,224:5:5,0:127	0:0,127:3:3,0:127	0:0,74:2:2,0:92	0:0,192:5:5,0:127	1:255,0:108:7,101:127	1:255,0:61:3,58:127	1:255,15:82:7,74:127	0:0,255:13:13,0:127	0:7,154:5:4,1:127	0:0,255:8:8,0:127	1:255,0:101:7,94:127	0:0,233:8:8,0:127	0:0,166:4:4,0:127	0:0,244:6:6,0:127	0:0,104:3:3,0:122	0:0,92:3:3,0:110	0:0,127:3:3,0:127	0:0,110:2:2,0:127	0:0,255:11:11,0:127	0:0,249:6:6,0:127	0:0,200:6:6,0:127	0:0,255:8:8,0:127	0:0,147:3:3,0:127	0:0,255:9:9,0:127	0:0,255:7:7,0:127	0:0,255:10:10,0:127	0:0,255:9:9,0:127	0:0,255:17:17,0:127	0:0,249:7:7,0:127	0:0,255:8:8,0:127	0:0,90:2:2,0:108	0:0,255:14:14,0:127	0:0,255:8:8,0:127	0:0,172:5:5,0:127	0:0,255:10:10,0:127	0:0,170:4:4,0:127	0:0,205:5:5,0:127	0:0,255:17:17,0:127
var421	sacCer_chrII	278954	C	A	BY	W303	999	DP=6394;VDB=7.90943e-05;SGB=1576.68;RPB=0.00116949;MQB=1;MQSB=1;BQB=0.10996;MQ0F=0;AC=8;AN=565;DP4=1947,2014,140,348;MQ=60	GT:PL:DP:AD:GQ	0:0,158:4:4,0:127	0:0,152:5:5,0:127	0:0,137:3:3,0:127	0:0,152:4:4,0:127	0:0,74:2:2,0:92	0:0,183:5:5,0:127	1:255,0:101:7,94:127	1:255,0:64:4,60:127	1:255,0:74:5,69:127	0:0,255:15:15,0:127	0:0,236:5:5,0:127	0:0,255:10:10,0:127	1:255,0:97:7,90:127	0:0,255:9:9,0:127	0:0,105:3:3,0:123	0:0,221:6:6,0:127	0:0,67:2:2,0:85	0:0,152:4:4,0:127	0:0,158:4:4,0:127	0:0,152:4:4,0:127	0:0,255:12:12,0:127	0:0,155:4:4,0:127	0:0,203:5:5,0:127	0:0,234:7:7,0:127	0:0,147:3:3,0:127	0:0,181:5:5,0:127	0:0,246:6:6,0:127	0:0,255:9:9,0:127	0:0,255:10:10,0:127	0:0,255:20:20,0:127	0:0,255:8:8,0:127	0:0,255:7:7,0:127	0:0,155:4:4,0:127	0:0,255:13:13,0:127	0:0,255:9:9,0:127	0:0,161:5:5,0:127	0:0,255:9:9,0:127	0:0,202:5:5,0:127	0:0,224:5:5,0:127	0:0,255:19:19,0:127
var422	sacCer_chrII	297970	A	T	BY	W303	999	DP=9232;VDB=0.927603;SGB=74.6655;RPB=0.996295;MQB=0.999963;MQSB=0.998977;BQB=0.646602;MQ0F=0;AC=6;AN=570;DP4=3028,3103,24,34;MQ=59	GT:PL:DP:AD:GQ	0:0,255:10:10,0:127	0:0,255:15:15,0:127	0:0,255:8:8,0:127	0:0,175:4:4,0:127	0:0,181:5:5,0:127	0:0,230:6:6,0:127	1:144,0:4:0,4:124	1:226,0:6:0,6:127	1:255,0:8:0,8:127	0:0,255:23:23,0:127	0:0,255:12:12,0:127	0:0,255:20:20,0:127	1:220,0:6:0,6:127	0:0,255:9:9,0:127	0:0,255:9:9,0:127	0:0,255:17:17,0:127	0:0,163:4:4,0:127	0:0,255:15:15,0:127	0:0,255:9:9,0:127	0:0,255:12:12,0:127	0:0,255:14:14,0:127	0:0,255:13:13,0:127	0:0,255:15:15,0:127	0:0,255:10:10,0:127	0:0,255:10:10,0:127	0:0,255:10:10,0:127	0:0,255:17:17,0:127	0:0,255:8:8,0:127	0:0,255:11:11,0:127	0:0,255:17:17,0:127	0:0,171:7:7,0:127	0:0,255:10:10,0:127	0:0,202:4:4,0:127	0:0,255:27:27,0:127	0:0,255:28:28,0:127	0:0,255:9:9,0:127	0:0,255:10:10,0:127	0:0,255:17:17,0:127	0:0,244:8:8,0:127	0:0,255:21:21,0:127
var423	sacCer_chrII	298141	C	T	BY	W303	999	DP=7345;VDB=0.0303308;SGB=117.296;RPB=0.597786;MQB=0.999976;MQSB=0.999121;BQB=0.845622;MQ0F=0;AC=6;AN=572;DP4=1995,3238,21,29;MQ=59	GT:PL:DP:AD:GQ	0:0,185:6:6,0:127	0:0,255:15:15,0:127	0:0,255:8:8,0:127	0:0,255:7:7,0:127	0:0,197:5:5,0:127	0:0,206:5:5,0:127	1:255,0:8:0,8:127	1:182,0:5:0,5:127	1:255,0:9:0,9:127	0:0,255:15:15,0:127	0:0,255:9:9,0:127	0:0,255:13:13,0:127	1:191,0:6:0,6:127	0:0,255:9:9,0:127	0:0,255:12:12,0:127	0:0,255:10:10,0:127	0:0,255:8:8,0:127	0:0,243:7:7,0:127	0:0,255:9:9,0:127	0:0,255:18:18,0:127	0:0,255:14:14,0:127	0:0,255:7:7,0:127	0:0,255:14:14,0:127	0:0,255:12:12,0:127	0:0,130:4:4,0:127	0:0,255:12:12,0:127	0:0,255:12:12,0:127	0:0,255:11:11,0:127	0:0,255:13:12,1:127	0:0,255:26:26,0:127	0:0,255:9:9,0:127	0:0,255:9:9,0:127	0:0,205:5:5,0:127	0:0,255:13:13,0:127	0:0,255:13:13,0:127	0:0,255:9:9,0:127	0:0,255:18:18,0:127	0:0,255:12:12,0:127	0:0,224:9:9,0:127	0:0,255:14:14,0:127
var424	sacCer_chrII	298721	G	A	BY	W303	261	DP=2851;VDB=0.943402;SGB=22.3595;RPB=0.865945;MQB=1;MQSB=1;BQB=0.995798;MQ0F=0;AC=4;AN=536;DP4=1105,1065,11,6;MQ=60	GT:PL:DP:AD:GQ	0:0,37:1:1,0:57	0:0,134:3:3,0:127	0:0,37:1:1,0:57	0:0,97:2:2,0:117	0:0,92:3:3,0:112	.:0,0:0:0,0:0	.:0,0:0:0,0:0	1:105,0:3:0,3:84	1:67,0:2:0,2:46	0:0,180:5:5,0:127	0:0,97:2:2,0:117	0:0,152:5:5,0:127	1:80,0:2:0,2:59	0:0,90:2:2,0:110	0:0,158:4:4,0:127	0:0,152:5:5,0:127	0:0,74:2:2,0:94	0:0,57:2:2,0:77	0:0,90:2:2,0:110	0:0,104:3:3,0:124	0:0,221:6:6,0:127	0:0,172:5:5,0:127	0:0,153:4:4,0:127	0:0,243:7:7,0:127	0:0,255:7:7,0:127	0:0,136:4:4,0:127	0:0,217:6:6,0:127	0:0,48:1:1,0:68	0:0,160:5:5,0:127	0:0,190:4:4,0:127	0:0,148:4:4,0:127	0:0,147:3:3,0:127	0:0,194:4:4,0:127	0:0,115:3:3,0:127	0:0,67:2:2,0:87	0:0,221:6:6,0:127	0:0,105:3:3,0:125	0:0,199:7:7,0:127	0:0,90:2:2,0:110	0:0,255:10:10,0:127
var425	sacCer_chrII	298966	T	C	BY	W303	691	DP=5083;VDB=0.253145;SGB=36.7118;RPB=0.993551;MQB=0.999996;MQSB=0.999516;BQB=0.719762;MQ0F=0;AC=5;AN=567;DP4=1822,1628,22,11;MQ=59	GT:PL:DP:AD:GQ	0:0,169:3:3,0:127	0:0,67:2:2,0:86	0:0,25:1:1,0:44	0:0,182:5:5,0:127	0:0,241:6:6,0:127	0:0,172:5:5,0:127	1:255,0:9:0,9:127	1:152,0:4:0,4:127	1:149,0:3:0,3:127	0:0,255:11:11,0:127	0:0,255:8:8,0:127	0:21,255:13:12,1:127	1:221,0:6:0,6:127	0:0,215:6:6,0:127	0:0,221:6:6,0:127	0:0,103:3:3,0:122	0:0,255:8:8,0:127	0:0,207:6:6,0:127	0:0,194:4:4,0:127	0:0,93:3:3,0:112	0:0,244:6:6,0:127	0:0,92:3:3,0:111	0:0,255:8:8,0:127	0:0,249:7:7,0:127	0:0,231:5:5,0:127	0:0,252:8:8,0:127	0:0,158:4:4,0:127	0:0,208:6:6,0:127	0:0,184:5:5,0:127	0:0,255:12:12,0:127	0:0,255:8:8,0:127	0:0,242:5:5,0:127	0:0,255:7:7,0:127	0:0,255:14:13,1:127	0:0,245:8:8,0:127	0:0,255:9:9,0:127	0:0,255:6:6,0:127	0:0,237:8:8,0:127	0:0,231:7:7,0:127	0:0,255:16:16,0:127
var426	sacCer_chrII	298990	G	A	BY	W303	688	DP=4985;VDB=0.468267;SGB=56.1376;RPB=0.979845;MQB=1;MQSB=1;BQB=0.93841;MQ0F=0;AC=5;AN=567;DP4=1704,1762,17,12;MQ=60	GT:PL:DP:AD:GQ	0:0,200:4:4,0:127	0:0,67:2:2,0:86	0:0,25:1:1,0:44	0:0,118:4:4,0:127	0:0,241:6:6,0:127	0:0,188:6:6,0:127	1:255,0:8:0,8:127	1:152,0:4:0,4:127	1:128,0:3:0,3:108	0:0,255:12:12,0:127	0:0,251:7:7,0:127	0:21,255:13:12,1:127	1:239,0:6:0,6:127	0:0,202:5:5,0:127	0:0,230:6:6,0:127	0:0,173:5:5,0:127	0:0,255:7:7,0:127	0:0,164:5:5,0:127	0:0,194:4:4,0:127	0:0,153:4:4,0:127	0:0,255:7:7,0:127	0:0,92:3:3,0:111	0:0,255:7:7,0:127	0:0,194:5:5,0:127	0:0,231:5:5,0:127	0:0,255:8:8,0:127	0:0,158:4:4,0:127	0:0,228:7:7,0:127	0:0,174:5:5,0:127	0:0,255:12:12,0:127	0:0,255:8:8,0:127	0:0,255:7:7,0:127	0:0,255:10:10,0:127	0:0,255:13:13,0:127	0:0,247:7:7,0:127	0:0,248:8:8,0:127	0:0,255:7:7,0:127	0:0,229:8:8,0:127	0:0,224:7:7,0:127	0:0,255:16:16,0:127
var427	sacCer_chrII	299034	A	G	BY	W303	764	DP=4955;VDB=0.443103;SGB=71.0286;RPB=0.831591;MQB=1;MQSB=1;BQB=0.96624;MQ0F=0;AC=5;AN=564;DP4=1921,1526,28,13;MQ=59	GT:PL:DP:AD:GQ	0:0,90:2:2,0:109	0:0,174:5:5,0:127	0:0,37:1:1,0:56	0:0,84:3:3,0:103	0:0,208:5:5,0:127	0:0,255:7:7,0:127	1:255,0:10:0,10:127	1:129,0:4:0,4:109	1:199,0:6:0,6:127	0:0,255:16:16,0:127	0:0,230:6:6,0:127	0:18,255:14:13,1:127	1:171,0:4:0,4:127	0:0,255:9:9,0:127	0:0,230:5:5,0:127	0:0,255:7:7,0:127	0:0,157:4:4,0:127	0:0,141:4:4,0:127	0:0,120:2:2,0:127	0:0,238:6:6,0:127	0:0,194:5:5,0:127	0:0,113:4:4,0:127	0:0,255:8:8,0:127	0:0,120:3:3,0:127	0:0,214:5:5,0:127	0:0,255:9:9,0:127	0:0,225:6:6,0:127	0:0,208:8:8,0:127	0:0,129:4:4,0:127	0:0,255:17:17,0:127	0:0,248:6:6,0:127	0:0,250:8:8,0:127	0:0,225:6:6,0:127	0:0,255:8:8,0:127	0:0,255:6:6,0:127	0:0,250:9:9,0:127	0:0,199:6:6,0:127	0:0,205:7:7,0:127	0:0,243:7:7,0:127	0:0,255:17:17,0:127
var428	sacCer_chrII	299174	T	C	BY	W303	717	DP=4450;VDB=0.982859;SGB=47.2235;RPB=0.957412;MQB=1;MQSB=1;BQB=0.621893;MQ0F=0;AC=5;AN=554;DP4=1511,1340,13,21;MQ=59	GT:PL:DP:AD:GQ	0:0,60:1:1,0:79	0:0,157:6:6,0:127	0:0,92:3:3,0:111	0:0,37:1:1,0:56	0:0,94:3:3,0:113	0:0,247:7:7,0:127	1:231,0:7:0,7:127	1:227,0:6:0,6:127	1:135,0:4:0,4:115	0:0,255:13:13,0:127	0:0,171:6:6,0:127	0:0,216:6:6,0:127	1:74,0:2:0,2:54	0:0,170:5:5,0:127	0:0,37:1:1,0:56	0:0,166:6:6,0:127	0:0,204:6:6,0:127	0:0,74:2:2,0:93	0:0,120:3:3,0:127	0:0,255:9:9,0:127	0:0,90:2:2,0:109	0:0,37:1:1,0:56	0:0,183:5:5,0:127	0:0,255:9:9,0:127	0:0,192:5:5,0:127	0:0,238:6:6,0:127	0:0,57:2:2,0:76	0:0,130:4:4,0:127	0:0,167:4:4,0:127	0:0,196:6:6,0:127	0:0,211:6:6,0:127	0:0,137:4:4,0:127	0:0,164:5:5,0:127	0:0,255:11:11,0:127	0:0,255:9:9,0:127	0:0,255:10:10,0:127	0:0,173:5:5,0:127	0:0,250:8:8,0:127	0:0,199:5:5,0:127	0:0,255:15:15,0:127
var429	sacCer_chrII	299196	T	C	BY	W303	580	DP=4237;VDB=0.849669;SGB=13.7111;RPB=0.999878;MQB=0.999995;MQSB=0.999516;BQB=0.495092;MQ0F=0;AC=5;AN=559;DP4=1553,1610,20,12;MQ=59	GT:PL:DP:AD:GQ	0:0,60:1:1,0:79	0:0,182:5:5,0:127	0:0,129:4:4,0:127	0:0,37:1:1,0:56	0:0,37:1:1,0:56	0:0,226:6:6,0:127	1:182,0:5:0,5:127	1:227,0:6:0,6:127	1:127,0:3:0,3:107	0:0,255:15:14,0:127	0:0,243:8:8,0:127	0:0,255:7:7,0:127	1:74,0:2:0,2:54	0:0,202:5:5,0:127	0:0,104:3:3,0:123	0:0,166:5:5,0:127	0:0,203:8:8,0:127	0:0,37:1:1,0:56	0:0,188:4:4,0:127	0:0,240:7:7,0:127	0:0,136:4:4,0:127	0:0,37:1:1,0:56	0:0,153:4:4,0:127	0:0,247:9:9,0:127	0:0,152:4:4,0:127	0:0,235:6:6,0:127	0:0,92:3:3,0:111	0:0,152:5:5,0:127	0:1,243:8:7,0:127	0:0,255:9:9,0:127	0:0,195:5:5,0:127	0:0,214:5:5,0:127	0:0,177:6:6,0:127	0:0,255:14:14,0:127	0:0,255:10:10,0:127	0:0,255:10:10,0:127	0:0,255:10:10,0:127	0:0,255:8:8,0:127	0:0,225:6:6,0:127	0:0,255:21:21,0:127
var430	sacCer_chrII	299389	A	G	BY	W303	418	DP=3744;VDB=0.621801;SGB=69.1519;RPB=0.982085;MQB=0.999994;MQSB=0.999771;BQB=0.318729;MQ0F=0;AC=5;AN=560;DP4=1984,886,25,6;MQ=59	GT:PL:DP:AD:GQ	0:0,181:4:4,0:127	0:0,235:8:8,0:127	0:0,57:2:2,0:76	0:0,94:3:3,0:113	0:0,177:6:6,0:127	0:0,37:1:1,0:56	1:173,0:7:0,7:127	1:25,0:1:0,1:6	1:37,0:1:0,1:17	0:0,255:13:13,0:127	0:0,221:8:8,0:127	0:0,255:9:9,0:127	1:221,0:8:0,8:127	0:0,255:9:9,0:127	0:0,148:4:4,0:127	0:0,218:7:7,0:127	0:0,129:4:4,0:127	0:0,165:6:6,0:127	0:0,115:3:3,0:127	0:0,237:7:7,0:127	0:0,255:10:10,0:127	0:0,104:3:3,0:123	0:0,67:2:2,0:86	0:0,142:5:5,0:127	0:0,117:3:3,0:127	0:0,255:8:8,0:127	0:0,97:2:2,0:116	0:0,211:6:6,0:127	0:0,255:9:9,0:127	0:0,255:11:11,0:127	0:0,127:3:3,0:127	0:0,115:3:3,0:127	0:0,243:9:9,0:127	0:0,255:11:11,0:127	0:0,255:8:8,0:127	0:0,202:5:5,0:127	0:0,255:13:13,0:127	0:0,153:4:4,0:127	0:0,253:10:10,0:127	0:0,255:15:15,0:127
var431	sacCer_chrII	299524	C	T	BY	W303	580	DP=2906;VDB=0.409185;SGB=82.3243;RPB=0.923728;MQB=1;MQSB=1;BQB=0.820503;MQ0F=0;AC=5;AN=545;DP4=648,1700,11,20;MQ=60	GT:PL:DP:AD:GQ	.:0,0:0:0,0:0	0:0,166:6:6,0:127	0:0,67:2:2,0:86	0:0,37:1:1,0:56	0:0,67:2:2,0:86	0:0,74:2:2,0:93	1:234,0:8:0,8:127	1:37,0:1:0,1:17	1:191,0:5:0,5:127	0:0,255:10:10,0:127	0:0,136:4:4,0:127	0:0,135:4:4,0:127	1:207,0:6:0,6:127	0:0,112:4:4,0:127	0:0,105:3:3,0:124	0:0,183:5:5,0:127	0:0,110:4:4,0:127	0:0,130:4:4,0:127	.:0,0:0:0,0:0	0:0,152:5:5,0:127	0:0,221:6:6,0:127	0:0,130:4:4,0:127	0:0,37:1:1,0:56	0:0,143:5:5,0:127	0:0,67:2:2,0:86	0:0,84:3:3,0:103	.:0,0:0:0,0:0	0:0,127:3:3,0:127	0:0,143:6:6,0:127	0:0,255:7:7,0:127	0:0,196:5:5,0:127	0:0,67:2:2,0:86	0:0,255:10:10,0:127	0:0,255:12:12,0:127	0:0,255:8:8,0:127	0:0,152:4:4,0:127	0:0,231:9:9,0:127	0:0,206:5:5,0:127	0:0,245:8:8,0:127	0:0,234:8:8,0:127
[truncated: 7,826 more rows]
[truncated: 533 more columns]

## Sheet: ChrXIVL_calls
varID	chr	pos	ref	alt	qual	info	format	ref_strain	alt_strain	BYXW_B3S1_2G1_S103	BYXW_B4S2_2H1_S104	BYXW_B5S3_2A2_S105	BYXW_B6S4_2B2_S106	BYXW_B7S5_2C2_S107	BYXW_B8S6_2D2_S108	YFA1747_NA_6A12_S569	YFA1748_NA_6B12_S570	YFA1749_NA_6E11_S565	YFA1752_NA_6F11_S566	YFA1753_NA_6G11_S567	YFA1754_NA_6H11_S568	YFA1756_NA_6D11_S564	YNL005C_H11R1_6E4_S509	YNL005C_H11R2_6F4_S510	YNL005C_H11S1_6A4_S505	YNL005C_H11S2_6B4_S506	YNL005C_H11S3_6C4_S507	YNL005C_H11S4_6D4_S508	YNL008C_A12R1_6C5_S515	YNL008C_A12R2_6D5_S516	YNL008C_A12S1_6G4_S511	YNL008C_A12S2_6H4_S512	YNL008C_A12S3_6A5_S513	YNL008C_A12S4_6B5_S514	YNL035C_B12R1_6A6_S521	YNL035C_B12R2_6B6_S522	YNL035C_B12S1_6E5_S517	YNL035C_B12S2_6F5_S518	YNL035C_B12S3_6G5_S519	YNL035C_B12S4_6H5_S520	YNL054W_B7R1_4E1_S293	YNL054W_B7R2_4F1_S294	YNL054W_B7S1_4A1_S289	YNL054W_B7S2_4B1_S290	YNL054W_B7S3_4C1_S291	YNL054W_B7S4_4D1_S292	YNL055C_H12D1_6C11_S563	YNL055C_H12R1_6E10_S557	YNL055C_H12R2_6F10_S558
[truncated: 377 more rows]
[truncated: 533 more columns]

[truncated: 2 more sheets: ChrXIVL_VEP, Mitochondria]
