# Supplementary material for: High-resolution, genotype-free mapping of genetic variation with CRI-SPA-Map
Source: bioRxiv. 2025 Sep 18:2025.09.16.676640. Preprint. [Version 1] doi: 10.1101/2025.09.16.676640 (PMC12458176; doi:10.1101/2025.09.16.676640)
Supplement: Supplement 10 [file media-10.xlsx]

## Sheet: SDS
SourcePlate_ID	SourcePlate_Name	SourcePlate_Sector	Colony_ID	Colony_Name	Colony_X_.mm.	Colony_Y_.mm.	Colony_Diameter_.mm.	Colony Area (mm^2)	Colony_Brightness	Colony_ColourR	Colony_ColourG	Colony_ColourB	Colony_Redness	Colony_Greenness	Colony_Blueness	Colony_ProximityToClosest_.mm.	Colony_Circularity	Row	Column	Well	Type	gene	Isolate	Replicate	Plate_ID	plate	Array
26a57494-f151-403a-b1d3-546c83cfdfdb	1805100F0622C9000	0	b6468c9f-0699-4f01-a031-069b742d8c36	C40	48	-24	2.488	4.627	0.606735	0.516273	0.695622	0.612232	0.310913	0.491821	0.398042	1.844	0.961468	C	23	C23	V	W303	3	1	P1A	1	A
26a57494-f151-403a-b1d3-546c83cfdfdb	1805100F0622C9000	0	5fd3111b-9d76-4484-a758-c77b78352dfd	C5	52	-24	2.672	5.026	0.611102	0.509943	0.701206	0.62655	0.303469	0.493179	0.408904	1.795	0.969595	C	24	C24	V	W303	3	2	P1A	1	A
26a57494-f151-403a-b1d3-546c83cfdfdb	1805100F0622C9000	0	fe8fe97f-79d7-4fd5-a097-06faeedf3b5d	C42	48	-20	2.488	4.848	0.612335	0.518286	0.701343	0.621242	0.310768	0.49416	0.403804	1.936	0.964974	D	23	D23	V	W303	3	3	P1A	1	A
26a57494-f151-403a-b1d3-546c83cfdfdb	1805100F0622C9000	0	f2626355-6be1-4068-a380-1dbcb84cc1f6	C12	52	-20	2.58	5.145	0.610949	0.510788	0.700608	0.62518	0.303997	0.492654	0.407511	1.841	0.968647	D	24	D24	V	W303	3	4	P1A	1	A
26a57494-f151-403a-b1d3-546c83cfdfdb	1805100F0622C9000	0	0bfb50bf-aff2-40da-9cd4-89dbed744e32	C108	30	-15	2.396	4.245	0.598957	0.492478	0.684863	0.623396	0.289939	0.480594	0.408702	2.071	0.964	E	19	E19	V	MKT1-30D	2	1	P1A	1	A
26a57494-f151-403a-b1d3-546c83cfdfdb	1805100F0622C9000	0	1b4a8d2b-ae00-49e6-879a-d9cbc59f17f8	C192	34	-15	2.304	3.88	0.595984	0.492813	0.681761	0.617171	0.291235	0.479266	0.403965	2.071	0.960613	E	20	E20	V	MKT1-30D	2	2	P1A	1	A
26a57494-f151-403a-b1d3-546c83cfdfdb	1805100F0622C9000	0	87f83659-032e-457c-a517-de16db5b2686	C45	48	-15	2.488	4.551	0.609021	0.517215	0.698003	0.615584	0.310947	0.492823	0.4	2.025	0.964552	E	23	E23	V	MKT1-30D	7	1	P1A	1	A
26a57494-f151-403a-b1d3-546c83cfdfdb	1805100F0622C9000	0	4bc7d3f9-728a-42cd-8e8c-739a3defcb32	C44	52	-15	2.488	4.865	0.611156	0.511576	0.700674	0.625015	0.304755	0.492626	0.407394	1.933	0.968586	E	24	E24	V	MKT1-30D	7	2	P1A	1	A
26a57494-f151-403a-b1d3-546c83cfdfdb	1805100F0622C9000	0	116f6c4e-ae06-4915-836c-d6aadb0390e5	C112	30	-11	2.396	4.118	0.601083	0.495694	0.687124	0.624217	0.291862	0.482545	0.408966	2.117	0.962887	F	19	F19	V	MKT1-30D	2	3	P1A	1	A
26a57494-f151-403a-b1d3-546c83cfdfdb	1805100F0622C9000	0	ea149af5-3ddb-463c-a61d-dced83178447	C113	34	-11	2.396	4.398	0.603392	0.497805	0.689681	0.626732	0.293319	0.483316	0.410037	2.12	0.96332	F	20	F20	V	MKT1-30D	2	4	P1A	1	A
26a57494-f151-403a-b1d3-546c83cfdfdb	1805100F0622C9000	0	75e41feb-188a-491c-84d6-5fad59352601	C46	48	-11	2.488	4.72	0.609606	0.518437	0.698864	0.615524	0.311999	0.493464	0.399577	1.936	0.967626	F	23	F23	V	MKT1-30D	7	3	P1A	1	A
26a57494-f151-403a-b1d3-546c83cfdfdb	1805100F0622C9000	0	0b0267b1-f072-47d9-893d-76c6ce0ee378	C14	52	-11	2.58	4.814	0.607262	0.501421	0.695307	0.628924	0.295875	0.487425	0.410996	1.936	0.970018	F	24	F24	V	MKT1-30D	7	4	P1A	1	A
26a57494-f151-403a-b1d3-546c83cfdfdb	1805100F0622C9000	0	02b8513c-6f01-477b-a379-48bba8bcc130	C312	-34	3	2.212	3.795	0.599412	0.49439	0.686055	0.621494	0.29104	0.482533	0.406998	2.212	0.961969	I	5	I5	V	Eng-WT	5	1	P1A	1	A
26a57494-f151-403a-b1d3-546c83cfdfdb	1805100F0622C9000	0	306fcc5f-967d-45d2-9559-fe9701e6ab85	C309	-29	3	2.212	3.795	0.595798	0.491802	0.683467	0.61602	0.290297	0.482247	0.403696	2.163	0.959732	I	6	I6	V	Eng-WT	5	2	P1A	1	A
26a57494-f151-403a-b1d3-546c83cfdfdb	1805100F0622C9000	0	0a8769ac-9a83-4ccf-8c93-caeb562aa20f	C222	-34	7	2.304	4.016	0.601318	0.494574	0.688621	0.6243	0.291267	0.483898	0.408839	2.212	0.968288	J	5	J5	V	Eng-WT	5	3	P1A	1	A
26a57494-f151-403a-b1d3-546c83cfdfdb	1805100F0622C9000	0	a5eb4873-5e07-4c58-a381-1e760ef1d6e2	C315	-29	7	2.212	3.71	0.599372	0.491417	0.686301	0.624068	0.288805	0.482244	0.409336	2.255	0.961098	J	6	J6	V	Eng-WT	5	4	P1A	1	A
26a57494-f151-403a-b1d3-546c83cfdfdb	1805100F0622C9000	0	fc137e98-efb5-4c09-b0ec-4cbc9fdb2707	C319	11	12	2.212	3.999	0.607768	0.498031	0.694675	0.63427	0.29227	0.485877	0.415056	2.21	0.968153	K	15	K15	V	MKT1-30D+SAL1-fs	4	1	P1A	1	A
26a57494-f151-403a-b1d3-546c83cfdfdb	1805100F0622C9000	0	6d3a28ec-e39f-4123-b574-364314786ea9	C234	16	12	2.304	4.143	0.607433	0.498529	0.693354	0.634105	0.292121	0.483725	0.414235	2.209	0.961066	K	16	K16	V	MKT1-30D+SAL1-fs	4	2	P1A	1	A
26a57494-f151-403a-b1d3-546c83cfdfdb	1805100F0622C9000	0	757b61e2-f26c-44ec-865d-81b6ee9b5371	C139	11	16	2.396	4.525	0.60813	0.496053	0.694684	0.637398	0.290123	0.48477	0.417307	2.169	0.962477	L	15	L15	V	MKT1-30D+SAL1-fs	4	3	P1A	1	A
26a57494-f151-403a-b1d3-546c83cfdfdb	1805100F0622C9000	0	731033ae-4d97-492d-80ab-6b988531f517	C66	16	16	2.486	4.432	0.610187	0.497934	0.697528	0.639276	0.291256	0.486488	0.41807	1.98	0.95977	L	16	L16	V	MKT1-30D+SAL1-fs	4	4	P1A	1	A
26a57494-f151-403a-b1d3-546c83cfdfdb	1805100F0622C9000	0	593b9bca-9ba3-4da5-b81f-9e643e2e7527	C90	48	-24	2.392	4.421	0.612087	0.521944	0.701503	0.616744	0.31513	0.495428	0.400785	1.975	0.961759	C	23	C23	V	W303	3	1	P1A	2	A
26a57494-f151-403a-b1d3-546c83cfdfdb	1805100F0622C9000	0	97142a29-0e40-4f92-8809-ecaac5b1d8ea	C21	52	-24	2.574	4.835	0.610215	0.509406	0.698403	0.626683	0.303029	0.490845	0.409545	1.883	0.968531	C	24	C24	V	W303	3	2	P1A	2	A
26a57494-f151-403a-b1d3-546c83cfdfdb	1805100F0622C9000	0	7f9329d9-c56f-4f27-b3ef-19314f1b6c20	C22	48	-20	2.574	4.708	0.614532	0.522012	0.703608	0.622262	0.313587	0.496087	0.404562	1.975	0.967684	D	23	D23	V	W303	3	3	P1A	2	A
26a57494-f151-403a-b1d3-546c83cfdfdb	1805100F0622C9000	0	30020ca3-b422-44ad-8d36-a6ef43642e2d	C96	52	-20	2.392	4.59	0.611389	0.50893	0.700921	0.628282	0.302601	0.493212	0.410671	1.975	0.974217	D	24	D24	V	W303	3	4	P1A	2	A
26a57494-f151-403a-b1d3-546c83cfdfdb	1805100F0622C9000	0	2421d2b4-1091-4cad-a03d-f0a1674560d8	C254	30	-15	2.208	3.846	0.604094	0.498789	0.689041	0.628209	0.293829	0.482852	0.411612	2.207	0.964835	E	19	E19	V	MKT1-30D	2	1	P1A	2	A
26a57494-f151-403a-b1d3-546c83cfdfdb	1805100F0622C9000	0	260e4f9d-4da4-41b5-b52c-5190d8fb7738	C165	34	-15	2.3	3.99	0.606198	0.49897	0.692041	0.631489	0.293612	0.484145	0.413397	2.159	0.963983	E	20	E20	V	MKT1-30D	2	2	P1A	2	A
26a57494-f151-403a-b1d3-546c83cfdfdb	1805100F0622C9000	0	e20f27fb-4d4e-45f1-8fb8-78946c13e96a	C99	48	-15	2.392	4.438	0.615104	0.524071	0.704687	0.620676	0.315904	0.49724	0.403155	2.023	0.961905	E	23	E23	V	MKT1-30D	7	1	P1A	2	A
26a57494-f151-403a-b1d3-546c83cfdfdb	1805100F0622C9000	0	522d0c81-c35e-4015-8f9e-cbc57ae87a4f	C23	52	-15	2.574	4.928	0.613285	0.511028	0.704436	0.628386	0.304447	0.49614	0.410391	1.975	0.962264	E	24	E24	V	MKT1-30D	7	2	P1A	2	A
26a57494-f151-403a-b1d3-546c83cfdfdb	1805100F0622C9000	0	4f7b291a-03aa-4929-8fb9-6f86a3380d5c	C259	30	-11	2.208	3.728	0.601316	0.497025	0.688338	0.622489	0.293448	0.485037	0.408189	2.207	0.954649	F	19	F19	V	MKT1-30D	2	3	P1A	2	A
26a57494-f151-403a-b1d3-546c83cfdfdb	1805100F0622C9000	0	02e40046-e15c-42d6-b69b-b3713afca6c7	C171	34	-11	2.3	3.947	0.603796	0.499618	0.689575	0.626049	0.294812	0.483668	0.409798	2.159	0.965739	F	20	F20	V	MKT1-30D	2	4	P1A	2	A
26a57494-f151-403a-b1d3-546c83cfdfdb	1805100F0622C9000	0	f81f000f-9b1c-44a9-86ee-a8b9f366f062	C101	48	-11	2.392	4.404	0.614377	0.522487	0.703331	0.621166	0.314411	0.495615	0.403521	2.113	0.965451	F	23	F23	V	MKT1-30D	7	3	P1A	2	A
26a57494-f151-403a-b1d3-546c83cfdfdb	1805100F0622C9000	0	9cc4d178-9b9e-42f6-8774-1834642b5550	C102	52	-11	2.392	4.176	0.605843	0.498301	0.692482	0.630833	0.293465	0.484939	0.413353	2.021	0.967611	F	24	F24	V	MKT1-30D	7	4	P1A	2	A
26a57494-f151-403a-b1d3-546c83cfdfdb	1805100F0622C9000	0	53f6ef73-f1a3-4c3d-a629-4677bb7b6907	C292	-34	3	2.208	3.525	0.602116	0.497719	0.690111	0.622439	0.294166	0.486762	0.408054	2.251	0.964029	I	5	I5	V	Eng-WT	5	1	P1A	2	A
26a57494-f151-403a-b1d3-546c83cfdfdb	1805100F0622C9000	0	30ab2da3-e702-4230-b261-1f58c9168dbc	C293	-29	3	2.208	3.584	0.600546	0.492897	0.687495	0.625231	0.290044	0.483432	0.410396	2.251	0.964623	I	6	I6	V	Eng-WT	5	2	P1A	2	A
26a57494-f151-403a-b1d3-546c83cfdfdb	1805100F0622C9000	0	564f5209-e271-4bcf-a750-946c823360a5	C296	-34	8	2.208	3.728	0.602854	0.497017	0.689903	0.625548	0.29316	0.484853	0.409845	2.251	0.956916	J	5	J5	V	Eng-WT	5	3	P1A	2	A
26a57494-f151-403a-b1d3-546c83cfdfdb	1805100F0622C9000	0	e3280f00-d6e4-49a2-a6bf-36713ab46ff8	C297	-29	8	2.208	3.711	0.601965	0.493019	0.688713	0.628121	0.289138	0.483705	0.412248	2.251	0.963554	J	6	J6	V	Eng-WT	5	4	P1A	2	A
26a57494-f151-403a-b1d3-546c83cfdfdb	1805100F0622C9000	0	92ab25a1-913b-4ed7-95aa-19f958a8b346	C304	12	12	2.208	3.795	0.607031	0.497568	0.694153	0.633381	0.292289	0.486159	0.41489	2.205	0.964365	K	15	K15	V	MKT1-30D+SAL1-fs	4	1	P1A	2	A
26a57494-f151-403a-b1d3-546c83cfdfdb	1805100F0622C9000	0	4591b1e8-80e3-41a8-a6e7-775c80f1f2e6	C244	16	12	2.298	4.057	0.612574	0.500776	0.699191	0.641593	0.292958	0.4874	0.419677	2.159	0.966667	K	16	K16	V	MKT1-30D+SAL1-fs	4	2	P1A	2	A
26a57494-f151-403a-b1d3-546c83cfdfdb	1805100F0622C9000	0	1bdd594d-aa99-49b5-a964-3dbab0b8ca23	C245	12	17	2.298	3.88	0.608262	0.497339	0.694511	0.636849	0.291896	0.485221	0.417386	2.205	0.962963	L	15	L15	V	MKT1-30D+SAL1-fs	4	3	P1A	2	A
26a57494-f151-403a-b1d3-546c83cfdfdb	1805100F0622C9000	0	d607f52b-851e-4bde-9162-82db4fbeb4ba	C202	16	17	2.3	4.15	0.611988	0.502648	0.697488	0.639551	0.294359	0.486206	0.418073	2.205	0.961303	L	16	L16	V	MKT1-30D+SAL1-fs	4	4	P1A	2	A
26a57494-f151-403a-b1d3-546c83cfdfdb	1805100F0622C9000	0	1e1f6e75-ce93-4698-be19-455a3dfc764f	C51	-7	-33	2.58	5.116	0.612012	0.508547	0.698964	0.632669	0.299316	0.490003	0.412896	1.941	0.965116	A	11	A11	V	Eng-WT	5	1	P1B	1	B
26a57494-f151-403a-b1d3-546c83cfdfdb	1805100F0622C9000	0	bf53369e-fe27-40df-8557-07ca7adaf02c	C52	-2	-33	2.58	5.124	0.610438	0.5049	0.69694	0.633382	0.296326	0.48807	0.4137	1.941	0.966833	A	12	A12	V	Eng-WT	5	2	P1B	1	B
26a57494-f151-403a-b1d3-546c83cfdfdb	1805100F0622C9000	0	8bb27dcf-09c7-4dfc-8b21-d3f3ef767f2a	C32	39	-33	2.672	5.498	0.612383	0.507064	0.697718	0.636179	0.297785	0.487036	0.415169	1.801	0.969088	A	21	A21	V	MKT1-30D+SAL1-fs	4	1	P1B	1	B
26a57494-f151-403a-b1d3-546c83cfdfdb	1805100F0622C9000	0	0585244d-14f0-4e81-90fc-0bf782299f95	C6	43	-33	2.768	5.847	0.611218	0.50452	0.697201	0.635699	0.296025	0.487153	0.415158	1.616	0.963663	A	22	A22	V	MKT1-30D+SAL1-fs	4	2	P1B	1	B
26a57494-f151-403a-b1d3-546c83cfdfdb	1805100F0622C9000	0	5265a8ea-c001-4d61-bf02-fe4bd9a7609b	C61	-7	-29	2.49	4.784	0.604813	0.49992	0.690259	0.628189	0.293393	0.483403	0.410655	2.025	0.9627	B	11	B11	V	Eng-WT	5	3	P1B	1	B
26a57494-f151-403a-b1d3-546c83cfdfdb	1805100F0622C9000	0	475208b9-0755-4b59-b366-8f519a032d07	C178	-2	-29	2.306	4.291	0.60167	0.49477	0.687183	0.626643	0.290312	0.48219	0.410969	2.117	0.964356	B	12	B12	V	Eng-WT	5	4	P1B	1	B
26a57494-f151-403a-b1d3-546c83cfdfdb	1805100F0622C9000	0	1c771c79-e964-45f4-b6d4-4cc0bda2d1f0	C41	39	-29	2.582	5.039	0.601508	0.49671	0.68646	0.625097	0.292318	0.482032	0.409995	1.841	0.964587	B	21	B21	V	MKT1-30D+SAL1-fs	4	3	P1B	1	B
26a57494-f151-403a-b1d3-546c83cfdfdb	1805100F0622C9000	0	ce4e2e76-353e-40ee-ae11-bf386ab96f6c	C102	43	-29	2.488	4.852	0.600824	0.492888	0.685004	0.628577	0.288864	0.479219	0.412588	1.893	0.970228	B	22	B22	V	MKT1-30D+SAL1-fs	4	4	P1B	1	B
26a57494-f151-403a-b1d3-546c83cfdfdb	1805100F0622C9000	0	7809fe6e-4790-40ad-ab32-a14e2011d324	C356	-7	-15	2.03	3.272	0.590782	0.495371	0.677912	0.602821	0.294771	0.48282	0.395897	2.3	0.966234	E	11	E11	V	MKT1-30D	2	1	P1B	1	B
26a57494-f151-403a-b1d3-546c83cfdfdb	1805100F0622C9000	0	0dae6ef4-c86e-43cb-89f3-a71c02855f69	C357	-2	-15	2.03	2.889	0.586528	0.490185	0.673599	0.599746	0.291002	0.480292	0.394251	2.162	0.944118	E	12	E12	V	MKT1-30D	2	2	P1B	1	B
26a57494-f151-403a-b1d3-546c83cfdfdb	1805100F0622C9000	0	8f34ffcd-a387-4329-b803-0dd8a82ef9c3	C361	-7	-11	2.03	3.229	0.594376	0.496161	0.681022	0.609763	0.294448	0.483095	0.400244	2.255	0.963158	F	11	F11	V	MKT1-30D	2	3	P1B	1	B
26a57494-f151-403a-b1d3-546c83cfdfdb	1805100F0622C9000	0	4cddb175-4f36-4bb8-807f-36552b6b8828	C364	-2	-11	2.026	2.923	0.589786	0.491598	0.675319	0.606373	0.290899	0.478929	0.398413	2.308	0.956395	F	12	F12	V	MKT1-30D	2	4	P1B	1	B
26a57494-f151-403a-b1d3-546c83cfdfdb	1805100F0622C9000	0	ed63015a-81e9-4ac4-92e8-400fa189ef8a	C286	30	3	2.304	4.096	0.601245	0.496949	0.686722	0.623977	0.29281	0.482441	0.408997	2.169	0.960581	I	19	I19	V	MKT1-30D	7	1	P1B	1	B
26a57494-f151-403a-b1d3-546c83cfdfdb	1805100F0622C9000	0	d611687c-a363-455a-a86f-2d8d1cf92af3	C132	34	3	2.398	4.181	0.598207	0.496031	0.682281	0.620245	0.292379	0.479057	0.406492	2.029	0.965447	I	20	I20	V	MKT1-30D	7	2	P1B	1	B
26a57494-f151-403a-b1d3-546c83cfdfdb	1805100F0622C9000	0	4e2cfca9-f2e4-4d73-934d-a8c465a21239	C231	30	8	2.306	4.121	0.598108	0.492929	0.683711	0.621654	0.290308	0.480862	0.408014	2.214	0.962887	J	19	J19	V	MKT1-30D	7	3	P1B	1	B
26a57494-f151-403a-b1d3-546c83cfdfdb	1805100F0622C9000	0	585bb2f5-cf31-4710-a0d2-66b481ff6006	C232	34	8	2.306	4.147	0.599863	0.49603	0.685286	0.622388	0.292354	0.481774	0.408131	2.122	0.961066	J	20	J20	V	MKT1-30D	7	4	P1B	1	B
26a57494-f151-403a-b1d3-546c83cfdfdb	1805100F0622C9000	0	68c9e137-a14e-44b7-9717-5eb1350c7600	C236	12	12	2.306	4.121	0.602604	0.495508	0.687495	0.628729	0.290649	0.481302	0.412087	2.214	0.960825	K	15	K15	V	W303	3	1	P1B	1	B
26a57494-f151-403a-b1d3-546c83cfdfdb	1805100F0622C9000	0	46fe6d17-5715-4584-8c5c-46a756ca15c5	C237	16	12	2.306	4.062	0.602371	0.496882	0.687817	0.626376	0.292186	0.482333	0.41018	2.208	0.962343	K	16	K16	V	W303	3	2	P1B	1	B
26a57494-f151-403a-b1d3-546c83cfdfdb	1805100F0622C9000	0	7b833c3c-1e51-486e-be95-53151f81f742	C247	12	17	2.306	4.138	0.604654	0.49787	0.69055	0.629424	0.292296	0.483955	0.412154	2.208	0.963039	L	15	L15	V	W303	3	3	P1B	1	B
26a57494-f151-403a-b1d3-546c83cfdfdb	1805100F0622C9000	0	71e04332-abc0-435f-9d9b-c0b35d60ed63	C328	16	17	2.214	3.926	0.601842	0.496342	0.686325	0.626424	0.291657	0.480746	0.41037	2.208	0.965368	L	16	L16	V	W303	3	4	P1B	1	B
26a57494-f151-403a-b1d3-546c83cfdfdb	1805100F0622C9000	0	90c6a195-2ad1-444b-9971-bad3ff84ebc6	C62	-7	-34	2.486	4.526	0.604473	0.500519	0.691668	0.624832	0.294895	0.486102	0.408339	2.024	0.962477	A	11	A11	V	Eng-WT	5	1	P1B	2	B
26a57494-f151-403a-b1d3-546c83cfdfdb	1805100F0622C9000	0	268bcb37-7e13-46f9-ac7e-0e2382e68019	C67	-2	-34	2.398	4.535	0.600734	0.495968	0.688639	0.621253	0.291846	0.484848	0.406429	2.077	0.953184	A	12	A12	V	Eng-WT	5	2	P1B	2	B
26a57494-f151-403a-b1d3-546c83cfdfdb	1805100F0622C9000	0	af28c7a2-e703-4013-b0b3-d3e47633d314	C68	39	-34	2.398	4.339	0.599808	0.493826	0.686221	0.623384	0.290544	0.48142	0.407949	2.029	0.964775	A	21	A21	V	MKT1-30D+SAL1-fs	4	1	P1B	2	B
26a57494-f151-403a-b1d3-546c83cfdfdb	1805100F0622C9000	0	a5b42edd-5bd8-47de-b962-780e3035e8e9	C129	43	-34	2.306	4.229	0.594543	0.489267	0.679353	0.618545	0.287421	0.476769	0.405169	2.029	0.957831	A	22	A22	V	MKT1-30D+SAL1-fs	4	2	P1B	2	B
26a57494-f151-403a-b1d3-546c83cfdfdb	1805100F0622C9000	0	fe47d5b7-2053-4ac5-860b-b58072c45a55	C69	-7	-29	2.398	4.424	0.598194	0.494261	0.684242	0.619916	0.29066	0.480934	0.405743	2.024	0.96737	B	11	B11	V	Eng-WT	5	3	P1B	2	B
26a57494-f151-403a-b1d3-546c83cfdfdb	1805100F0622C9000	0	d7e65b1c-9a63-439b-b25a-acd7f09712fd	C235	-2	-29	2.214	3.915	0.592582	0.489107	0.678508	0.613993	0.28788	0.478162	0.402596	2.169	0.958785	B	12	B12	V	Eng-WT	5	4	P1B	2	B
26a57494-f151-403a-b1d3-546c83cfdfdb	1805100F0622C9000	0	d9368f78-5abd-47ce-8e08-e61b04e9a724	C123	39	-29	2.394	4.237	0.593768	0.49066	0.680129	0.614366	0.289552	0.47914	0.402547	2.077	0.965932	B	21	B21	V	MKT1-30D+SAL1-fs	4	3	P1B	2	B
26a57494-f151-403a-b1d3-546c83cfdfdb	1805100F0622C9000	0	f2e020ab-dee2-4884-8cf3-6d63b1740f05	C133	43	-29	2.306	4.017	0.588799	0.483364	0.673706	0.612967	0.283902	0.474214	0.402457	2.077	0.961945	B	22	B22	V	MKT1-30D+SAL1-fs	4	4	P1B	2	B
26a57494-f151-403a-b1d3-546c83cfdfdb	1805100F0622C9000	0	1e0a5735-e156-4beb-82c5-e380267d75a4	C315	-7	-16	2.12	3.448	0.596204	0.486893	0.682681	0.623288	0.285775	0.478725	0.409118	2.207	0.958128	E	11	E11	V	MKT1-30D	2	1	P1B	2	B
26a57494-f151-403a-b1d3-546c83cfdfdb	1805100F0622C9000	0	cc770fc9-c0f8-4511-802b-589deabd7edb	C380	-2	-16	1.476	1.571	0.561675	0.461367	0.647504	0.579862	0.272548	0.463397	0.383739	2.392	0.92973	E	12	E12	V	MKT1-30D	2	2	P1B	2	B
26a57494-f151-403a-b1d3-546c83cfdfdb	1805100F0622C9000	0	e19ace26-c2d1-4af1-b37e-620404ce13c7	C373	-7	-11	1.752	2.327	0.582739	0.47783	0.669629	0.60405	0.281928	0.475082	0.398062	2.53	0.945255	F	11	F11	V	MKT1-30D	2	3	P1B	2	B
26a57494-f151-403a-b1d3-546c83cfdfdb	1805100F0622C9000	0	8b4036d3-ea19-45c6-b60d-7405ae20c9b2	C365	-2	-11	1.844	2.505	0.579408	0.474882	0.666268	0.600931	0.28011	0.472638	0.396016	2.401	0.942373	F	12	F12	V	MKT1-30D	2	4	P1B	2	B
26a57494-f151-403a-b1d3-546c83cfdfdb	1805100F0622C9000	0	74392047-c9d4-42f3-8960-c75c66353803	C339	30	2	2.118	3.286	0.588266	0.483599	0.672696	0.61216	0.284291	0.472793	0.401484	2.301	0.96124	I	19	I19	V	MKT1-30D	7	1	P1B	2	B
26a57494-f151-403a-b1d3-546c83cfdfdb	1805100F0622C9000	0	ea3285a7-59af-4f6d-879c-da2c8e04be27	C351	34	2	2.028	3.159	0.589384	0.486137	0.675216	0.6109	0.286471	0.476354	0.400873	2.301	0.959677	I	20	I20	V	MKT1-30D	7	2	P1B	2	B
26a57494-f151-403a-b1d3-546c83cfdfdb	1805100F0622C9000	0	4edc9b7c-6084-4c43-adca-2df4e982f330	C352	30	7	2.028	3.142	0.588521	0.482703	0.673959	0.61256	0.283865	0.474393	0.40209	2.398	0.959459	J	19	J19	V	MKT1-30D	7	3	P1B	2	B
26a57494-f151-403a-b1d3-546c83cfdfdb	1805100F0622C9000	0	a4a584a3-02bf-4bd8-bc70-2294c5e62c2a	C327	34	7	2.12	3.346	0.588952	0.486275	0.673614	0.611158	0.286892	0.473982	0.400706	2.213	0.946701	J	20	J20	V	MKT1-30D	7	4	P1B	2	B
26a57494-f151-403a-b1d3-546c83cfdfdb	1805100F0622C9000	0	eacf105b-33fa-40cb-97e9-32f992311512	C307	12	11	2.21	3.677	0.594801	0.487515	0.679953	0.62093	0.285982	0.476836	0.407245	2.261	0.960739	K	15	K15	V	W303	3	1	P1B	2	B
26a57494-f151-403a-b1d3-546c83cfdfdb	1805100F0622C9000	0	1c8b44fc-7089-48b6-a568-18c2b47423b9	C281	16	11	2.214	3.55	0.591144	0.485402	0.676883	0.615001	0.285246	0.475979	0.403236	2.261	0.964115	K	16	K16	V	W303	3	2	P1B	2	B
26a57494-f151-403a-b1d3-546c83cfdfdb	1805100F0622C9000	0	be107300-6f9c-49e9-b4f6-8cd9d7dada84	C334	12	16	2.12	3.651	0.595787	0.487177	0.679881	0.623757	0.285235	0.475633	0.40914	2.305	0.965116	L	15	L15	V	W303	3	3	P1B	2	B
26a57494-f151-403a-b1d3-546c83cfdfdb	1805100F0622C9000	0	6070f2e0-c023-411e-a2a3-836b446d29f5	C287	16	16	2.214	3.567	0.593063	0.485387	0.67803	0.619505	0.284419	0.475625	0.40648	2.253	0.966667	L	16	L16	V	W303	3	4	P1B	2	B
26a57494-f151-403a-b1d3-546c83cfdfdb	1805100F0622C9000	0	1ffc98f0-0616-4e27-ae9a-48046a196870	C303	-34	-24	2.214	3.865	0.592053	0.493264	0.677682	0.609334	0.291753	0.478433	0.398936	2.207	0.962637	C	5	C5	V	Eng-WT	4	1	P2A	1	A
26a57494-f151-403a-b1d3-546c83cfdfdb	1805100F0622C9000	0	0bc11dbd-e24a-478c-b0db-c259ef5a0ff1	C355	-29	-24	2.21	3.652	0.590661	0.48601	0.676471	0.613689	0.285543	0.476817	0.402733	2.261	0.960465	C	6	C6	V	Eng-WT	4	2	P2A	1	A
26a57494-f151-403a-b1d3-546c83cfdfdb	1805100F0622C9000	0	b2e66c08-b7fa-4809-bf14-f7fdc980245e	C123	-34	-20	2.398	4.162	0.596647	0.492293	0.682569	0.619112	0.289576	0.480228	0.405672	2.121	0.963265	D	5	D5	V	Eng-WT	4	3	P2A	1	A
26a57494-f151-403a-b1d3-546c83cfdfdb	1805100F0622C9000	0	dfc6ec10-5dab-42c3-8a9b-ef2132d8bd2f	C221	-29	-20	2.306	4.043	0.595609	0.489553	0.681579	0.61941	0.287597	0.479231	0.406196	2.121	0.964286	D	6	D6	V	Eng-WT	4	4	P2A	1	A
26a57494-f151-403a-b1d3-546c83cfdfdb	1805100F0622C9000	0	c5c532ed-b19d-4e6d-8328-5d51f05e2ad3	C59	48	-15	2.49	4.638	0.599188	0.510637	0.686713	0.603993	0.307401	0.486746	0.393352	1.937	0.96337	E	23	E23	V	SAL1-fs	6	1	P2A	1	A
26a57494-f151-403a-b1d3-546c83cfdfdb	1805100F0622C9000	0	ce88a0f3-1700-4e7f-abde-ba5c85ed7e8c	C8	52	-15	2.674	5.181	0.6063	0.513063	0.696156	0.613783	0.30784	0.492207	0.400096	1.839	0.972131	E	24	E24	V	SAL1-fs	6	2	P2A	1	A
26a57494-f151-403a-b1d3-546c83cfdfdb	1805100F0622C9000	0	1c70d3d0-8054-4c97-88c2-b4899765d078	C60	48	-11	2.49	4.663	0.597771	0.506504	0.686139	0.604764	0.304116	0.486754	0.394481	1.977	0.965392	F	23	F23	V	SAL1-fs	6	3	P2A	1	A
26a57494-f151-403a-b1d3-546c83cfdfdb	1805100F0622C9000	0	3920c38c-fe1c-4822-95df-6da319c3e319	C18	52	-11	2.582	5.096	0.598562	0.498078	0.686412	0.615216	0.295048	0.484729	0.402659	1.839	0.965	F	24	F24	V	SAL1-fs	6	4	P2A	1	A
26a57494-f151-403a-b1d3-546c83cfdfdb	1805100F0622C9000	0	2c42265e-a0c9-4d62-b150-fe577d59a6e3	C196	2	3	2.394	4.238	0.603505	0.493701	0.688538	0.632025	0.288639	0.480607	0.413886	2.077	0.95992	I	13	I13	V	W303	2	1	P2A	1	A
26a57494-f151-403a-b1d3-546c83cfdfdb	1805100F0622C9000	0	2ef650a5-7ca6-4add-bfcf-108fd85eaf3d	C333	7	3	2.214	3.712	0.598448	0.49095	0.683941	0.624355	0.287964	0.479497	0.409326	2.261	0.963387	I	14	I14	V	W303	2	2	P2A	1	A
26a57494-f151-403a-b1d3-546c83cfdfdb	1805100F0622C9000	0	6b84804f-ff9a-416c-ad3a-e16f59946e52	C338	2	7	2.214	3.958	0.601254	0.491374	0.686232	0.629866	0.287236	0.47941	0.412685	2.161	0.967811	J	13	J13	V	W303	2	3	P2A	1	A
26a57494-f151-403a-b1d3-546c83cfdfdb	1805100F0622C9000	0	cd1c5632-eb9b-4331-b477-232d8e64f3bc	C340	7	7	2.214	3.669	0.599092	0.490423	0.684332	0.62638	0.287343	0.47899	0.410515	2.162	0.967593	J	14	J14	V	W303	2	4	P2A	1	A
26a57494-f151-403a-b1d3-546c83cfdfdb	1805100F0622C9000	0	852dbcf0-f81d-4163-b7f6-6d625490c6dc	C278	39	21	2.306	3.984	0.593102	0.48742	0.676893	0.61883	0.28548	0.474645	0.405793	2.121	0.955224	M	21	M21	V	MKT1-30D	1	1	P2A	1	A
26a57494-f151-403a-b1d3-546c83cfdfdb	1805100F0622C9000	0	7a13eadb-0d07-4bee-9169-8c5097fd9a71	C279	43	21	2.306	4.001	0.593181	0.484834	0.679364	0.619275	0.283626	0.478237	0.40691	2.161	0.957537	M	22	M22	V	MKT1-30D	1	2	P2A	1	A
26a57494-f151-403a-b1d3-546c83cfdfdb	1805100F0622C9000	0	2d2575da-ced6-43ca-b349-0f79f23504d4	C348	39	25	2.214	3.933	0.594783	0.488163	0.680202	0.620141	0.286393	0.478007	0.406978	2.207	0.954644	N	21	N21	V	MKT1-30D	1	3	P2A	1	A
26a57494-f151-403a-b1d3-546c83cfdfdb	1805100F0622C9000	0	1dda9497-9b98-49ec-b261-e937528f2ea9	C284	43	25	2.306	4.06	0.594438	0.484445	0.678932	0.623587	0.283013	0.475428	0.409633	2.121	0.962343	N	22	N22	V	MKT1-30D	1	4	P2A	1	A
26a57494-f151-403a-b1d3-546c83cfdfdb	1805100F0622C9000	0	888ecf75-25c9-4311-be4d-277c6c1cbb1b	C299	-7	30	2.302	4.034	0.595913	0.48961	0.6818	0.620227	0.28675	0.479546	0.406626	2.169	0.964211	O	11	O11	V	SAL1-fs	2	1	P2A	1	A
26a57494-f151-403a-b1d3-546c83cfdfdb	1805100F0622C9000	0	841c4d7b-3632-4e2b-a745-3a3bdaa3576c	C289	-2	30	2.306	3.992	0.595928	0.489787	0.680317	0.621669	0.286604	0.477389	0.407804	2.169	0.965957	O	12	O12	V	SAL1-fs	2	2	P2A	1	A
26a57494-f151-403a-b1d3-546c83cfdfdb	1805100F0622C9000	0	507a1712-4980-4107-990a-aa0a3ea24690	C291	-7	35	2.306	4.043	0.600288	0.490105	0.686307	0.628333	0.285645	0.480796	0.41194	2.169	0.955882	P	11	P11	V	SAL1-fs	2	3	P2A	1	A
26a57494-f151-403a-b1d3-546c83cfdfdb	1805100F0622C9000	0	a4bbe61f-1265-43d1-aba3-981e55282865	C361	-2	35	2.118	3.321	0.597442	0.485201	0.683165	0.627802	0.282942	0.477966	0.412138	2.169	0.964194	P	12	P12	V	SAL1-fs	2	4	P2A	1	A
26a57494-f151-403a-b1d3-546c83cfdfdb	1805100F0622C9000	0	ff66b896-8c67-47e8-89cf-0416de774f36	C338	-34	-25	2.12	3.311	0.590568	0.490216	0.677265	0.607974	0.290673	0.479499	0.398989	2.12	0.958974	C	5	C5	V	Eng-WT	4	1	P2A	2	A
26a57494-f151-403a-b1d3-546c83cfdfdb	1805100F0622C9000	0	898f7e1e-980a-4e41-bc5b-f884f481c494	C218	-29	-25	2.304	3.761	0.59144	0.488603	0.678573	0.611003	0.288361	0.480144	0.401133	2.12	0.954853	C	6	C6	V	Eng-WT	4	2	P2A	2	A
26a57494-f151-403a-b1d3-546c83cfdfdb	1805100F0622C9000	0	7cdf8e95-3289-4674-bb06-bb18ec8ed1c7	C104	-34	-20	2.488	4.364	0.599489	0.496719	0.685954	0.619768	0.293295	0.482965	0.405903	2.028	0.966926	D	5	D5	V	Eng-WT	4	3	P2A	2	A
26a57494-f151-403a-b1d3-546c83cfdfdb	1805100F0622C9000	0	3ebf0050-9b6a-464d-ace6-a1bb3bc68d6d	C221	-29	-20	2.304	3.939	0.594709	0.491447	0.681939	0.614562	0.290213	0.481702	0.403053	2.028	0.967672	D	6	D6	V	Eng-WT	4	4	P2A	2	A
26a57494-f151-403a-b1d3-546c83cfdfdb	1805100F0622C9000	0	6a8abf36-00e6-4152-b826-a5467c7232a6	C108	47	-16	2.488	4.584	0.603166	0.517545	0.692244	0.603631	0.313709	0.491381	0.392363	1.751	0.961111	E	23	E23	V	SAL1-fs	6	1	P2A	2	A
26a57494-f151-403a-b1d3-546c83cfdfdb	1805100F0622C9000	0	1c83a86b-bcf2-4c63-a256-2f6b7350d29d	C39	52	-16	2.672	5.425	0.609377	0.517291	0.700126	0.614533	0.31175	0.495285	0.400317	1.751	0.965571	E	24	E24	V	SAL1-fs	6	2	P2A	2	A
26a57494-f151-403a-b1d3-546c83cfdfdb	1805100F0622C9000	0	edc3e31d-2754-4aca-bf19-beae5c79efff	C73	47	-11	2.58	4.856	0.60264	0.517208	0.69069	0.604196	0.313177	0.488957	0.3924	1.844	0.966783	F	23	F23	V	SAL1-fs	6	3	P2A	2	A
26a57494-f151-403a-b1d3-546c83cfdfdb	1805100F0622C9000	0	3af44b2a-06bf-4fd5-ace5-43b3bade9ab1	C72	52	-11	2.58	5.145	0.601508	0.503617	0.690086	0.614729	0.300257	0.487558	0.401863	1.795	0.965347	F	24	F24	V	SAL1-fs	6	4	P2A	2	A
26a57494-f151-403a-b1d3-546c83cfdfdb	1805100F0622C9000	0	e533fe45-ba92-484e-922a-a40b87c1f4ca	C294	2	3	2.212	3.803	0.59916	0.489443	0.68518	0.626978	0.286408	0.480049	0.411152	2.209	0.962054	I	13	I13	V	W303	2	1	P2A	2	A
26a57494-f151-403a-b1d3-546c83cfdfdb	1805100F0622C9000	0	d68100df-5fea-4f88-9dea-732e4d8ef4d5	C366	7	3	2.028	3.209	0.593889	0.487063	0.681347	0.617045	0.286593	0.480923	0.405317	2.212	0.960317	I	14	I14	V	W303	2	2	P2A	2	A
26a57494-f151-403a-b1d3-546c83cfdfdb	1805100F0622C9000	0	ec970b9b-6457-45a5-8e97-b99f9f2a9b36	C357	2	7	2.12	3.6	0.598566	0.492009	0.684101	0.623511	0.288927	0.480248	0.408868	2.118	0.959906	J	13	J13	V	W303	2	3	P2A	2	A
26a57494-f151-403a-b1d3-546c83cfdfdb	1805100F0622C9000	0	03bc945a-9885-4275-9fbb-a0cb8a5dec6f	C358	7	7	2.12	3.506	0.597275	0.489531	0.683806	0.622789	0.287362	0.480745	0.408789	2.304	0.961259	J	14	J14	V	W303	2	4	P2A	2	A
26a57494-f151-403a-b1d3-546c83cfdfdb	1805100F0622C9000	0	39d645e6-de06-402c-aa40-b32dbc9141ae	C321	38	21	2.212	3.676	0.595037	0.489517	0.679627	0.619798	0.287677	0.477146	0.40662	2.255	0.960739	M	21	M21	V	MKT1-30D	1	1	P2A	2	A
26a57494-f151-403a-b1d3-546c83cfdfdb	1805100F0622C9000	0	9b9b1183-f80e-4d05-90e9-9657195b9f29	C322	43	21	2.212	3.549	0.59029	0.485655	0.674819	0.614439	0.285132	0.4748	0.403303	2.03	0.961722	M	22	M22	V	MKT1-30D	1	2	P2A	2	A
26a57494-f151-403a-b1d3-546c83cfdfdb	1805100F0622C9000	0	38b02f7e-eeb7-4f02-8f5c-899f2928ab0d	C323	38	25	2.212	3.684	0.591452	0.48679	0.677645	0.613852	0.286394	0.478516	0.403287	2.117	0.960829	N	21	N21	V	MKT1-30D	1	3	P2A	2	A
26a57494-f151-403a-b1d3-546c83cfdfdb	1805100F0622C9000	0	97e4beee-43de-4000-a677-33165fc807e7	C263	43	25	2.304	3.914	0.59066	0.482744	0.674867	0.618221	0.28219	0.47369	0.40625	2.028	0.960954	N	22	N22	V	MKT1-30D	1	4	P2A	2	A
26a57494-f151-403a-b1d3-546c83cfdfdb	1805100F0622C9000	0	e2028e2d-a2b5-477a-840b-aaf7fe4faa84	C204	-7	30	2.396	4.27	0.596585	0.488637	0.68378	0.621191	0.286312	0.481958	0.407886	1.979	0.964215	O	11	O11	V	SAL1-fs	2	1	P2A	2	A
26a57494-f151-403a-b1d3-546c83cfdfdb	1805100F0622C9000	0	b0ef3e98-0d48-4167-aad2-d9ddecbe76f8	C205	-2	30	2.396	4.236	0.596267	0.489748	0.682958	0.62004	0.287214	0.481384	0.407015	2.028	0.963928	O	12	O12	V	SAL1-fs	2	2	P2A	2	A
26a57494-f151-403a-b1d3-546c83cfdfdb	1805100F0622C9000	0	863ffdc8-0947-4f99-97f0-31be0719800b	C58	-7	34	2.672	5.289	0.606194	0.497328	0.693633	0.631536	0.291456	0.487266	0.414147	1.844	0.963082	P	11	P11	V	SAL1-fs	2	3	P2A	2	A
26a57494-f151-403a-b1d3-546c83cfdfdb	1805100F0622C9000	0	f57a13b1-d292-49d3-bf4e-70920543ce35	C91	-2	34	2.58	5.111	0.604853	0.49699	0.692072	0.62934	0.291537	0.486451	0.412595	1.843	0.966777	P	12	P12	V	SAL1-fs	2	4	P2A	2	A
26a57494-f151-403a-b1d3-546c83cfdfdb	1805100F0622C9000	0	8aea42c1-c4e7-4e92-a3a8-f5dc9de3e68c	C211	-25	-24	2.394	4.218	0.59525	0.490109	0.680459	0.618779	0.288428	0.477419	0.405274	2.071	0.955734	C	7	C7	V	Eng-WT	4	1	P2B	1	B
26a57494-f151-403a-b1d3-546c83cfdfdb	1805100F0622C9000	0	2590bbbe-558d-47bc-bd7e-ac8d1e8505d4	C212	-20	-24	2.394	4.337	0.593093	0.49035	0.679652	0.612816	0.289189	0.479558	0.401571	2.117	0.964775	C	8	C8	V	Eng-WT	4	2	P2B	1	B
26a57494-f151-403a-b1d3-546c83cfdfdb	1805100F0622C9000	0	0c14d480-7d61-4878-8879-7b00d6875d66	C143	11	-24	2.396	4.091	0.589138	0.488707	0.674494	0.607892	0.288613	0.476296	0.398637	2.12	0.96888	C	15	C15	V	SAL1-fs	2	1	P2B	1	B
26a57494-f151-403a-b1d3-546c83cfdfdb	1805100F0622C9000	0	f6771f1a-b3c0-457e-bf64-92d7afa034e7	C312	16	-24	2.212	3.947	0.585806	0.486005	0.671685	0.60355	0.287435	0.475713	0.396208	2.212	0.963441	C	16	C16	V	SAL1-fs	2	2	P2B	1	B
26a57494-f151-403a-b1d3-546c83cfdfdb	1805100F0622C9000	0	13ebee22-7c9a-454c-858d-ce9d11a8f6cf	C222	-25	-20	2.304	4.04	0.589743	0.489034	0.674749	0.60912	0.289222	0.475418	0.399196	2.071	0.960084	D	7	D7	V	Eng-WT	4	3	P2B	1	B
26a57494-f151-403a-b1d3-546c83cfdfdb	1805100F0622C9000	0	57bf5956-ea96-4da0-b845-5a5ff2c901f4	C223	-20	-20	2.304	3.938	0.592233	0.490568	0.678085	0.612179	0.289776	0.47804	0.40117	2.117	0.959052	D	8	D8	V	Eng-WT	4	4	P2B	1	B
26a57494-f151-403a-b1d3-546c83cfdfdb	1805100F0622C9000	0	f2459765-01ca-43f2-ab87-4dcba266c9f6	C314	11	-20	2.212	3.947	0.587114	0.487109	0.673624	0.604014	0.288565	0.477423	0.396439	2.209	0.952688	D	15	D15	V	SAL1-fs	2	3	P2B	1	B
26a57494-f151-403a-b1d3-546c83cfdfdb	1805100F0622C9000	0	97eb1db3-f7d7-43f6-82e3-20f5a66e8773	C315	16	-20	2.212	3.938	0.588201	0.489072	0.673715	0.605933	0.289506	0.476025	0.397189	2.255	0.952586	D	16	D16	V	SAL1-fs	2	4	P2B	1	B
26a57494-f151-403a-b1d3-546c83cfdfdb	1805100F0622C9000	0	17d7e025-dbb6-41f2-b708-c3bcf1f5ed13	C331	-25	-6	2.212	3.735	0.593066	0.491622	0.679804	0.611649	0.291099	0.479823	0.400798	2.255	0.963636	G	7	G7	V	SAL1-fs	6	1	P2B	1	B
26a57494-f151-403a-b1d3-546c83cfdfdb	1805100F0622C9000	0	72c51de2-f049-4d15-9a1e-e0d3a574b3ec	C247	-20	-6	2.304	3.989	0.592374	0.489245	0.677647	0.613992	0.287963	0.476891	0.402293	2.209	0.96383	G	8	G8	V	SAL1-fs	6	2	P2B	1	B
26a57494-f151-403a-b1d3-546c83cfdfdb	1805100F0622C9000	0	a0e15f74-d3c3-407a-ab9f-e1797e0c4c4b	C258	-25	-2	2.304	3.972	0.590791	0.488855	0.677258	0.609745	0.288868	0.478085	0.399504	2.117	0.959402	H	7	H7	V	SAL1-fs	6	3	P2B	1	B
26a57494-f151-403a-b1d3-546c83cfdfdb	1805100F0622C9000	0	ddc26442-97db-49dd-91de-51bc5ab7208d	C333	-20	-2	2.212	3.879	0.593384	0.491689	0.678543	0.61367	0.289933	0.477934	0.402025	2.212	0.964989	H	8	H8	V	SAL1-fs	6	4	P2B	1	B
26a57494-f151-403a-b1d3-546c83cfdfdb	1805100F0622C9000	0	7dde611a-0d2d-4a1f-a2d3-0e7f46d8baa0	C201	-7	30	2.396	4.252	0.595421	0.491949	0.682776	0.615639	0.28943	0.482209	0.403621	2.072	0.96008	O	11	O11	V	MKT1-30D	1	1	P2B	1	B
26a57494-f151-403a-b1d3-546c83cfdfdb	1805100F0622C9000	0	913d1493-8dc0-4321-b95b-76c9c385d9e7	C302	-2	30	2.304	4.142	0.593949	0.490911	0.679572	0.615132	0.288841	0.478748	0.403068	2.071	0.961066	O	12	O12	V	MKT1-30D	1	2	P2B	1	B
26a57494-f151-403a-b1d3-546c83cfdfdb	1805100F0622C9000	0	f8be10da-758d-4bee-bc00-dded81177bda	C303	30	30	2.304	4.193	0.595404	0.488656	0.679916	0.621481	0.286222	0.476345	0.407274	2.071	0.967611	O	19	O19	V	W303	2	1	P2B	1	B
26a57494-f151-403a-b1d3-546c83cfdfdb	1805100F0622C9000	0	44f1ac0d-e401-48af-b549-fa0f6731111f	C216	34	30	2.394	4.312	0.596503	0.493593	0.680747	0.618882	0.290293	0.477115	0.404576	1.979	0.970472	O	20	O20	V	W303	2	2	P2B	1	B
26a57494-f151-403a-b1d3-546c83cfdfdb	1805100F0622C9000	0	03fbfb1d-33a5-4fbc-b1b1-22ad05bae4fa	C206	-7	35	2.396	4.286	0.59906	0.493116	0.687121	0.621068	0.289562	0.484522	0.407107	2.027	0.968317	P	11	P11	V	MKT1-30D	1	3	P2B	1	B
26a57494-f151-403a-b1d3-546c83cfdfdb	1805100F0622C9000	0	fc2c2c8e-4d29-4f27-93aa-f72b6a6fb5f7	C133	-2	35	2.488	4.388	0.599643	0.494125	0.687587	0.620958	0.290092	0.484895	0.4068	1.936	0.969052	P	12	P12	V	MKT1-30D	1	4	P2B	1	B
26a57494-f151-403a-b1d3-546c83cfdfdb	1805100F0622C9000	0	7f071abf-f581-41e5-a6f0-9d60b91c82c9	C131	30	35	2.488	4.566	0.600765	0.492747	0.686661	0.626853	0.288699	0.480384	0.410014	2.027	0.966543	P	19	P19	V	W303	2	3	P2B	1	B
26a57494-f151-403a-b1d3-546c83cfdfdb	1805100F0622C9000	0	95d90550-97ac-4861-bbae-a0eed7386f96	C132	34	35	2.488	4.532	0.60033	0.495278	0.684776	0.625072	0.29021	0.478701	0.408394	1.936	0.964419	P	20	P20	V	W303	2	4	P2B	1	B
26a57494-f151-403a-b1d3-546c83cfdfdb	1805100F0622C9000	0	ffc23e5a-d441-4cf8-8955-f22c19245713	C213	-25	-25	2.214	3.882	0.595684	0.48993	0.682379	0.618587	0.288285	0.480138	0.405553	2.306	0.964989	C	7	C7	V	Eng-WT	4	1	P2B	2	B
26a57494-f151-403a-b1d3-546c83cfdfdb	1805100F0622C9000	0	ac782833-4e69-4f42-ad5d-465017584c78	C214	-20	-25	2.214	3.805	0.595518	0.492148	0.682782	0.61524	0.290248	0.482228	0.403343	2.208	0.96875	C	8	C8	V	Eng-WT	4	2	P2B	2	B
26a57494-f151-403a-b1d3-546c83cfdfdb	1805100F0622C9000	0	787e4e1b-624d-4b72-acd6-41eb90be2f41	C307	12	-25	2.122	3.567	0.589206	0.489122	0.675191	0.607367	0.288924	0.477953	0.398672	2.398	0.969048	C	15	C15	V	SAL1-fs	2	1	P2B	2	B
26a57494-f151-403a-b1d3-546c83cfdfdb	1805100F0622C9000	0	fba27ffc-69af-4242-b86c-f6e9d365fef0	C308	16	-25	2.122	3.355	0.586925	0.486384	0.673219	0.605014	0.2873	0.477322	0.397384	2.306	0.962025	C	16	C16	V	SAL1-fs	2	2	P2B	2	B
26a57494-f151-403a-b1d3-546c83cfdfdb	1805100F0622C9000	0	d089de49-9807-4a2c-93b7-ce58be38e2c1	C218	-25	-20	2.214	3.788	0.594645	0.491216	0.680735	0.615827	0.28966	0.479307	0.403589	2.261	0.959641	D	7	D7	V	Eng-WT	4	3	P2B	2	B
26a57494-f151-403a-b1d3-546c83cfdfdb	1805100F0622C9000	0	321b17d5-d18a-426a-b961-95b599dd76c1	C219	-20	-20	2.214	3.567	0.593866	0.492558	0.677871	0.615145	0.290264	0.476548	0.403061	2.254	0.964286	D	8	D8	V	Eng-WT	4	4	P2B	2	B
26a57494-f151-403a-b1d3-546c83cfdfdb	1805100F0622C9000	0	6524562a-aa76-46af-809b-2dc7a8925ffc	C310	12	-20	2.122	3.551	0.58907	0.488132	0.674651	0.608444	0.288361	0.476628	0.399285	2.353	0.954545	D	15	D15	V	SAL1-fs	2	3	P2B	2	B
26a57494-f151-403a-b1d3-546c83cfdfdb	1805100F0622C9000	0	31f062d3-4530-4f42-944d-c28d7cc1a986	C311	16	-20	2.122	3.567	0.586788	0.486377	0.671765	0.606013	0.28706	0.475011	0.397757	2.392	0.952381	D	16	D16	V	SAL1-fs	2	4	P2B	2	B
26a57494-f151-403a-b1d3-546c83cfdfdb	1805100F0622C9000	0	07cb94af-a4a7-47fc-929a-e93d1d7ef217	C298	-25	-6	2.21	3.627	0.596501	0.490141	0.683492	0.619893	0.288242	0.481406	0.406804	2.303	0.960187	G	7	G7	V	SAL1-fs	6	1	P2B	2	B
26a57494-f151-403a-b1d3-546c83cfdfdb	1805100F0622C9000	0	b645d5e0-0a6c-47bc-bef3-1d0a253d7ad8	C320	-20	-6	2.122	3.652	0.595312	0.488764	0.682316	0.618678	0.287114	0.48063	0.405806	2.307	0.965116	G	8	G8	V	SAL1-fs	6	2	P2B	2	B
26a57494-f151-403a-b1d3-546c83cfdfdb	1805100F0622C9000	0	6e998605-cbb7-4cc6-8b9a-4b3ba2ea9930	C302	-25	-2	2.21	3.601	0.593193	0.487828	0.680161	0.615566	0.286895	0.480003	0.404092	2.118	0.957547	H	7	H7	V	SAL1-fs	6	3	P2B	2	B
26a57494-f151-403a-b1d3-546c83cfdfdb	1805100F0622C9000	0	f7256ebd-27b9-430a-882b-ffa65a410c65	C321	-20	-2	2.122	3.415	0.592947	0.487748	0.681299	0.613647	0.288059	0.482079	0.402984	2.209	0.957711	H	8	H8	V	SAL1-fs	6	4	P2B	2	B
26a57494-f151-403a-b1d3-546c83cfdfdb	1805100F0622C9000	0	9d97fd4e-202d-4a5a-85c7-8d3047559d9b	C343	-7	30	2.122	3.44	0.596088	0.491029	0.683031	0.618184	0.288538	0.482054	0.405731	2.213	0.958025	O	11	O11	V	MKT1-30D	1	1	P2B	2	B
26a57494-f151-403a-b1d3-546c83cfdfdb	1805100F0622C9000	0	ca0e2188-4d59-4041-97ea-44d06c962bee	C287	-2	30	2.214	3.406	0.594533	0.48781	0.68158	0.617906	0.285893	0.481267	0.405908	2.214	0.962594	O	12	O12	V	MKT1-30D	1	2	P2B	2	B
26a57494-f151-403a-b1d3-546c83cfdfdb	1805100F0622C9000	0	7781c540-059c-42a9-8923-ec35e1f5d46a	C342	29	30	2.122	3.559	0.594384	0.489167	0.679994	0.617801	0.287107	0.478572	0.405131	2.254	0.959427	O	19	O19	V	W303	2	1	P2B	2	B
26a57494-f151-403a-b1d3-546c83cfdfdb	1805100F0622C9000	0	204c89a9-5091-436f-b859-378d7bec99eb	C203	34	30	2.302	3.797	0.595394	0.490801	0.680932	0.618204	0.28848	0.478696	0.404784	2.077	0.966443	O	20	O20	V	W303	2	2	P2B	2	B
26a57494-f151-403a-b1d3-546c83cfdfdb	1805100F0622C9000	0	ca3eac7d-88d0-407e-8861-86189f98abc0	C351	-7	34	2.118	3.398	0.600412	0.490088	0.689569	0.625578	0.287247	0.486053	0.410593	2.169	0.9675	P	11	P11	V	MKT1-30D	1	3	P2B	2	B
26a57494-f151-403a-b1d3-546c83cfdfdb	1805100F0622C9000	0	5b38875d-3da9-4ee4-9061-920cc9fc6359	C122	-2	34	2.398	3.899	0.605707	0.495869	0.692605	0.632748	0.289836	0.485058	0.414265	2.03	0.954248	P	12	P12	V	MKT1-30D	1	4	P2B	2	B
26a57494-f151-403a-b1d3-546c83cfdfdb	1805100F0622C9000	0	7575b025-ccf3-41b0-8b3b-9d3e9ca05acd	C205	29	34	2.302	3.856	0.603809	0.495707	0.689661	0.62999	0.290509	0.482692	0.412386	2.123	0.962555	P	19	P19	V	W303	2	3	P2B	2	B
26a57494-f151-403a-b1d3-546c83cfdfdb	1805100F0622C9000	0	78ceb787-8827-49d9-83f4-a8562cbafd48	C120	34	34	2.398	4.12	0.603808	0.496163	0.689792	0.629254	0.290642	0.483082	0.411771	1.937	0.964948	P	20	P20	V	W303	2	4	P2B	2	B
26a57494-f151-403a-b1d3-546c83cfdfdb	1805100F0622C9000	0	8104d24c-2061-4c96-91fa-410a233d7899	C221	-43	21	2.298	3.837	0.59626	0.494394	0.686724	0.611471	0.292408	0.488951	0.401245	2.115	0.962555	M	3	M3	V	MKT1-30D	5	1	P3A	1	A
26a57494-f151-403a-b1d3-546c83cfdfdb	1805100F0622C9000	0	4226fee3-f808-4c65-b533-407390285bca	C216	-38	21	2.298	3.795	0.597589	0.498738	0.687611	0.610236	0.296039	0.489447	0.399844	2.204	0.962138	M	4	M4	V	MKT1-30D	5	2	P3A	1	A
26a57494-f151-403a-b1d3-546c83cfdfdb	1805100F0622C9000	0	3664579a-9e2e-4b37-90c7-d232fed9f1f0	C307	-43	25	2.206	3.71	0.598303	0.494609	0.688794	0.615597	0.291939	0.489354	0.404019	2.207	0.958998	N	3	N3	V	MKT1-30D	5	3	P3A	1	A
26a57494-f151-403a-b1d3-546c83cfdfdb	1805100F0622C9000	0	e36d9bd0-fdc2-4265-81b9-e360873e9072	C232	-38	25	2.298	4.031	0.601726	0.496962	0.692736	0.619304	0.293255	0.491402	0.405977	2.113	0.960168	N	4	N4	V	MKT1-30D	5	4	P3A	1	A
26a57494-f151-403a-b1d3-546c83cfdfdb	1805100F0622C9000	0	f73b68c4-a602-418b-908c-15c55691e26b	C314	-7	30	2.206	3.938	0.603804	0.493369	0.69166	0.63038	0.288848	0.485676	0.413323	2.207	0.957082	O	11	O11	V	SAL1-fs	4	1	P3A	1	A
26a57494-f151-403a-b1d3-546c83cfdfdb	1805100F0622C9000	0	67de4986-5040-49b7-9456-a1239f9222f1	C315	-2	30	2.206	3.921	0.603009	0.49378	0.690467	0.628854	0.289302	0.484896	0.412187	2.254	0.963362	O	12	O12	V	SAL1-fs	4	2	P3A	1	A
26a57494-f151-403a-b1d3-546c83cfdfdb	1805100F0622C9000	0	756f2e54-b72f-4d1c-9e18-bab6e60be4da	C243	-7	35	2.298	4.023	0.608519	0.495584	0.696408	0.63737	0.289656	0.487276	0.417672	2.115	0.962185	P	11	P11	V	SAL1-fs	4	3	P3A	1	A
26a57494-f151-403a-b1d3-546c83cfdfdb	1805100F0622C9000	0	3454d5a2-fcd2-43a2-998b-e01b583851cd	C61	-2	35	2.482	4.437	0.610853	0.498913	0.697636	0.639716	0.291094	0.486682	0.418312	2.115	0.969524	P	12	P12	V	SAL1-fs	4	4	P3A	1	A
26a57494-f151-403a-b1d3-546c83cfdfdb	1805100F0622C9000	0	0d2b747f-5e67-419f-8ab6-76d7ab843db5	C289	-43	21	2.398	4.271	0.593178	0.490134	0.681589	0.61157	0.289008	0.483503	0.401628	2.029	0.956262	M	3	M3	V	MKT1-30D	5	1	P3A	2	A
26a57494-f151-403a-b1d3-546c83cfdfdb	1805100F0622C9000	0	e46b1ae0-705f-4902-a725-c167723d6c9b	C290	-38	21	2.398	4.271	0.597256	0.497837	0.686243	0.611702	0.294885	0.486883	0.400489	2.029	0.968191	M	4	M4	V	MKT1-30D	5	2	P3A	2	A
26a57494-f151-403a-b1d3-546c83cfdfdb	1805100F0622C9000	0	12b4028a-c07f-4ded-8fce-536706883b19	C299	-43	25	2.398	4.203	0.592062	0.489531	0.680642	0.610046	0.289003	0.483045	0.400479	2.023	0.957576	N	3	N3	V	MKT1-30D	5	3	P3A	2	A
26a57494-f151-403a-b1d3-546c83cfdfdb	1805100F0622C9000	0	d8dc9d62-3652-40e4-b157-3a4fc98118dd	C349	-38	25	2.306	4.033	0.596937	0.495645	0.685234	0.613771	0.293316	0.485122	0.402188	2.121	0.962105	N	4	N4	V	MKT1-30D	5	4	P3A	2	A
26a57494-f151-403a-b1d3-546c83cfdfdb	1805100F0622C9000	0	4e5e9efe-a743-4c1e-b755-c6cd4f0553ac	C213	-6	30	2.49	4.636	0.604719	0.495195	0.690893	0.631789	0.289931	0.48277	0.413246	1.977	0.965201	O	11	O11	V	SAL1-fs	4	1	P3A	2	A
26a57494-f151-403a-b1d3-546c83cfdfdb	1805100F0622C9000	0	eaa02b43-1fda-490a-81c6-a37f1e90e639	C214	-2	30	2.49	4.551	0.603234	0.49354	0.689786	0.63026	0.288958	0.482804	0.412702	1.931	0.968284	O	12	O12	V	SAL1-fs	4	2	P3A	2	A
26a57494-f151-403a-b1d3-546c83cfdfdb	1805100F0622C9000	0	65201739-ce95-4559-91af-d1c56a8411de	C140	-6	35	2.582	5.205	0.614343	0.502121	0.701603	0.643361	0.293024	0.487995	0.419587	1.936	0.965742	P	11	P11	V	SAL1-fs	4	3	P3A	2	A
26a57494-f151-403a-b1d3-546c83cfdfdb	1805100F0622C9000	0	9e447831-e28d-433f-b1ba-fdaa42eb6c1a	C141	-2	35	2.582	5.001	0.610713	0.497393	0.696821	0.64138	0.289781	0.485129	0.419587	1.753	0.962649	P	12	P12	V	SAL1-fs	4	4	P3A	2	A
26a57494-f151-403a-b1d3-546c83cfdfdb	1805100F0622C9000	0	19ac0381-2d26-41f1-960e-47a430b3f122	C106	2	-33	2.488	4.88	0.602585	0.498223	0.689671	0.623516	0.293536	0.484984	0.407973	1.978	0.970435	A	13	A13	V	MKT1-30D	5	1	P3B	1	B
26a57494-f151-403a-b1d3-546c83cfdfdb	1805100F0622C9000	0	ff19b7b8-d27f-4d5d-91da-78e9e8abd893	C107	7	-33	2.488	4.846	0.604773	0.498218	0.691892	0.627788	0.29249	0.485793	0.410892	1.936	0.968476	A	14	A14	V	MKT1-30D	5	2	P3B	1	B
26a57494-f151-403a-b1d3-546c83cfdfdb	1805100F0622C9000	0	8ecaf0db-0cc3-4ea3-9121-044d73d102e1	C119	2	-29	2.488	4.6	0.596353	0.49699	0.683221	0.613103	0.293959	0.482619	0.401369	1.978	0.96679	B	13	B13	V	MKT1-30D	5	3	P3B	1	B
26a57494-f151-403a-b1d3-546c83cfdfdb	1805100F0622C9000	0	34c06bb3-d2ed-42a5-95a0-fc8f02df812c	C174	7	-29	2.396	4.583	0.593805	0.493617	0.681068	0.610588	0.291606	0.48168	0.399732	2.027	0.97037	B	14	B14	V	MKT1-30D	5	4	P3B	1	B
26a57494-f151-403a-b1d3-546c83cfdfdb	1805100F0622C9000	0	918467ee-61a6-4d5f-8b6d-63edea0369cb	C176	-25	-24	2.396	4.515	0.594641	0.487314	0.680753	0.619814	0.286105	0.477898	0.40649	2.028	0.964286	C	7	C7	V	SAL1-fs	4	1	P3B	1	B
26a57494-f151-403a-b1d3-546c83cfdfdb	1805100F0622C9000	0	dcf27792-ddbf-4b86-99f4-6cd98c189eb9	C124	-20	-24	2.488	4.329	0.592857	0.486436	0.678416	0.617955	0.28579	0.476385	0.405465	2.025	0.962745	C	8	C8	V	SAL1-fs	4	2	P3B	1	B
26a57494-f151-403a-b1d3-546c83cfdfdb	1805100F0622C9000	0	7ac0c539-cdea-4766-8e14-7facfee473a7	C200	-25	-20	2.396	4.244	0.593318	0.489224	0.678322	0.615992	0.28788	0.476491	0.403604	2.028	0.962	D	7	D7	V	SAL1-fs	4	3	P3B	1	B
26a57494-f151-403a-b1d3-546c83cfdfdb	1805100F0622C9000	0	94d208a8-36d5-4386-b474-794b6f626469	C187	-20	-20	2.396	4.286	0.594851	0.490002	0.679736	0.61873	0.288174	0.476565	0.405302	2.028	0.964356	D	8	D8	V	SAL1-fs	4	4	P3B	1	B
26a57494-f151-403a-b1d3-546c83cfdfdb	1805100F0622C9000	0	7e0a0302-eb5b-4171-ace1-93615a218b48	C74	3	-33	2.398	4.322	0.611842	0.505536	0.700127	0.633838	0.298122	0.492132	0.415175	1.896	0.954813	A	13	A13	V	MKT1-30D	5	1	P3B	2	B
26a57494-f151-403a-b1d3-546c83cfdfdb	1805100F0622C9000	0	388d2281-eb3c-40e2-bec2-3a50808b70e5	C121	7	-33	2.306	4.263	0.612804	0.50614	0.70075	0.635497	0.298268	0.492177	0.416167	2.121	0.960159	A	14	A14	V	MKT1-30D	5	2	P3B	2	B
26a57494-f151-403a-b1d3-546c83cfdfdb	1805100F0622C9000	0	1e4c17e9-8173-46af-86a3-8ff6ae8311d2	C201	3	-29	2.214	4.025	0.603558	0.497965	0.691611	0.62506	0.293853	0.488217	0.410598	2.207	0.968354	B	13	B13	V	MKT1-30D	5	3	P3B	2	B
26a57494-f151-403a-b1d3-546c83cfdfdb	1805100F0622C9000	0	0da290e8-b2c1-4900-8e29-a01e3db81e18	C202	7	-29	2.214	3.931	0.606064	0.501842	0.695066	0.625342	0.296659	0.491102	0.41003	2.213	0.967603	B	14	B14	V	MKT1-30D	5	4	P3B	2	B
26a57494-f151-403a-b1d3-546c83cfdfdb	1805100F0622C9000	0	179f1b0d-5599-47fa-a25d-72d8ee0a387c	C131	-24	-24	2.306	3.898	0.603033	0.494494	0.690008	0.62869	0.290906	0.48484	0.412905	2.161	0.958606	C	7	C7	V	SAL1-fs	4	1	P3B	2	B
26a57494-f151-403a-b1d3-546c83cfdfdb	1805100F0622C9000	0	ced717ef-60d1-4e07-9b99-2682780283d6	C211	-20	-24	2.214	3.847	0.604753	0.495754	0.690464	0.631797	0.291104	0.483781	0.41479	2.213	0.96468	C	8	C8	V	SAL1-fs	4	2	P3B	2	B
26a57494-f151-403a-b1d3-546c83cfdfdb	1805100F0622C9000	0	cbad7895-f668-4c63-b47b-0cce29d5e899	C218	-24	-20	2.214	3.838	0.604225	0.495428	0.690656	0.630401	0.291623	0.484637	0.414055	2.213	0.964602	D	7	D7	V	SAL1-fs	4	3	P3B	2	B
26a57494-f151-403a-b1d3-546c83cfdfdb	1805100F0622C9000	0	74cbac90-56a3-4737-9f43-453065d91cff	C219	-20	-20	2.214	3.728	0.602617	0.494332	0.68966	0.628094	0.29106	0.484447	0.412464	2.299	0.961276	D	8	D8	V	SAL1-fs	4	4	P3B	2	B
26a57494-f151-403a-b1d3-546c83cfdfdb	1805100F0622C9000	0	59a3fe8c-23bf-4bb1-9b0a-41077024b47f	C115	-16	-24	2.396	4.405	0.598504	0.494994	0.684741	0.619842	0.291686	0.481331	0.405607	2.12	0.971098	C	9	C9	V	MKT1-30D+SAL1-fs	8	1	P4A	1	A
26a57494-f151-403a-b1d3-546c83cfdfdb	1805100F0622C9000	0	eb6bb480-26dc-48a1-a66b-6e64e308e6af	C116	-11	-24	2.396	4.201	0.59977	0.492398	0.685641	0.625058	0.28886	0.480181	0.409019	2.12	0.961616	C	10	C10	V	MKT1-30D+SAL1-fs	8	2	P4A	1	A
26a57494-f151-403a-b1d3-546c83cfdfdb	1805100F0622C9000	0	ba494fbb-afdd-40c6-b8a7-dbee9353fdd2	C52	-16	-20	2.49	4.676	0.597872	0.489798	0.683833	0.623964	0.286826	0.479597	0.408889	2.068	0.967332	D	9	D9	V	MKT1-30D+SAL1-fs	8	3	P4A	1	A
26a57494-f151-403a-b1d3-546c83cfdfdb	1805100F0622C9000	0	9755f713-0209-4c48-b28f-60f2e49bf86e	C123	-11	-20	2.396	4.396	0.600151	0.494829	0.686403	0.623272	0.291088	0.481917	0.408158	2.114	0.965251	D	10	D10	V	MKT1-30D+SAL1-fs	8	4	P4A	1	A
26a57494-f151-403a-b1d3-546c83cfdfdb	1805100F0622C9000	0	e18bba94-fee5-4267-be5f-ce5c290aa2a4	C137	-7	-15	2.396	4.108	0.593486	0.489151	0.679371	0.615816	0.287586	0.477973	0.403441	2.068	0.964876	E	11	E11	V	Eng-WT	1	1	P4A	1	A
26a57494-f151-403a-b1d3-546c83cfdfdb	1805100F0622C9000	0	e59d67d0-1714-4740-90ea-cb386a158168	C216	-2	-15	2.304	3.811	0.591179	0.489165	0.676379	0.611529	0.288095	0.476988	0.400862	2.115	0.955457	E	12	E12	V	Eng-WT	1	2	P4A	1	A
26a57494-f151-403a-b1d3-546c83cfdfdb	1805100F0622C9000	0	2fc4164f-00f9-40c4-ad3e-52257b4f4d44	C328	-7	-11	2.212	3.989	0.595836	0.493559	0.68126	0.616571	0.290893	0.479295	0.403649	2.206	0.970213	F	11	F11	V	Eng-WT	1	3	P4A	1	A
26a57494-f151-403a-b1d3-546c83cfdfdb	1805100F0622C9000	0	4331a96f-23ae-446f-9e78-ec44bc5f6f99	C329	-2	-11	2.212	3.709	0.593	0.490304	0.678862	0.613892	0.289114	0.478742	0.402572	2.26	0.963387	F	12	F12	V	Eng-WT	1	4	P4A	1	A
26a57494-f151-403a-b1d3-546c83cfdfdb	1805100F0622C9000	0	bb9cd27d-80cf-4bee-8c39-21c67ac0eac8	C331	11	-6	2.212	3.887	0.598219	0.491275	0.683355	0.623923	0.288567	0.478086	0.408387	2.207	0.960699	G	15	G15	V	W303	1	1	P4A	1	A
26a57494-f151-403a-b1d3-546c83cfdfdb	1805100F0622C9000	0	07662094-2fbe-4384-b2ed-32b024aef484	C332	16	-6	2.212	3.896	0.597471	0.492392	0.683754	0.620155	0.289649	0.480372	0.405854	2.213	0.958606	G	16	G16	V	W303	1	2	P4A	1	A
26a57494-f151-403a-b1d3-546c83cfdfdb	1805100F0622C9000	0	c4856f7b-327b-4899-8189-aec4a918b0d9	C229	20	-6	2.304	3.794	0.597061	0.494363	0.6823	0.61852	0.291433	0.478986	0.404503	2.161	0.961969	G	17	G17	V	MKT1-30D	4	1	P4A	1	A
26a57494-f151-403a-b1d3-546c83cfdfdb	1805100F0622C9000	0	52e4d3a4-a718-49cc-a48e-1ff4151395c3	C366	25	-6	2.12	3.599	0.591898	0.490326	0.675795	0.613661	0.288652	0.474951	0.401982	2.207	0.966981	G	18	G18	V	MKT1-30D	4	2	P4A	1	A
26a57494-f151-403a-b1d3-546c83cfdfdb	1805100F0622C9000	0	3251ce61-1169-40ef-8280-302fb466d0da	C237	11	-2	2.304	3.819	0.59905	0.493447	0.684105	0.623303	0.289555	0.479201	0.407781	2.213	0.964444	H	15	H15	V	W303	1	3	P4A	1	A
26a57494-f151-403a-b1d3-546c83cfdfdb	1805100F0622C9000	0	9699890a-67e1-49ee-82c9-a572353ec42b	C234	16	-2	2.304	3.938	0.598048	0.490424	0.683629	0.62407	0.287813	0.478791	0.408733	2.213	0.961207	H	16	H16	V	W303	1	4	P4A	1	A
26a57494-f151-403a-b1d3-546c83cfdfdb	1805100F0622C9000	0	d25da13f-391e-45ee-b42c-d6361aa8e8ee	C335	20	-2	2.212	3.921	0.599762	0.494763	0.68512	0.623139	0.290927	0.480251	0.407661	2.305	0.961039	H	17	H17	V	MKT1-30D	4	3	P4A	1	A
26a57494-f151-403a-b1d3-546c83cfdfdb	1805100F0622C9000	0	daaf7600-f0b9-4e4e-a86c-8708cbe1b58b	C367	25	-2	2.12	3.548	0.592701	0.487044	0.67754	0.617516	0.285796	0.475484	0.404695	2.213	0.952153	H	18	H18	V	MKT1-30D	4	4	P4A	1	A
26a57494-f151-403a-b1d3-546c83cfdfdb	1805100F0622C9000	0	512f5f13-a810-443e-9ff0-9a0c19323d43	C69	-43	3	2.49	4.311	0.599691	0.489856	0.68585	0.627297	0.285906	0.480101	0.410728	2.022	0.966535	I	3	I3	V	MKT1-30D+SAL1-fs	7	1	P4A	1	A
26a57494-f151-403a-b1d3-546c83cfdfdb	1805100F0622C9000	0	ab53084c-9bb2-4719-aa06-26e284110dda	C163	-38	3	2.396	4.082	0.597791	0.49	0.684685	0.622739	0.286879	0.480994	0.407931	2.028	0.954262	I	4	I4	V	MKT1-30D+SAL1-fs	7	2	P4A	1	A
26a57494-f151-403a-b1d3-546c83cfdfdb	1805100F0622C9000	0	40c6807d-8e21-46c9-b65b-4b78d970e3a0	C247	-43	7	2.304	4.167	0.598147	0.487049	0.686155	0.625063	0.284504	0.481943	0.409729	2.114	0.959267	J	3	J3	V	MKT1-30D+SAL1-fs	7	3	P4A	1	A
26a57494-f151-403a-b1d3-546c83cfdfdb	1805100F0622C9000	0	6f892e8a-f2dc-4549-8e83-bb728d7ecf53	C170	-38	7	2.396	4.184	0.600016	0.489989	0.68633	0.62769	0.285887	0.480297	0.410837	2.114	0.965517	J	4	J4	V	MKT1-30D+SAL1-fs	7	4	P4A	1	A
26a57494-f151-403a-b1d3-546c83cfdfdb	1805100F0622C9000	0	0cf2fd9c-ea4e-40e9-87eb-79d360a58396	C281	20	21	2.304	4.057	0.590327	0.48675	0.674477	0.613627	0.285223	0.474567	0.402394	2.212	0.962343	M	17	M17	V	SAL1-fs	3	1	P4A	1	A
26a57494-f151-403a-b1d3-546c83cfdfdb	1805100F0622C9000	0	bf658af9-307e-46c2-a600-cc9a7cef4d52	C178	25	21	2.396	4.244	0.5932	0.489294	0.677835	0.616275	0.287133	0.476524	0.403851	2.114	0.964	M	18	M18	V	SAL1-fs	3	2	P4A	1	A
26a57494-f151-403a-b1d3-546c83cfdfdb	1805100F0622C9000	0	18d439ed-92d7-4885-bb47-48a44adf6f88	C76	48	21	2.49	4.498	0.602235	0.506792	0.689116	0.614599	0.301818	0.48573	0.40025	1.984	0.962264	M	23	M23	V	MKT1-30D	6	1	P4A	1	A
26a57494-f151-403a-b1d3-546c83cfdfdb	1805100F0622C9000	0	1f9fa3ab-88d3-4ed7-ace2-2450b84a8133	C37	52	21	2.578	4.922	0.604807	0.503435	0.692948	0.622116	0.298046	0.487006	0.406001	1.932	0.962069	M	24	M24	V	MKT1-30D	6	2	P4A	1	A
26a57494-f151-403a-b1d3-546c83cfdfdb	1805100F0622C9000	0	2377cf63-ce3b-4c18-a636-2e6f5ef1c524	C289	20	25	2.304	4.074	0.590368	0.48616	0.674984	0.613864	0.285065	0.474903	0.402511	2.161	0.960417	N	17	N17	V	SAL1-fs	3	3	P4A	1	A
26a57494-f151-403a-b1d3-546c83cfdfdb	1805100F0622C9000	0	a96264c9-ffee-4bef-8d7e-4bcfe1810f9f	C184	25	25	2.396	4.269	0.591486	0.48608	0.677597	0.614712	0.284986	0.477564	0.403107	2.068	0.966203	N	18	N18	V	SAL1-fs	3	4	P4A	1	A
26a57494-f151-403a-b1d3-546c83cfdfdb	1805100F0622C9000	0	3a1855f2-9ff8-445f-908b-ec7ec919c2ed	C182	48	25	2.396	4.558	0.599752	0.506189	0.685997	0.611034	0.301648	0.484175	0.398146	2.028	0.960894	N	23	N23	V	MKT1-30D	6	3	P4A	1	A
26a57494-f151-403a-b1d3-546c83cfdfdb	1805100F0622C9000	0	4b0b1049-a0d8-47b9-8e69-c2b4edcd4097	C77	52	25	2.49	4.778	0.603267	0.501027	0.691366	0.621454	0.296081	0.486229	0.405951	1.978	0.966252	N	24	N24	V	MKT1-30D	6	4	P4A	1	A
26a57494-f151-403a-b1d3-546c83cfdfdb	1805100F0622C9000	0	9754315d-d8eb-4812-9658-4a3adf4c927f	C232	-16	-24	2.208	3.635	0.599526	0.49492	0.687396	0.620392	0.292457	0.485056	0.407178	2.205	0.965116	C	9	C9	V	MKT1-30D+SAL1-fs	8	1	P4A	2	A
26a57494-f151-403a-b1d3-546c83cfdfdb	1805100F0622C9000	0	905140c5-093a-4117-b62c-9c53537ccddd	C328	-11	-24	2.116	3.5	0.601307	0.494563	0.686843	0.626248	0.290968	0.481548	0.410703	2.297	0.956522	C	10	C10	V	MKT1-30D+SAL1-fs	8	2	P4A	2	A
26a57494-f151-403a-b1d3-546c83cfdfdb	1805100F0622C9000	0	9208f565-ecd1-44fe-8206-6165818c6c60	C136	-16	-19	2.3	3.973	0.600083	0.493016	0.687735	0.623212	0.289954	0.484554	0.408928	2.207	0.96383	D	9	D9	V	MKT1-30D+SAL1-fs	8	3	P4A	2	A
26a57494-f151-403a-b1d3-546c83cfdfdb	1805100F0622C9000	0	41e554a2-6804-4d54-bc98-9c964da6f6d3	C142	-11	-19	2.3	3.804	0.60068	0.495041	0.686623	0.624139	0.291466	0.482059	0.409019	2.207	0.962222	D	10	D10	V	MKT1-30D+SAL1-fs	8	4	P4A	2	A
26a57494-f151-403a-b1d3-546c83cfdfdb	1805100F0622C9000	0	35500c32-6b27-4f35-91da-7c5b163a3223	C246	-7	-15	2.208	3.567	0.597138	0.493365	0.683738	0.618428	0.29139	0.48198	0.405914	2.205	0.964455	E	11	E11	V	Eng-WT	1	1	P4A	2	A
26a57494-f151-403a-b1d3-546c83cfdfdb	1805100F0622C9000	0	81f09aad-2eb7-45d6-a686-dcf470d9b6ab	C337	-2	-15	2.116	3.44	0.593814	0.489242	0.680686	0.615147	0.288919	0.480488	0.404103	2.343	0.958231	E	12	E12	V	Eng-WT	1	2	P4A	2	A
26a57494-f151-403a-b1d3-546c83cfdfdb	1805100F0622C9000	0	f3bc711c-fdd0-4616-8ac5-535bd99b6540	C247	-7	-10	2.208	3.508	0.59726	0.492322	0.684073	0.619079	0.290503	0.482255	0.406307	2.205	0.959036	F	11	F11	V	Eng-WT	1	3	P4A	2	A
26a57494-f151-403a-b1d3-546c83cfdfdb	1805100F0622C9000	0	ecd839d7-9bde-4de1-9242-e5425a48019c	C343	-2	-10	2.116	3.314	0.595688	0.492897	0.681843	0.616777	0.29111	0.480633	0.404763	2.299	0.956633	F	12	F12	V	Eng-WT	1	4	P4A	2	A
26a57494-f151-403a-b1d3-546c83cfdfdb	1805100F0622C9000	0	7b1ddb00-dc2c-451c-8821-e421092ceceb	C346	12	-6	2.116	3.533	0.605366	0.496913	0.691378	0.63172	0.291685	0.483592	0.413701	2.343	0.956938	G	15	G15	V	W303	1	1	P4A	2	A
26a57494-f151-403a-b1d3-546c83cfdfdb	1805100F0622C9000	0	ea04e4c5-4992-4f15-8a34-bfcdf6a60b85	C347	16	-6	2.116	3.567	0.602082	0.496905	0.688393	0.624775	0.292827	0.482996	0.408894	2.343	0.962085	G	16	G16	V	W303	1	2	P4A	2	A
26a57494-f151-403a-b1d3-546c83cfdfdb	1805100F0622C9000	0	a0b07033-c3ab-41ce-8eb2-c6f719f4379c	C348	21	-6	2.116	3.508	0.600954	0.495923	0.688646	0.622159	0.29301	0.484737	0.407521	2.297	0.951807	G	17	G17	V	MKT1-30D	4	1	P4A	2	A
26a57494-f151-403a-b1d3-546c83cfdfdb	1805100F0622C9000	0	3cd207fb-e55f-4fb9-9130-e92c977bbd9b	C373	25	-6	2.024	3.229	0.600955	0.494046	0.687989	0.624905	0.291726	0.483372	0.409867	2.343	0.965969	G	18	G18	V	MKT1-30D	4	2	P4A	2	A
26a57494-f151-403a-b1d3-546c83cfdfdb	1805100F0622C9000	0	817af491-c821-47f0-8975-c0a3e6ed778c	C352	12	-1	2.116	3.652	0.606245	0.496805	0.692393	0.633143	0.292035	0.483722	0.41452	2.299	0.962963	H	15	H15	V	W303	1	3	P4A	2	A
26a57494-f151-403a-b1d3-546c83cfdfdb	1805100F0622C9000	0	6040e5aa-2a3a-4715-a7e0-f80f3601cdf2	C261	16	-1	2.208	3.66	0.604148	0.495739	0.689453	0.631119	0.291639	0.481325	0.413206	2.299	0.965358	H	16	H16	V	W303	1	4	P4A	2	A
26a57494-f151-403a-b1d3-546c83cfdfdb	1805100F0622C9000	0	d07e7dd8-8f1f-433d-ad84-5f5d46894142	C262	21	-1	2.208	3.533	0.60394	0.49712	0.690956	0.62761	0.293173	0.484655	0.410979	2.299	0.961722	H	17	H17	V	MKT1-30D	4	3	P4A	2	A
26a57494-f151-403a-b1d3-546c83cfdfdb	1805100F0622C9000	0	874f8412-362a-4b3b-85b6-b0217f87f66c	C353	25	-1	2.116	3.533	0.602627	0.498358	0.689005	0.624336	0.293986	0.48443	0.408999	2.299	0.949761	H	18	H18	V	MKT1-30D	4	4	P4A	2	A
26a57494-f151-403a-b1d3-546c83cfdfdb	1805100F0622C9000	0	b83c7958-41fb-4d7d-9083-4fba1f6db809	C272	-43	3	2.208	3.694	0.603015	0.491336	0.689999	0.631947	0.28795	0.48306	0.414689	2.207	0.961098	I	3	I3	V	MKT1-30D+SAL1-fs	7	1	P4A	2	A
26a57494-f151-403a-b1d3-546c83cfdfdb	1805100F0622C9000	0	41dfe8bd-58b5-4c57-8a18-663cda9af79e	C273	-38	3	2.208	3.736	0.604906	0.494455	0.692334	0.631825	0.290339	0.485046	0.414211	2.205	0.950226	I	4	I4	V	MKT1-30D+SAL1-fs	7	2	P4A	2	A
26a57494-f151-403a-b1d3-546c83cfdfdb	1805100F0622C9000	0	55525462-96cd-424e-9c74-7727d281d8a5	C175	-43	8	2.3	3.897	0.605044	0.490171	0.692459	0.63657	0.28634	0.48399	0.417826	2.207	0.960954	J	3	J3	V	MKT1-30D+SAL1-fs	7	3	P4A	2	A
26a57494-f151-403a-b1d3-546c83cfdfdb	1805100F0622C9000	0	c094dc76-9b13-4eea-b81d-a4635a22afc1	C176	-38	8	2.3	3.948	0.608003	0.496141	0.695268	0.636596	0.290725	0.485841	0.416911	2.207	0.959315	J	4	J4	V	MKT1-30D+SAL1-fs	7	4	P4A	2	A
26a57494-f151-403a-b1d3-546c83cfdfdb	1805100F0622C9000	0	be33fe04-7ec8-47c0-ac91-302150ffa3aa	C189	21	21	2.3	3.922	0.600389	0.494659	0.686427	0.623851	0.290795	0.482554	0.409006	2.207	0.956897	M	17	M17	V	SAL1-fs	3	1	P4A	2	A
26a57494-f151-403a-b1d3-546c83cfdfdb	1805100F0622C9000	0	24afa76a-2771-4490-b8e2-e7b13f6e3bf5	C190	25	21	2.3	4.083	0.599537	0.495173	0.685341	0.621694	0.291619	0.482035	0.407413	2.205	0.958592	M	18	M18	V	SAL1-fs	3	2	P4A	2	A
26a57494-f151-403a-b1d3-546c83cfdfdb	1805100F0622C9000	0	54a63b2e-9e2d-4356-991b-a20cff095357	C97	48	21	2.392	4.244	0.610265	0.5161	0.69882	0.619756	0.30923	0.49315	0.403593	2.021	0.960159	M	23	M23	V	MKT1-30D	6	1	P4A	2	A
26a57494-f151-403a-b1d3-546c83cfdfdb	1805100F0622C9000	0	316150a9-074f-4f7c-a8f4-aba89315b092	C54	52	21	2.484	4.294	0.604802	0.500872	0.69313	0.624556	0.296706	0.487675	0.409078	1.791	0.958661	M	24	M24	V	MKT1-30D	6	2	P4A	2	A
26a57494-f151-403a-b1d3-546c83cfdfdb	1805100F0622C9000	0	4c010286-a87f-4c72-824b-c623687391f1	C205	21	26	2.3	3.897	0.59949	0.491617	0.68499	0.625503	0.288347	0.480602	0.410406	2.207	0.958785	N	17	N17	V	SAL1-fs	3	3	P4A	2	A
26a57494-f151-403a-b1d3-546c83cfdfdb	1805100F0622C9000	0	010be8ae-226f-4e89-966b-f5e764049962	C199	25	26	2.3	4.151	0.601629	0.493583	0.688918	0.626277	0.289798	0.484435	0.410826	2.205	0.961303	N	18	N18	V	SAL1-fs	3	4	P4A	2	A
26a57494-f151-403a-b1d3-546c83cfdfdb	1805100F0622C9000	0	cbcfdfdf-00c1-49b2-a5b3-b297cd697449	C101	48	26	2.392	4.277	0.607851	0.516237	0.696908	0.614353	0.310075	0.493464	0.40021	2.024	0.962451	N	23	N23	V	MKT1-30D	6	3	P4A	2	A
26a57494-f151-403a-b1d3-546c83cfdfdb	1805100F0622C9000	0	13eda9f1-88f6-41b6-980f-976dbf8287d9	C36	52	26	2.576	4.878	0.609107	0.504482	0.698345	0.628402	0.29893	0.491125	0.411326	1.838	0.963605	N	24	N24	V	MKT1-30D	6	4	P4A	2	A
26a57494-f151-403a-b1d3-546c83cfdfdb	1805100F0622C9000	0	b77730ac-6bb7-4eb5-b295-a092c2add4a9	C127	-34	-33	2.394	4.573	0.604525	0.499218	0.69152	0.626796	0.292759	0.484986	0.409324	1.934	0.959184	A	5	A5	V	MKT1-30D+SAL1-fs	7	1	P4B	1	B
26a57494-f151-403a-b1d3-546c83cfdfdb	1805100F0622C9000	0	aac63d05-c9dc-40ad-8585-3faa43d8a8b4	C80	-29	-33	2.488	4.913	0.607626	0.499021	0.695601	0.632158	0.292421	0.486843	0.412674	2.027	0.962003	A	6	A6	V	MKT1-30D+SAL1-fs	7	2	P4B	1	B
26a57494-f151-403a-b1d3-546c83cfdfdb	1805100F0622C9000	0	27211a29-5ef6-4ab1-b14c-d624df1d6bd0	C88	38	-33	2.488	4.794	0.593788	0.494937	0.680174	0.610404	0.292659	0.481026	0.399655	1.934	0.961062	A	21	A21	V	Eng-WT	1	1	P4B	1	B
26a57494-f151-403a-b1d3-546c83cfdfdb	1805100F0622C9000	0	d26d67d2-c2bd-44aa-8649-928e2af9fefa	C28	43	-33	2.672	5.405	0.59244	0.492523	0.677902	0.6107	0.290169	0.47877	0.399922	1.75	0.963893	A	22	A22	V	Eng-WT	1	2	P4B	1	B
26a57494-f151-403a-b1d3-546c83cfdfdb	1805100F0622C9000	0	c4b95c57-2df2-40f1-b3bb-56f8540aeb4f	C131	-34	-29	2.394	4.293	0.597489	0.491304	0.683616	0.621468	0.288472	0.479479	0.40668	2.119	0.960474	B	5	B5	V	MKT1-30D+SAL1-fs	7	3	P4B	1	B
26a57494-f151-403a-b1d3-546c83cfdfdb	1805100F0622C9000	0	7e71e55f-099a-409e-bfbe-de0d6af68318	C204	-29	-29	2.302	3.971	0.593958	0.4864	0.679462	0.619926	0.284648	0.476777	0.406427	2.119	0.963675	B	6	B6	V	MKT1-30D+SAL1-fs	7	4	P4B	1	B
26a57494-f151-403a-b1d3-546c83cfdfdb	1805100F0622C9000	0	e3d65a10-c201-42fe-89ef-97007981ed9b	C91	38	-29	2.488	4.497	0.584528	0.486696	0.668391	0.602309	0.287179	0.472363	0.394798	2.027	0.960377	B	21	B21	V	Eng-WT	1	3	P4B	1	B
26a57494-f151-403a-b1d3-546c83cfdfdb	1805100F0622C9000	0	2a4a411f-bac7-4df6-97d8-0f40b39c5eeb	C137	43	-29	2.394	4.421	0.58545	0.48647	0.669655	0.604095	0.287076	0.473332	0.396321	1.934	0.961612	B	22	B22	V	Eng-WT	1	4	P4B	1	B
26a57494-f151-403a-b1d3-546c83cfdfdb	1805100F0622C9000	0	951bb03b-7fe3-4bfa-9046-5cb823153b75	C357	11	-15	2.118	3.436	0.588603	0.487088	0.67358	0.60915	0.287176	0.475152	0.399625	2.257	0.950617	E	15	E15	V	MKT1-30D+SAL1-fs	8	1	P4B	1	B
26a57494-f151-403a-b1d3-546c83cfdfdb	1805100F0622C9000	0	7dd42cea-1f80-4952-a03b-31c67bf1ba99	C231	16	-15	2.302	3.912	0.590889	0.488929	0.676517	0.611076	0.287672	0.477066	0.400247	2.119	0.965293	E	16	E16	V	MKT1-30D+SAL1-fs	8	2	P4B	1	B
26a57494-f151-403a-b1d3-546c83cfdfdb	1805100F0622C9000	0	761c1588-d19c-4d64-b2a7-d9a8f6e29473	C232	29	-15	2.302	3.988	0.59204	0.48836	0.678273	0.613492	0.287756	0.477987	0.402055	2.119	0.961702	E	19	E19	V	MKT1-30D	6	1	P4B	1	B
26a57494-f151-403a-b1d3-546c83cfdfdb	1805100F0622C9000	0	97c32b12-8b0f-4f84-93a1-934b81b5264b	C151	34	-15	2.394	4.327	0.591503	0.489765	0.676632	0.611842	0.288988	0.476083	0.400371	2.073	0.962745	E	20	E20	V	MKT1-30D	6	2	P4B	1	B
26a57494-f151-403a-b1d3-546c83cfdfdb	1805100F0622C9000	0	23b75cb7-4282-499f-8d2c-62a31d870acf	C320	11	-11	2.21	3.81	0.592594	0.489296	0.67823	0.614394	0.288227	0.477014	0.40226	2.211	0.966592	F	15	F15	V	MKT1-30D+SAL1-fs	8	3	P4B	1	B
26a57494-f151-403a-b1d3-546c83cfdfdb	1805100F0622C9000	0	95e2fa48-8063-43b1-984e-84a8fecb2b62	C238	16	-11	2.302	3.759	0.592121	0.490205	0.678148	0.611818	0.289004	0.478154	0.400768	2.165	0.961625	F	16	F16	V	MKT1-30D+SAL1-fs	8	4	P4B	1	B
26a57494-f151-403a-b1d3-546c83cfdfdb	1805100F0622C9000	0	311f4102-cb51-4842-bec0-9affa5efb13e	C239	29	-11	2.302	3.996	0.593497	0.490096	0.677732	0.616452	0.288452	0.475824	0.403793	2.165	0.957537	F	19	F19	V	MKT1-30D	6	3	P4B	1	B
26a57494-f151-403a-b1d3-546c83cfdfdb	1805100F0622C9000	0	cdfb8d7d-0988-4307-a7df-ac3baee6a515	C240	34	-11	2.302	4.166	0.595024	0.492999	0.6805	0.61571	0.29102	0.478449	0.402861	2.165	0.959267	F	20	F20	V	MKT1-30D	6	4	P4B	1	B
26a57494-f151-403a-b1d3-546c83cfdfdb	1805100F0622C9000	0	179f34ff-d53a-41e9-a77e-5b35922d1c69	C158	38	-6	2.394	4.463	0.592507	0.48954	0.677902	0.614046	0.288335	0.476571	0.401761	2.119	0.961977	G	21	G21	V	MKT1-30D	4	1	P4B	1	B
26a57494-f151-403a-b1d3-546c83cfdfdb	1805100F0622C9000	0	c031d70c-78d4-4a0b-93d6-7897a8e02a69	C159	43	-6	2.394	4.548	0.593554	0.491147	0.678629	0.614721	0.289011	0.477643	0.402585	2.027	0.962687	G	22	G22	V	MKT1-30D	4	2	P4B	1	B
26a57494-f151-403a-b1d3-546c83cfdfdb	1805100F0622C9000	0	67f6cb9c-ad40-43e6-a160-9e6f1cde2da4	C161	38	-2	2.394	4.455	0.59498	0.491257	0.679813	0.617703	0.288419	0.477549	0.40446	2.073	0.96381	H	21	H21	V	MKT1-30D	4	3	P4B	1	B
26a57494-f151-403a-b1d3-546c83cfdfdb	1805100F0622C9000	0	c7e5d6d8-d4b4-4db9-aa65-54f7dc2b948c	C162	43	-2	2.394	4.497	0.591461	0.487414	0.676604	0.614362	0.286554	0.475928	0.402578	2.027	0.967925	H	22	H22	V	MKT1-30D	4	4	P4B	1	B
26a57494-f151-403a-b1d3-546c83cfdfdb	1805100F0622C9000	0	e797d9d6-043b-4327-ac64-520a0ddfe02d	C107	-43	21	2.488	4.523	0.594254	0.484715	0.680808	0.621123	0.282711	0.477918	0.40709	2.027	0.962477	M	3	M3	V	SAL1-fs	3	1	P4B	1	B
26a57494-f151-403a-b1d3-546c83cfdfdb	1805100F0622C9000	0	81c903d8-eb11-4948-a5e3-9532f32a12cd	C108	-38	21	2.488	4.506	0.598892	0.492508	0.68595	0.62223	0.28906	0.481862	0.407006	1.98	0.966102	M	4	M4	V	SAL1-fs	3	2	P4B	1	B
26a57494-f151-403a-b1d3-546c83cfdfdb	1805100F0622C9000	0	7ca5e4dc-01d9-4544-b234-2b9be5ffd1cc	C109	-43	26	2.488	4.726	0.598874	0.487626	0.685627	0.627381	0.284251	0.480445	0.411207	2.027	0.962298	N	3	N3	V	SAL1-fs	3	3	P4B	1	B
26a57494-f151-403a-b1d3-546c83cfdfdb	1805100F0622C9000	0	b4b9b7a6-bc38-4f32-a5c1-832ed7a7767b	C110	-38	26	2.488	4.752	0.600042	0.491625	0.687129	0.62514	0.287084	0.4823	0.408979	1.98	0.964286	N	4	N4	V	SAL1-fs	3	4	P4B	1	B
26a57494-f151-403a-b1d3-546c83cfdfdb	1805100F0622C9000	0	ddcdf395-f36f-4cc3-aaf2-cfe206eb10a4	C198	11	30	2.394	4.31	0.599205	0.491864	0.684954	0.624656	0.288112	0.480775	0.409454	1.98	0.96063	O	15	O15	V	W303	1	1	P4B	1	B
26a57494-f151-403a-b1d3-546c83cfdfdb	1805100F0622C9000	0	1389b5ca-fb90-4796-915c-470ae433985d	C199	16	30	2.394	4.54	0.597068	0.490863	0.682551	0.621814	0.287576	0.479143	0.40729	2.027	0.971963	O	16	O16	V	W303	1	2	P4B	1	B
26a57494-f151-403a-b1d3-546c83cfdfdb	1805100F0622C9000	0	ca11df4d-aea7-4f91-b217-71e7819937e0	C77	11	35	2.58	4.633	0.603383	0.493363	0.689248	0.631516	0.287918	0.481725	0.413272	1.935	0.96337	P	15	P15	V	W303	1	3	P4B	1	B
26a57494-f151-403a-b1d3-546c83cfdfdb	1805100F0622C9000	0	f5cf0797-b2e5-4438-9073-ff7175199498	C202	16	35	2.394	4.2	0.598138	0.490735	0.683803	0.623823	0.286783	0.479528	0.40849	2.027	0.963636	P	16	P16	V	W303	1	4	P4B	1	B
26a57494-f151-403a-b1d3-546c83cfdfdb	1805100F0622C9000	0	05878ca3-ffa9-49f2-ae0b-dc4da4e3d7b5	C12	-34	-34	2.946	6.114	0.618252	0.507358	0.706155	0.645131	0.296468	0.490697	0.419574	1.479	0.954167	A	5	A5	V	MKT1-30D+SAL1-fs	7	1	P4B	2	B
26a57494-f151-403a-b1d3-546c83cfdfdb	1805100F0622C9000	0	c07f3469-07b9-4eae-b33a-24f851c2613e	C19	-29	-34	2.854	5.554	0.615806	0.504047	0.702129	0.645014	0.293913	0.486836	0.419801	1.525	0.932722	A	6	A6	V	MKT1-30D+SAL1-fs	7	2	P4B	2	B
26a57494-f151-403a-b1d3-546c83cfdfdb	1805100F0622C9000	0	cfba3290-ba4d-4a70-8e54-cf74597dd9ab	C34	39	-34	2.762	5.307	0.601769	0.49787	0.687523	0.623981	0.292133	0.481974	0.407501	1.802	0.9456	A	21	A21	V	Eng-WT	1	1	P4B	2	B
26a57494-f151-403a-b1d3-546c83cfdfdb	1805100F0622C9000	0	daca1fab-be70-4658-8c0d-355b191847a1	C35	43	-34	2.762	5.367	0.596445	0.493348	0.682123	0.617746	0.290182	0.480088	0.404498	1.296	0.954114	A	22	A22	V	Eng-WT	1	2	P4B	2	B
26a57494-f151-403a-b1d3-546c83cfdfdb	1805100F0622C9000	0	3cc31203-c20c-4bea-8e41-709c4f76c2ab	C162	-34	-29	2.306	3.813	0.592524	0.487244	0.67858	0.615861	0.286571	0.477641	0.404063	1.978	0.962138	B	5	B5	V	MKT1-30D+SAL1-fs	7	3	P4B	2	B
26a57494-f151-403a-b1d3-546c83cfdfdb	1805100F0622C9000	0	904b6a0b-30f5-436f-8f5b-ef57f6324d13	C163	-29	-29	2.306	3.915	0.594403	0.486998	0.679724	0.620416	0.285521	0.476967	0.407032	1.886	0.954447	B	6	B6	V	MKT1-30D+SAL1-fs	7	4	P4B	2	B
26a57494-f151-403a-b1d3-546c83cfdfdb	1805100F0622C9000	0	446e8389-1087-4feb-b03b-36e3b9cbc301	C98	39	-29	2.486	4.56	0.590572	0.490598	0.676051	0.609158	0.289617	0.477319	0.399102	1.842	0.960894	B	21	B21	V	Eng-WT	1	3	P4B	2	B
26a57494-f151-403a-b1d3-546c83cfdfdb	1805100F0622C9000	0	9771eb01-85cb-4398-a8c9-a7508592d156	C101	43	-29	2.486	4.458	0.589737	0.486379	0.673173	0.613752	0.285328	0.472582	0.402368	1.802	0.96	B	22	B22	V	Eng-WT	1	4	P4B	2	B
26a57494-f151-403a-b1d3-546c83cfdfdb	1805100F0622C9000	0	a25dce27-5548-4e52-a704-8c7192083986	C324	12	-16	2.12	3.55	0.592063	0.487701	0.677231	0.615198	0.287031	0.476766	0.403908	2.207	0.95933	E	15	E15	V	MKT1-30D+SAL1-fs	8	1	P4B	2	B
26a57494-f151-403a-b1d3-546c83cfdfdb	1805100F0622C9000	0	72623396-1989-4c63-bcbd-0adf66183c3c	C325	16	-16	2.12	3.482	0.589402	0.486485	0.67473	0.610894	0.286541	0.476139	0.401051	2.209	0.956098	E	16	E16	V	MKT1-30D+SAL1-fs	8	2	P4B	2	B
26a57494-f151-403a-b1d3-546c83cfdfdb	1805100F0622C9000	0	3a7ecd71-7fab-4e5d-aa6b-1ff183c81556	C241	30	-16	2.214	3.728	0.590058	0.4869	0.674563	0.612587	0.286868	0.474362	0.40167	2.207	0.958998	E	19	E19	V	MKT1-30D	6	1	P4B	2	B
26a57494-f151-403a-b1d3-546c83cfdfdb	1805100F0622C9000	0	9c8d62c5-796e-473a-a4a5-c6e8275988fb	C242	34	-16	2.214	3.736	0.591533	0.488289	0.677086	0.613324	0.288025	0.476832	0.402157	2.213	0.965909	E	20	E20	V	MKT1-30D	6	2	P4B	2	B
26a57494-f151-403a-b1d3-546c83cfdfdb	1805100F0622C9000	0	d1f1c3cc-c443-4cd1-aa9e-f7a4fa2a56d4	C293	12	-11	2.21	3.617	0.59224	0.487066	0.67787	0.615465	0.286302	0.477003	0.403706	2.261	0.962441	F	15	F15	V	MKT1-30D+SAL1-fs	8	3	P4B	2	B
26a57494-f151-403a-b1d3-546c83cfdfdb	1805100F0622C9000	0	10b5ec7a-08b9-4295-a833-b291346347f6	C245	16	-11	2.214	3.719	0.592945	0.488092	0.678037	0.616474	0.287026	0.476614	0.404227	2.261	0.96347	F	16	F16	V	MKT1-30D+SAL1-fs	8	4	P4B	2	B
26a57494-f151-403a-b1d3-546c83cfdfdb	1805100F0622C9000	0	354a83c6-d7c8-4ad7-97f8-72f3e32e18e4	C247	30	-11	2.214	3.651	0.593716	0.489767	0.68	0.615486	0.288831	0.478954	0.403439	2.253	0.955814	F	19	F19	V	MKT1-30D	6	3	P4B	2	B
26a57494-f151-403a-b1d3-546c83cfdfdb	1805100F0622C9000	0	5454bc6a-7bec-470a-8de1-0ff56d08bba7	C248	34	-11	2.214	3.813	0.594035	0.491157	0.678493	0.616263	0.289319	0.476411	0.403501	2.213	0.957684	F	20	F20	V	MKT1-30D	6	4	P4B	2	B
26a57494-f151-403a-b1d3-546c83cfdfdb	1805100F0622C9000	0	6e38e044-20f2-4def-9f23-c3f51810ac07	C176	39	-7	2.306	3.983	0.593386	0.489937	0.678465	0.615519	0.288183	0.477318	0.40333	2.115	0.96162	G	21	G21	V	MKT1-30D	4	1	P4B	2	B
26a57494-f151-403a-b1d3-546c83cfdfdb	1805100F0622C9000	0	8e6cacc4-8ef4-4764-aaa7-ba8e83f76ceb	C253	43	-7	2.214	3.821	0.591294	0.488166	0.676139	0.61363	0.287569	0.476018	0.402408	2.077	0.962222	G	22	G22	V	MKT1-30D	4	2	P4B	2	B
26a57494-f151-403a-b1d3-546c83cfdfdb	1805100F0622C9000	0	996c8687-75de-4155-9622-95b777c24f6f	C178	39	-2	2.306	4.059	0.594487	0.490967	0.67885	0.617573	0.288674	0.476565	0.404498	2.213	0.960251	H	21	H21	V	MKT1-30D	4	3	P4B	2	B
26a57494-f151-403a-b1d3-546c83cfdfdb	1805100F0622C9000	0	4455ac63-972d-4f23-973d-8868067bb333	C179	43	-2	2.306	3.94	0.591777	0.489503	0.677983	0.611841	0.288524	0.478748	0.401095	2.17	0.959052	H	22	H22	V	MKT1-30D	4	4	P4B	2	B
26a57494-f151-403a-b1d3-546c83cfdfdb	1805100F0622C9000	0	becadc88-6cd6-47e8-9f77-6cef1bd4ef35	C151	-43	21	2.394	4.135	0.596086	0.486001	0.683392	0.622845	0.284207	0.480284	0.408592	2.032	0.956879	M	3	M3	V	SAL1-fs	3	1	P4B	2	B
26a57494-f151-403a-b1d3-546c83cfdfdb	1805100F0622C9000	0	f0c34b90-0c41-4f3d-aa03-b6aefa6f3a08	C217	-38	21	2.302	3.821	0.592383	0.486893	0.679529	0.614684	0.286386	0.479471	0.403255	2.026	0.96	M	4	M4	V	SAL1-fs	3	2	P4B	2	B
26a57494-f151-403a-b1d3-546c83cfdfdb	1805100F0622C9000	0	7578df6a-ffb1-4cae-9b88-91bc565f0558	C153	-43	25	2.394	4.186	0.596858	0.485797	0.684787	0.624054	0.28408	0.481457	0.409591	2.032	0.953347	N	3	N3	V	SAL1-fs	3	3	P4B	2	B
26a57494-f151-403a-b1d3-546c83cfdfdb	1805100F0622C9000	0	d69302be-3543-44d6-950f-85268ce56d36	C120	-38	25	2.486	4.246	0.598525	0.490486	0.685161	0.623812	0.28697	0.481194	0.408658	2.026	0.946	N	4	N4	V	SAL1-fs	3	4	P4B	2	B
26a57494-f151-403a-b1d3-546c83cfdfdb	1805100F0622C9000	0	d286df81-6d8d-4f7e-b89d-969baf83c00b	C317	12	30	2.21	3.77	0.600424	0.489905	0.685877	0.62958	0.28605	0.479462	0.412574	2.026	0.968468	O	15	O15	V	W303	1	1	P4B	2	B
26a57494-f151-403a-b1d3-546c83cfdfdb	1805100F0622C9000	0	462727da-e156-4811-8975-3d8a93d24d9b	C318	16	30	2.21	3.66	0.595815	0.485237	0.680879	0.625149	0.283556	0.476375	0.410198	2.172	0.958237	O	16	O16	V	W303	1	2	P4B	2	B
26a57494-f151-403a-b1d3-546c83cfdfdb	1805100F0622C9000	0	4ba76bc5-6675-4048-9291-803f5c784b0e	C93	12	34	2.578	4.798	0.609953	0.498851	0.696151	0.638792	0.290936	0.484605	0.41689	1.894	0.966372	P	15	P15	V	W303	1	3	P4B	2	B
26a57494-f151-403a-b1d3-546c83cfdfdb	1805100F0622C9000	0	51c84f70-d5f3-4dac-8049-e2f7a4f17bdc	C199	16	34	2.306	4.068	0.602202	0.491973	0.687977	0.630415	0.287538	0.48082	0.412684	2.032	0.960334	P	16	P16	V	W303	1	4	P4B	2	B
26a57494-f151-403a-b1d3-546c83cfdfdb	1805100F0622C9000	0	a2aa6819-8e02-4140-b29e-f3b94a2c3d61	C167	21	12	2.306	3.846	0.603385	0.493113	0.689313	0.631624	0.289024	0.482405	0.414252	2.213	0.960265	K	17	K17	V	MKT1-30D+SAL1-fs	6	1	P5A	1	A
26a57494-f151-403a-b1d3-546c83cfdfdb	1805100F0622C9000	0	7de1163b-9cc1-4f46-9fb8-a073075097fd	C168	25	12	2.306	3.922	0.606052	0.495637	0.691452	0.634904	0.289908	0.482882	0.416014	2.213	0.961039	K	18	K18	V	MKT1-30D+SAL1-fs	6	2	P5A	1	A
26a57494-f151-403a-b1d3-546c83cfdfdb	1805100F0622C9000	0	5adc86bf-a1b6-42c4-b979-be4b6ba62d0f	C172	21	17	2.306	3.939	0.606237	0.496062	0.692571	0.633883	0.291019	0.48418	0.415227	2.163	0.963362	L	17	L17	V	MKT1-30D+SAL1-fs	6	3	P5A	1	A
26a57494-f151-403a-b1d3-546c83cfdfdb	1805100F0622C9000	0	37a51acb-1426-4461-b7bb-d1d3110e04c1	C173	25	17	2.306	4.007	0.604894	0.494184	0.69111	0.633292	0.289461	0.483509	0.415242	2.115	0.961864	L	18	L18	V	MKT1-30D+SAL1-fs	6	4	P5A	1	A
26a57494-f151-403a-b1d3-546c83cfdfdb	1805100F0622C9000	0	8f7c3bda-e841-4385-8733-fdfe11af0a12	C270	-34	21	2.212	3.752	0.608242	0.498802	0.695795	0.63383	0.292848	0.487843	0.41514	2.253	0.963801	M	5	M5	V	MKT1-30D+SAL1-fs	3	1	P5A	1	A
26a57494-f151-403a-b1d3-546c83cfdfdb	1805100F0622C9000	0	7706f437-6cfd-411f-9d5c-9b14a229aff0	C271	-29	21	2.212	3.676	0.605416	0.493248	0.692542	0.634352	0.288623	0.484959	0.416183	2.213	0.965358	M	6	M6	V	MKT1-30D+SAL1-fs	3	2	P5A	1	A
26a57494-f151-403a-b1d3-546c83cfdfdb	1805100F0622C9000	0	4e6d00f4-b8ce-42a9-b059-fe96c97c399f	C198	21	21	2.302	4.033	0.608165	0.49633	0.693953	0.638258	0.290174	0.484288	0.418338	2.168	0.968421	M	17	M17	V	W303	4	1	P5A	1	A
26a57494-f151-403a-b1d3-546c83cfdfdb	1805100F0622C9000	0	75e01ef0-2057-40a8-ab79-24ea5e3c4c48	C99	25	21	2.398	4.202	0.608485	0.498744	0.695845	0.634779	0.292599	0.487504	0.415811	2.115	0.959596	M	18	M18	V	W303	4	2	P5A	1	A
26a57494-f151-403a-b1d3-546c83cfdfdb	1805100F0622C9000	0	dbfa117e-f14b-4e81-86bd-864048f0bf66	C276	-34	26	2.212	3.914	0.608881	0.495121	0.696304	0.638995	0.289353	0.486276	0.418694	2.253	0.963124	N	5	N5	V	MKT1-30D+SAL1-fs	3	3	P5A	1	A
26a57494-f151-403a-b1d3-546c83cfdfdb	1805100F0622C9000	0	dc177cbe-52fa-448e-ac98-bd5b40a80d66	C277	-29	26	2.212	3.846	0.606951	0.492828	0.693702	0.638289	0.287687	0.484272	0.418611	2.253	0.958057	N	6	N6	V	MKT1-30D+SAL1-fs	3	4	P5A	1	A
26a57494-f151-403a-b1d3-546c83cfdfdb	1805100F0622C9000	0	ac3bf100-8121-4aac-9954-947fece2ea1c	C181	21	26	2.306	4.092	0.606598	0.494801	0.692092	0.636807	0.289089	0.483102	0.417527	2.115	0.962656	N	17	N17	V	W303	4	3	P5A	1	A
26a57494-f151-403a-b1d3-546c83cfdfdb	1805100F0622C9000	0	c5731c4f-ebaf-44a1-bdf5-5c8f7e8b39cb	C182	25	26	2.306	4.084	0.606001	0.492756	0.692169	0.636811	0.287731	0.483418	0.417769	2.161	0.964657	N	18	N18	V	W303	4	4	P5A	1	A
26a57494-f151-403a-b1d3-546c83cfdfdb	1805100F0622C9000	0	e33be081-565e-4437-a55e-190163f90f36	C339	21	12	2.118	3.654	0.594523	0.488422	0.677794	0.621328	0.286305	0.473809	0.407145	2.302	0.955916	K	17	K17	V	MKT1-30D+SAL1-fs	6	1	P5A	2	A
26a57494-f151-403a-b1d3-546c83cfdfdb	1805100F0622C9000	0	e399738d-e1b5-4a38-bdcd-83e58ae09a6d	C261	25	12	2.21	3.807	0.592078	0.487427	0.676117	0.616516	0.28576	0.474134	0.403716	2.302	0.964365	K	18	K18	V	MKT1-30D+SAL1-fs	6	2	P5A	2	A
26a57494-f151-403a-b1d3-546c83cfdfdb	1805100F0622C9000	0	53e9a73d-9a66-45f2-adda-d18b6ce320b3	C271	21	16	2.21	3.875	0.591299	0.485665	0.67475	0.617437	0.284084	0.472399	0.404363	2.21	0.964989	L	17	L17	V	MKT1-30D+SAL1-fs	6	3	P5A	2	A
26a57494-f151-403a-b1d3-546c83cfdfdb	1805100F0622C9000	0	22e0d9f2-11de-4a1c-8196-c3316b9338ea	C272	25	16	2.21	3.781	0.594109	0.487479	0.678273	0.620575	0.285152	0.475068	0.406582	2.256	0.966368	L	18	L18	V	MKT1-30D+SAL1-fs	6	4	P5A	2	A
26a57494-f151-403a-b1d3-546c83cfdfdb	1805100F0622C9000	0	7c4edd6d-72f2-4d9b-adf1-9535e66f9aa5	C273	-34	21	2.21	3.891	0.597343	0.491426	0.683686	0.621052	0.288291	0.479866	0.406251	2.21	0.96732	M	5	M5	V	MKT1-30D+SAL1-fs	3	1	P5A	2	A
26a57494-f151-403a-b1d3-546c83cfdfdb	1805100F0622C9000	0	b66f2cc4-b51d-4c49-a0d5-d182a62d97ab	C274	-29	21	2.21	3.773	0.594501	0.484715	0.679198	0.623485	0.282532	0.474822	0.408562	2.302	0.955056	M	6	M6	V	MKT1-30D+SAL1-fs	3	2	P5A	2	A
26a57494-f151-403a-b1d3-546c83cfdfdb	1805100F0622C9000	0	955529fc-c11c-4a3b-ac06-732171986d2c	C178	21	21	2.302	4.019	0.594333	0.488525	0.679333	0.619277	0.286244	0.476311	0.405331	2.21	0.966245	M	17	M17	V	W303	4	1	P5A	2	A
26a57494-f151-403a-b1d3-546c83cfdfdb	1805100F0622C9000	0	74ef4de4-705c-4a3e-b446-c23293399bb2	C179	25	21	2.302	4.095	0.59581	0.48798	0.680859	0.622588	0.285643	0.476735	0.407771	2.21	0.960663	M	18	M18	V	W303	4	2	P5A	2	A
26a57494-f151-403a-b1d3-546c83cfdfdb	1805100F0622C9000	0	b2cd661b-898d-4261-83b4-e563a8d990c5	C284	-34	25	2.21	3.891	0.595002	0.484472	0.680038	0.624546	0.28235	0.475341	0.409286	2.302	0.960784	N	5	N5	V	MKT1-30D+SAL1-fs	3	3	P5A	2	A
26a57494-f151-403a-b1d3-546c83cfdfdb	1805100F0622C9000	0	92c04e64-6296-4bc2-b9e6-f267dc32dc4b	C285	-29	25	2.21	3.764	0.594665	0.484164	0.679933	0.623706	0.282052	0.475847	0.408819	2.256	0.959459	N	6	N6	V	MKT1-30D+SAL1-fs	3	4	P5A	2	A
26a57494-f151-403a-b1d3-546c83cfdfdb	1805100F0622C9000	0	9185db51-b8be-4e30-a88b-ee5d224b1b0c	C188	21	25	2.302	4.078	0.595924	0.487416	0.679687	0.624418	0.28453	0.474778	0.408973	2.118	0.964657	N	17	N17	V	W303	4	3	P5A	2	A
26a57494-f151-403a-b1d3-546c83cfdfdb	1805100F0622C9000	0	01c841eb-0c72-41e3-8daa-6142d97cf4c1	C189	25	25	2.302	4.171	0.596062	0.487486	0.681261	0.623314	0.284934	0.477001	0.408228	2.118	0.963415	N	18	N18	V	W303	4	4	P5A	2	A
26a57494-f151-403a-b1d3-546c83cfdfdb	1805100F0622C9000	0	81f37170-4efb-482f-a8d3-b81a2a0fadfe	C3	-52	-33	2.766	5.683	0.618242	0.50464	0.706234	0.647709	0.2953	0.491355	0.423171	1.752	0.956652	A	1	A1	V	MKT1-30D+SAL1-fs	3	1	P5B	1	B
26a57494-f151-403a-b1d3-546c83cfdfdb	1805100F0622C9000	0	d38cea6d-74de-4b2d-8033-ab40a194473f	C4	-47	-33	2.766	5.623	0.617937	0.518157	0.707926	0.631639	0.308198	0.497814	0.411116	1.752	0.963746	A	2	A2	V	MKT1-30D+SAL1-fs	3	2	P5B	1	B
26a57494-f151-403a-b1d3-546c83cfdfdb	1805100F0622C9000	0	ede5d336-3ce3-43e7-a089-e3907cd8ebb4	C22	-52	-29	2.674	5.045	0.615739	0.513184	0.704238	0.63369	0.304095	0.493154	0.412818	1.752	0.968013	B	1	B1	V	MKT1-30D+SAL1-fs	3	3	P5B	1	B
26a57494-f151-403a-b1d3-546c83cfdfdb	1805100F0622C9000	0	595fe7fe-9a32-4a99-8c90-c3a0ea49c979	C23	-47	-29	2.674	5.062	0.612581	0.514331	0.701579	0.625852	0.306548	0.49384	0.407823	1.752	0.968121	B	2	B2	V	MKT1-30D+SAL1-fs	3	4	P5B	1	B
26a57494-f151-403a-b1d3-546c83cfdfdb	1805100F0622C9000	0	8ac68dcd-69fc-4e78-aa50-887e0533a6be	C30	48	21	2.674	5.241	0.601494	0.516109	0.690527	0.601691	0.312192	0.491059	0.391542	1.931	0.967585	M	23	M23	V	W303	4	1	P5B	1	B
26a57494-f151-403a-b1d3-546c83cfdfdb	1805100F0622C9000	0	dad6d40e-fad3-44b8-b19b-5bca7147e4e0	C53	52	21	2.582	4.859	0.6024	0.498841	0.691622	0.620657	0.295301	0.488242	0.406561	1.885	0.968531	M	24	M24	V	W303	4	2	P5B	1	B
26a57494-f151-403a-b1d3-546c83cfdfdb	1805100F0622C9000	0	ea79d6ff-ae9a-4699-9a17-216bfb69c478	C70	48	25	2.49	4.306	0.603643	0.511065	0.692563	0.611362	0.306747	0.490641	0.398613	1.931	0.960552	N	23	N23	V	W303	4	3	P5B	1	B
26a57494-f151-403a-b1d3-546c83cfdfdb	1805100F0622C9000	0	1f3c6735-607b-4a96-9597-c73509b0fe80	C54	52	25	2.582	5.011	0.599123	0.496078	0.686514	0.618411	0.292885	0.484216	0.405306	1.885	0.971186	N	24	N24	V	W303	4	4	P5B	1	B
26a57494-f151-403a-b1d3-546c83cfdfdb	1805100F0622C9000	0	72bffae9-852a-43c8-8f86-0b8bb86e1113	C55	30	30	2.582	5.13	0.592105	0.49924	0.678353	0.602584	0.297206	0.482175	0.394551	2.029	0.968543	O	19	O19	V	MKT1-30D+SAL1-fs	6	1	P5B	1	B
26a57494-f151-403a-b1d3-546c83cfdfdb	1805100F0622C9000	0	68f0ea5a-3003-4edd-9d98-9df5c24e6889	C234	34	30	2.306	4.145	0.59816	0.495291	0.682915	0.620122	0.291654	0.479745	0.406	2.121	0.965164	O	20	O20	V	MKT1-30D+SAL1-fs	6	2	P5B	1	B
26a57494-f151-403a-b1d3-546c83cfdfdb	1805100F0622C9000	0	7f2ff243-2e1d-44c6-92db-2c84b9c1c43a	C329	30	34	2.214	3.635	0.59967	0.492001	0.684268	0.626672	0.288013	0.47902	0.410817	2.122	0.96028	P	19	P19	V	MKT1-30D+SAL1-fs	6	3	P5B	1	B
26a57494-f151-403a-b1d3-546c83cfdfdb	1805100F0622C9000	0	df61e6c5-abc3-4358-a9bb-47c359b2e640	C77	34	34	2.49	4.527	0.596947	0.500445	0.684413	0.60994	0.296647	0.485611	0.399285	2.116	0.964353	P	20	P20	V	MKT1-30D+SAL1-fs	6	4	P5B	1	B
26a57494-f151-403a-b1d3-546c83cfdfdb	1805100F0622C9000	0	0c4d6e04-43fe-4173-9048-c80a272b25d0	C6	-52	-33	2.948	6.007	0.614799	0.500535	0.702809	0.644652	0.291518	0.48783	0.41994	1.526	0.947666	A	1	A1	V	MKT1-30D+SAL1-fs	3	1	P5B	2	B
26a57494-f151-403a-b1d3-546c83cfdfdb	1805100F0622C9000	0	ff9bb80f-8254-408a-93f1-9e2ba40964b5	C1	-47	-33	3.04	6.346	0.62229	0.519206	0.711589	0.640003	0.306672	0.495812	0.414349	1.526	0.945114	A	2	A2	V	MKT1-30D+SAL1-fs	3	2	P5B	2	B
26a57494-f151-403a-b1d3-546c83cfdfdb	1805100F0622C9000	0	143afc5f-12cb-4c59-9ed5-5d0ebd9a7fa3	C32	-52	-29	2.764	5.378	0.613958	0.512127	0.701955	0.631819	0.303365	0.489918	0.410467	1.66	0.958926	B	1	B1	V	MKT1-30D+SAL1-fs	3	3	P5B	2	B
26a57494-f151-403a-b1d3-546c83cfdfdb	1805100F0622C9000	0	5b8f6e47-16f6-4ce9-a6b4-ff26b38759be	C82	-47	-29	2.582	5.013	0.607272	0.514822	0.695739	0.615161	0.308666	0.489954	0.399526	1.657	0.955932	B	2	B2	V	MKT1-30D+SAL1-fs	3	4	P5B	2	B
26a57494-f151-403a-b1d3-546c83cfdfdb	1805100F0622C9000	0	a084de22-9137-4f83-8ac1-7668f812d007	C71	48	21	2.672	5.106	0.598245	0.510071	0.687025	0.601938	0.306791	0.48718	0.391305	1.756	0.966722	M	23	M23	V	W303	4	1	P5B	2	B
26a57494-f151-403a-b1d3-546c83cfdfdb	1805100F0622C9000	0	567b8427-6a38-4e58-a236-6d8ec2739a39	C38	52	21	2.764	5.599	0.602809	0.498158	0.69041	0.623821	0.293356	0.484171	0.407207	1.748	0.959029	M	24	M24	V	W303	4	2	P5B	2	B
26a57494-f151-403a-b1d3-546c83cfdfdb	1805100F0622C9000	0	3e6b71df-ea42-4cb8-a0f1-d8974c4cba31	C189	48	25	2.398	4.486	0.598529	0.505816	0.686445	0.607308	0.303048	0.485793	0.395788	1.795	0.965909	N	23	N23	V	W303	4	3	P5B	2	B
26a57494-f151-403a-b1d3-546c83cfdfdb	1805100F0622C9000	0	65482ed9-b909-46aa-8878-2e4c85b27556	C39	52	25	2.764	5.684	0.602198	0.494938	0.690688	0.625171	0.291149	0.484193	0.408728	1.75	0.964126	N	24	N24	V	W303	4	4	P5B	2	B
26a57494-f151-403a-b1d3-546c83cfdfdb	1805100F0622C9000	0	d60da1d0-b0f1-406c-b5f6-79aa96e33372	C155	30	30	2.488	4.673	0.592841	0.492128	0.678938	0.61138	0.290272	0.479168	0.400114	1.933	0.961818	O	19	O19	V	MKT1-30D+SAL1-fs	6	1	P5B	2	B
26a57494-f151-403a-b1d3-546c83cfdfdb	1805100F0622C9000	0	95908881-3477-420f-b0d1-2138ea568f2f	C90	34	30	2.582	5.004	0.58986	0.495429	0.675449	0.602284	0.294036	0.478908	0.394018	1.94	0.962649	O	20	O20	V	MKT1-30D+SAL1-fs	6	2	P5B	2	B
26a57494-f151-403a-b1d3-546c83cfdfdb	1805100F0622C9000	0	db5aa1ff-0fd3-4818-94b4-a6586857608f	C350	30	35	2.214	3.815	0.594227	0.485427	0.677768	0.623058	0.283136	0.473295	0.408237	1.933	0.964365	P	19	P19	V	MKT1-30D+SAL1-fs	6	3	P5B	2	B
26a57494-f151-403a-b1d3-546c83cfdfdb	1805100F0622C9000	0	4f7ab9b3-4385-48e7-9be8-6fd06b0a4378	C43	34	35	2.764	5.531	0.600934	0.501756	0.686594	0.618277	0.295904	0.482749	0.403323	1.896	0.96467	P	20	P20	V	MKT1-30D+SAL1-fs	6	4	P5B	2	B
26a57494-f151-403a-b1d3-546c83cfdfdb	1805100F0622C9000	0	718e2dbe-48a2-45a0-bd0c-02aff4cd4f57	C21	39	-33	2.488	4.998	0.606398	0.502067	0.693112	0.627977	0.295675	0.48595	0.410053	1.978	0.972835	A	21	A21	V	W303	7	1	P6A	1	A
26a57494-f151-403a-b1d3-546c83cfdfdb	1805100F0622C9000	0	07ccc084-3b29-49fc-ab72-ae03ecbef979	C22	43	-33	2.488	4.947	0.605368	0.497925	0.691279	0.630646	0.292122	0.483664	0.412402	2.027	0.965695	A	22	A22	V	W303	7	2	P6A	1	A
26a57494-f151-403a-b1d3-546c83cfdfdb	1805100F0622C9000	0	183c6895-fba6-41a9-9c8e-623277eaf2c9	C24	39	-29	2.488	4.641	0.600043	0.494397	0.6855	0.624189	0.290305	0.480536	0.408562	1.978	0.965265	B	21	B21	V	W303	7	3	P6A	1	A
26a57494-f151-403a-b1d3-546c83cfdfdb	1805100F0622C9000	0	951d0e57-12a4-4713-bfe3-d3088d88b392	C130	43	-29	2.304	4.141	0.595677	0.490992	0.680987	0.619094	0.28894	0.478531	0.405851	2.024	0.963115	B	22	B22	V	W303	7	4	P6A	1	A
26a57494-f151-403a-b1d3-546c83cfdfdb	1805100F0622C9000	0	5b9759f6-338e-4fd0-9567-fb72abd463e5	C331	-43	3	2.12	3.589	0.593186	0.485459	0.680415	0.617624	0.284561	0.480147	0.405852	2.212	0.959811	I	3	I3	V	Eng-WT	2	1	P6A	1	A
26a57494-f151-403a-b1d3-546c83cfdfdb	1805100F0622C9000	0	dc30dd3e-56a9-476e-b3f4-3f4724270218	C263	-38	3	2.212	3.64	0.593263	0.488724	0.680452	0.614352	0.287884	0.48126	0.403607	2.304	0.967366	I	4	I4	V	Eng-WT	2	2	P6A	1	A
26a57494-f151-403a-b1d3-546c83cfdfdb	1805100F0622C9000	0	b213086a-e7fa-47ef-976b-6e868903ee4d	C340	-43	7	2.12	3.479	0.590894	0.484122	0.678183	0.614165	0.284145	0.479408	0.403763	2.255	0.958537	J	3	J3	V	Eng-WT	2	3	P6A	1	A
26a57494-f151-403a-b1d3-546c83cfdfdb	1805100F0622C9000	0	cf331339-9026-4f6f-9f2d-abd884d8df52	C341	-38	7	2.12	3.53	0.592223	0.488084	0.679054	0.613603	0.287408	0.479565	0.402711	2.255	0.951923	J	4	J4	V	Eng-WT	2	4	P6A	1	A
26a57494-f151-403a-b1d3-546c83cfdfdb	1805100F0622C9000	0	8e8763ba-fe11-4050-be8d-bdeb8008940d	C353	-16	12	2.12	3.445	0.595972	0.489336	0.682585	0.619936	0.286879	0.480838	0.406851	2.393	0.950739	K	9	K9	V	Eng-WT	6	1	P6A	1	A
26a57494-f151-403a-b1d3-546c83cfdfdb	1805100F0622C9000	0	e7437dc9-cd85-46ee-aebf-f23e0d5caf05	C354	-11	12	2.12	3.547	0.598536	0.490684	0.684595	0.624092	0.287526	0.481112	0.409572	2.396	0.956938	K	10	K10	V	Eng-WT	6	2	P6A	1	A
26a57494-f151-403a-b1d3-546c83cfdfdb	1805100F0622C9000	0	58976aec-3ba8-49c2-9371-e523c23ec6b3	C347	2	12	2.12	3.513	0.596154	0.490045	0.681709	0.620697	0.28751	0.479363	0.407307	2.393	0.961353	K	13	K13	V	SAL1-fs	8	1	P6A	1	A
26a57494-f151-403a-b1d3-546c83cfdfdb	1805100F0622C9000	0	a0d411bb-3c27-4d5a-b7fa-7398db4a38ef	C268	7	12	2.212	3.623	0.594572	0.489103	0.681609	0.617	0.287593	0.48091	0.404896	2.304	0.953162	K	14	K14	V	SAL1-fs	8	2	P6A	1	A
26a57494-f151-403a-b1d3-546c83cfdfdb	1805100F0622C9000	0	b72343d5-2c03-465d-ad8c-c4b5ccbce894	C349	20	12	2.12	3.572	0.600708	0.492171	0.686936	0.626929	0.28872	0.481477	0.410772	2.393	0.964371	K	17	K17	V	W303	5	1	P6A	1	A
26a57494-f151-403a-b1d3-546c83cfdfdb	1805100F0622C9000	0	3d377bb9-44df-4d16-a181-39731a01b6c1	C350	25	12	2.12	3.64	0.598035	0.49016	0.683404	0.624553	0.287494	0.478957	0.409466	2.301	0.965035	K	18	K18	V	W303	5	2	P6A	1	A
26a57494-f151-403a-b1d3-546c83cfdfdb	1805100F0622C9000	0	0378531f-c76a-4bc6-9cfa-a839e2724d68	C358	-16	16	2.12	3.538	0.595862	0.488353	0.682137	0.620934	0.286428	0.479609	0.407396	2.393	0.954436	L	9	L9	V	Eng-WT	6	3	P6A	1	A
26a57494-f151-403a-b1d3-546c83cfdfdb	1805100F0622C9000	0	2b30225e-35cf-492b-89fb-925e9b90adc9	C359	-11	16	2.12	3.649	0.598623	0.490834	0.686366	0.622672	0.28769	0.483798	0.408618	2.393	0.965116	L	10	L10	V	Eng-WT	6	4	P6A	1	A
26a57494-f151-403a-b1d3-546c83cfdfdb	1805100F0622C9000	0	c21bb040-d0e2-46c2-a976-213099199224	C374	2	16	2.028	3.385	0.594231	0.489262	0.679758	0.617436	0.28737	0.478688	0.405119	2.396	0.964912	L	13	L13	V	SAL1-fs	8	3	P6A	1	A
26a57494-f151-403a-b1d3-546c83cfdfdb	1805100F0622C9000	0	4db4b035-9b9f-45a8-a2c9-5726802fd444	C272	7	16	2.212	3.598	0.592952	0.487153	0.678922	0.616713	0.285716	0.478294	0.404677	2.301	0.959906	L	14	L14	V	SAL1-fs	8	4	P6A	1	A
26a57494-f151-403a-b1d3-546c83cfdfdb	1805100F0622C9000	0	49d4f583-0899-490e-9b7f-1b99f7518ec0	C301	20	16	2.21	3.691	0.598657	0.490349	0.683958	0.625567	0.287255	0.478776	0.409869	2.258	0.963218	L	17	L17	V	W303	5	3	P6A	1	A
26a57494-f151-403a-b1d3-546c83cfdfdb	1805100F0622C9000	0	0dc9d37f-70f2-42c3-b878-19074b5a4146	C273	25	16	2.212	3.827	0.598861	0.492439	0.683935	0.624121	0.288985	0.479122	0.408648	2.258	0.962306	L	18	L18	V	W303	5	4	P6A	1	A
26a57494-f151-403a-b1d3-546c83cfdfdb	1805100F0622C9000	0	ac87fcda-6e2b-438d-8be3-3e6c46ad7b49	C18	39	-33	2.582	4.967	0.601421	0.497154	0.687562	0.623422	0.292625	0.482114	0.407075	1.931	0.962393	A	21	A21	V	W303	7	1	P6A	2	A
26a57494-f151-403a-b1d3-546c83cfdfdb	1805100F0622C9000	0	2ee0c256-a606-494d-87a1-d4eaa18ad3fe	C50	43	-33	2.49	4.848	0.596484	0.491707	0.681357	0.62026	0.288509	0.47789	0.405853	2.028	0.964974	A	22	A22	V	W303	7	2	P6A	2	A
26a57494-f151-403a-b1d3-546c83cfdfdb	1805100F0622C9000	0	5add14f5-6586-4fa7-afa7-37d59cbccd5b	C55	39	-29	2.49	4.712	0.593577	0.489984	0.677449	0.617432	0.287721	0.474936	0.404156	1.931	0.962162	B	21	B21	V	W303	7	3	P6A	2	A
26a57494-f151-403a-b1d3-546c83cfdfdb	1805100F0622C9000	0	b8134d9f-9d1b-4ea5-a6b5-6c545bf604cc	C193	43	-29	2.306	4.194	0.587299	0.48167	0.671438	0.612733	0.282434	0.471508	0.402079	1.938	0.965587	B	22	B22	V	W303	7	4	P6A	2	A
26a57494-f151-403a-b1d3-546c83cfdfdb	1805100F0622C9000	0	e6251b4a-d626-4f51-beb9-c281a2185b80	C246	-43	3	2.306	3.88	0.58579	0.481735	0.671343	0.608204	0.282743	0.473909	0.399275	2.028	0.964989	I	3	I3	V	Eng-WT	2	1	P6A	2	A
26a57494-f151-403a-b1d3-546c83cfdfdb	1805100F0622C9000	0	25bd7567-b733-493a-b25d-54226821567d	C247	-38	3	2.306	4.135	0.587567	0.489343	0.673535	0.603801	0.289085	0.477057	0.395478	2.115	0.965092	I	4	I4	V	Eng-WT	2	2	P6A	2	A
26a57494-f151-403a-b1d3-546c83cfdfdb	1805100F0622C9000	0	920c7c01-4655-40cf-bb7a-1901bd0c347c	C344	-43	7	2.212	3.761	0.583818	0.480538	0.670066	0.604745	0.282791	0.474105	0.397089	2.116	0.96614	J	3	J3	V	Eng-WT	2	3	P6A	2	A
26a57494-f151-403a-b1d3-546c83cfdfdb	1805100F0622C9000	0	052df724-6efc-47e7-99f6-f20bbd703fd5	C248	-38	7	2.306	4.033	0.587286	0.488999	0.673841	0.602716	0.289752	0.477522	0.394791	2.115	0.964211	J	4	J4	V	Eng-WT	2	4	P6A	2	A
26a57494-f151-403a-b1d3-546c83cfdfdb	1805100F0622C9000	0	0d626c33-8011-4cf2-823d-9a6376b5a9ad	C346	-16	12	2.212	3.744	0.589133	0.485305	0.674892	0.611365	0.284717	0.476038	0.400973	2.207	0.968254	K	9	K9	V	Eng-WT	6	1	P6A	2	A
26a57494-f151-403a-b1d3-546c83cfdfdb	1805100F0622C9000	0	5cbc73dc-f620-4831-9ff0-b1be77b61657	C257	-11	12	2.306	3.948	0.589551	0.485549	0.676399	0.610474	0.285639	0.477897	0.40034	2.168	0.950538	K	10	K10	V	Eng-WT	6	2	P6A	2	A
26a57494-f151-403a-b1d3-546c83cfdfdb	1805100F0622C9000	0	bdee2d70-989e-4305-8a16-20c75b423780	C347	2	12	2.212	3.88	0.590037	0.488231	0.674759	0.610898	0.286892	0.47581	0.400509	2.261	0.954048	K	13	K13	V	SAL1-fs	8	1	P6A	2	A
26a57494-f151-403a-b1d3-546c83cfdfdb	1805100F0622C9000	0	6ca09582-3d2e-4f01-8191-1f3393e0b2be	C258	7	12	2.306	3.99	0.589228	0.487117	0.674885	0.609695	0.286598	0.476361	0.399657	2.213	0.959574	K	14	K14	V	SAL1-fs	8	2	P6A	2	A
26a57494-f151-403a-b1d3-546c83cfdfdb	1805100F0622C9000	0	11cf6f4c-276a-491a-bbec-60f3fad4e776	C349	21	12	2.212	3.753	0.592893	0.488129	0.67679	0.617762	0.285992	0.474249	0.404379	2.253	0.966063	K	17	K17	V	W303	5	1	P6A	2	A
26a57494-f151-403a-b1d3-546c83cfdfdb	1805100F0622C9000	0	8635d6e2-3f11-464c-a0a8-5763fe98b9fa	C350	25	12	2.212	3.778	0.590597	0.486803	0.674986	0.613844	0.285705	0.473843	0.401797	2.253	0.959551	K	18	K18	V	W303	5	2	P6A	2	A
26a57494-f151-403a-b1d3-546c83cfdfdb	1805100F0622C9000	0	ee0021c0-b055-407f-a750-8d37a9cc527f	C290	-16	16	2.302	3.829	0.592018	0.486614	0.678127	0.615112	0.285279	0.477713	0.403205	2.168	0.966741	L	9	L9	V	Eng-WT	6	3	P6A	2	A
26a57494-f151-403a-b1d3-546c83cfdfdb	1805100F0622C9000	0	b167b042-d2a6-426d-aa25-5df76b3e8404	C261	-11	16	2.306	3.99	0.591239	0.486758	0.677347	0.613509	0.285664	0.47702	0.40182	2.168	0.953191	L	10	L10	V	Eng-WT	6	4	P6A	2	A
26a57494-f151-403a-b1d3-546c83cfdfdb	1805100F0622C9000	0	40c4c4c4-6808-4647-929f-9842f31e3468	C352	2	16	2.212	3.71	0.587535	0.484417	0.673451	0.60892	0.284519	0.475618	0.399483	2.305	0.95881	L	13	L13	V	SAL1-fs	8	3	P6A	2	A
26a57494-f151-403a-b1d3-546c83cfdfdb	1805100F0622C9000	0	0be8844a-684e-4994-ae9d-93e0fec1bdc3	C353	7	16	2.212	3.761	0.587191	0.484929	0.672199	0.60818	0.284826	0.474522	0.39891	2.253	0.954853	L	14	L14	V	SAL1-fs	8	4	P6A	2	A
26a57494-f151-403a-b1d3-546c83cfdfdb	1805100F0622C9000	0	f9f395c6-b440-46b8-982c-93eebf9da63c	C355	21	16	2.212	3.922	0.596554	0.488439	0.68226	0.622791	0.285959	0.477745	0.407539	2.261	0.958874	L	17	L17	V	W303	5	3	P6A	2	A
26a57494-f151-403a-b1d3-546c83cfdfdb	1805100F0622C9000	0	93d1dcea-6a1a-44c3-bc22-6ed73555d888	C293	25	16	2.302	3.965	0.595314	0.489348	0.680018	0.620624	0.286749	0.476286	0.406102	2.169	0.963597	L	18	L18	V	W303	5	4	P6A	2	A
26a57494-f151-403a-b1d3-546c83cfdfdb	1805100F0622C9000	0	aad34df8-1014-4c69-bfc1-4c7b6c5e899c	C3	48	-33	3.042	7.03	0.609051	0.518632	0.696633	0.615762	0.311305	0.491385	0.400032	1.383	0.972222	A	23	A23	V	Eng-WT	6	1	P6B	1	B
26a57494-f151-403a-b1d3-546c83cfdfdb	1805100F0622C9000	0	27cbfa05-05c1-407b-9711-7bef38435ed1	C1	52	-33	3.134	7.803	0.608052	0.506719	0.695458	0.625859	0.29974	0.488717	0.408699	1.383	0.968444	A	24	A24	V	Eng-WT	6	2	P6B	1	B
26a57494-f151-403a-b1d3-546c83cfdfdb	1805100F0622C9000	0	002e9e6c-d929-4b02-b55e-7bf8a6200c83	C25	48	-29	2.858	6.062	0.601736	0.516867	0.68907	0.603306	0.312387	0.488324	0.391877	1.518	0.969188	B	23	B23	V	Eng-WT	6	3	P6B	1	B
26a57494-f151-403a-b1d3-546c83cfdfdb	1805100F0622C9000	0	12493e30-5d69-465c-aaad-7f9f4880403b	C26	52	-29	2.858	6.376	0.601551	0.505397	0.689089	0.614115	0.301445	0.486038	0.401002	1.564	0.970706	B	24	B24	V	Eng-WT	6	4	P6B	1	B
26a57494-f151-403a-b1d3-546c83cfdfdb	1805100F0622C9000	0	747df839-8247-40d8-bc99-360189c37ad4	C215	2	-24	2.396	4.356	0.593219	0.488537	0.678462	0.616657	0.287288	0.476377	0.404	2.028	0.961014	C	13	C13	V	W303	5	1	P6B	1	B
26a57494-f151-403a-b1d3-546c83cfdfdb	1805100F0622C9000	0	57805156-3380-43ba-8930-abeed1823f26	C284	7	-24	2.394	4.271	0.595424	0.492301	0.679039	0.618399	0.289683	0.475996	0.405092	2.075	0.968191	C	14	C14	V	W303	5	2	P6B	1	B
26a57494-f151-403a-b1d3-546c83cfdfdb	1805100F0622C9000	0	80e18a9d-b5cf-4e4e-bcd5-5269b9bf65b7	C285	2	-20	2.394	4.135	0.595185	0.491203	0.681322	0.616532	0.288837	0.479427	0.403592	2.075	0.956879	D	13	D13	V	W303	5	3	P6B	1	B
26a57494-f151-403a-b1d3-546c83cfdfdb	1805100F0622C9000	0	1b0873d1-8ee3-480c-aaa9-146e50e1efe1	C216	7	-20	2.396	4.432	0.595297	0.490143	0.680648	0.618751	0.288303	0.478009	0.405402	2.075	0.955939	D	14	D14	V	W303	5	4	P6B	1	B
26a57494-f151-403a-b1d3-546c83cfdfdb	1805100F0622C9000	0	f8f82bf3-6436-4e0e-8d61-4c816286266b	C32	-52	12	2.858	6.113	0.617195	0.510741	0.706558	0.638268	0.300927	0.492999	0.415135	1.656	0.968056	K	1	K1	V	Eng-WT	2	1	P6B	1	B
26a57494-f151-403a-b1d3-546c83cfdfdb	1805100F0622C9000	0	8f0ce6a0-838c-4b01-8973-d1cbda31e9b0	C80	-47	12	2.674	5.196	0.609676	0.515757	0.699071	0.618064	0.307762	0.492394	0.400912	1.752	0.964052	K	2	K2	V	Eng-WT	2	2	P6B	1	B
26a57494-f151-403a-b1d3-546c83cfdfdb	1805100F0622C9000	0	2ebe5a0d-dd6a-4a79-847c-bcfbf201f54f	C33	-52	16	2.858	6.164	0.619392	0.513752	0.708783	0.639416	0.303037	0.494218	0.415479	1.61	0.966942	L	1	L1	V	Eng-WT	2	3	P6B	1	B
26a57494-f151-403a-b1d3-546c83cfdfdb	1805100F0622C9000	0	2f17dcb4-3351-4f73-9c02-43be546dc62e	C135	-47	16	2.58	4.839	0.60666	0.511634	0.696512	0.615624	0.30586	0.491716	0.400301	1.844	0.959649	L	2	L2	V	Eng-WT	2	4	P6B	1	B
26a57494-f151-403a-b1d3-546c83cfdfdb	1805100F0622C9000	0	e514a2cb-f048-4957-924c-b080d890f50e	C271	-43	21	2.396	4.373	0.598348	0.487401	0.685155	0.626575	0.284991	0.479864	0.410662	2.028	0.965049	M	3	M3	V	W303	7	1	P6B	1	B
26a57494-f151-403a-b1d3-546c83cfdfdb	1805100F0622C9000	0	8efc3d5a-81ce-423a-bc0a-2bb2d06616f8	C202	-38	21	2.488	4.619	0.604873	0.497275	0.691458	0.629642	0.292007	0.482952	0.410783	2.028	0.963235	M	4	M4	V	W303	7	2	P6B	1	B
26a57494-f151-403a-b1d3-546c83cfdfdb	1805100F0622C9000	0	3c645740-4583-495c-8ca2-8e1274629ebd	C138	-43	25	2.58	4.789	0.600487	0.485836	0.686163	0.632874	0.282387	0.477488	0.414213	1.887	0.95922	N	3	N3	V	W303	7	3	P6B	1	B
26a57494-f151-403a-b1d3-546c83cfdfdb	1805100F0622C9000	0	fe6ca958-7055-4681-8040-73f8a018c1df	C278	-38	25	2.396	4.381	0.600426	0.489839	0.686183	0.628857	0.285811	0.479141	0.411265	2.028	0.963178	N	4	N4	V	W303	7	4	P6B	1	B
26a57494-f151-403a-b1d3-546c83cfdfdb	1805100F0622C9000	0	33d684ad-f286-45f3-a5e4-22cfc5c92f72	C280	-16	30	2.396	4.508	0.597393	0.490233	0.684148	0.621631	0.287284	0.481002	0.407267	1.979	0.960452	O	9	O9	V	SAL1-fs	8	1	P6B	1	B
26a57494-f151-403a-b1d3-546c83cfdfdb	1805100F0622C9000	0	ef6a3017-9284-4ac9-ab67-495db5c2da5a	C283	-11	30	2.396	4.491	0.598073	0.491479	0.684362	0.622514	0.287758	0.480097	0.407224	2.028	0.964083	O	10	O10	V	SAL1-fs	8	2	P6B	1	B
26a57494-f151-403a-b1d3-546c83cfdfdb	1805100F0622C9000	0	e303957f-a10d-42b3-bbc0-04cdd6cb012a	C61	-16	34	2.766	5.689	0.608358	0.497062	0.696008	0.63585	0.290366	0.485938	0.415137	1.844	0.968657	P	9	P9	V	SAL1-fs	8	3	P6B	1	B
26a57494-f151-403a-b1d3-546c83cfdfdb	1805100F0622C9000	0	62d7e730-90b3-4083-bd4f-2f8e36ea6e3b	C94	-11	34	2.674	5.298	0.604783	0.495595	0.691063	0.631561	0.289518	0.483085	0.41293	1.752	0.966346	P	10	P10	V	SAL1-fs	8	4	P6B	1	B
26a57494-f151-403a-b1d3-546c83cfdfdb	1805100F0622C9000	0	ea91a7d7-8320-400d-ae6e-3dbb18557e09	C16	48	-33	2.858	5.687	0.606193	0.516476	0.694609	0.611671	0.310369	0.491848	0.398147	1.568	0.956716	A	23	A23	V	Eng-WT	6	1	P6B	2	B
26a57494-f151-403a-b1d3-546c83cfdfdb	1805100F0622C9000	0	585d97f6-8045-4aa8-87e6-10dec48690fa	C2	52	-33	3.042	6.256	0.605513	0.508351	0.693426	0.618682	0.302505	0.489599	0.404288	1.516	0.943012	A	24	A24	V	Eng-WT	6	2	P6B	2	B
26a57494-f151-403a-b1d3-546c83cfdfdb	1805100F0622C9000	0	c2b1ce38-af7a-4efc-9526-78b2445c9d90	C109	48	-29	2.49	4.499	0.597114	0.510803	0.683085	0.601443	0.307953	0.484103	0.391985	1.752	0.966038	B	23	B23	V	Eng-WT	6	3	P6B	2	B
26a57494-f151-403a-b1d3-546c83cfdfdb	1805100F0622C9000	0	05ef52df-fa6a-445c-bcca-cb042f6477a0	C3	52	-29	3.042	6.935	0.612283	0.519634	0.7009	0.620501	0.310989	0.493703	0.40362	1.516	0.966952	B	24	B24	V	Eng-WT	6	4	P6B	2	B
26a57494-f151-403a-b1d3-546c83cfdfdb	1805100F0622C9000	0	6020d765-a82b-4625-82b1-a2adad7590b8	C335	2	-24	2.21	3.54	0.59289	0.485814	0.678272	0.618649	0.285511	0.475961	0.405917	2.304	0.959233	C	13	C13	V	W303	5	1	P6B	2	B
26a57494-f151-403a-b1d3-546c83cfdfdb	1805100F0622C9000	0	5b72b9d6-fdcf-4e26-b9e4-044e2900e0cc	C344	7	-24	2.12	3.344	0.592963	0.486036	0.678611	0.618055	0.285306	0.477154	0.405871	2.121	0.961929	C	14	C14	V	W303	5	2	P6B	2	B
26a57494-f151-403a-b1d3-546c83cfdfdb	1805100F0622C9000	0	c170f6e7-f317-4c8d-b85b-e7e03743aeb8	C347	2	-20	2.12	3.633	0.597315	0.491268	0.683407	0.62112	0.288773	0.480095	0.407042	2.299	0.964953	D	13	D13	V	W303	5	3	P6B	2	B
26a57494-f151-403a-b1d3-546c83cfdfdb	1805100F0622C9000	0	b6a4930a-7586-47dd-b60b-ceda3c71954b	C345	7	-20	2.12	3.455	0.593246	0.487623	0.678489	0.617199	0.286906	0.476849	0.404943	2.305	0.955774	D	14	D14	V	W303	5	4	P6B	2	B
26a57494-f151-403a-b1d3-546c83cfdfdb	1805100F0622C9000	0	0679d871-5b97-4ed6-9a2b-2fc4d5acd66e	C18	-52	12	2.858	5.611	0.610839	0.504874	0.699967	0.631242	0.297934	0.492037	0.412816	1.7	0.950076	K	1	K1	V	Eng-WT	2	1	P6B	2	B
26a57494-f151-403a-b1d3-546c83cfdfdb	1805100F0622C9000	0	c6e41b78-cc18-4a46-9d40-d2979f010931	C86	-47	12	2.582	4.821	0.605758	0.514664	0.696306	0.610391	0.310041	0.49427	0.398088	1.845	0.954225	K	2	K2	V	Eng-WT	2	2	P6B	2	B
26a57494-f151-403a-b1d3-546c83cfdfdb	1805100F0622C9000	0	be71d9fc-683d-4155-a83b-b5c577be2347	C34	-52	16	2.766	5.203	0.611982	0.506311	0.701097	0.632127	0.299333	0.491482	0.412624	1.7	0.957586	L	1	L1	V	Eng-WT	2	3	P6B	2	B
26a57494-f151-403a-b1d3-546c83cfdfdb	1805100F0622C9000	0	fe2bb124-eb4d-4bb2-80f9-86e15b58e218	C88	-47	16	2.582	5.05	0.609609	0.516375	0.700148	0.616108	0.31045	0.495926	0.40172	1.93	0.966387	L	2	L2	V	Eng-WT	2	4	P6B	2	B
26a57494-f151-403a-b1d3-546c83cfdfdb	1805100F0622C9000	0	5caa5c85-4194-46ac-a71a-55cf34727d1b	C139	-43	21	2.49	4.601	0.601288	0.489154	0.689277	0.628941	0.286898	0.484481	0.413329	2.028	0.95941	M	3	M3	V	W303	7	1	P6B	2	B
26a57494-f151-403a-b1d3-546c83cfdfdb	1805100F0622C9000	0	f57ad2e3-63f0-4c51-a743-ef2bf795f7fa	C135	-38	21	2.49	4.524	0.600368	0.494235	0.687658	0.622985	0.291374	0.483981	0.408559	2.022	0.956848	M	4	M4	V	W303	7	2	P6B	2	B
26a57494-f151-403a-b1d3-546c83cfdfdb	1805100F0622C9000	0	1dc3c2d7-a577-4aa1-a3c9-2c6f5d4aac12	C94	-43	25	2.582	4.711	0.601272	0.487476	0.687617	0.63251	0.28455	0.481073	0.415672	1.845	0.956757	N	3	N3	V	W303	7	3	P6B	2	B
26a57494-f151-403a-b1d3-546c83cfdfdb	1805100F0622C9000	0	adb9f8fe-0544-4a20-a431-3cc27dbec3ae	C93	-38	25	2.582	4.83	0.60195	0.492174	0.688397	0.629401	0.288897	0.482379	0.412976	1.936	0.966608	N	4	N4	V	W303	7	4	P6B	2	B
26a57494-f151-403a-b1d3-546c83cfdfdb	1805100F0622C9000	0	e9815abd-27bd-4350-8169-d89dea98de2a	C147	-16	30	2.49	4.736	0.601216	0.494012	0.688179	0.625195	0.289863	0.483906	0.409807	2.028	0.969534	O	9	O9	V	SAL1-fs	8	1	P6B	2	B
26a57494-f151-403a-b1d3-546c83cfdfdb	1805100F0622C9000	0	8bdcb671-65a6-4b61-8c20-6e3e5a9598cc	C148	-11	30	2.49	4.558	0.600292	0.493176	0.687355	0.624121	0.28933	0.483486	0.40911	1.976	0.960894	O	10	O10	V	SAL1-fs	8	2	P6B	2	B
26a57494-f151-403a-b1d3-546c83cfdfdb	1805100F0622C9000	0	51b69531-7d3b-4cab-a859-5ead3a28589f	C100	-16	34	2.582	4.779	0.604103	0.496472	0.691652	0.62775	0.291144	0.486381	0.411311	1.936	0.952043	P	9	P9	V	SAL1-fs	8	3	P6B	2	B
26a57494-f151-403a-b1d3-546c83cfdfdb	1805100F0622C9000	0	0fcd9bd0-3724-4bc1-bc80-001acc6697f2	C64	-11	34	2.674	5.322	0.607605	0.498396	0.694731	0.633261	0.291879	0.487173	0.414818	1.844	0.963317	P	10	P10	V	SAL1-fs	8	4	P6B	2	B
26a57494-f151-403a-b1d3-546c83cfdfdb	1805100F0622C9000	0	ca2512ff-8146-4b57-8636-cf39b33e3ab8	C4	-52	-33	2.762	5.703	0.615885	0.502363	0.703315	0.645553	0.293294	0.488805	0.421251	1.798	0.970238	A	1	A1	V	MKT1-30D+SAL1-fs	1	1	P7A	1	A
26a57494-f151-403a-b1d3-546c83cfdfdb	1805100F0622C9000	0	05e7306b-0faa-458e-be35-855fd582eb55	C25	-47	-33	2.58	5.024	0.615812	0.515825	0.705929	0.62975	0.306908	0.496049	0.409503	1.798	0.969595	A	2	A2	V	MKT1-30D+SAL1-fs	1	2	P7A	1	A
26a57494-f151-403a-b1d3-546c83cfdfdb	1805100F0622C9000	0	cfc0c5c2-6e38-4c13-8375-d3c5a25e58b7	C19	48	-33	2.58	5.287	0.610795	0.521021	0.698719	0.616322	0.313253	0.492364	0.399651	1.843	0.959872	A	23	A23	V	MKT1-30D	3	1	P7A	1	A
26a57494-f151-403a-b1d3-546c83cfdfdb	1805100F0622C9000	0	2acdf0e7-c625-4890-9c17-926175c0c0aa	C2	52	-33	2.764	5.915	0.608389	0.503947	0.696351	0.628576	0.297297	0.488491	0.410319	1.843	0.964132	A	24	A24	V	MKT1-30D	3	2	P7A	1	A
26a57494-f151-403a-b1d3-546c83cfdfdb	1805100F0622C9000	0	dc0d060c-48fe-4a60-bc4d-2d7a83fc074c	C45	-52	-29	2.578	5.041	0.6143	0.509111	0.701882	0.635717	0.300519	0.489846	0.413904	1.842	0.964646	B	1	B1	V	MKT1-30D+SAL1-fs	1	3	P7A	1	A
26a57494-f151-403a-b1d3-546c83cfdfdb	1805100F0622C9000	0	909be9ea-fa0f-4ce3-be55-daf539d1f931	C54	-47	-29	2.488	4.735	0.611301	0.517408	0.700091	0.620065	0.30975	0.493251	0.403092	1.979	0.967742	B	2	B2	V	MKT1-30D+SAL1-fs	1	4	P7A	1	A
26a57494-f151-403a-b1d3-546c83cfdfdb	1805100F0622C9000	0	c60e5615-5b13-4a99-a37d-4ab12d4f4b4f	C52	48	-29	2.488	4.871	0.606866	0.520879	0.693257	0.610098	0.314502	0.488711	0.39551	1.935	0.958188	B	23	B23	V	MKT1-30D	3	3	P7A	1	A
26a57494-f151-403a-b1d3-546c83cfdfdb	1805100F0622C9000	0	cea83577-6951-4071-bbbb-d0db2a0a515e	C53	52	-29	2.488	4.837	0.60183	0.504389	0.688958	0.615982	0.300667	0.484556	0.402159	1.935	0.964912	B	24	B24	V	MKT1-30D	3	4	P7A	1	A
26a57494-f151-403a-b1d3-546c83cfdfdb	1805100F0622C9000	0	8e5f5f62-0d23-402a-ab4d-e52dd4666489	C227	-34	-24	2.304	4.175	0.592253	0.490523	0.677682	0.612275	0.28901	0.477602	0.401083	2.071	0.961382	C	5	C5	V	SAL1-fs	7	1	P7A	1	A
26a57494-f151-403a-b1d3-546c83cfdfdb	1805100F0622C9000	0	c5bc1891-957d-4179-9e13-1236995eb574	C228	-29	-24	2.304	3.98	0.590944	0.488231	0.677445	0.611129	0.287575	0.478276	0.400672	2.117	0.96162	C	6	C6	V	SAL1-fs	7	2	P7A	1	A
26a57494-f151-403a-b1d3-546c83cfdfdb	1805100F0622C9000	0	240d8962-f5b1-4e70-919e-12fcfba69ea1	C231	-34	-20	2.304	4.15	0.592301	0.492201	0.678287	0.610409	0.291288	0.478433	0.399599	2.117	0.961145	D	5	D5	V	SAL1-fs	7	3	P7A	1	A
26a57494-f151-403a-b1d3-546c83cfdfdb	1805100F0622C9000	0	da81aeac-8fa6-4ced-940a-3d2e80f51388	C232	-29	-20	2.304	4.133	0.593896	0.490808	0.681226	0.613738	0.289487	0.48098	0.402192	2.117	0.960986	D	6	D6	V	SAL1-fs	7	4	P7A	1	A
26a57494-f151-403a-b1d3-546c83cfdfdb	1805100F0622C9000	0	7ba11e26-eb4e-4466-b1b4-5039e7734275	C258	21	-6	2.304	4.082	0.593934	0.49468	0.679736	0.611357	0.2932	0.479463	0.400117	2.212	0.956341	G	17	G17	V	SAL1-fs	1	1	P7A	1	A
26a57494-f151-403a-b1d3-546c83cfdfdb	1805100F0622C9000	0	bc43ed0c-a0fd-4f68-92ac-71fc9ccef11a	C259	25	-6	2.304	3.955	0.590348	0.49124	0.675191	0.608432	0.291269	0.475995	0.398652	2.12	0.967811	G	18	G18	V	SAL1-fs	1	2	P7A	1	A
26a57494-f151-403a-b1d3-546c83cfdfdb	1805100F0622C9000	0	3e19b9ee-3eb4-4414-821b-416fd1de4685	C157	30	-6	2.396	4.201	0.593409	0.493214	0.678146	0.612818	0.291202	0.477927	0.401562	2.117	0.961616	G	19	G19	V	Eng-WT	7	1	P7A	1	A
26a57494-f151-403a-b1d3-546c83cfdfdb	1805100F0622C9000	0	64f596e1-793e-4ec4-86b1-6d440d994323	C252	34	-6	2.304	4.226	0.591267	0.493535	0.676069	0.607757	0.292475	0.477507	0.398058	2.12	0.959839	G	20	G20	V	Eng-WT	7	2	P7A	1	A
26a57494-f151-403a-b1d3-546c83cfdfdb	1805100F0622C9000	0	d5efa67d-30b9-4bc6-841c-91ae56a5e4ca	C267	21	-2	2.304	3.997	0.593264	0.493127	0.678573	0.612214	0.291266	0.478536	0.401058	2.163	0.95966	H	17	H17	V	SAL1-fs	1	3	P7A	1	A
26a57494-f151-403a-b1d3-546c83cfdfdb	1805100F0622C9000	0	3321365d-e0ca-4dfe-a0d2-7db47d622476	C268	25	-2	2.304	3.98	0.593679	0.491935	0.678833	0.61419	0.290336	0.478082	0.402479	2.163	0.965885	H	18	H18	V	SAL1-fs	1	4	P7A	1	A
26a57494-f151-403a-b1d3-546c83cfdfdb	1805100F0622C9000	0	500a5e5e-e0b1-4869-b035-a2830d0e0cd1	C263	30	-2	2.304	4.116	0.592771	0.491199	0.678917	0.612379	0.290281	0.479286	0.401663	2.12	0.962887	H	19	H19	V	Eng-WT	7	3	P7A	1	A
26a57494-f151-403a-b1d3-546c83cfdfdb	1805100F0622C9000	0	68db816c-e5ec-4051-b039-ac31de8301d6	C161	34	-2	2.396	4.286	0.59392	0.494871	0.680676	0.609917	0.293685	0.481597	0.399577	2.12	0.962376	H	20	H20	V	Eng-WT	7	4	P7A	1	A
26a57494-f151-403a-b1d3-546c83cfdfdb	1805100F0622C9000	0	aab4d3e2-3999-4de6-a1b9-7571ba06576c	C270	30	3	2.304	4.141	0.5946	0.492406	0.680408	0.614433	0.29056	0.479779	0.402591	2.12	0.961066	I	19	I19	V	SAL1-fs	5	1	P7A	1	A
26a57494-f151-403a-b1d3-546c83cfdfdb	1805100F0622C9000	0	83249426-e24d-42ac-89db-be74f2f34829	C271	34	3	2.304	4.277	0.59376	0.492359	0.679287	0.613329	0.290926	0.478994	0.401971	2.12	0.960317	I	20	I20	V	SAL1-fs	5	2	P7A	1	A
26a57494-f151-403a-b1d3-546c83cfdfdb	1805100F0622C9000	0	5ec79432-d953-4e0b-95bc-e8e7b34d5a6b	C276	30	8	2.304	4.133	0.59289	0.490744	0.679059	0.612489	0.289532	0.479306	0.401381	2.074	0.958932	J	19	J19	V	SAL1-fs	5	3	P7A	1	A
26a57494-f151-403a-b1d3-546c83cfdfdb	1805100F0622C9000	0	882f7f8b-8a66-444c-9589-e129993bdd34	C216	34	8	2.394	4.328	0.593818	0.49391	0.6791	0.612141	0.292462	0.478909	0.401103	2.071	0.960784	J	20	J20	V	SAL1-fs	5	4	P7A	1	A
26a57494-f151-403a-b1d3-546c83cfdfdb	1805100F0622C9000	0	0251f7a1-693c-447e-afaf-09e87a567ead	C292	21	12	2.304	3.904	0.593504	0.492285	0.679471	0.612609	0.290751	0.479779	0.401635	2.163	0.96087	K	17	K17	V	Eng-WT	8	1	P7A	1	A
26a57494-f151-403a-b1d3-546c83cfdfdb	1805100F0622C9000	0	492919d4-bf66-4611-96d0-923f0cb55d44	C313	25	12	2.302	3.692	0.589894	0.48924	0.675492	0.609141	0.288933	0.477034	0.399371	2.121	0.958621	K	18	K18	V	Eng-WT	8	2	P7A	1	A
26a57494-f151-403a-b1d3-546c83cfdfdb	1805100F0622C9000	0	9161954f-0fff-46dc-a674-53badb18201a	C315	21	17	2.302	3.938	0.589545	0.488032	0.674856	0.609821	0.288046	0.475972	0.399796	2.164	0.967672	L	17	L17	V	Eng-WT	8	3	P7A	1	A
26a57494-f151-403a-b1d3-546c83cfdfdb	1805100F0622C9000	0	9bb3a1d2-f18e-4cac-8189-86e3be930488	C349	25	17	2.21	3.76	0.58997	0.489948	0.676519	0.607268	0.289631	0.479502	0.398481	2.074	0.954853	L	18	L18	V	Eng-WT	8	4	P7A	1	A
26a57494-f151-403a-b1d3-546c83cfdfdb	1805100F0622C9000	0	69873de4-897f-4a2f-bfb1-ca8b50a04963	C186	-34	21	2.396	4.388	0.603626	0.495316	0.690522	0.628695	0.290594	0.483715	0.411256	2.074	0.961315	M	5	M5	V	MKT1-30D+SAL1-fs	2	1	P7A	1	A
26a57494-f151-403a-b1d3-546c83cfdfdb	1805100F0622C9000	0	67336afe-127e-4bd6-9110-c0130aeb1ce1	C187	-29	21	2.396	4.286	0.602873	0.492106	0.689528	0.630868	0.288049	0.482439	0.413274	2.12	0.966337	M	6	M6	V	MKT1-30D+SAL1-fs	2	2	P7A	1	A
26a57494-f151-403a-b1d3-546c83cfdfdb	1805100F0622C9000	0	8cd38870-1a9d-451b-b8c0-bca4d12e80ce	C316	2	21	2.302	4.065	0.594138	0.491801	0.680552	0.614278	0.289973	0.480259	0.402712	2.118	0.958246	M	13	M13	V	Eng-WT	3	1	P7A	1	A
26a57494-f151-403a-b1d3-546c83cfdfdb	1805100F0622C9000	0	67d09a9d-d68a-4a67-b3ec-8a10d3f421b8	C301	7	21	2.304	4.201	0.59653	0.491654	0.682971	0.61876	0.289453	0.480995	0.405769	2.166	0.961616	M	14	M14	V	Eng-WT	3	2	P7A	1	A
26a57494-f151-403a-b1d3-546c83cfdfdb	1805100F0622C9000	0	f590b2cd-aac4-4a47-b305-ad5ac8d2a630	C303	-34	26	2.304	4.226	0.601646	0.490267	0.686991	0.631695	0.286494	0.479256	0.413853	2.12	0.961847	N	5	N5	V	MKT1-30D+SAL1-fs	2	3	P7A	1	A
26a57494-f151-403a-b1d3-546c83cfdfdb	1805100F0622C9000	0	607e0bb2-8f59-4d26-9b5b-7aa90c7ad993	C304	-29	26	2.304	4.116	0.59962	0.48921	0.686226	0.627168	0.286053	0.480949	0.411137	2.12	0.969072	N	6	N6	V	MKT1-30D+SAL1-fs	2	4	P7A	1	A
26a57494-f151-403a-b1d3-546c83cfdfdb	1805100F0622C9000	0	48b493c4-ef01-4b7c-aec4-cdf67243ea9c	C198	2	26	2.396	4.337	0.596823	0.490518	0.683512	0.620206	0.288062	0.481067	0.406538	2.12	0.970646	N	13	N13	V	Eng-WT	3	3	P7A	1	A
26a57494-f151-403a-b1d3-546c83cfdfdb	1805100F0622C9000	0	4b2d3543-1cba-4fe0-8a84-a43cd8eb0c90	C305	7	26	2.304	4.226	0.59648	0.489881	0.682707	0.62045	0.287117	0.480691	0.407078	2.12	0.96988	N	14	N14	V	Eng-WT	3	4	P7A	1	A
26a57494-f151-403a-b1d3-546c83cfdfdb	1805100F0622C9000	0	c297f785-7ccc-4b7b-b389-4857309c1bf7	C1	-52	-33	2.858	6.129	0.610543	0.502287	0.698832	0.634224	0.29487	0.489066	0.414021	1.746	0.969529	A	1	A1	V	MKT1-30D+SAL1-fs	1	1	P7A	2	A
26a57494-f151-403a-b1d3-546c83cfdfdb	1805100F0622C9000	0	e04e430f-66bb-4940-a418-633460170903	C54	-47	-33	2.49	4.966	0.610163	0.513893	0.698931	0.621411	0.306845	0.491673	0.403996	1.844	0.964103	A	2	A2	V	MKT1-30D+SAL1-fs	1	2	P7A	2	A
26a57494-f151-403a-b1d3-546c83cfdfdb	1805100F0622C9000	0	833eeebc-a7d3-4204-a427-7ceb34e48bae	C53	48	-33	2.49	4.788	0.606091	0.514282	0.693089	0.614699	0.307837	0.488731	0.399649	1.936	0.957447	A	23	A23	V	MKT1-30D	3	1	P7A	2	A
26a57494-f151-403a-b1d3-546c83cfdfdb	1805100F0622C9000	0	a05bbaa1-0828-4f7a-bad5-8270e34e48e5	C9	52	-33	2.674	5.45	0.600623	0.499389	0.688186	0.618252	0.295082	0.484915	0.404017	1.93	0.962617	A	24	A24	V	MKT1-30D	3	2	P7A	2	A
26a57494-f151-403a-b1d3-546c83cfdfdb	1805100F0622C9000	0	9b29bebd-8fb7-401b-9f17-422a31c16172	C15	-52	-29	2.674	5.484	0.610745	0.511164	0.698094	0.62671	0.303299	0.489199	0.407747	1.746	0.967492	B	1	B1	V	MKT1-30D+SAL1-fs	1	3	P7A	2	A
26a57494-f151-403a-b1d3-546c83cfdfdb	1805100F0622C9000	0	dbcf84b5-5107-41f7-80fd-6b38e639c113	C59	-47	-29	2.49	4.61	0.605489	0.513985	0.693988	0.612631	0.309002	0.489652	0.398447	1.936	0.957643	B	2	B2	V	MKT1-30D+SAL1-fs	1	4	P7A	2	A
26a57494-f151-403a-b1d3-546c83cfdfdb	1805100F0622C9000	0	6f551397-acb6-4996-af23-1383e8ca0196	C55	48	-29	2.49	4.678	0.601971	0.515362	0.688189	0.606334	0.310234	0.486023	0.393533	1.936	0.967332	B	23	B23	V	MKT1-30D	3	3	P7A	2	A
26a57494-f151-403a-b1d3-546c83cfdfdb	1805100F0622C9000	0	b777ec47-0ea6-403e-bab6-23969f1b1ed3	C35	52	-29	2.582	4.898	0.59826	0.500676	0.684902	0.61309	0.297864	0.482924	0.400891	1.885	0.965338	B	24	B24	V	MKT1-30D	3	4	P7A	2	A
26a57494-f151-403a-b1d3-546c83cfdfdb	1805100F0622C9000	0	338e53b2-2038-4493-97ec-f91e39689613	C144	-34	-24	2.304	3.922	0.586241	0.48832	0.671743	0.602555	0.288927	0.475721	0.394977	2.121	0.958874	C	5	C5	V	SAL1-fs	7	1	P7A	2	A
26a57494-f151-403a-b1d3-546c83cfdfdb	1805100F0622C9000	0	16e65054-acda-42c5-bafe-4b803723a319	C145	-29	-24	2.304	3.812	0.585764	0.484895	0.67078	0.605598	0.286196	0.473912	0.397498	2.069	0.953229	C	6	C6	V	SAL1-fs	7	2	P7A	2	A
26a57494-f151-403a-b1d3-546c83cfdfdb	1805100F0622C9000	0	d59ac2c8-4694-4a7a-a29f-e004cd90f70e	C154	-34	-20	2.304	3.931	0.588252	0.488773	0.674129	0.60598	0.288676	0.476973	0.397216	2.161	0.961123	D	5	D5	V	SAL1-fs	7	3	P7A	2	A
26a57494-f151-403a-b1d3-546c83cfdfdb	1805100F0622C9000	0	8ea8e81d-7c2a-4ad9-b36c-32f749308a9a	C155	-29	-20	2.304	3.88	0.58839	0.487579	0.67378	0.607766	0.287583	0.475855	0.398578	2.213	0.956236	D	6	D6	V	SAL1-fs	7	4	P7A	2	A
26a57494-f151-403a-b1d3-546c83cfdfdb	1805100F0622C9000	0	c1d4d445-44ef-4905-81eb-168628e7d8b0	C318	21	-6	2.12	3.506	0.587039	0.486683	0.672516	0.605897	0.287719	0.475478	0.397542	2.345	0.96368	G	17	G17	V	SAL1-fs	1	1	P7A	2	A
26a57494-f151-403a-b1d3-546c83cfdfdb	1805100F0622C9000	0	51f06c11-2bf0-429c-a0b6-c5f1abd0b107	C269	25	-6	2.212	3.455	0.586963	0.487238	0.67319	0.604683	0.288578	0.476832	0.396908	2.253	0.963145	G	18	G18	V	SAL1-fs	1	2	P7A	2	A
26a57494-f151-403a-b1d3-546c83cfdfdb	1805100F0622C9000	0	885a819f-453b-4e21-9994-255828acecad	C270	30	-6	2.212	3.557	0.585381	0.487744	0.67041	0.601975	0.288281	0.474913	0.394733	2.305	0.961814	G	19	G19	V	Eng-WT	7	1	P7A	2	A
26a57494-f151-403a-b1d3-546c83cfdfdb	1805100F0622C9000	0	6aa8a071-1352-41ec-acf8-2917688061cb	C267	34	-6	2.212	3.846	0.588911	0.492161	0.673973	0.604458	0.291588	0.476882	0.395958	2.253	0.960265	G	20	G20	V	Eng-WT	7	2	P7A	2	A
26a57494-f151-403a-b1d3-546c83cfdfdb	1805100F0622C9000	0	777fa725-59bf-4bcd-865e-fdca768a2c6f	C274	21	-2	2.212	3.574	0.584034	0.485362	0.668986	0.601788	0.286486	0.473458	0.394579	2.305	0.952494	H	17	H17	V	SAL1-fs	1	3	P7A	2	A
26a57494-f151-403a-b1d3-546c83cfdfdb	1805100F0622C9000	0	d3d84ffe-2ade-4bfd-a67a-91ee2181a8bf	C275	25	-2	2.212	3.549	0.585252	0.485421	0.669744	0.604588	0.286159	0.473504	0.39676	2.305	0.956938	H	18	H18	V	SAL1-fs	1	4	P7A	2	A
26a57494-f151-403a-b1d3-546c83cfdfdb	1805100F0622C9000	0	3236bc67-ea9f-4120-9cb3-f93379b6af80	C313	30	-2	2.21	3.583	0.585763	0.487046	0.670384	0.603912	0.28779	0.473964	0.396109	2.208	0.959716	H	19	H19	V	Eng-WT	7	3	P7A	2	A
26a57494-f151-403a-b1d3-546c83cfdfdb	1805100F0622C9000	0	311588c1-ec87-4332-aaf2-cc9ce2a877f9	C182	34	-2	2.304	3.82	0.586405	0.488235	0.671834	0.603085	0.288729	0.475791	0.395278	2.213	0.96	H	20	H20	V	Eng-WT	7	4	P7A	2	A
26a57494-f151-403a-b1d3-546c83cfdfdb	1805100F0622C9000	0	ed54dc5c-9986-4056-b480-bef289ece826	C186	30	3	2.304	3.701	0.586985	0.485474	0.671793	0.607654	0.285643	0.474478	0.398789	2.208	0.956422	I	19	I19	V	SAL1-fs	5	1	P7A	2	A
26a57494-f151-403a-b1d3-546c83cfdfdb	1805100F0622C9000	0	fd097895-880f-45bb-a044-17db4d14655c	C187	34	3	2.304	3.888	0.588158	0.489725	0.67332	0.605197	0.289565	0.476261	0.396601	2.207	0.958515	I	20	I20	V	SAL1-fs	5	2	P7A	2	A
26a57494-f151-403a-b1d3-546c83cfdfdb	1805100F0622C9000	0	9613fb56-b86f-4ff5-9377-423b35cbb5c3	C193	30	7	2.304	3.752	0.585201	0.4845	0.669595	0.605368	0.285335	0.472808	0.397213	2.207	0.959276	J	19	J19	V	SAL1-fs	5	3	P7A	2	A
26a57494-f151-403a-b1d3-546c83cfdfdb	1805100F0622C9000	0	d83f53a6-2e18-4211-a0e1-0aff3ed29566	C286	34	7	2.212	3.769	0.586495	0.48805	0.671295	0.604266	0.288386	0.474884	0.39619	2.213	0.961712	J	20	J20	V	SAL1-fs	5	4	P7A	2	A
26a57494-f151-403a-b1d3-546c83cfdfdb	1805100F0622C9000	0	92f7c4dc-c386-4f1e-8720-81790d2817cc	C341	21	12	2.12	3.489	0.584714	0.485311	0.66867	0.604198	0.285971	0.472355	0.396429	2.391	0.956204	K	17	K17	V	Eng-WT	8	1	P7A	2	A
26a57494-f151-403a-b1d3-546c83cfdfdb	1805100F0622C9000	0	7ba138a5-d156-44fd-91a5-3cc676749b6f	C342	25	12	2.12	3.515	0.583963	0.485043	0.668277	0.602567	0.285947	0.472829	0.395487	2.305	0.949275	K	18	K18	V	Eng-WT	8	2	P7A	2	A
26a57494-f151-403a-b1d3-546c83cfdfdb	1805100F0622C9000	0	2450c4f0-481e-4fc3-9ab1-3ae69bf0026b	C347	21	16	2.12	3.481	0.584821	0.482975	0.670722	0.60483	0.284221	0.475198	0.397336	2.305	0.958537	L	17	L17	V	Eng-WT	8	3	P7A	2	A
26a57494-f151-403a-b1d3-546c83cfdfdb	1805100F0622C9000	0	28ff9452-1cab-4bd5-93ed-f313fdd71320	C302	25	16	2.212	3.362	0.577372	0.477867	0.661676	0.596484	0.281594	0.469522	0.392495	2.207	0.954545	L	18	L18	V	Eng-WT	8	4	P7A	2	A
26a57494-f151-403a-b1d3-546c83cfdfdb	1805100F0622C9000	0	c4d479fe-4d7e-40ef-8576-58364ac05c8c	C108	-34	21	2.398	4.1	0.592961	0.485795	0.678594	0.618333	0.284711	0.476682	0.405513	2.121	0.960663	M	5	M5	V	MKT1-30D+SAL1-fs	2	1	P7A	2	A
26a57494-f151-403a-b1d3-546c83cfdfdb	1805100F0622C9000	0	8a65500e-07a0-46c6-8385-3df30ed213aa	C109	-29	21	2.398	3.973	0.593104	0.48661	0.67854	0.618183	0.28518	0.476747	0.405366	2.121	0.967949	M	6	M6	V	MKT1-30D+SAL1-fs	2	2	P7A	2	A
26a57494-f151-403a-b1d3-546c83cfdfdb	1805100F0622C9000	0	aefb4fd8-0ba1-42d3-baaa-19cc6971f76d	C223	3	21	2.304	3.693	0.587965	0.485923	0.672635	0.609105	0.285622	0.474969	0.399848	2.207	0.958621	M	13	M13	V	Eng-WT	3	1	P7A	2	A
26a57494-f151-403a-b1d3-546c83cfdfdb	1805100F0622C9000	0	15dc874a-b2ca-4832-a257-9f9a4dc1e4a3	C307	7	21	2.212	3.625	0.589494	0.485273	0.673628	0.613243	0.284847	0.474314	0.402759	2.213	0.955504	M	14	M14	V	Eng-WT	3	2	P7A	2	A
26a57494-f151-403a-b1d3-546c83cfdfdb	1805100F0622C9000	0	b7800aaa-28ba-4012-8756-2af91b19b149	C112	-34	25	2.398	4.066	0.590429	0.482656	0.676655	0.615956	0.28178	0.476413	0.404303	2.028	0.962422	N	5	N5	V	MKT1-30D+SAL1-fs	2	3	P7A	2	A
26a57494-f151-403a-b1d3-546c83cfdfdb	1805100F0622C9000	0	3e073f7f-c44e-4559-ae42-1fb4f2c66c39	C229	-29	25	2.304	3.905	0.592856	0.483308	0.678815	0.620239	0.28255	0.476987	0.407371	2.115	0.956522	N	6	N6	V	MKT1-30D+SAL1-fs	2	4	P7A	2	A
26a57494-f151-403a-b1d3-546c83cfdfdb	1805100F0622C9000	0	ffd7d3c0-9848-45b3-a058-2389d5d0bf42	C234	3	25	2.304	3.82	0.587442	0.484035	0.672627	0.609551	0.284396	0.475006	0.400356	2.161	0.955556	N	13	N13	V	Eng-WT	3	3	P7A	2	A
26a57494-f151-403a-b1d3-546c83cfdfdb	1805100F0622C9000	0	c85f757e-b468-49c7-80ea-16f0ba9f1c9d	C311	7	25	2.212	3.735	0.585758	0.48254	0.671417	0.607549	0.283219	0.474896	0.399224	2.207	0.956818	N	14	N14	V	Eng-WT	3	4	P7A	2	A
26a57494-f151-403a-b1d3-546c83cfdfdb	1805100F0622C9000	0	4a509861-4e35-47c4-9a94-4b7747686ac3	C58	-16	-33	2.49	4.592	0.607908	0.503026	0.696415	0.628263	0.296727	0.490373	0.411141	1.984	0.961183	A	9	A9	V	SAL1-fs	5	1	P7B	1	B
26a57494-f151-403a-b1d3-546c83cfdfdb	1805100F0622C9000	0	9c868694-bbab-43bf-b972-64b6b6d49b99	C59	-11	-33	2.49	4.821	0.610791	0.504198	0.699461	0.632415	0.296833	0.491729	0.41366	1.936	0.964789	A	10	A10	V	SAL1-fs	5	2	P7B	1	B
26a57494-f151-403a-b1d3-546c83cfdfdb	1805100F0622C9000	0	76cf9e86-f174-479e-9c47-28d70e6c3688	C113	-16	-29	2.396	4.295	0.602883	0.495714	0.688367	0.628528	0.29126	0.4824	0.412173	2.028	0.968379	B	9	B9	V	SAL1-fs	5	3	P7B	1	B
26a57494-f151-403a-b1d3-546c83cfdfdb	1805100F0622C9000	0	3206a856-3880-4ff7-8435-a8fe29b1ed63	C66	-11	-29	2.49	4.312	0.602879	0.497352	0.688482	0.626833	0.292808	0.483147	0.410938	1.93	0.962598	B	10	B10	V	SAL1-fs	5	4	P7B	1	B
26a57494-f151-403a-b1d3-546c83cfdfdb	1805100F0622C9000	0	b89dec4a-b933-4f2a-83a5-6ac41cee2481	C201	29	-24	2.304	4.142	0.599879	0.494021	0.684081	0.625394	0.290292	0.479244	0.410257	2.115	0.963115	C	19	C19	V	MKT1-30D+SAL1-fs	2	1	P7B	1	B
26a57494-f151-403a-b1d3-546c83cfdfdb	1805100F0622C9000	0	69da3bc2-4e1c-46d9-9d45-1da3f7921b23	C120	34	-24	2.396	4.396	0.601045	0.495344	0.685616	0.626141	0.291634	0.480443	0.410629	2.03	0.96332	C	20	C20	V	MKT1-30D+SAL1-fs	2	2	P7B	1	B
26a57494-f151-403a-b1d3-546c83cfdfdb	1805100F0622C9000	0	dae9c796-8dd0-4df8-93cd-1557b6931f23	C125	29	-20	2.396	4.422	0.601182	0.494803	0.686719	0.626013	0.290991	0.481985	0.410657	2.121	0.963532	D	19	D19	V	MKT1-30D+SAL1-fs	2	3	P7B	1	B
26a57494-f151-403a-b1d3-546c83cfdfdb	1805100F0622C9000	0	d3f7bd58-e9fe-4f05-951b-39489a8ab578	C126	34	-20	2.396	4.388	0.601032	0.493867	0.686836	0.626184	0.290373	0.48207	0.410914	2.069	0.96325	D	20	D20	V	MKT1-30D+SAL1-fs	2	4	P7B	1	B
26a57494-f151-403a-b1d3-546c83cfdfdb	1805100F0622C9000	0	310654e9-dad6-48ab-b57a-70b6ded27828	C217	-16	-15	2.304	4.091	0.602774	0.4983	0.688723	0.625116	0.293329	0.48412	0.409617	2.16	0.960581	E	9	E9	V	MKT1-30D	3	1	P7B	1	B
26a57494-f151-403a-b1d3-546c83cfdfdb	1805100F0622C9000	0	1b2fbd49-a681-40b6-a143-43df4bfe4da8	C218	-11	-15	2.304	4.176	0.605093	0.497681	0.691926	0.629715	0.293035	0.485593	0.412863	2.16	0.95935	E	10	E10	V	MKT1-30D	3	2	P7B	1	B
26a57494-f151-403a-b1d3-546c83cfdfdb	1805100F0622C9000	0	bae29118-fa60-4a4c-b437-5ba02c1e30cc	C232	-16	-11	2.304	3.896	0.604699	0.498928	0.690828	0.628374	0.293744	0.484228	0.411331	2.213	0.965142	F	9	F9	V	MKT1-30D	3	3	P7B	1	B
26a57494-f151-403a-b1d3-546c83cfdfdb	1805100F0622C9000	0	9699fe69-9c3b-4f90-aecf-7531277ffa1a	C227	-11	-11	2.304	4.065	0.604634	0.498563	0.691138	0.62809	0.293483	0.484596	0.411115	2.207	0.962422	F	10	F10	V	MKT1-30D	3	4	P7B	1	B
26a57494-f151-403a-b1d3-546c83cfdfdb	1805100F0622C9000	0	1472ed0d-f949-4cf2-9077-6ae5a7fef1b2	C133	48	-6	2.396	4.388	0.599856	0.512383	0.687079	0.604225	0.309576	0.487126	0.394021	2.028	0.961315	G	23	G23	V	Eng-WT	8	1	P7B	1	B
26a57494-f151-403a-b1d3-546c83cfdfdb	1805100F0622C9000	0	a15f11bf-3133-4998-805f-8d8f4f02db30	C43	52	-6	2.582	5.177	0.602572	0.495275	0.689495	0.62666	0.291103	0.484914	0.411171	1.884	0.959016	G	24	G24	V	Eng-WT	8	2	P7B	1	B
26a57494-f151-403a-b1d3-546c83cfdfdb	1805100F0622C9000	0	ceb23866-86f9-4bca-9ae0-5bae7b4bbb7f	C137	48	-2	2.396	3.998	0.597069	0.509721	0.684393	0.600949	0.308112	0.486481	0.392615	1.936	0.934183	H	23	H23	V	Eng-WT	8	3	P7B	1	B
26a57494-f151-403a-b1d3-546c83cfdfdb	1805100F0622C9000	0	2ee1952b-e10b-4c1e-ab84-1f1220c914cb	C22	52	-2	2.674	5.356	0.604009	0.498841	0.690998	0.626214	0.293689	0.48645	0.410651	1.838	0.966719	H	24	H24	V	Eng-WT	8	4	P7B	1	B
26a57494-f151-403a-b1d3-546c83cfdfdb	1805100F0622C9000	0	6d8a86d9-c465-4229-852a-1e171f44b8a5	C245	-34	3	2.304	4.176	0.604511	0.498517	0.690053	0.628886	0.293034	0.483264	0.41161	2.161	0.96748	I	5	I5	V	SAL1-fs	7	1	P7B	1	B
26a57494-f151-403a-b1d3-546c83cfdfdb	1805100F0622C9000	0	ed7a5400-6df9-4e6c-a100-938e2aa9246f	C246	-29	3	2.304	4.023	0.602085	0.491338	0.688599	0.630173	0.288224	0.482101	0.413345	2.115	0.955696	I	6	I6	V	SAL1-fs	7	2	P7B	1	B
26a57494-f151-403a-b1d3-546c83cfdfdb	1805100F0622C9000	0	09d71b4b-8331-4721-9152-c6bf3fa594e0	C253	-34	7	2.304	4.252	0.607366	0.497977	0.694658	0.633345	0.292008	0.486356	0.414391	2.207	0.97006	J	5	J5	V	SAL1-fs	7	3	P7B	1	B
26a57494-f151-403a-b1d3-546c83cfdfdb	1805100F0622C9000	0	103fcdd8-f766-4898-b0fc-3e28b5379aea	C254	-29	7	2.304	4.091	0.60467	0.494834	0.691661	0.631503	0.29029	0.484579	0.413802	2.207	0.958506	J	6	J6	V	SAL1-fs	7	4	P7B	1	B
26a57494-f151-403a-b1d3-546c83cfdfdb	1805100F0622C9000	0	c4324253-8fe0-4bb8-a566-afd33e58bf46	C264	39	12	2.304	4.125	0.60071	0.493278	0.686387	0.626507	0.28985	0.482085	0.411427	2.161	0.960905	K	21	K21	V	MKT1-30D+SAL1-fs	1	1	P7B	1	B
26a57494-f151-403a-b1d3-546c83cfdfdb	1805100F0622C9000	0	9c1296c9-1dd8-4461-bfdb-bcb756619e53	C265	43	12	2.304	4.21	0.598664	0.490259	0.682661	0.626953	0.287277	0.47801	0.411971	2.121	0.959677	K	22	K22	V	MKT1-30D+SAL1-fs	1	2	P7B	1	B
26a57494-f151-403a-b1d3-546c83cfdfdb	1805100F0622C9000	0	4d064d4d-ad3a-412b-bb9a-f2efb7455748	C143	39	16	2.396	4.218	0.600158	0.49276	0.685762	0.625841	0.289556	0.481745	0.411059	2.12	0.965795	L	21	L21	V	MKT1-30D+SAL1-fs	1	3	P7B	1	B
26a57494-f151-403a-b1d3-546c83cfdfdb	1805100F0622C9000	0	6d3731ce-37f6-445f-abac-f9135b1d3f7b	C144	43	16	2.396	4.337	0.598005	0.487464	0.683235	0.627359	0.285365	0.479061	0.412616	2.12	0.966732	L	22	L22	V	MKT1-30D+SAL1-fs	1	4	P7B	1	B
26a57494-f151-403a-b1d3-546c83cfdfdb	1805100F0622C9000	0	5040f6af-f434-4bb5-bf8b-f173fa71ca8a	C327	2	21	2.212	3.904	0.598883	0.492046	0.684493	0.623802	0.28906	0.480841	0.409281	2.213	0.965217	M	13	M13	V	Eng-WT	7	1	P7B	1	B
26a57494-f151-403a-b1d3-546c83cfdfdb	1805100F0622C9000	0	5abac178-4772-490e-9f5d-f2d6ede7c50f	C293	7	21	2.302	3.981	0.599456	0.49293	0.68548	0.623688	0.289737	0.482375	0.409557	2.168	0.957356	M	14	M14	V	Eng-WT	7	2	P7B	1	B
26a57494-f151-403a-b1d3-546c83cfdfdb	1805100F0622C9000	0	b2b99eb8-ad13-439a-9453-8a025545802f	C280	2	25	2.304	4.142	0.601455	0.492197	0.686845	0.629339	0.287982	0.481198	0.413034	2.213	0.963115	N	13	N13	V	Eng-WT	7	3	P7B	1	B
26a57494-f151-403a-b1d3-546c83cfdfdb	1805100F0622C9000	0	35af3881-41d8-48dc-bcac-560696ce580b	C281	7	25	2.304	4.074	0.598358	0.489869	0.683325	0.625735	0.286673	0.479523	0.411103	2.213	0.964583	N	14	N14	V	Eng-WT	7	4	P7B	1	B
26a57494-f151-403a-b1d3-546c83cfdfdb	1805100F0622C9000	0	d49efb26-730e-4710-9c2b-639d175b88f7	C94	-43	30	2.49	4.422	0.60286	0.490369	0.689722	0.632419	0.286358	0.483218	0.415248	2.028	0.963532	O	3	O3	V	SAL1-fs	1	1	P7B	1	B
26a57494-f151-403a-b1d3-546c83cfdfdb	1805100F0622C9000	0	c263d589-d93d-4f2f-8e0e-cbf6e9b78f37	C174	-38	30	2.396	4.346	0.603615	0.496369	0.68904	0.629373	0.291549	0.482653	0.412437	2.028	0.966797	O	4	O4	V	SAL1-fs	1	2	P7B	1	B
26a57494-f151-403a-b1d3-546c83cfdfdb	1805100F0622C9000	0	fd433009-c87d-4156-9442-132de3acaa4b	C176	-25	30	2.396	4.21	0.603384	0.492853	0.689018	0.632108	0.287958	0.482097	0.414593	2.12	0.961694	O	7	O7	V	Eng-WT	3	1	P7B	1	B
26a57494-f151-403a-b1d3-546c83cfdfdb	1805100F0622C9000	0	8fabc55b-6726-49fd-998d-2cac66d21884	C177	-20	30	2.396	4.329	0.604714	0.494164	0.691196	0.63271	0.288744	0.483905	0.414718	2.12	0.964706	O	8	O8	V	Eng-WT	3	2	P7B	1	B
26a57494-f151-403a-b1d3-546c83cfdfdb	1805100F0622C9000	0	de3171c1-d69d-4836-8749-30511316ca47	C97	-43	35	2.49	4.957	0.609461	0.496797	0.697589	0.638121	0.290269	0.488348	0.418219	1.936	0.97089	P	3	P3	V	SAL1-fs	1	3	P7B	1	B
26a57494-f151-403a-b1d3-546c83cfdfdb	1805100F0622C9000	0	8ac2bbb4-d727-416a-a5b8-b49e53ff5d96	C52	-38	35	2.582	4.906	0.609173	0.499064	0.695597	0.636678	0.291871	0.486241	0.416752	1.936	0.968858	P	4	P4	V	SAL1-fs	1	4	P7B	1	B
26a57494-f151-403a-b1d3-546c83cfdfdb	1805100F0622C9000	0	d1b60d51-3624-4189-9858-ec65e4d8cbe3	C183	-25	35	2.396	4.125	0.605689	0.494295	0.69206	0.634544	0.288945	0.484282	0.416321	2.114	0.967078	P	7	P7	V	Eng-WT	3	3	P7B	1	B
26a57494-f151-403a-b1d3-546c83cfdfdb	1805100F0622C9000	0	0bbf1eba-bbb5-48c6-b240-dd3ddb571f15	C184	-20	35	2.396	4.38	0.606984	0.496588	0.693943	0.63423	0.290373	0.48614	0.415598	2.114	0.963178	P	8	P8	V	Eng-WT	3	4	P7B	1	B
26a57494-f151-403a-b1d3-546c83cfdfdb	1805100F0622C9000	0	f80a340c-f22d-4c3d-9d05-7c56c60b859d	C64	-15	-34	2.49	4.322	0.599985	0.496159	0.687584	0.620139	0.292781	0.484891	0.406218	1.937	0.956778	A	9	A9	V	SAL1-fs	5	1	P7B	2	B
26a57494-f151-403a-b1d3-546c83cfdfdb	1805100F0622C9000	0	84513f96-42e3-40b9-8418-d55cba1f3189	C65	-11	-34	2.49	4.339	0.599647	0.49665	0.687288	0.618925	0.293053	0.484876	0.405169	2.029	0.960861	A	10	A10	V	SAL1-fs	5	2	P7B	2	B
26a57494-f151-403a-b1d3-546c83cfdfdb	1805100F0622C9000	0	a0b5ba9f-6e25-4e0b-aaa3-c08a1f58f3aa	C140	-15	-29	2.306	3.753	0.593168	0.492689	0.678839	0.611756	0.291132	0.479137	0.400979	2.162	0.959276	B	9	B9	V	SAL1-fs	5	3	P7B	2	B
26a57494-f151-403a-b1d3-546c83cfdfdb	1805100F0622C9000	0	12aefb57-a60b-4861-88b9-64609fd2d0b0	C141	-11	-29	2.306	3.872	0.596457	0.494599	0.684254	0.614474	0.292595	0.483691	0.402651	2.121	0.958333	B	10	B10	V	SAL1-fs	5	4	P7B	2	B
26a57494-f151-403a-b1d3-546c83cfdfdb	1805100F0622C9000	0	bbf8e998-25f5-41f2-b1c7-40ade2a06667	C279	30	-24	2.12	3.499	0.593166	0.486627	0.678251	0.618009	0.285808	0.476362	0.405441	2.305	0.958738	C	19	C19	V	MKT1-30D+SAL1-fs	2	1	P7B	2	B
26a57494-f151-403a-b1d3-546c83cfdfdb	1805100F0622C9000	0	36fad5b5-67b1-4ffd-8010-f6a8cf595e71	C280	34	-24	2.12	3.55	0.591575	0.488883	0.676217	0.613744	0.288113	0.475559	0.402258	2.299	0.949761	C	20	C20	V	MKT1-30D+SAL1-fs	2	2	P7B	2	B
26a57494-f151-403a-b1d3-546c83cfdfdb	1805100F0622C9000	0	9175e065-1753-46af-bc7e-210ef73465c0	C197	30	-20	2.214	3.694	0.592977	0.489069	0.678503	0.615091	0.288047	0.477736	0.403272	2.213	0.956322	D	19	D19	V	MKT1-30D+SAL1-fs	2	3	P7B	2	B
26a57494-f151-403a-b1d3-546c83cfdfdb	1805100F0622C9000	0	5e511469-8cc0-4715-9e31-71005450d0e9	C149	34	-20	2.306	3.787	0.594592	0.489985	0.679574	0.61828	0.288313	0.477029	0.405103	2.213	0.961883	D	20	D20	V	MKT1-30D+SAL1-fs	2	4	P7B	2	B
26a57494-f151-403a-b1d3-546c83cfdfdb	1805100F0622C9000	0	d6339104-f8d6-4048-8ca6-9752db17e910	C289	-15	-15	2.12	3.431	0.600184	0.494147	0.686022	0.624403	0.29067	0.481111	0.40902	2.346	0.965347	E	9	E9	V	MKT1-30D	3	1	P7B	2	B
26a57494-f151-403a-b1d3-546c83cfdfdb	1805100F0622C9000	0	ca619ad5-0e51-4963-b126-9980633fd015	C285	-11	-15	2.12	3.465	0.599769	0.493906	0.686496	0.622722	0.290715	0.482159	0.407665	2.253	0.95098	E	10	E10	V	MKT1-30D	3	2	P7B	2	B
26a57494-f151-403a-b1d3-546c83cfdfdb	1805100F0622C9000	0	c18c9729-7910-4ded-9219-4fe4fee17295	C294	-15	-11	2.12	3.295	0.599545	0.490954	0.686467	0.625187	0.287972	0.481748	0.409807	2.306	0.956186	F	9	F9	V	MKT1-30D	3	3	P7B	2	B
26a57494-f151-403a-b1d3-546c83cfdfdb	1805100F0622C9000	0	e4f6039d-5586-4f0d-b0fd-46a8b4c4b8c9	C214	-11	-11	2.214	3.634	0.599359	0.49398	0.6861	0.621761	0.290439	0.482692	0.407327	2.306	0.96028	F	10	F10	V	MKT1-30D	3	4	P7B	2	B
26a57494-f151-403a-b1d3-546c83cfdfdb	1805100F0622C9000	0	999c577c-27f2-43f8-8b12-36be9ff9f8c4	C156	48	-6	2.306	4	0.593714	0.511752	0.681912	0.591308	0.311269	0.485686	0.384781	2.213	0.95966	G	23	G23	V	Eng-WT	8	1	P7B	2	B
26a57494-f151-403a-b1d3-546c83cfdfdb	1805100F0622C9000	0	91d315ba-1496-4774-abc8-cc7ba8a5d370	C72	53	-6	2.49	4.322	0.590015	0.487137	0.675411	0.611672	0.2865	0.476542	0.401591	1.885	0.960707	G	24	G24	V	Eng-WT	8	2	P7B	2	B
26a57494-f151-403a-b1d3-546c83cfdfdb	1805100F0622C9000	0	0b838362-acd2-4526-a97e-5b6f96944327	C162	48	-2	2.306	4.068	0.596995	0.514716	0.684351	0.59571	0.312377	0.486113	0.386959	2.207	0.962422	H	23	H23	V	Eng-WT	8	3	P7B	2	B
26a57494-f151-403a-b1d3-546c83cfdfdb	1805100F0622C9000	0	76944f7d-57eb-44fd-af5d-56fa81b09763	C73	53	-2	2.49	4.467	0.590621	0.487192	0.676642	0.6121	0.286567	0.477765	0.401872	2.069	0.960076	H	24	H24	V	Eng-WT	8	4	P7B	2	B
26a57494-f151-403a-b1d3-546c83cfdfdb	1805100F0622C9000	0	eecf60b8-f078-4a9b-a03c-a3e9d7c32a12	C76	-34	3	2.49	3.957	0.594059	0.491063	0.680157	0.614878	0.289034	0.479422	0.40284	2.069	0.948498	I	5	I5	V	SAL1-fs	7	1	P7B	2	B
26a57494-f151-403a-b1d3-546c83cfdfdb	1805100F0622C9000	0	df0d4ee0-1a4e-42d1-b1e6-a35657b7f2f3	C307	-29	3	2.12	3.261	0.590431	0.484528	0.676991	0.613736	0.284857	0.478016	0.403435	2.121	0.958333	I	6	I6	V	SAL1-fs	7	2	P7B	2	B
26a57494-f151-403a-b1d3-546c83cfdfdb	1805100F0622C9000	0	7f170f0a-54ef-4895-b5f4-36d60d4ffb3e	C166	-34	7	2.306	3.626	0.594159	0.487487	0.680057	0.618598	0.28578	0.478442	0.405779	2.161	0.953162	J	5	J5	V	SAL1-fs	7	3	P7B	2	B
26a57494-f151-403a-b1d3-546c83cfdfdb	1805100F0622C9000	0	c9b61fc4-2f53-412a-87ab-4c9b5d2c2fe3	C243	-29	7	2.214	3.38	0.592492	0.485043	0.678077	0.618268	0.284171	0.476998	0.406121	2.305	0.944724	J	6	J6	V	SAL1-fs	7	4	P7B	2	B
26a57494-f151-403a-b1d3-546c83cfdfdb	1805100F0622C9000	0	479e3229-4ceb-4fc1-9c10-938032c3e1c4	C247	39	12	2.214	3.66	0.589928	0.485101	0.674191	0.614158	0.285014	0.473823	0.402866	2.253	0.960557	K	21	K21	V	MKT1-30D+SAL1-fs	1	1	P7B	2	B
26a57494-f151-403a-b1d3-546c83cfdfdb	1805100F0622C9000	0	a55debdc-8dea-407d-9e32-a924cd0cb422	C248	43	12	2.214	3.6	0.589743	0.483472	0.673668	0.616093	0.283	0.472783	0.404408	2.213	0.964623	K	22	K22	V	MKT1-30D+SAL1-fs	1	2	P7B	2	B
26a57494-f151-403a-b1d3-546c83cfdfdb	1805100F0622C9000	0	2f49788f-6893-4593-b05b-458423102a2d	C256	39	16	2.214	3.677	0.591767	0.487361	0.677118	0.614681	0.286365	0.476934	0.403241	2.213	0.960739	L	21	L21	V	MKT1-30D+SAL1-fs	1	3	P7B	2	B
26a57494-f151-403a-b1d3-546c83cfdfdb	1805100F0622C9000	0	bc49d483-d69c-42e0-a344-178cd1693926	C257	43	16	2.214	3.702	0.590799	0.484611	0.674456	0.617152	0.284155	0.472906	0.405069	2.213	0.956422	L	22	L22	V	MKT1-30D+SAL1-fs	1	4	P7B	2	B
26a57494-f151-403a-b1d3-546c83cfdfdb	1805100F0622C9000	0	9237b271-873a-48e7-ab96-acc581260748	C322	3	21	2.12	3.482	0.588015	0.483855	0.672903	0.611334	0.283982	0.474548	0.401594	2.306	0.953659	M	13	M13	V	Eng-WT	7	1	P7B	2	B
26a57494-f151-403a-b1d3-546c83cfdfdb	1805100F0622C9000	0	29b8429c-16e3-4d66-8c45-76745138a233	C323	7	21	2.12	3.405	0.589008	0.485864	0.674432	0.61065	0.286027	0.476156	0.40101	2.305	0.947631	M	14	M14	V	Eng-WT	7	2	P7B	2	B
26a57494-f151-403a-b1d3-546c83cfdfdb	1805100F0622C9000	0	fd63379b-4bc3-4057-a8d7-d55967a78f6e	C181	3	25	2.306	3.702	0.593569	0.487579	0.679951	0.617188	0.286209	0.479717	0.405534	2.213	0.949541	N	13	N13	V	Eng-WT	7	3	P7B	2	B
26a57494-f151-403a-b1d3-546c83cfdfdb	1805100F0622C9000	0	affeb957-099a-4ddb-be79-8e176e423a89	C326	7	25	2.12	3.473	0.58695	0.479457	0.672813	0.612484	0.280301	0.474831	0.402958	2.213	0.948655	N	14	N14	V	Eng-WT	7	4	P7B	2	B
26a57494-f151-403a-b1d3-546c83cfdfdb	1805100F0622C9000	0	68d026cf-3aaa-4f4b-aa07-44aba6b123bc	C85	-43	30	2.49	4	0.58886	0.479364	0.675143	0.616269	0.280084	0.475888	0.4058	1.936	0.934183	O	3	O3	V	SAL1-fs	1	1	P7B	2	B
26a57494-f151-403a-b1d3-546c83cfdfdb	1805100F0622C9000	0	dbeb272b-6898-4265-953d-9b7915713b8b	C188	-38	30	2.306	3.864	0.592234	0.488826	0.677725	0.614014	0.287241	0.47796	0.402761	2.023	0.951648	O	4	O4	V	SAL1-fs	1	2	P7B	2	B
26a57494-f151-403a-b1d3-546c83cfdfdb	1805100F0622C9000	0	2aa2bfae-9ee6-4f7c-b549-6b25c92027fa	C271	-24	30	2.214	3.719	0.594592	0.487725	0.680652	0.619241	0.28551	0.479283	0.406535	2.121	0.954338	O	7	O7	V	Eng-WT	3	1	P7B	2	B
26a57494-f151-403a-b1d3-546c83cfdfdb	1805100F0622C9000	0	bc0b2a36-e700-42b8-89f8-eb7e64052f03	C183	-20	30	2.306	3.838	0.593632	0.485147	0.681104	0.618428	0.283827	0.480733	0.406366	2.115	0.960177	O	8	O8	V	Eng-WT	3	2	P7B	2	B
26a57494-f151-403a-b1d3-546c83cfdfdb	1805100F0622C9000	0	37f58029-3633-47b2-8c5e-500d69adf870	C36	-43	34	2.674	4.687	0.60022	0.488207	0.686786	0.629533	0.28502	0.481476	0.413456	1.752	0.938406	P	3	P3	V	SAL1-fs	1	3	P7B	2	B
26a57494-f151-403a-b1d3-546c83cfdfdb	1805100F0622C9000	0	9aeadadb-2bf2-44f4-818f-68d781762fc3	C37	-38	34	2.674	4.704	0.603341	0.498018	0.689425	0.62663	0.292684	0.483951	0.41019	1.752	0.933213	P	4	P4	V	SAL1-fs	1	4	P7B	2	B
26a57494-f151-403a-b1d3-546c83cfdfdb	1805100F0622C9000	0	8e2041e9-6b63-44d5-b742-a6e964765e3c	C58	-24	34	2.582	4.348	0.600398	0.491935	0.687132	0.626149	0.287847	0.482866	0.410733	1.844	0.945312	P	7	P7	V	Eng-WT	3	3	P7B	2	B
26a57494-f151-403a-b1d3-546c83cfdfdb	1805100F0622C9000	0	82008c5d-288e-44eb-bfb8-a290e3068c94	C59	-20	34	2.582	4.594	0.600145	0.49166	0.685651	0.626748	0.286889	0.480862	0.410942	1.936	0.950092	P	8	P8	V	Eng-WT	3	4	P7B	2	B
26a57494-f151-403a-b1d3-546c83cfdfdb	1805100F0622C9000	0	17ec17a2-ce98-4769-8e0b-b5c7a71b8812	C155	20	-33	2.306	4.291	0.601639	0.497643	0.687043	0.624151	0.292245	0.481621	0.407848	2.121	0.960396	A	17	A17	V	MKT1-30D+SAL1-fs	5	1	P8A	1	A
26a57494-f151-403a-b1d3-546c83cfdfdb	1805100F0622C9000	0	bdaff14b-bacc-4cc0-a381-8652f97639bf	C97	25	-33	2.398	4.248	0.600173	0.49829	0.686204	0.62011	0.293878	0.482214	0.405194	1.937	0.968	A	18	A18	V	MKT1-30D+SAL1-fs	5	2	P8A	1	A
26a57494-f151-403a-b1d3-546c83cfdfdb	1805100F0622C9000	0	aea401fe-1a48-4924-a318-47607c718b53	C107	20	-29	2.398	4.308	0.595653	0.490977	0.681688	0.618455	0.288697	0.479272	0.405231	2.122	0.964497	B	17	B17	V	MKT1-30D+SAL1-fs	5	3	P8A	1	A
26a57494-f151-403a-b1d3-546c83cfdfdb	1805100F0622C9000	0	ad9e3725-ad97-487e-bb2b-39a4aa7eba56	C159	25	-29	2.306	4.24	0.594145	0.49099	0.678628	0.616559	0.288753	0.476539	0.403655	2.029	0.957916	B	18	B18	V	MKT1-30D+SAL1-fs	5	4	P8A	1	A
26a57494-f151-403a-b1d3-546c83cfdfdb	1805100F0622C9000	0	5fd53535-93e2-4fa3-beca-dfa8af9372ec	C353	-16	12	2.122	3.568	0.592764	0.486396	0.679029	0.616872	0.285313	0.478543	0.405068	2.306	0.961905	K	9	K9	V	W303	8	1	P8A	1	A
26a57494-f151-403a-b1d3-546c83cfdfdb	1805100F0622C9000	0	20e51f98-68f6-4d79-b020-64fceb105ab9	C354	-11	12	2.122	3.331	0.589956	0.485164	0.67589	0.612545	0.284797	0.477364	0.402466	2.347	0.951531	K	10	K10	V	W303	8	2	P8A	1	A
26a57494-f151-403a-b1d3-546c83cfdfdb	1805100F0622C9000	0	f4dc40b4-9498-4914-aa79-3d96e4d415b4	C305	-16	16	2.214	3.602	0.592101	0.486025	0.676887	0.617379	0.285091	0.475655	0.405184	2.306	0.962264	L	9	L9	V	W303	8	3	P8A	1	A
26a57494-f151-403a-b1d3-546c83cfdfdb	1805100F0622C9000	0	71ea9e9c-2ee8-4286-926a-f0d4fd365666	C359	-11	16	2.122	3.365	0.588097	0.485225	0.672608	0.61021	0.284429	0.474921	0.400905	2.215	0.949495	L	10	L10	V	W303	8	4	P8A	1	A
26a57494-f151-403a-b1d3-546c83cfdfdb	1805100F0622C9000	0	87147ad4-ddf0-4794-8317-0c38a7ead122	C47	-52	30	2.582	4.902	0.616781	0.510327	0.706528	0.637462	0.301268	0.493363	0.41475	1.931	0.968804	O	1	O1	V	MKT1-30D	8	1	P8A	1	A
26a57494-f151-403a-b1d3-546c83cfdfdb	1805100F0622C9000	0	166a1832-cce4-48d1-99bb-048de98ed359	C82	-47	30	2.49	4.715	0.611517	0.51499	0.700731	0.622731	0.306781	0.493908	0.405185	1.937	0.965766	O	2	O2	V	MKT1-30D	8	2	P8A	1	A
26a57494-f151-403a-b1d3-546c83cfdfdb	1805100F0622C9000	0	bced15d2-d781-460b-a933-c272583877aa	C248	2	30	2.306	4.053	0.596744	0.488059	0.681736	0.62399	0.284839	0.477635	0.408963	2.07	0.958071	O	13	O13	V	W303	6	1	P8A	1	A
26a57494-f151-403a-b1d3-546c83cfdfdb	1805100F0622C9000	0	33fecab7-efe1-4360-afc5-8e4147ab4039	C142	7	30	2.398	4.172	0.5977	0.489845	0.682928	0.62456	0.286352	0.47852	0.409333	2.121	0.96334	O	14	O14	V	W303	6	2	P8A	1	A
26a57494-f151-403a-b1d3-546c83cfdfdb	1805100F0622C9000	0	2b31cc5c-3eaf-4ea0-ab09-3d1eb03bf55f	C50	-52	34	2.582	5.055	0.620979	0.512902	0.710298	0.643625	0.301582	0.494143	0.41824	1.931	0.968067	P	1	P1	V	MKT1-30D	8	3	P8A	1	A
26a57494-f151-403a-b1d3-546c83cfdfdb	1805100F0622C9000	0	098f3444-4b2c-4b35-bed1-7a85edc3ea16	C146	-47	34	2.398	4.155	0.611805	0.51889	0.701311	0.619207	0.310841	0.494344	0.402178	2.029	0.96319	P	2	P2	V	MKT1-30D	8	4	P8A	1	A
26a57494-f151-403a-b1d3-546c83cfdfdb	1805100F0622C9000	0	88f75c14-bafa-40d9-bbd0-3813d15066d3	C16	2	34	2.674	5.157	0.609691	0.496424	0.695856	0.640921	0.288901	0.484544	0.419337	1.845	0.968699	P	13	P13	V	W303	6	3	P8A	1	A
26a57494-f151-403a-b1d3-546c83cfdfdb	1805100F0622C9000	0	f5df137c-f7fb-4dc0-9416-aef50d4d73ea	C149	7	34	2.398	4.172	0.601118	0.489557	0.686362	0.631293	0.285007	0.479305	0.413738	1.939	0.965377	P	14	P14	V	W303	6	4	P8A	1	A
26a57494-f151-403a-b1d3-546c83cfdfdb	1805100F0622C9000	0	882e641e-b306-4070-b90f-f1e2fd585ba5	C68	21	-34	2.398	4.417	0.610271	0.503688	0.696493	0.634563	0.29587	0.486767	0.414429	2.029	0.967308	A	17	A17	V	MKT1-30D+SAL1-fs	5	1	P8A	2	A
26a57494-f151-403a-b1d3-546c83cfdfdb	1805100F0622C9000	0	b7b50610-1064-49db-bba8-62781646aae2	C30	25	-34	2.49	4.451	0.608412	0.501063	0.695427	0.63236	0.294719	0.48697	0.413321	1.987	0.969466	A	18	A18	V	MKT1-30D+SAL1-fs	5	2	P8A	2	A
26a57494-f151-403a-b1d3-546c83cfdfdb	1805100F0622C9000	0	fc5a02a6-4ad4-4ae9-ad5e-c126702c7adf	C165	21	-29	2.302	4.06	0.602683	0.495291	0.688079	0.628641	0.290578	0.481536	0.411705	2.164	0.964435	B	17	B17	V	MKT1-30D+SAL1-fs	5	3	P8A	2	A
26a57494-f151-403a-b1d3-546c83cfdfdb	1805100F0622C9000	0	8e693887-84d0-4652-9e5f-88c1aa12b734	C197	25	-29	2.214	3.89	0.599521	0.495316	0.683766	0.623692	0.291132	0.478809	0.408343	2.116	0.954148	B	18	B18	V	MKT1-30D+SAL1-fs	5	4	P8A	2	A
26a57494-f151-403a-b1d3-546c83cfdfdb	1805100F0622C9000	0	a25d3445-6f03-4b23-8974-95049d273d9f	C361	-16	12	2.028	3.262	0.601144	0.489369	0.686734	0.63123	0.286158	0.480109	0.414355	2.394	0.953125	K	9	K9	V	W303	8	1	P8A	2	A
26a57494-f151-403a-b1d3-546c83cfdfdb	1805100F0622C9000	0	4d50ef46-389c-4e5e-8d65-0ac45434d867	C362	-11	12	2.028	3.194	0.599812	0.491333	0.685753	0.626241	0.287835	0.481237	0.410935	2.394	0.962766	K	10	K10	V	W303	8	2	P8A	2	A
26a57494-f151-403a-b1d3-546c83cfdfdb	1805100F0622C9000	0	41e3b829-39a7-4577-b11f-a8cbb4f657b1	C345	-16	16	2.118	3.27	0.599175	0.488546	0.685439	0.627706	0.285917	0.480327	0.411938	2.303	0.948052	L	9	L9	V	W303	8	3	P8A	2	A
26a57494-f151-403a-b1d3-546c83cfdfdb	1805100F0622C9000	0	3210d817-88ed-40a8-8057-ee81fb9a8041	C363	-11	16	2.028	3.27	0.597179	0.486753	0.68382	0.624782	0.284835	0.480301	0.410294	2.353	0.961039	L	10	L10	V	W303	8	4	P8A	2	A
26a57494-f151-403a-b1d3-546c83cfdfdb	1805100F0622C9000	0	f9f318a3-2711-49a6-848a-16890b603323	C22	-52	30	2.578	5.037	0.623258	0.51438	0.712773	0.646695	0.303168	0.496063	0.420906	1.934	0.966273	O	1	O1	V	MKT1-30D	8	1	P8A	2	A
26a57494-f151-403a-b1d3-546c83cfdfdb	1805100F0622C9000	0	ba5c2e18-eb4a-49db-8bf5-4a2275341444	C44	-47	30	2.49	4.545	0.613553	0.513967	0.703669	0.626894	0.305971	0.495521	0.408229	1.985	0.960748	O	2	O2	V	MKT1-30D	8	2	P8A	2	A
26a57494-f151-403a-b1d3-546c83cfdfdb	1805100F0622C9000	0	7e28e0f5-7d1b-4356-b25d-480c5889fdc7	C194	3	30	2.302	4.009	0.604653	0.492165	0.691517	0.634305	0.287453	0.483483	0.415729	2.163	0.963983	O	13	O13	V	W303	6	1	P8A	2	A
26a57494-f151-403a-b1d3-546c83cfdfdb	1805100F0622C9000	0	ae9df4f1-361e-4f64-9f78-2fceda3ca1ab	C195	7	30	2.302	3.975	0.601994	0.488529	0.687179	0.634188	0.284693	0.479231	0.416081	2.216	0.963675	O	14	O14	V	W303	6	2	P8A	2	A
26a57494-f151-403a-b1d3-546c83cfdfdb	1805100F0622C9000	0	85fbd205-06cc-4200-b8d3-3c2b3c3ebb00	C7	-52	34	2.674	5.368	0.627054	0.518466	0.715544	0.65098	0.304943	0.496031	0.422865	1.8	0.966772	P	1	P1	V	MKT1-30D	8	3	P8A	2	A
26a57494-f151-403a-b1d3-546c83cfdfdb	1805100F0622C9000	0	b6cc2bd4-9042-4a55-863d-a9a6c617921e	C24	-47	34	2.578	4.884	0.623434	0.526295	0.713405	0.634489	0.313461	0.50016	0.411128	1.8	0.966957	P	2	P2	V	MKT1-30D	8	4	P8A	2	A
26a57494-f151-403a-b1d3-546c83cfdfdb	1805100F0622C9000	0	3608c564-96b3-41ac-94ac-26b778f80c4d	C92	3	34	2.398	4.494	0.611817	0.495689	0.698595	0.644998	0.288258	0.485847	0.42222	2.121	0.965974	P	13	P13	V	W303	6	3	P8A	2	A
26a57494-f151-403a-b1d3-546c83cfdfdb	1805100F0622C9000	0	11eb608f-6d3a-47da-84e4-8af4d1acf7a3	C93	7	34	2.398	4.443	0.610595	0.496967	0.696869	0.641585	0.289567	0.485364	0.4198	2.077	0.967495	P	14	P14	V	W303	6	4	P8A	2	A
26a57494-f151-403a-b1d3-546c83cfdfdb	1805100F0622C9000	0	b753769d-2fb0-4e2c-badb-fef5a241a5c9	C317	-7	-24	2.116	3.534	0.593996	0.489249	0.679726	0.616784	0.287978	0.478189	0.404444	2.343	0.961722	C	11	C11	V	MKT1-30D	8	1	P8B	1	B
26a57494-f151-403a-b1d3-546c83cfdfdb	1805100F0622C9000	0	9908a1dd-5122-4fb3-99a7-ea529fca8b8b	C318	-2	-24	2.116	3.441	0.593776	0.488943	0.679096	0.617151	0.287785	0.477341	0.40485	2.251	0.960688	C	12	C12	V	MKT1-30D	8	2	P8B	1	B
26a57494-f151-403a-b1d3-546c83cfdfdb	1805100F0622C9000	0	b092f00a-192f-4aa9-84ce-800c1a7d75ff	C365	-7	-20	2.114	3.382	0.596363	0.490098	0.681843	0.620725	0.288057	0.478755	0.407048	2.254	0.955	D	11	D11	V	MKT1-30D	8	3	P8B	1	B
26a57494-f151-403a-b1d3-546c83cfdfdb	1805100F0622C9000	0	0c6c52a9-12cd-48e9-a509-6046207c2aa4	C129	-2	-20	2.3	3.712	0.599232	0.493001	0.685739	0.622547	0.290136	0.481896	0.408043	2.208	0.963554	D	12	D12	V	MKT1-30D	8	4	P8B	1	B
26a57494-f151-403a-b1d3-546c83cfdfdb	1805100F0622C9000	0	75911ede-6695-4085-8a0a-ada2163ec770	C153	30	-6	2.3	3.983	0.596395	0.492361	0.682952	0.617951	0.290383	0.480951	0.404984	2.205	0.961783	G	19	G19	V	W303	8	1	P8B	1	B
26a57494-f151-403a-b1d3-546c83cfdfdb	1805100F0622C9000	0	f3c9d374-49d2-4188-80c5-a69361f3f028	C150	34	-6	2.3	4.152	0.598099	0.496809	0.681994	0.619312	0.293216	0.478203	0.405144	2.116	0.959267	G	20	G20	V	W303	8	2	P8B	1	B
26a57494-f151-403a-b1d3-546c83cfdfdb	1805100F0622C9000	0	4e8f2050-4712-4912-96da-125a1fb7f73a	C246	30	-2	2.208	3.78	0.597149	0.492293	0.681686	0.621336	0.289585	0.478053	0.407121	2.205	0.964206	H	19	H19	V	W303	8	3	P8B	1	B
26a57494-f151-403a-b1d3-546c83cfdfdb	1805100F0622C9000	0	fddc16ae-4462-4862-9d49-68802be34fb4	C199	34	-2	2.298	4.092	0.597302	0.494871	0.681875	0.619178	0.292135	0.478434	0.405309	2.206	0.958678	H	20	H20	V	W303	8	4	P8B	1	B
26a57494-f151-403a-b1d3-546c83cfdfdb	1805100F0622C9000	0	26c958c1-d192-43ea-af64-0ecf26265b0f	C342	-25	12	2.116	3.518	0.594155	0.486916	0.680684	0.618627	0.286034	0.47929	0.406202	2.3	0.954327	K	7	K7	V	W303	6	1	P8B	1	B
26a57494-f151-403a-b1d3-546c83cfdfdb	1805100F0622C9000	0	f759045f-eb99-4e3f-b89b-f5cd935b535b	C343	-20	12	2.116	3.551	0.598609	0.491438	0.685528	0.622838	0.288586	0.482291	0.408576	2.297	0.954762	K	8	K8	V	W303	6	2	P8B	1	B
26a57494-f151-403a-b1d3-546c83cfdfdb	1805100F0622C9000	0	8901aced-7816-4fb0-ac98-7f03bb75251e	C341	11	12	2.116	3.551	0.597386	0.49225	0.68211	0.621793	0.289538	0.478231	0.407471	2.3	0.954762	K	15	K15	V	MKT1-30D+SAL1-fs	5	1	P8B	1	B
26a57494-f151-403a-b1d3-546c83cfdfdb	1805100F0622C9000	0	ed68c670-5290-4496-9f91-d3ab383ca9e8	C271	16	12	2.208	3.585	0.594515	0.487172	0.680401	0.619654	0.285905	0.478245	0.406612	2.208	0.962264	K	16	K16	V	MKT1-30D+SAL1-fs	5	2	P8B	1	B
26a57494-f151-403a-b1d3-546c83cfdfdb	1805100F0622C9000	0	8e5eb8e3-ff13-4ba4-bcb5-307a79f48c0f	C350	-25	16	2.116	3.425	0.59327	0.486294	0.67971	0.617662	0.285412	0.478739	0.405579	2.3	0.953086	L	7	L7	V	W303	6	3	P8B	1	B
26a57494-f151-403a-b1d3-546c83cfdfdb	1805100F0622C9000	0	36a2cf65-2831-409b-b396-9d2cf5014a01	C182	-20	16	2.3	3.712	0.594319	0.490589	0.680477	0.615829	0.288839	0.479838	0.404001	2.251	0.958998	L	8	L8	V	W303	6	4	P8B	1	B
26a57494-f151-403a-b1d3-546c83cfdfdb	1805100F0622C9000	0	d345bb72-dd5a-4bac-a041-651d79db7203	C344	11	16	2.116	3.357	0.593747	0.487124	0.679953	0.618225	0.286208	0.478402	0.40577	2.3	0.95466	L	15	L15	V	MKT1-30D+SAL1-fs	5	3	P8B	1	B
26a57494-f151-403a-b1d3-546c83cfdfdb	1805100F0622C9000	0	433a2e87-afc5-4049-a972-39cc1574c3ab	C279	16	16	2.208	3.737	0.596398	0.490356	0.681927	0.620708	0.287734	0.479108	0.406965	2.208	0.959276	L	16	L16	V	MKT1-30D+SAL1-fs	5	4	P8B	1	B
26a57494-f151-403a-b1d3-546c83cfdfdb	1805100F0622C9000	0	96593c47-d999-4100-bb11-2c78f322ce58	C319	-7	-24	2.302	3.964	0.600764	0.492766	0.687929	0.625839	0.289912	0.483628	0.410777	2.024	0.970021	C	11	C11	V	MKT1-30D	8	1	P8B	2	B
26a57494-f151-403a-b1d3-546c83cfdfdb	1805100F0622C9000	0	87c48124-f3ea-4195-a215-f2a67e6dec99	C345	-2	-24	2.212	3.879	0.600386	0.491741	0.685837	0.627554	0.28847	0.480513	0.411894	2.161	0.964989	C	12	C12	V	MKT1-30D	8	2	P8B	2	B
26a57494-f151-403a-b1d3-546c83cfdfdb	1805100F0622C9000	0	aa4af3db-f222-43de-b136-6757e3a8c1fa	C320	-7	-20	2.302	3.989	0.602695	0.495645	0.688244	0.628185	0.291223	0.481974	0.411479	2.208	0.965957	D	11	D11	V	MKT1-30D	8	3	P8B	2	B
26a57494-f151-403a-b1d3-546c83cfdfdb	1805100F0622C9000	0	4cdda489-1712-4b47-bbd0-b7a6405aac54	C347	-2	-20	2.212	3.938	0.60426	0.497684	0.69061	0.628702	0.292461	0.48423	0.411825	2.26	0.967672	D	12	D12	V	MKT1-30D	8	4	P8B	2	B
26a57494-f151-403a-b1d3-546c83cfdfdb	1805100F0622C9000	0	dd129a52-07f0-4c96-88ae-c9ed9299c1c0	C225	30	-6	2.394	4.015	0.59796	0.494151	0.683356	0.62047	0.291326	0.480481	0.406898	2.077	0.970402	G	19	G19	V	W303	8	1	P8B	2	B
26a57494-f151-403a-b1d3-546c83cfdfdb	1805100F0622C9000	0	d3945a79-932d-458b-938d-284297186b65	C226	34	-6	2.394	4.201	0.598574	0.496328	0.684183	0.618824	0.293297	0.481975	0.405764	2.077	0.961616	G	20	G20	V	W303	8	2	P8B	2	B
26a57494-f151-403a-b1d3-546c83cfdfdb	1805100F0622C9000	0	9af57676-2a96-4724-94bc-0ceeafa57c87	C331	30	-2	2.302	3.887	0.595787	0.492987	0.681574	0.616919	0.291048	0.480455	0.404777	2.118	0.960699	H	19	H19	V	W303	8	3	P8B	2	B
26a57494-f151-403a-b1d3-546c83cfdfdb	1805100F0622C9000	0	5a8c3b54-6df9-4985-a3f4-b746354fba39	C227	34	-2	2.394	4.159	0.597183	0.494302	0.681761	0.619544	0.291254	0.479234	0.406307	2.118	0.959184	H	20	H20	V	W303	8	4	P8B	2	B
26a57494-f151-403a-b1d3-546c83cfdfdb	1805100F0622C9000	0	5825704a-48d3-4e99-b0c5-01ccfbc09857	C293	-25	12	2.304	3.93	0.59607	0.490797	0.683107	0.618278	0.288874	0.482504	0.406238	2.207	0.963283	K	7	K7	V	W303	6	1	P8B	2	B
26a57494-f151-403a-b1d3-546c83cfdfdb	1805100F0622C9000	0	012c6465-0211-4eb3-9ee6-11ff9541ae2e	C294	-20	12	2.304	4.057	0.603052	0.496054	0.689318	0.627746	0.291207	0.483595	0.411267	2.207	0.968619	K	8	K8	V	W303	6	2	P8B	2	B
26a57494-f151-403a-b1d3-546c83cfdfdb	1805100F0622C9000	0	638de0ea-e1a8-4972-b527-a9f93efdfef5	C355	12	12	2.212	3.887	0.597388	0.491506	0.684776	0.619762	0.289276	0.48324	0.406918	2.207	0.956332	K	15	K15	V	MKT1-30D+SAL1-fs	5	1	P8B	2	B
26a57494-f151-403a-b1d3-546c83cfdfdb	1805100F0622C9000	0	adb15284-8a55-4509-b4a4-75750dbd831b	C340	16	12	2.302	3.896	0.596343	0.492614	0.682601	0.617771	0.290078	0.481154	0.405101	2.168	0.956427	K	16	K16	V	MKT1-30D+SAL1-fs	5	2	P8B	2	B
26a57494-f151-403a-b1d3-546c83cfdfdb	1805100F0622C9000	0	268229f6-8a3f-4f1c-b915-fad5bbf87cc9	C303	-25	16	2.304	3.887	0.596781	0.488749	0.684014	0.621397	0.28687	0.481861	0.407976	2.12	0.960699	L	7	L7	V	W303	6	3	P8B	2	B
26a57494-f151-403a-b1d3-546c83cfdfdb	1805100F0622C9000	0	38a0f1b8-8a42-4ee6-87cb-8980b3d69dfe	C304	-20	16	2.304	4.15	0.599944	0.492754	0.686018	0.625157	0.288928	0.48217	0.410253	2.12	0.965235	L	8	L8	V	W303	6	4	P8B	2	B
26a57494-f151-403a-b1d3-546c83cfdfdb	1805100F0622C9000	0	b3a2f00f-d538-4222-a74d-172a931bd759	C356	12	16	2.212	3.616	0.594817	0.487885	0.680429	0.620068	0.286361	0.478831	0.407509	2.168	0.955399	L	15	L15	V	MKT1-30D+SAL1-fs	5	3	P8B	2	B
26a57494-f151-403a-b1d3-546c83cfdfdb	1805100F0622C9000	0	526016ca-d7b3-4c52-b0be-1055435799d7	C342	16	16	2.302	4.032	0.59825	0.49193	0.683253	0.623265	0.288677	0.479982	0.409114	2.168	0.964211	L	16	L16	V	MKT1-30D+SAL1-fs	5	4	P8B	2	B

## Sheet: EtOH
SourcePlate_ID	SourcePlate_Name	SourcePlate_Sector	Colony_ID	Colony_Name	Colony_X_.mm.	Colony_Y_.mm.	Colony_Diameter_.mm.	Colony Area (mm^2)	Colony_Brightness	Colony_ColourR	Colony_ColourG	Colony_ColourB	Colony_Redness	Colony_Greenness	Colony_Blueness	Colony_ProximityToClosest_.mm.	Colony_Circularity	Row	Column	Well	Type	gene	Isolate	Replicate	Plate_ID	plate	Array
dc2d5a4b-c62f-42d9-b6d3-5d1301b5e25a	1805090E0E2959000	0	17b5b80f-39ab-4c0f-b565-7dd9a0e0c299	C142	48	-24	2.12	3.555	0.607113	0.518312	0.692751	0.614133	0.310259	0.488459	0.398857	2.254	0.961814	C	23	C23	V	W303	3	1	P1A	1	A
dc2d5a4b-c62f-42d9-b6d3-5d1301b5e25a	1805090E0E2959000	0	f4cde2dc-4a77-4bec-a477-5e9abcfc177a	C34	52	-24	2.304	3.953	0.604797	0.510763	0.691921	0.615712	0.304018	0.487661	0.401041	2.116	0.959227	C	24	C24	V	W303	3	2	P1A	1	A
dc2d5a4b-c62f-42d9-b6d3-5d1301b5e25a	1805090E0E2959000	0	0eef2ad9-6bdb-4c4f-b6ad-951b8a4d0f3f	C150	48	-20	2.12	3.546	0.606492	0.517675	0.692889	0.612881	0.310334	0.489048	0.398255	2.304	0.95933	D	23	D23	V	W303	3	3	P1A	1	A
dc2d5a4b-c62f-42d9-b6d3-5d1301b5e25a	1805090E0E2959000	0	c87aabb4-91c8-45c3-8e9e-0b4f824103d5	C71	52	-20	2.212	3.826	0.608547	0.513699	0.696422	0.619617	0.30627	0.491078	0.403991	2.255	0.95122	D	24	D24	V	W303	3	4	P1A	1	A
dc2d5a4b-c62f-42d9-b6d3-5d1301b5e25a	1805090E0E2959000	0	6385969d-0d21-41d2-af3a-dfe3134d0052	C236	30	-15	2.028	2.842	0.58223	0.486673	0.668586	0.595107	0.288475	0.477664	0.391686	2.439	0.958209	E	19	E19	V	MKT1-30D	2	1	P1A	1	A
dc2d5a4b-c62f-42d9-b6d3-5d1301b5e25a	1805090E0E2959000	0	080e2a0d-1039-4fad-8e69-d54f02941a05	C233	34	-15	2.028	2.944	0.58671	0.489326	0.671831	0.602814	0.289408	0.476657	0.395889	2.393	0.956772	E	20	E20	V	MKT1-30D	2	2	P1A	1	A
dc2d5a4b-c62f-42d9-b6d3-5d1301b5e25a	1805090E0E2959000	0	ff8566fc-cbd7-447e-b6ca-8a6c016c8eaf	C161	48	-15	2.12	3.377	0.60201	0.513459	0.688491	0.60803	0.307851	0.486932	0.395166	2.303	0.962312	E	23	E23	V	MKT1-30D	7	1	P1A	1	A
dc2d5a4b-c62f-42d9-b6d3-5d1301b5e25a	1805090E0E2959000	0	c29523c8-78ec-4107-90f0-1119b6dffedb	C76	52	-15	2.212	3.724	0.607664	0.516039	0.696494	0.614498	0.308305	0.492955	0.40008	2.254	0.963554	E	24	E24	V	MKT1-30D	7	2	P1A	1	A
dc2d5a4b-c62f-42d9-b6d3-5d1301b5e25a	1805090E0E2959000	0	6a61e9f6-3de5-4c37-8d3b-d7480c79722e	C320	30	-11	1.934	2.732	0.57669	0.485824	0.664	0.584387	0.290435	0.476373	0.384109	2.488	0.953416	F	19	F19	V	MKT1-30D	2	3	P1A	1	A
dc2d5a4b-c62f-42d9-b6d3-5d1301b5e25a	1805090E0E2959000	0	6f09192b-5bde-452b-bdfb-50ddef97f301	C237	34	-11	2.028	2.969	0.591653	0.492426	0.677098	0.609535	0.290998	0.478893	0.400041	2.485	0.954286	F	20	F20	V	MKT1-30D	2	4	P1A	1	A
dc2d5a4b-c62f-42d9-b6d3-5d1301b5e25a	1805090E0E2959000	0	889122cc-253f-46f2-a232-cf6ad3149c52	C167	48	-11	2.12	3.36	0.601674	0.514439	0.688562	0.606051	0.308612	0.48809	0.394207	2.304	0.962121	F	23	F23	V	MKT1-30D	7	3	P1A	1	A
dc2d5a4b-c62f-42d9-b6d3-5d1301b5e25a	1805090E0E2959000	0	840c57ab-049d-4183-8851-fb453a406b54	C77	52	-11	2.212	3.69	0.601965	0.502132	0.689908	0.617742	0.297232	0.487122	0.403697	2.254	0.958621	F	24	F24	V	MKT1-30D	7	4	P1A	1	A
dc2d5a4b-c62f-42d9-b6d3-5d1301b5e25a	1805090E0E2959000	0	18bebefa-1b7b-47bf-90dd-bead20466dea	C262	-34	3	2.028	2.978	0.609329	0.495559	0.695447	0.640791	0.287948	0.483457	0.418775	2.485	0.957265	I	5	I5	V	Eng-WT	5	1	P1A	1	A
dc2d5a4b-c62f-42d9-b6d3-5d1301b5e25a	1805090E0E2959000	0	e741cad6-4102-424e-9704-a3e662d8523c	C331	-29	3	1.934	2.834	0.607561	0.496102	0.691711	0.638453	0.288442	0.480416	0.41733	2.58	0.958084	I	6	I6	V	Eng-WT	5	2	P1A	1	A
dc2d5a4b-c62f-42d9-b6d3-5d1301b5e25a	1805090E0E2959000	0	ad5a9bc5-a21b-4968-b8a5-e96279d2dcc5	C335	-34	7	1.934	2.927	0.61364	0.497766	0.701245	0.646081	0.28963	0.487431	0.422315	2.439	0.95942	J	5	J5	V	Eng-WT	5	3	P1A	1	A
dc2d5a4b-c62f-42d9-b6d3-5d1301b5e25a	1805090E0E2959000	0	146a798a-cad1-4b06-8fd2-dd3c2a5c0c27	C336	-29	7	1.934	2.859	0.607517	0.492663	0.693943	0.640158	0.285636	0.482412	0.418557	2.439	0.95549	J	6	J6	V	Eng-WT	5	4	P1A	1	A
dc2d5a4b-c62f-42d9-b6d3-5d1301b5e25a	1805090E0E2959000	0	718ed82a-6128-4086-ab4a-67ba2e5e91c2	C345	11	12	1.934	2.774	0.59681	0.489393	0.681849	0.623505	0.286692	0.478331	0.409499	2.531	0.957187	K	15	K15	V	MKT1-30D+SAL1-fs	4	1	P1A	1	A
dc2d5a4b-c62f-42d9-b6d3-5d1301b5e25a	1805090E0E2959000	0	bdcd2c2a-0465-46f4-a8a7-2071fbaede65	C346	16	12	1.934	2.825	0.596196	0.489148	0.68134	0.62234	0.286381	0.478686	0.40901	2.488	0.954955	K	16	K16	V	MKT1-30D+SAL1-fs	4	2	P1A	1	A
dc2d5a4b-c62f-42d9-b6d3-5d1301b5e25a	1805090E0E2959000	0	9efa5d33-8e16-4ba5-aa7b-0f85612ce5aa	C350	11	17	1.934	2.851	0.595892	0.487208	0.681244	0.623238	0.284639	0.478569	0.409883	2.531	0.96131	L	15	L15	V	MKT1-30D+SAL1-fs	4	3	P1A	1	A
dc2d5a4b-c62f-42d9-b6d3-5d1301b5e25a	1805090E0E2959000	0	5cd16c41-003b-4168-b1e3-111b2a531bb1	C351	16	17	1.934	2.868	0.598236	0.492157	0.683467	0.623274	0.288142	0.480559	0.409512	2.488	0.95858	L	16	L16	V	MKT1-30D+SAL1-fs	4	4	P1A	1	A
dc2d5a4b-c62f-42d9-b6d3-5d1301b5e25a	1805090E0E2959000	0	8493042f-fa4e-46fd-bbe8-231b99aa9607	C74	48	-24	2.12	3.454	0.609693	0.520008	0.696816	0.616525	0.311979	0.49133	0.400527	2.301	0.963145	C	23	C23	V	W303	3	1	P1A	2	A
dc2d5a4b-c62f-42d9-b6d3-5d1301b5e25a	1805090E0E2959000	0	cb75b253-29bf-4fab-a62a-530683dd36c8	C34	52	-24	2.212	3.683	0.615569	0.519969	0.704572	0.62587	0.309869	0.495683	0.407159	2.21	0.958525	C	24	C24	V	W303	3	2	P1A	2	A
dc2d5a4b-c62f-42d9-b6d3-5d1301b5e25a	1805090E0E2959000	0	cd9e9a2d-2a69-41cb-a75b-73da4d7be8b3	C76	48	-20	2.12	3.437	0.613701	0.521791	0.702154	0.620867	0.31313	0.495235	0.403431	2.393	0.962963	D	23	D23	V	W303	3	3	P1A	2	A
dc2d5a4b-c62f-42d9-b6d3-5d1301b5e25a	1805090E0E2959000	0	1cafa2bd-3509-457d-a993-5de3cd9f464c	C77	52	-20	2.12	3.632	0.619168	0.525408	0.708274	0.627708	0.314033	0.4978	0.407648	2.301	0.96028	D	24	D24	V	W303	3	4	P1A	2	A
dc2d5a4b-c62f-42d9-b6d3-5d1301b5e25a	1805090E0E2959000	0	76cc14a8-7e3d-4a7b-92c0-6065301a0368	C358	30	-15	1.844	2.741	0.600036	0.502714	0.687185	0.614096	0.298602	0.486095	0.401969	2.58	0.956656	E	19	E19	V	MKT1-30D	2	1	P1A	2	A
dc2d5a4b-c62f-42d9-b6d3-5d1301b5e25a	1805090E0E2959000	0	c3d36226-3622-4fbb-a3a8-e754f3922e79	C176	34	-15	2.028	2.953	0.599279	0.49574	0.685891	0.619901	0.292457	0.483111	0.406246	2.485	0.962644	E	20	E20	V	MKT1-30D	2	2	P1A	2	A
dc2d5a4b-c62f-42d9-b6d3-5d1301b5e25a	1805090E0E2959000	0	2c94c90c-a4fb-47e0-a426-d6f77d6f6438	C81	48	-15	2.12	3.267	0.612294	0.521762	0.7003	0.618915	0.313085	0.493993	0.402384	2.393	0.963636	E	23	E23	V	MKT1-30D	7	1	P1A	2	A
dc2d5a4b-c62f-42d9-b6d3-5d1301b5e25a	1805090E0E2959000	0	d3566910-cb46-43b3-8828-496845104bf7	C82	52	-15	2.12	3.522	0.617926	0.523156	0.708235	0.626034	0.312556	0.499127	0.406887	2.393	0.956627	E	24	E24	V	MKT1-30D	7	2	P1A	2	A
dc2d5a4b-c62f-42d9-b6d3-5d1301b5e25a	1805090E0E2959000	0	ac3e79f9-109b-46a4-9901-2f90288be7d1	C362	30	-11	1.844	2.665	0.598951	0.501224	0.685737	0.613526	0.297709	0.48421	0.401349	2.58	0.949045	F	19	F19	V	MKT1-30D	2	3	P1A	2	A
dc2d5a4b-c62f-42d9-b6d3-5d1301b5e25a	1805090E0E2959000	0	4facdcbb-0a76-4026-9dd1-f8b3ec369eb7	C288	34	-11	1.936	2.911	0.599714	0.499743	0.683576	0.619436	0.295415	0.480515	0.405914	2.531	0.947522	F	20	F20	V	MKT1-30D	2	4	P1A	2	A
dc2d5a4b-c62f-42d9-b6d3-5d1301b5e25a	1805090E0E2959000	0	d5c23f34-2d7b-4ddd-8a0c-d9a6ef8853d3	C181	48	-11	2.028	3.165	0.600883	0.520622	0.688104	0.598023	0.316732	0.489572	0.389414	2.396	0.954424	F	23	F23	V	MKT1-30D	7	3	P1A	2	A
dc2d5a4b-c62f-42d9-b6d3-5d1301b5e25a	1805090E0E2959000	0	784bb791-d97a-4fb3-887e-2fa68c6a898c	C86	52	-11	2.12	3.386	0.609848	0.510688	0.698757	0.624129	0.303311	0.492569	0.407372	2.348	0.9599	F	24	F24	V	MKT1-30D	7	4	P1A	2	A
dc2d5a4b-c62f-42d9-b6d3-5d1301b5e25a	1805090E0E2959000	0	43ab2fdd-efef-4b42-b7bb-599d7c988b65	C324	-34	3	1.936	2.809	0.616445	0.502506	0.703809	0.646336	0.293199	0.489726	0.422267	2.485	0.951662	I	5	I5	V	Eng-WT	5	1	P1A	2	A
dc2d5a4b-c62f-42d9-b6d3-5d1301b5e25a	1805090E0E2959000	0	d1c4e73d-f338-4b72-8eeb-132b7dbd42f1	C325	-29	3	1.936	2.724	0.613829	0.495083	0.698699	0.651322	0.28758	0.482755	0.426778	2.577	0.94704	I	6	I6	V	Eng-WT	5	2	P1A	2	A
dc2d5a4b-c62f-42d9-b6d3-5d1301b5e25a	1805090E0E2959000	0	48e2414f-4adb-4a9f-a5c3-1c1d382fc2c2	C207	-34	7	2.028	2.894	0.613835	0.498016	0.700086	0.647277	0.28998	0.48564	0.423558	2.439	0.964809	J	5	J5	V	Eng-WT	5	3	P1A	2	A
dc2d5a4b-c62f-42d9-b6d3-5d1301b5e25a	1805090E0E2959000	0	89404ca8-4e5f-46f0-a129-bbb876643e02	C334	-29	7	1.936	2.809	0.614122	0.49811	0.699911	0.64771	0.289829	0.48528	0.423882	2.577	0.957704	J	6	J6	V	Eng-WT	5	4	P1A	2	A
dc2d5a4b-c62f-42d9-b6d3-5d1301b5e25a	1805090E0E2959000	0	b906ba14-67e4-4051-b876-39aea9859659	C355	12	12	1.934	2.8	0.603066	0.493856	0.690541	0.62902	0.289926	0.485554	0.413516	2.535	0.951515	K	15	K15	V	MKT1-30D+SAL1-fs	4	1	P1A	2	A
dc2d5a4b-c62f-42d9-b6d3-5d1301b5e25a	1805090E0E2959000	0	c3e987f8-f9db-4aa1-98d9-0a4431d17724	C337	16	12	1.936	2.8	0.601129	0.493286	0.686049	0.62776	0.28886	0.480697	0.412197	2.488	0.957576	K	16	K16	V	MKT1-30D+SAL1-fs	4	2	P1A	2	A
dc2d5a4b-c62f-42d9-b6d3-5d1301b5e25a	1805090E0E2959000	0	76a4ff8f-fa42-463b-a7bf-3dd3090c453f	C345	12	16	1.936	2.851	0.602603	0.4963	0.688282	0.627171	0.292081	0.483147	0.411918	2.58	0.958333	L	15	L15	V	MKT1-30D+SAL1-fs	4	3	P1A	2	A
dc2d5a4b-c62f-42d9-b6d3-5d1301b5e25a	1805090E0E2959000	0	5df4867d-a67c-429a-830b-6818fdb1e4ba	C346	16	16	1.936	2.885	0.603368	0.494867	0.689262	0.629746	0.290338	0.483331	0.413621	2.488	0.947059	L	16	L16	V	MKT1-30D+SAL1-fs	4	4	P1A	2	A
dc2d5a4b-c62f-42d9-b6d3-5d1301b5e25a	1805090E0E2959000	0	55c97231-5e8b-4d99-94a9-1813b47927a1	C97	-7	-33	2.128	3.6	0.610101	0.497956	0.696348	0.640015	0.290054	0.484968	0.418707	2.298	0.947867	A	11	A11	V	Eng-WT	5	1	P1B	1	B
dc2d5a4b-c62f-42d9-b6d3-5d1301b5e25a	1805090E0E2959000	0	0812d547-75c9-4d18-935e-3b6a84bc3d9d	C76	-2	-33	2.214	3.626	0.610371	0.49922	0.695631	0.640332	0.290792	0.483723	0.418719	2.305	0.957647	A	12	A12	V	Eng-WT	5	2	P1B	1	B
dc2d5a4b-c62f-42d9-b6d3-5d1301b5e25a	1805090E0E2959000	0	55f95b1d-9183-4ecc-aefb-a61734b78cd8	C101	39	-33	2.128	3.387	0.598696	0.497338	0.683232	0.619519	0.292181	0.479434	0.404901	2.298	0.962217	A	21	A21	V	MKT1-30D+SAL1-fs	4	1	P1B	1	B
dc2d5a4b-c62f-42d9-b6d3-5d1301b5e25a	1805090E0E2959000	0	f247003a-b589-4fba-9660-797eddf19dc2	C4	43	-33	2.406	4.206	0.589246	0.494802	0.675067	0.601519	0.292813	0.478991	0.393456	2.071	0.957404	A	22	A22	V	MKT1-30D+SAL1-fs	4	2	P1B	1	B
dc2d5a4b-c62f-42d9-b6d3-5d1301b5e25a	1805090E0E2959000	0	a35b43e0-aa92-41a4-bebe-bf34bd6fc418	C102	-7	-29	2.128	3.396	0.604473	0.491191	0.690255	0.635885	0.285355	0.481425	0.417234	2.302	0.959799	B	11	B11	V	Eng-WT	5	3	P1B	1	B
dc2d5a4b-c62f-42d9-b6d3-5d1301b5e25a	1805090E0E2959000	0	64552d6c-fcae-4835-b9c8-c1ec61e2948e	C160	-2	-29	2.036	3.327	0.602323	0.492961	0.68549	0.632127	0.287344	0.47692	0.414014	2.363	0.966667	B	12	B12	V	Eng-WT	5	4	P1B	1	B
dc2d5a4b-c62f-42d9-b6d3-5d1301b5e25a	1805090E0E2959000	0	842958d9-f3fb-4593-acca-db7f405ee389	C167	39	-29	2.036	3.208	0.590321	0.488225	0.673686	0.613225	0.285897	0.472953	0.401647	2.406	0.960106	B	21	B21	V	MKT1-30D+SAL1-fs	4	3	P1B	1	B
dc2d5a4b-c62f-42d9-b6d3-5d1301b5e25a	1805090E0E2959000	0	3e0c9c40-496d-4ea3-a502-72d814f80cf6	C247	43	-29	2.028	2.986	0.591283	0.482218	0.674756	0.620594	0.280705	0.472236	0.407762	2.271	0.957143	B	22	B22	V	MKT1-30D+SAL1-fs	4	4	P1B	1	B
dc2d5a4b-c62f-42d9-b6d3-5d1301b5e25a	1805090E0E2959000	0	c81bf594-980b-4504-a1fc-03a7c3c0a6d4	C364	-7	-15	1.844	2.568	0.579324	0.485128	0.664686	0.591922	0.287342	0.472923	0.388675	2.548	0.953488	E	11	E11	V	MKT1-30D	2	1	P1B	1	B
dc2d5a4b-c62f-42d9-b6d3-5d1301b5e25a	1805090E0E2959000	0	81ac3575-b3f1-47f3-9290-cb2a608b557f	C365	-2	-15	1.844	2.551	0.586924	0.486681	0.672883	0.605364	0.286745	0.47656	0.397632	2.548	0.943144	E	12	E12	V	MKT1-30D	2	2	P1B	1	B
dc2d5a4b-c62f-42d9-b6d3-5d1301b5e25a	1805090E0E2959000	0	0e5baa0d-bf02-47c6-8460-48d525568662	C351	-7	-10	1.85	2.636	0.587233	0.484663	0.672543	0.608376	0.284426	0.475247	0.399972	2.576	0.941748	F	11	F11	V	MKT1-30D	2	3	P1B	1	B
dc2d5a4b-c62f-42d9-b6d3-5d1301b5e25a	1805090E0E2959000	0	1c6331de-64fb-4294-adc4-418a6e46c1fd	C373	-2	-10	1.758	2.423	0.565341	0.483085	0.653038	0.564071	0.291758	0.471497	0.37055	2.668	0.947183	F	12	F12	V	MKT1-30D	2	4	P1B	1	B
dc2d5a4b-c62f-42d9-b6d3-5d1301b5e25a	1805090E0E2959000	0	d4df15e5-cb9c-4994-ac43-d95d1eaec033	C374	30	3	1.758	2.466	0.587462	0.484293	0.672664	0.609404	0.284048	0.474976	0.400437	2.641	0.955017	I	19	I19	V	MKT1-30D	7	1	P1B	1	B
dc2d5a4b-c62f-42d9-b6d3-5d1301b5e25a	1805090E0E2959000	0	acc0570f-3d19-4746-9d5c-cfac3759822d	C367	34	3	1.844	2.534	0.586928	0.484096	0.67142	0.609454	0.283686	0.47288	0.399603	2.548	0.956229	I	20	I20	V	MKT1-30D	7	2	P1B	1	B
dc2d5a4b-c62f-42d9-b6d3-5d1301b5e25a	1805090E0E2959000	0	b8a19dfa-9156-40b5-9389-fa02814c8e9e	C375	30	8	1.758	2.491	0.585925	0.48242	0.669675	0.60967	0.28157	0.471642	0.400504	2.671	0.952055	J	19	J19	V	MKT1-30D	7	3	P1B	1	B
dc2d5a4b-c62f-42d9-b6d3-5d1301b5e25a	1805090E0E2959000	0	8c27798a-0ad2-4f40-a16a-9c6efa90d2a9	C357	34	8	1.85	2.542	0.588472	0.483853	0.671154	0.614383	0.282482	0.470611	0.403003	2.622	0.95302	J	20	J20	V	MKT1-30D	7	4	P1B	1	B
dc2d5a4b-c62f-42d9-b6d3-5d1301b5e25a	1805090E0E2959000	0	9d8a3ca4-e1e6-4687-989a-63985376e398	C371	12	12	1.844	2.611	0.595732	0.48648	0.681661	0.623042	0.283712	0.47881	0.409466	2.69	0.95098	K	15	K15	V	W303	3	1	P1B	1	B
dc2d5a4b-c62f-42d9-b6d3-5d1301b5e25a	1805090E0E2959000	0	e0fa9a83-52b0-41aa-b9b5-384933f1588b	C359	16	12	1.85	2.551	0.591619	0.483363	0.676412	0.619005	0.281992	0.474875	0.406744	2.641	0.953177	K	16	K16	V	W303	3	2	P1B	1	B
dc2d5a4b-c62f-42d9-b6d3-5d1301b5e25a	1805090E0E2959000	0	ebe20ce9-4c31-43f3-8e40-93ec5944f3e8	C363	12	17	1.85	2.611	0.594297	0.484557	0.679059	0.622991	0.282312	0.47619	0.409669	2.591	0.954248	L	15	L15	V	W303	3	3	P1B	1	B
dc2d5a4b-c62f-42d9-b6d3-5d1301b5e25a	1805090E0E2959000	0	fba449bc-996d-4b74-a1eb-e0001bc11a6e	C372	16	17	1.844	2.611	0.592605	0.482609	0.678636	0.620595	0.281843	0.476829	0.408012	2.64	0.954248	L	16	L16	V	W303	3	4	P1B	1	B
dc2d5a4b-c62f-42d9-b6d3-5d1301b5e25a	1805090E0E2959000	0	3bc5266c-a73f-463b-9f29-797f649073c8	C242	-7	-33	2.026	3.141	0.613259	0.500933	0.69965	0.642925	0.291944	0.486395	0.419845	2.398	0.954054	A	11	A11	V	Eng-WT	5	1	P1B	2	B
dc2d5a4b-c62f-42d9-b6d3-5d1301b5e25a	1805090E0E2959000	0	bcc9ed76-8570-4291-9641-e410cc8a3ee1	C90	-2	-33	2.12	3.218	0.60715	0.494376	0.691231	0.639837	0.287885	0.480311	0.419633	2.396	0.94723	A	12	A12	V	Eng-WT	5	2	P1B	2	B
dc2d5a4b-c62f-42d9-b6d3-5d1301b5e25a	1805090E0E2959000	0	07198ae3-a76e-4932-816d-a7a14199479b	C241	39	-33	2.026	3.107	0.601757	0.496593	0.687485	0.625083	0.291292	0.482429	0.4092	2.398	0.961749	A	21	A21	V	MKT1-30D+SAL1-fs	4	1	P1B	2	B
dc2d5a4b-c62f-42d9-b6d3-5d1301b5e25a	1805090E0E2959000	0	096bb54d-0bb6-43bc-9192-e79eeb5ac88f	C39	43	-33	2.302	3.736	0.589385	0.496239	0.676399	0.599287	0.294663	0.481443	0.392018	2.259	0.947727	A	22	A22	V	MKT1-30D+SAL1-fs	4	2	P1B	2	B
dc2d5a4b-c62f-42d9-b6d3-5d1301b5e25a	1805090E0E2959000	0	2a44c504-12fc-4b7a-91ed-88aff83e5212	C256	-7	-29	1.936	3.005	0.607411	0.493741	0.692833	0.63957	0.287215	0.481985	0.419221	2.489	0.963277	B	11	B11	V	Eng-WT	5	3	P1B	2	B
dc2d5a4b-c62f-42d9-b6d3-5d1301b5e25a	1805090E0E2959000	0	e50a0096-f50b-4313-a344-f49c4c744608	C257	-2	-29	1.936	2.87	0.607832	0.490834	0.693445	0.642824	0.284622	0.481322	0.421399	2.532	0.952663	B	12	B12	V	Eng-WT	5	4	P1B	2	B
dc2d5a4b-c62f-42d9-b6d3-5d1301b5e25a	1805090E0E2959000	0	8dc08ebf-ed01-4766-aff3-cbcda98d178b	C333	39	-29	1.934	2.887	0.595536	0.48827	0.678973	0.623218	0.285108	0.474989	0.408792	2.582	0.955882	B	21	B21	V	MKT1-30D+SAL1-fs	4	3	P1B	2	B
dc2d5a4b-c62f-42d9-b6d3-5d1301b5e25a	1805090E0E2959000	0	24f5a474-af70-450e-b549-ed66a3184fee	C334	43	-29	1.934	2.887	0.59436	0.484913	0.677751	0.62451	0.28283	0.473135	0.410047	2.395	0.961765	B	22	B22	V	MKT1-30D+SAL1-fs	4	4	P1B	2	B
dc2d5a4b-c62f-42d9-b6d3-5d1301b5e25a	1805090E0E2959000	0	1d3e4b62-2c28-451f-ae95-14b60f660d01	C345	-7	-15	1.844	2.488	0.586602	0.486515	0.672422	0.604832	0.287209	0.476919	0.397963	2.624	0.945392	E	11	E11	V	MKT1-30D	2	1	P1B	2	B
dc2d5a4b-c62f-42d9-b6d3-5d1301b5e25a	1805090E0E2959000	0	ac0dee83-ea26-4f28-a1a9-04d787c9d1aa	C379	-2	-15	1.75	2.309	0.574697	0.486808	0.660928	0.58058	0.29129	0.474423	0.381899	2.674	0.948529	E	12	E12	V	MKT1-30D	2	2	P1B	2	B
dc2d5a4b-c62f-42d9-b6d3-5d1301b5e25a	1805090E0E2959000	0	e8da44cd-4e12-460a-9d03-3e2db52dca1e	C347	-7	-11	1.844	2.53	0.592828	0.488367	0.678484	0.615686	0.287148	0.478291	0.405151	2.673	0.95302	F	11	F11	V	MKT1-30D	2	3	P1B	2	B
dc2d5a4b-c62f-42d9-b6d3-5d1301b5e25a	1805090E0E2959000	0	eb1c3620-4fe3-44aa-8e86-a754ca731047	C374	-2	-11	1.752	2.377	0.571218	0.489104	0.6593	0.569412	0.295627	0.475709	0.373727	2.673	0.95	F	12	F12	V	MKT1-30D	2	4	P1B	2	B
dc2d5a4b-c62f-42d9-b6d3-5d1301b5e25a	1805090E0E2959000	0	b0792ef0-b2c3-4069-b76b-7f060fc147f9	C358	30	3	1.844	2.53	0.592091	0.485972	0.67547	0.618489	0.284059	0.473876	0.406473	2.624	0.959732	I	19	I19	V	MKT1-30D	7	1	P1B	2	B
dc2d5a4b-c62f-42d9-b6d3-5d1301b5e25a	1805090E0E2959000	0	40c23447-75fc-4a26-b181-fd2c3f14656d	C356	34	3	1.844	2.64	0.592611	0.486199	0.675443	0.620188	0.28434	0.472644	0.407117	2.581	0.948553	I	20	I20	V	MKT1-30D	7	2	P1B	2	B
dc2d5a4b-c62f-42d9-b6d3-5d1301b5e25a	1805090E0E2959000	0	a823a430-67f9-4058-895f-aa284de3c5f4	C375	30	7	1.752	2.522	0.595788	0.489879	0.680597	0.620849	0.287222	0.478795	0.408359	2.673	0.959596	J	19	J19	V	MKT1-30D	7	3	P1B	2	B
dc2d5a4b-c62f-42d9-b6d3-5d1301b5e25a	1805090E0E2959000	0	e61d1623-5986-45c0-816d-399e04a73e83	C360	34	7	1.844	2.615	0.594487	0.48891	0.678992	0.61957	0.286319	0.477115	0.406804	2.581	0.961039	J	20	J20	V	MKT1-30D	7	4	P1B	2	B
dc2d5a4b-c62f-42d9-b6d3-5d1301b5e25a	1805090E0E2959000	0	0fdb1169-2997-4427-8375-2f7d729502c3	C362	12	12	1.844	2.615	0.596244	0.488757	0.681958	0.622193	0.286092	0.479642	0.409105	2.624	0.954545	K	15	K15	V	W303	3	1	P1B	2	B
dc2d5a4b-c62f-42d9-b6d3-5d1301b5e25a	1805090E0E2959000	0	492a2fe9-cf9f-4fec-bc4a-5e62fb8dc03c	C363	16	12	1.844	2.522	0.594916	0.487674	0.679607	0.621549	0.285415	0.477001	0.408364	2.578	0.942761	K	16	K16	V	W303	3	2	P1B	2	B
dc2d5a4b-c62f-42d9-b6d3-5d1301b5e25a	1805090E0E2959000	0	2bd72635-e192-4c3e-a26e-3253bc7eaf18	C369	12	17	1.844	2.649	0.596669	0.486337	0.681599	0.626018	0.284136	0.477776	0.41195	2.579	0.958333	L	15	L15	V	W303	3	3	P1B	2	B
dc2d5a4b-c62f-42d9-b6d3-5d1301b5e25a	1805090E0E2959000	0	1f966fb7-2d6a-4618-ab62-9adaab76d4da	C370	16	17	1.844	2.555	0.595453	0.484542	0.680985	0.624832	0.282784	0.478003	0.411365	2.624	0.956811	L	16	L16	V	W303	3	4	P1B	2	B
dc2d5a4b-c62f-42d9-b6d3-5d1301b5e25a	1805090E0E2959000	0	d1e119c7-7799-4466-87bd-1a7d4927b8cf	C143	-34	-24	2.026	2.96	0.61563	0.505837	0.702702	0.642272	0.29668	0.491406	0.420589	2.395	0.948424	C	5	C5	V	Eng-WT	4	1	P2A	1	A
dc2d5a4b-c62f-42d9-b6d3-5d1301b5e25a	1805090E0E2959000	0	a58d3c25-949e-4c93-a88d-d2e12e52c9aa	C144	-29	-24	2.026	2.926	0.61289	0.498903	0.70079	0.642876	0.291438	0.489675	0.421547	2.441	0.953623	C	6	C6	V	Eng-WT	4	2	P2A	1	A
dc2d5a4b-c62f-42d9-b6d3-5d1301b5e25a	1805090E0E2959000	0	9a427ce0-d2bb-487e-ad90-717deda46abb	C214	-34	-20	1.934	2.986	0.617703	0.50566	0.704512	0.646591	0.295877	0.49151	0.423483	2.487	0.954545	D	5	D5	V	Eng-WT	4	3	P2A	1	A
dc2d5a4b-c62f-42d9-b6d3-5d1301b5e25a	1805090E0E2959000	0	f942ef48-5235-44ca-970f-9615fddacf8a	C217	-29	-20	1.934	2.842	0.616798	0.499058	0.704185	0.651296	0.29082	0.489915	0.42757	2.533	0.964179	D	6	D6	V	Eng-WT	4	4	P2A	1	A
dc2d5a4b-c62f-42d9-b6d3-5d1301b5e25a	1805090E0E2959000	0	e4b51275-4f5a-4344-b93b-4c5913595874	C104	47	-15	2.118	3.368	0.617869	0.522122	0.704322	0.630997	0.311139	0.494097	0.410564	2.256	0.959698	E	23	E23	V	SAL1-fs	6	1	P2A	1	A
dc2d5a4b-c62f-42d9-b6d3-5d1301b5e25a	1805090E0E2959000	0	dd452424-1b6b-4718-8d75-08ef12e9d733	C18	52	-15	2.394	3.97	0.626337	0.526856	0.715988	0.640154	0.313091	0.502073	0.416448	2.073	0.959402	E	24	E24	V	SAL1-fs	6	2	P2A	1	A
dc2d5a4b-c62f-42d9-b6d3-5d1301b5e25a	1805090E0E2959000	0	6c23ecdc-12ab-4560-927a-5b56dbc5556a	C106	47	-11	2.118	3.418	0.618138	0.520946	0.704812	0.632346	0.310578	0.494246	0.411681	2.349	0.965261	F	23	F23	V	SAL1-fs	6	3	P2A	1	A
dc2d5a4b-c62f-42d9-b6d3-5d1301b5e25a	1805090E0E2959000	0	aaef1540-9e19-4e9c-8503-9b1a881a830d	C44	52	-11	2.302	3.859	0.621461	0.516001	0.709614	0.64237	0.304838	0.496789	0.419555	2.119	0.949451	F	24	F24	V	SAL1-fs	6	4	P2A	1	A
dc2d5a4b-c62f-42d9-b6d3-5d1301b5e25a	1805090E0E2959000	0	a6a64d5a-63ad-4b16-b777-f57b9a330f3e	C336	2	3	1.842	2.553	0.609172	0.498652	0.697023	0.635646	0.292794	0.48949	0.41773	2.625	0.943522	I	13	I13	V	W303	2	1	P2A	1	A
dc2d5a4b-c62f-42d9-b6d3-5d1301b5e25a	1805090E0E2959000	0	9c076bb5-3367-4b5a-bcd4-675401ae2e3f	C343	7	3	1.842	2.409	0.607954	0.495084	0.695913	0.636716	0.289913	0.488422	0.418808	2.671	0.954225	I	14	I14	V	W303	2	2	P2A	1	A
dc2d5a4b-c62f-42d9-b6d3-5d1301b5e25a	1805090E0E2959000	0	342300e3-e9bb-46fb-94b0-07116498ef56	C351	2	8	1.842	2.409	0.612041	0.499779	0.700594	0.639533	0.293435	0.491889	0.420409	2.671	0.947183	J	13	J13	V	W303	2	3	P2A	1	A
dc2d5a4b-c62f-42d9-b6d3-5d1301b5e25a	1805090E0E2959000	0	98892306-7c74-4239-8501-428417f125ae	C352	7	8	1.842	2.494	0.607363	0.495905	0.693904	0.635974	0.290661	0.486157	0.41811	2.625	0.952381	J	14	J14	V	W303	2	4	P2A	1	A
dc2d5a4b-c62f-42d9-b6d3-5d1301b5e25a	1805090E0E2959000	0	ad9f8372-d9d5-45b6-b26a-44ea0c0c4ac9	C281	39	21	1.934	2.909	0.604173	0.502315	0.690288	0.623838	0.296415	0.487223	0.409537	2.487	0.950437	M	21	M21	V	MKT1-30D	1	1	P2A	1	A
dc2d5a4b-c62f-42d9-b6d3-5d1301b5e25a	1805090E0E2959000	0	633d3695-5ac0-4e22-967c-15e5e5dba798	C191	43	21	2.026	2.884	0.60173	0.492537	0.688777	0.627543	0.28894	0.485483	0.413219	2.487	0.955882	M	22	M22	V	MKT1-30D	1	2	P2A	1	A
dc2d5a4b-c62f-42d9-b6d3-5d1301b5e25a	1805090E0E2959000	0	6810652e-106b-4503-b08a-844ebe2913f1	C286	39	26	1.934	2.977	0.602156	0.501357	0.688252	0.620714	0.296928	0.486191	0.407607	2.487	0.954416	N	21	N21	V	MKT1-30D	1	3	P2A	1	A
dc2d5a4b-c62f-42d9-b6d3-5d1301b5e25a	1805090E0E2959000	0	a31de286-8be5-4140-841d-9bb67a75f2e3	C196	43	26	2.026	3.003	0.600576	0.490551	0.686551	0.628714	0.287375	0.482808	0.414229	2.395	0.943503	N	22	N22	V	MKT1-30D	1	4	P2A	1	A
dc2d5a4b-c62f-42d9-b6d3-5d1301b5e25a	1805090E0E2959000	0	518567e1-67fa-4cac-8ba0-e20aa20766b2	C298	-7	30	1.934	2.774	0.615422	0.496084	0.704	0.650033	0.288584	0.490718	0.426736	2.487	0.960245	O	11	O11	V	SAL1-fs	2	1	P2A	1	A
dc2d5a4b-c62f-42d9-b6d3-5d1301b5e25a	1805090E0E2959000	0	c1262cfb-bf60-4197-80df-c685b67f25cc	C376	-2	30	1.842	2.63	0.617015	0.499001	0.704187	0.651436	0.29052	0.48982	0.427332	2.579	0.958065	O	12	O12	V	SAL1-fs	2	2	P2A	1	A
dc2d5a4b-c62f-42d9-b6d3-5d1301b5e25a	1805090E0E2959000	0	2a27e16d-d655-4e1b-9f38-dae7ab0a0c4e	C137	-7	35	2.118	3.198	0.6207	0.500536	0.707245	0.657939	0.290773	0.489845	0.431411	2.395	0.965517	P	11	P11	V	SAL1-fs	2	3	P2A	1	A
dc2d5a4b-c62f-42d9-b6d3-5d1301b5e25a	1805090E0E2959000	0	e09edd5f-48ee-43ab-b114-4a30d2e37024	C206	-2	35	2.026	3.037	0.61722	0.4992	0.704842	0.651725	0.290989	0.490604	0.427897	2.395	0.952514	P	12	P12	V	SAL1-fs	2	4	P2A	1	A
dc2d5a4b-c62f-42d9-b6d3-5d1301b5e25a	1805090E0E2959000	0	09bdff1b-b9d4-4666-a988-0ad08eb600bd	C164	-34	-24	2.026	2.891	0.610442	0.5005	0.696786	0.637755	0.292612	0.486362	0.417133	2.486	0.961877	C	5	C5	V	Eng-WT	4	1	P2A	2	A
dc2d5a4b-c62f-42d9-b6d3-5d1301b5e25a	1805090E0E2959000	0	0c83fcab-1a49-442d-8525-297070ebfc6f	C244	-29	-24	1.934	2.763	0.608421	0.496969	0.694021	0.638109	0.289795	0.483587	0.417871	2.532	0.96319	C	6	C6	V	Eng-WT	4	2	P2A	2	A
dc2d5a4b-c62f-42d9-b6d3-5d1301b5e25a	1805090E0E2959000	0	df4f8dc6-419b-4ca1-9867-d419787709ba	C343	-34	-20	1.842	2.56	0.60635	0.497312	0.692806	0.63271	0.291045	0.484501	0.414013	2.578	0.94702	D	5	D5	V	Eng-WT	4	3	P2A	2	A
dc2d5a4b-c62f-42d9-b6d3-5d1301b5e25a	1805090E0E2959000	0	d3b5b8ad-3c48-4f3e-8259-4590e1339b3c	C344	-29	-20	1.842	2.789	0.609536	0.49966	0.695381	0.637559	0.292176	0.485293	0.417354	2.578	0.963526	D	6	D6	V	Eng-WT	4	4	P2A	2	A
dc2d5a4b-c62f-42d9-b6d3-5d1301b5e25a	1805090E0E2959000	0	3c245a07-71ed-4746-baea-4a8d2bc2aa04	C170	47	-15	2.026	3.289	0.615919	0.521387	0.699697	0.630716	0.31002	0.487617	0.409064	2.302	0.956186	E	23	E23	V	SAL1-fs	6	1	P2A	2	A
dc2d5a4b-c62f-42d9-b6d3-5d1301b5e25a	1805090E0E2959000	0	ee55baeb-71c4-46db-b181-1a7067aba20c	C51	52	-15	2.302	4.009	0.623687	0.523194	0.711877	0.639672	0.310005	0.496575	0.415025	2.256	0.959831	E	24	E24	V	SAL1-fs	6	2	P2A	2	A
dc2d5a4b-c62f-42d9-b6d3-5d1301b5e25a	1805090E0E2959000	0	952f2c00-0d7a-4669-b6c8-df4e6a800512	C178	47	-11	2.026	2.941	0.605877	0.515545	0.691066	0.614918	0.308712	0.48577	0.399478	2.395	0.959654	F	23	F23	V	SAL1-fs	6	3	P2A	2	A
dc2d5a4b-c62f-42d9-b6d3-5d1301b5e25a	1805090E0E2959000	0	7b06b68c-4a72-4f30-bf3a-42aa10b791dc	C117	52	-11	2.118	3.34	0.6148	0.508022	0.702936	0.637354	0.299333	0.491704	0.416223	2.21	0.959391	F	24	F24	V	SAL1-fs	6	4	P2A	2	A
dc2d5a4b-c62f-42d9-b6d3-5d1301b5e25a	1805090E0E2959000	0	6f8df20a-cc36-4c35-8aad-c5f7b48d7522	C363	2	3	1.842	2.526	0.599579	0.494657	0.685695	0.622042	0.29098	0.483172	0.408841	2.67	0.95302	I	13	I13	V	W303	2	1	P2A	2	A
dc2d5a4b-c62f-42d9-b6d3-5d1301b5e25a	1805090E0E2959000	0	c6944f1d-becf-4cd2-a09b-4add4ffe6f59	C364	7	3	1.842	2.543	0.601412	0.494654	0.687268	0.625974	0.290588	0.483064	0.411353	2.67	0.96	I	14	I14	V	W303	2	2	P2A	2	A
dc2d5a4b-c62f-42d9-b6d3-5d1301b5e25a	1805090E0E2959000	0	3661b9a6-f35a-4f52-802c-ad7b7c337950	C371	2	7	1.842	2.56	0.598663	0.490754	0.68456	0.624503	0.287954	0.481355	0.410865	2.532	0.956954	J	13	J13	V	W303	2	3	P2A	2	A
dc2d5a4b-c62f-42d9-b6d3-5d1301b5e25a	1805090E0E2959000	0	ad23da19-6bda-477b-a869-5f195b8fd996	C372	7	7	1.842	2.518	0.598217	0.491292	0.683911	0.623199	0.288363	0.480912	0.409725	2.624	0.952862	J	14	J14	V	W303	2	4	P2A	2	A
dc2d5a4b-c62f-42d9-b6d3-5d1301b5e25a	1805090E0E2959000	0	c13511ba-36af-4cd5-bbb2-c84dbd7db171	C323	38	21	1.934	2.806	0.604881	0.50125	0.688976	0.62828	0.294764	0.48179	0.410934	2.486	0.951662	M	21	M21	V	MKT1-30D	1	1	P2A	2	A
dc2d5a4b-c62f-42d9-b6d3-5d1301b5e25a	1805090E0E2959000	0	1142fd87-72f9-4a12-9f30-87312eb05ee1	C219	43	21	2.026	3.043	0.598897	0.492392	0.682768	0.625867	0.288392	0.477984	0.410798	2.348	0.966574	M	22	M22	V	MKT1-30D	1	2	P2A	2	A
dc2d5a4b-c62f-42d9-b6d3-5d1301b5e25a	1805090E0E2959000	0	5f9f7fe1-3d91-4ca2-a7e6-f7e4e99d049d	C328	38	25	1.934	2.857	0.597696	0.496236	0.682295	0.618677	0.292435	0.480249	0.405687	2.44	0.952522	N	21	N21	V	MKT1-30D	1	3	P2A	2	A
dc2d5a4b-c62f-42d9-b6d3-5d1301b5e25a	1805090E0E2959000	0	7133abb3-b993-4ea5-bcbe-be93341f9cd3	C134	43	25	2.118	3.094	0.597282	0.491883	0.682331	0.621295	0.288724	0.479888	0.407993	2.348	0.967123	N	22	N22	V	MKT1-30D	1	4	P2A	2	A
dc2d5a4b-c62f-42d9-b6d3-5d1301b5e25a	1805090E0E2959000	0	0d880126-53eb-4299-9ff2-12defbcbe0fc	C143	-7	30	2.118	3.179	0.607644	0.498426	0.693773	0.634855	0.291954	0.485772	0.416479	2.349	0.954667	O	11	O11	V	SAL1-fs	2	1	P2A	2	A
dc2d5a4b-c62f-42d9-b6d3-5d1301b5e25a	1805090E0E2959000	0	d0ebb0f9-ff8d-4a4a-a4e3-abbab2bb5456	C237	-2	30	2.026	3.196	0.60957	0.497831	0.694846	0.639382	0.29085	0.484723	0.419314	2.349	0.960212	O	12	O12	V	SAL1-fs	2	2	P2A	2	A
dc2d5a4b-c62f-42d9-b6d3-5d1301b5e25a	1805090E0E2959000	0	9e0a81cd-7cd9-40ac-9b9c-cd93633b2a74	C71	-7	34	2.302	3.662	0.615214	0.500363	0.701089	0.647994	0.29166	0.487681	0.425017	2.21	0.94213	P	11	P11	V	SAL1-fs	2	3	P2A	2	A
dc2d5a4b-c62f-42d9-b6d3-5d1301b5e25a	1805090E0E2959000	0	8dabc46d-1e9a-4b43-bda7-8614f44b9710	C42	-2	34	2.394	3.865	0.617733	0.501436	0.70375	0.65172	0.291553	0.48843	0.42683	2.118	0.932018	P	12	P12	V	SAL1-fs	2	4	P2A	2	A
dc2d5a4b-c62f-42d9-b6d3-5d1301b5e25a	1805090E0E2959000	0	04492a63-d1e6-441b-afbf-72c4d8bbda8b	C226	-25	-24	2.026	3.07	0.600693	0.490998	0.683978	0.630755	0.285054	0.475397	0.412371	2.395	0.955801	C	7	C7	V	Eng-WT	4	1	P2B	1	B
dc2d5a4b-c62f-42d9-b6d3-5d1301b5e25a	1805090E0E2959000	0	cd9a9412-67b4-435a-ad4b-bdd45fc5b7fc	C227	-20	-24	2.026	3.121	0.603954	0.490686	0.688139	0.636957	0.285183	0.478559	0.417791	2.395	0.959239	C	8	C8	V	Eng-WT	4	2	P2B	1	B
dc2d5a4b-c62f-42d9-b6d3-5d1301b5e25a	1805090E0E2959000	0	8f274eae-27bb-41c3-8226-14681e4c1edd	C232	11	-24	2.026	3.003	0.602725	0.493187	0.688401	0.630376	0.28805	0.480636	0.412575	2.349	0.960452	C	15	C15	V	SAL1-fs	2	1	P2B	1	B
dc2d5a4b-c62f-42d9-b6d3-5d1301b5e25a	1805090E0E2959000	0	2a5d8eb7-a789-4ae6-be00-ab3f3f87b633	C306	16	-24	1.934	3.079	0.594123	0.48984	0.678485	0.61789	0.287772	0.476294	0.405232	2.395	0.958678	C	16	C16	V	SAL1-fs	2	2	P2B	1	B
dc2d5a4b-c62f-42d9-b6d3-5d1301b5e25a	1805090E0E2959000	0	600c67a3-627c-4715-b9b6-7e416c595303	C307	-25	-20	1.934	2.986	0.601638	0.490419	0.686976	0.631417	0.285434	0.478679	0.413172	2.579	0.960227	D	7	D7	V	Eng-WT	4	3	P2B	1	B
dc2d5a4b-c62f-42d9-b6d3-5d1301b5e25a	1805090E0E2959000	0	f05d29e7-3a0e-439e-8c0d-318d9d2d103e	C308	-20	-20	1.934	2.884	0.603114	0.491384	0.687382	0.63406	0.285742	0.478027	0.41532	2.533	0.958824	D	8	D8	V	Eng-WT	4	4	P2B	1	B
dc2d5a4b-c62f-42d9-b6d3-5d1301b5e25a	1805090E0E2959000	0	1e4047ee-a491-444e-adba-730b7913e4da	C240	11	-20	2.026	3.054	0.603497	0.495763	0.688769	0.629564	0.290289	0.481499	0.412514	2.487	0.958333	D	15	D15	V	SAL1-fs	2	3	P2B	1	B
dc2d5a4b-c62f-42d9-b6d3-5d1301b5e25a	1805090E0E2959000	0	0901530b-1713-45b8-b66a-7574bb8f41cf	C310	16	-20	1.934	3.087	0.600743	0.494495	0.685736	0.625781	0.28932	0.479821	0.409401	2.533	0.964286	D	16	D16	V	SAL1-fs	2	4	P2B	1	B
dc2d5a4b-c62f-42d9-b6d3-5d1301b5e25a	1805090E0E2959000	0	c1db8b08-fa5b-4509-95c6-7ccb39ce3277	C255	-25	-6	2.026	3.147	0.60963	0.497849	0.69564	0.63966	0.290142	0.484812	0.418831	2.441	0.954178	G	7	G7	V	SAL1-fs	6	1	P2B	1	B
dc2d5a4b-c62f-42d9-b6d3-5d1301b5e25a	1805090E0E2959000	0	5d64de5f-4375-4aa9-932e-721aab6f09de	C332	-20	-6	1.934	2.935	0.608183	0.495489	0.692633	0.640417	0.288412	0.480332	0.419048	2.533	0.953757	G	8	G8	V	SAL1-fs	6	2	P2B	1	B
dc2d5a4b-c62f-42d9-b6d3-5d1301b5e25a	1805090E0E2959000	0	122acf13-c2ec-42e3-a460-98262bd5210e	C340	-25	-2	1.934	2.977	0.607452	0.489693	0.692743	0.643975	0.283405	0.479538	0.421608	2.533	0.951567	H	7	H7	V	SAL1-fs	6	3	P2B	1	B
dc2d5a4b-c62f-42d9-b6d3-5d1301b5e25a	1805090E0E2959000	0	ca5846c5-1c1d-4ad3-bbdc-1da39e9c4b2b	C341	-20	-2	1.934	2.875	0.607276	0.492186	0.691723	0.641576	0.285464	0.47926	0.420076	2.534	0.958702	H	8	H8	V	SAL1-fs	6	4	P2B	1	B
dc2d5a4b-c62f-42d9-b6d3-5d1301b5e25a	1805090E0E2959000	0	c64e8561-57a8-48ad-9889-f0b33699bc03	C301	-7	30	2.026	3.037	0.601325	0.495224	0.687666	0.624833	0.29021	0.482732	0.409263	2.441	0.96648	O	11	O11	V	MKT1-30D	1	1	P2B	1	B
dc2d5a4b-c62f-42d9-b6d3-5d1301b5e25a	1805090E0E2959000	0	337e02ea-143d-4b30-9d55-595686c4efdf	C302	-2	30	2.026	3.13	0.597524	0.487444	0.683586	0.625464	0.284422	0.480237	0.411398	2.487	0.95664	O	12	O12	V	MKT1-30D	1	2	P2B	1	B
dc2d5a4b-c62f-42d9-b6d3-5d1301b5e25a	1805090E0E2959000	0	e43cabed-4ba8-443c-994c-1b11e7929526	C303	30	30	2.026	3.274	0.597348	0.488022	0.682048	0.625612	0.284735	0.47769	0.410713	2.349	0.958549	O	19	O19	V	W303	2	1	P2B	1	B
dc2d5a4b-c62f-42d9-b6d3-5d1301b5e25a	1805090E0E2959000	0	bd9f810d-6733-4b9b-a595-47cd79af83f7	C212	34	30	2.118	3.384	0.599577	0.49513	0.682825	0.624139	0.289927	0.477744	0.408721	2.348	0.962406	O	20	O20	V	W303	2	2	P2B	1	B
dc2d5a4b-c62f-42d9-b6d3-5d1301b5e25a	1805090E0E2959000	0	11b8a704-637c-4b75-86dc-9d4a12562363	C304	-7	35	2.026	3.342	0.607326	0.499582	0.6936	0.632617	0.293127	0.486163	0.414986	2.395	0.956853	P	11	P11	V	MKT1-30D	1	3	P2B	1	B
dc2d5a4b-c62f-42d9-b6d3-5d1301b5e25a	1805090E0E2959000	0	d843d0f6-41a7-4811-ab22-fa0fb44686ab	C215	-2	35	2.118	3.478	0.606437	0.496461	0.692195	0.634625	0.290211	0.48423	0.416563	2.302	0.960976	P	12	P12	V	MKT1-30D	1	4	P2B	1	B
dc2d5a4b-c62f-42d9-b6d3-5d1301b5e25a	1805090E0E2959000	0	d04600ce-558e-433d-bb95-0aca5266b570	C117	30	35	2.21	3.579	0.603987	0.494434	0.688477	0.63272	0.288513	0.480785	0.415054	2.256	0.957346	P	19	P19	V	W303	2	3	P2B	1	B
dc2d5a4b-c62f-42d9-b6d3-5d1301b5e25a	1805090E0E2959000	0	fe297920-987a-4032-adfc-aa59deb163d6	C118	34	35	2.21	3.647	0.603365	0.495549	0.688664	0.629558	0.289628	0.481888	0.412291	2.302	0.95814	P	20	P20	V	W303	2	4	P2B	1	B
dc2d5a4b-c62f-42d9-b6d3-5d1301b5e25a	1805090E0E2959000	0	50f10939-50ac-417d-af76-e926b949457d	C271	-25	-24	1.936	2.99	0.612689	0.500323	0.698897	0.642814	0.291663	0.486183	0.420169	2.49	0.963068	C	7	C7	V	Eng-WT	4	1	P2B	2	B
dc2d5a4b-c62f-42d9-b6d3-5d1301b5e25a	1805090E0E2959000	0	63157bce-85ca-4b9e-ad97-2d16dfa24317	C161	-20	-24	2.028	2.956	0.611675	0.500642	0.698028	0.640444	0.292445	0.486879	0.419205	2.49	0.962644	C	8	C8	V	Eng-WT	4	2	P2B	2	B
dc2d5a4b-c62f-42d9-b6d3-5d1301b5e25a	1805090E0E2959000	0	4b9eaed9-e3e9-4f6e-9664-a83363f2ea38	C153	12	-24	2.028	3.015	0.606252	0.496327	0.692516	0.633913	0.290551	0.485131	0.416133	2.438	0.952113	C	15	C15	V	SAL1-fs	2	1	P2B	2	B
dc2d5a4b-c62f-42d9-b6d3-5d1301b5e25a	1805090E0E2959000	0	a9a42a15-6d32-4e54-af82-105757479320	C154	16	-24	2.028	3.041	0.600635	0.495498	0.684642	0.625895	0.291189	0.480106	0.410972	2.392	0.960894	C	16	C16	V	SAL1-fs	2	2	P2B	2	B
dc2d5a4b-c62f-42d9-b6d3-5d1301b5e25a	1805090E0E2959000	0	e0f92865-0a8d-4aa9-9376-21ed562b3afa	C172	-25	-20	2.028	2.964	0.611338	0.497298	0.696084	0.644474	0.28948	0.482094	0.421282	2.49	0.95702	D	7	D7	V	Eng-WT	4	3	P2B	2	B
dc2d5a4b-c62f-42d9-b6d3-5d1301b5e25a	1805090E0E2959000	0	42e57713-c4bc-4913-a16e-7c6aff5c107a	C274	-20	-20	1.936	2.786	0.614228	0.501303	0.699103	0.645887	0.292502	0.485111	0.422497	2.484	0.948171	D	8	D8	V	Eng-WT	4	4	P2B	2	B
dc2d5a4b-c62f-42d9-b6d3-5d1301b5e25a	1805090E0E2959000	0	846702a0-0efb-429d-a56e-3f3f1db42c30	C174	12	-20	2.028	2.922	0.609188	0.496614	0.694368	0.640173	0.290014	0.484078	0.420262	2.49	0.959302	D	15	D15	V	SAL1-fs	2	3	P2B	2	B
dc2d5a4b-c62f-42d9-b6d3-5d1301b5e25a	1805090E0E2959000	0	2b749357-532a-4726-b21a-0c433e7b81db	C165	16	-20	2.028	3.049	0.603648	0.496914	0.689049	0.628696	0.292527	0.483035	0.412481	2.484	0.955432	D	16	D16	V	SAL1-fs	2	4	P2B	2	B
dc2d5a4b-c62f-42d9-b6d3-5d1301b5e25a	1805090E0E2959000	0	b974c257-604a-4222-9f8a-9b1c36bb2222	C196	-25	-6	2.028	2.862	0.613603	0.496154	0.698156	0.65041	0.288326	0.482693	0.426063	2.49	0.961424	G	7	G7	V	SAL1-fs	6	1	P2B	2	B
dc2d5a4b-c62f-42d9-b6d3-5d1301b5e25a	1805090E0E2959000	0	fb48fbe0-d02c-40f1-98cf-83aa94b8adf3	C303	-20	-6	1.936	2.82	0.61082	0.49224	0.695866	0.648157	0.285368	0.481798	0.424986	2.576	0.957831	G	8	G8	V	SAL1-fs	6	2	P2B	2	B
dc2d5a4b-c62f-42d9-b6d3-5d1301b5e25a	1805090E0E2959000	0	34c8c18e-174c-4d8d-902f-e9b1d85faf12	C310	-25	-1	1.936	2.777	0.613384	0.499874	0.699322	0.644984	0.291049	0.485593	0.4216	2.53	0.954128	H	7	H7	V	SAL1-fs	6	3	P2B	2	B
dc2d5a4b-c62f-42d9-b6d3-5d1301b5e25a	1805090E0E2959000	0	8e8d24c7-edfd-4fd4-871d-1f254938673c	C359	-20	-1	1.844	2.794	0.613028	0.497992	0.699172	0.645533	0.290502	0.486509	0.423284	2.582	0.954407	H	8	H8	V	SAL1-fs	6	4	P2B	2	B
dc2d5a4b-c62f-42d9-b6d3-5d1301b5e25a	1805090E0E2959000	0	a9ada3c5-8a76-415c-9e07-8985f52019bb	C352	-6	30	1.936	2.871	0.606196	0.499095	0.693131	0.630433	0.293017	0.487681	0.414149	2.53	0.955621	O	11	O11	V	MKT1-30D	1	1	P2B	2	B
dc2d5a4b-c62f-42d9-b6d3-5d1301b5e25a	1805090E0E2959000	0	830de74e-0d02-4380-b851-55cadce9d011	C353	-2	30	1.936	2.922	0.605073	0.494619	0.690891	0.633664	0.289204	0.484156	0.416419	2.49	0.959302	O	12	O12	V	MKT1-30D	1	2	P2B	2	B
dc2d5a4b-c62f-42d9-b6d3-5d1301b5e25a	1805090E0E2959000	0	72f7049a-94f4-41bc-bdd3-149bd8f5fbee	C254	30	30	2.028	3.126	0.602867	0.492743	0.687937	0.631788	0.288066	0.481929	0.415319	2.392	0.953804	O	19	O19	V	W303	2	1	P2B	2	B
dc2d5a4b-c62f-42d9-b6d3-5d1301b5e25a	1805090E0E2959000	0	88b2c5be-46c3-4457-9000-59178c3d1cc8	C255	34	30	2.028	3.1	0.60505	0.496911	0.691023	0.63148	0.291779	0.485253	0.415033	2.392	0.956164	O	20	O20	V	W303	2	2	P2B	2	B
dc2d5a4b-c62f-42d9-b6d3-5d1301b5e25a	1805090E0E2959000	0	731286dc-03e4-42a1-9f31-ca5b5ff00a93	C354	-6	35	1.936	2.998	0.610187	0.498806	0.696151	0.639693	0.291298	0.486762	0.420186	2.49	0.946176	P	11	P11	V	MKT1-30D	1	3	P2B	2	B
dc2d5a4b-c62f-42d9-b6d3-5d1301b5e25a	1805090E0E2959000	0	cb1d05e2-7f07-483e-a80d-24269ce00b3d	C269	-2	35	2.028	3.024	0.610079	0.497114	0.697566	0.639623	0.290766	0.488631	0.420344	2.398	0.960674	P	12	P12	V	MKT1-30D	1	4	P2B	2	B
dc2d5a4b-c62f-42d9-b6d3-5d1301b5e25a	1805090E0E2959000	0	c14c975e-5a85-424c-b837-984a7aadcff4	C266	30	35	2.028	3.228	0.60548	0.497038	0.690299	0.633168	0.290818	0.48325	0.41572	2.398	0.955263	P	19	P19	V	W303	2	3	P2B	2	B
dc2d5a4b-c62f-42d9-b6d3-5d1301b5e25a	1805090E0E2959000	0	6c81b850-a694-4c1d-8c08-e515ab894b78	C130	34	35	2.122	3.33	0.608323	0.501331	0.693117	0.634334	0.293486	0.484999	0.415875	2.398	0.959184	P	20	P20	V	W303	2	4	P2B	2	B
dc2d5a4b-c62f-42d9-b6d3-5d1301b5e25a	1805090E0E2959000	0	301bfa32-cf31-43da-b4a5-f4d4b9374811	C199	-43	21	2.116	3.332	0.60434	0.49369	0.692446	0.631044	0.289586	0.486429	0.41449	2.3	0.956853	M	3	M3	V	MKT1-30D	5	1	P3A	1	A
dc2d5a4b-c62f-42d9-b6d3-5d1301b5e25a	1805090E0E2959000	0	56cb553e-4d43-4871-8d5f-4eac15f434c0	C299	-38	21	2.024	3.222	0.60772	0.497175	0.694982	0.634522	0.291468	0.48671	0.416085	2.392	0.963255	M	4	M4	V	MKT1-30D	5	2	P3A	1	A
dc2d5a4b-c62f-42d9-b6d3-5d1301b5e25a	1805090E0E2959000	0	233adf07-974b-40c9-ab63-319f82a2b7b4	C202	-43	26	2.116	3.391	0.604156	0.490842	0.692044	0.633397	0.28664	0.485506	0.41643	2.3	0.955112	N	3	N3	V	MKT1-30D	5	3	P3A	1	A
dc2d5a4b-c62f-42d9-b6d3-5d1301b5e25a	1805090E0E2959000	0	e877b130-78ce-4a43-8745-92cba21f2652	C225	-38	26	2.114	3.391	0.606435	0.499125	0.694352	0.629563	0.293071	0.487872	0.412417	2.346	0.9601	N	4	N4	V	MKT1-30D	5	4	P3A	1	A
dc2d5a4b-c62f-42d9-b6d3-5d1301b5e25a	1805090E0E2959000	0	1ad8efc9-b7d9-4abf-b97f-a41f241ac23d	C215	-7	30	2.116	3.4	0.613374	0.494166	0.700176	0.649693	0.286873	0.485355	0.42579	2.297	0.965174	O	11	O11	V	SAL1-fs	4	1	P3A	1	A
dc2d5a4b-c62f-42d9-b6d3-5d1301b5e25a	1805090E0E2959000	0	a42d7a29-772e-47d2-932e-d6bf925a9c62	C216	-2	30	2.116	3.467	0.610253	0.490626	0.696777	0.647508	0.284743	0.483375	0.425015	2.343	0.960976	O	12	O12	V	SAL1-fs	4	2	P3A	1	A
dc2d5a4b-c62f-42d9-b6d3-5d1301b5e25a	1805090E0E2959000	0	a5d03f56-33c1-401b-9cbb-639ddadf4811	C140	-7	35	2.208	3.704	0.616492	0.4947	0.703026	0.655708	0.287108	0.485873	0.429952	2.3	0.958904	P	11	P11	V	SAL1-fs	4	3	P3A	1	A
dc2d5a4b-c62f-42d9-b6d3-5d1301b5e25a	1805090E0E2959000	0	c4548cdc-8d28-4264-bec3-2c0125d367dd	C142	-2	35	2.208	3.679	0.617048	0.49602	0.704692	0.654406	0.287535	0.488255	0.428704	2.3	0.958621	P	12	P12	V	SAL1-fs	4	4	P3A	1	A
dc2d5a4b-c62f-42d9-b6d3-5d1301b5e25a	1805090E0E2959000	0	f9147987-a706-46ff-b194-49338dffa235	C232	-43	21	2.026	2.85	0.602393	0.493336	0.689648	0.628023	0.288896	0.48482	0.412315	2.395	0.96131	M	3	M3	V	MKT1-30D	5	1	P3A	2	A
dc2d5a4b-c62f-42d9-b6d3-5d1301b5e25a	1805090E0E2959000	0	99c9421d-de58-4953-bffa-e35849ba35ee	C332	-38	21	1.934	2.757	0.606673	0.498486	0.694793	0.630262	0.292875	0.488111	0.412833	2.487	0.966154	M	4	M4	V	MKT1-30D	5	2	P3A	2	A
dc2d5a4b-c62f-42d9-b6d3-5d1301b5e25a	1805090E0E2959000	0	9c86ba0e-3006-4038-924f-3833b98ad744	C240	-43	25	2.026	2.901	0.602557	0.492902	0.690483	0.627864	0.288661	0.485962	0.412417	2.395	0.959064	N	3	N3	V	MKT1-30D	5	3	P3A	2	A
dc2d5a4b-c62f-42d9-b6d3-5d1301b5e25a	1805090E0E2959000	0	1d2196e3-1158-493e-b423-a03056619651	C340	-38	25	1.934	2.791	0.606592	0.500042	0.692497	0.630812	0.293084	0.485154	0.412826	2.487	0.960486	N	4	N4	V	MKT1-30D	5	4	P3A	2	A
dc2d5a4b-c62f-42d9-b6d3-5d1301b5e25a	1805090E0E2959000	0	6833aeac-23c9-468a-9248-70fb7f5f16bb	C343	-7	30	1.934	2.833	0.6145	0.497476	0.701104	0.64882	0.289683	0.486767	0.424989	2.487	0.961078	O	11	O11	V	SAL1-fs	4	1	P3A	2	A
dc2d5a4b-c62f-42d9-b6d3-5d1301b5e25a	1805090E0E2959000	0	3523dc7d-de0e-4df5-a362-a7b0e7309603	C249	-2	30	2.026	2.901	0.61204	0.495287	0.698372	0.646463	0.287736	0.484824	0.42348	2.487	0.964912	O	12	O12	V	SAL1-fs	4	2	P3A	2	A
dc2d5a4b-c62f-42d9-b6d3-5d1301b5e25a	1805090E0E2959000	0	f40aba6a-06bd-4479-ae5e-1f1df18ad4ab	C259	-7	34	2.026	2.909	0.61388	0.496724	0.699628	0.6493	0.288267	0.484809	0.425354	2.395	0.950437	P	11	P11	V	SAL1-fs	4	3	P3A	2	A
dc2d5a4b-c62f-42d9-b6d3-5d1301b5e25a	1805090E0E2959000	0	06efd710-e2bb-4d58-8fb3-809ee4ed1509	C148	-2	34	2.118	3.011	0.620348	0.500746	0.706048	0.657807	0.290286	0.487065	0.430087	2.303	0.95493	P	12	P12	V	SAL1-fs	4	4	P3A	2	A
dc2d5a4b-c62f-42d9-b6d3-5d1301b5e25a	1805090E0E2959000	0	6f76e772-10f7-42b9-a44f-a1078b0b3086	C161	2	-33	2.03	3.067	0.612732	0.500505	0.70245	0.638825	0.294437	0.493268	0.419472	2.398	0.955679	A	13	A13	V	MKT1-30D	5	1	P3B	1	B
dc2d5a4b-c62f-42d9-b6d3-5d1301b5e25a	1805090E0E2959000	0	bd8108e9-04b4-45ec-916f-989152ab881a	C162	7	-33	2.03	3.322	0.616228	0.511519	0.706534	0.634432	0.302793	0.497059	0.414539	2.438	0.956522	A	14	A14	V	MKT1-30D	5	2	P3B	1	B
dc2d5a4b-c62f-42d9-b6d3-5d1301b5e25a	1805090E0E2959000	0	d8a5c61f-25bb-4f4f-ba10-f7e6db5c6a8a	C263	2	-29	1.936	2.914	0.606631	0.497239	0.693649	0.632607	0.29262	0.487273	0.416221	2.49	0.962099	B	13	B13	V	MKT1-30D	5	3	P3B	1	B
dc2d5a4b-c62f-42d9-b6d3-5d1301b5e25a	1805090E0E2959000	0	519a2aae-2d00-4106-bc6d-044267918b97	C168	7	-29	2.03	2.982	0.604089	0.497268	0.693146	0.625194	0.293665	0.490136	0.411043	2.438	0.960114	B	14	B14	V	MKT1-30D	5	4	P3B	1	B
dc2d5a4b-c62f-42d9-b6d3-5d1301b5e25a	1805090E0E2959000	0	34c17040-d265-4b64-a837-4a3437a3d802	C240	-25	-24	2.026	3.143	0.61982	0.498378	0.706974	0.657615	0.289346	0.488126	0.429949	2.446	0.962162	C	7	C7	V	SAL1-fs	4	1	P3B	1	B
dc2d5a4b-c62f-42d9-b6d3-5d1301b5e25a	1805090E0E2959000	0	014bf733-6329-4292-bfc4-82202b006870	C171	-20	-24	2.03	3.186	0.612361	0.494515	0.69874	0.647561	0.287837	0.485094	0.424933	2.446	0.957333	C	8	C8	V	SAL1-fs	4	2	P3B	1	B
dc2d5a4b-c62f-42d9-b6d3-5d1301b5e25a	1805090E0E2959000	0	51c0de19-829a-4bca-a260-3d24b9c89454	C244	-25	-20	2.026	2.956	0.620667	0.498107	0.707933	0.660074	0.289172	0.487872	0.431705	2.446	0.956897	D	7	D7	V	SAL1-fs	4	3	P3B	1	B
dc2d5a4b-c62f-42d9-b6d3-5d1301b5e25a	1805090E0E2959000	0	ec95e387-5226-429e-b4f1-04afc263bf37	C188	-20	-20	2.03	3.092	0.61546	0.496315	0.703609	0.650463	0.289246	0.489086	0.426918	2.446	0.950549	D	8	D8	V	SAL1-fs	4	4	P3B	1	B
dc2d5a4b-c62f-42d9-b6d3-5d1301b5e25a	1805090E0E2959000	0	2bb78db8-82b8-4ad6-baf8-3c1f9d000704	C195	3	-33	1.934	2.817	0.605764	0.49811	0.693799	0.6294	0.292438	0.487724	0.41275	2.534	0.963855	A	13	A13	V	MKT1-30D	5	1	P3B	2	B
dc2d5a4b-c62f-42d9-b6d3-5d1301b5e25a	1805090E0E2959000	0	7d5326f3-90cd-4285-be82-5ddbe12e22be	C106	7	-33	2.026	3.114	0.602404	0.500144	0.689555	0.621371	0.295105	0.486513	0.40731	2.533	0.950954	A	14	A14	V	MKT1-30D	5	2	P3B	2	B
dc2d5a4b-c62f-42d9-b6d3-5d1301b5e25a	1805090E0E2959000	0	b002f3a3-8ae0-466f-b10f-295fe9176a1b	C326	3	-29	1.842	2.817	0.602008	0.495511	0.688991	0.625431	0.29141	0.4855	0.411212	2.579	0.957831	B	13	B13	V	MKT1-30D	5	3	P3B	2	B
dc2d5a4b-c62f-42d9-b6d3-5d1301b5e25a	1805090E0E2959000	0	d51e1d64-7b61-43e3-bbb6-e44a9ebbb15f	C203	7	-29	1.934	2.894	0.600633	0.497832	0.685423	0.622437	0.293218	0.482194	0.408489	2.533	0.961877	B	14	B14	V	MKT1-30D	5	4	P3B	2	B
dc2d5a4b-c62f-42d9-b6d3-5d1301b5e25a	1805090E0E2959000	0	a0ec6dd8-7575-4854-825f-13668ada2b0b	C60	-25	-24	2.118	3.335	0.6094	0.495934	0.694786	0.641331	0.288486	0.483372	0.420182	2.395	0.961832	C	7	C7	V	SAL1-fs	4	1	P3B	2	B
dc2d5a4b-c62f-42d9-b6d3-5d1301b5e25a	1805090E0E2959000	0	8e908d87-35f1-4662-915d-ad6937f058dd	C61	-20	-24	2.118	3.199	0.608301	0.497738	0.693577	0.637458	0.289899	0.483514	0.417368	2.395	0.960212	C	8	C8	V	SAL1-fs	4	2	P3B	2	B
dc2d5a4b-c62f-42d9-b6d3-5d1301b5e25a	1805090E0E2959000	0	1295c5f4-8b60-4aff-969a-08aa03d204a6	C66	-25	-20	2.118	3.199	0.609403	0.49626	0.694284	0.641743	0.28884	0.482409	0.420228	2.395	0.954907	D	7	D7	V	SAL1-fs	4	3	P3B	2	B
dc2d5a4b-c62f-42d9-b6d3-5d1301b5e25a	1805090E0E2959000	0	49c69fb2-90f3-4463-8ee4-5464249d58c3	C128	-20	-20	2.026	3.047	0.608564	0.49355	0.695188	0.640483	0.287062	0.484536	0.419905	2.441	0.952646	D	8	D8	V	SAL1-fs	4	4	P3B	2	B
dc2d5a4b-c62f-42d9-b6d3-5d1301b5e25a	1805090E0E2959000	0	d16781ae-ebc6-4378-85d0-e155bb08bbcd	C259	-16	-24	1.934	2.918	0.609086	0.495839	0.698461	0.637358	0.291104	0.490232	0.419059	2.487	0.947674	C	9	C9	V	MKT1-30D+SAL1-fs	8	1	P4A	1	A
dc2d5a4b-c62f-42d9-b6d3-5d1301b5e25a	1805090E0E2959000	0	857653b0-b3ef-4701-8851-a7371c9b0270	C260	-11	-24	1.934	2.868	0.605813	0.490138	0.693607	0.637441	0.286745	0.485902	0.42027	2.487	0.952663	C	10	C10	V	MKT1-30D+SAL1-fs	8	2	P4A	1	A
dc2d5a4b-c62f-42d9-b6d3-5d1301b5e25a	1805090E0E2959000	0	54f67104-acde-4afc-8c12-96f20659935e	C262	-16	-20	1.934	2.91	0.607443	0.494655	0.696038	0.635203	0.29061	0.488523	0.417608	2.533	0.959184	D	9	D9	V	MKT1-30D+SAL1-fs	8	3	P4A	1	A
dc2d5a4b-c62f-42d9-b6d3-5d1301b5e25a	1805090E0E2959000	0	f677c14a-040f-4024-addc-7dbf45cb5f44	C263	-11	-20	1.934	2.952	0.607888	0.49316	0.697205	0.637131	0.289243	0.489664	0.419464	2.487	0.956897	D	10	D10	V	MKT1-30D+SAL1-fs	8	4	P4A	1	A
dc2d5a4b-c62f-42d9-b6d3-5d1301b5e25a	1805090E0E2959000	0	46992f2a-bbb9-45f7-abc8-d0434ff6adb7	C268	-7	-15	1.934	2.893	0.613168	0.493037	0.700581	0.650049	0.287204	0.486278	0.426794	2.487	0.956012	E	11	E11	V	Eng-WT	1	1	P4A	1	A
dc2d5a4b-c62f-42d9-b6d3-5d1301b5e25a	1805090E0E2959000	0	9e007f66-f209-44f5-8f8f-e7aae28dd6fa	C269	-2	-15	1.934	2.825	0.613555	0.493011	0.701184	0.649767	0.287606	0.488235	0.427763	2.533	0.954955	E	12	E12	V	Eng-WT	1	2	P4A	1	A
dc2d5a4b-c62f-42d9-b6d3-5d1301b5e25a	1805090E0E2959000	0	6aaea080-2974-444f-ac65-1f377b0c8c31	C338	-7	-11	1.842	2.732	0.614615	0.496894	0.703593	0.647022	0.290407	0.490845	0.42465	2.671	0.956522	F	11	F11	V	Eng-WT	1	3	P4A	1	A
dc2d5a4b-c62f-42d9-b6d3-5d1301b5e25a	1805090E0E2959000	0	86924778-0127-411e-ba37-da077be3dba5	C339	-2	-11	1.842	2.715	0.612647	0.494583	0.701213	0.646324	0.288854	0.488664	0.424183	2.671	0.95	F	12	F12	V	Eng-WT	1	4	P4A	1	A
dc2d5a4b-c62f-42d9-b6d3-5d1301b5e25a	1805090E0E2959000	0	27f827d1-6184-4d19-bb8e-154a912b0f05	C346	11	-6	1.842	2.554	0.602984	0.490769	0.690444	0.631581	0.287975	0.484808	0.415947	2.671	0.953488	G	15	G15	V	W303	1	1	P4A	1	A
dc2d5a4b-c62f-42d9-b6d3-5d1301b5e25a	1805090E0E2959000	0	3f05d759-8566-4b15-b576-4a6bd0c8ec25	C347	16	-6	1.842	2.664	0.607518	0.495267	0.696403	0.635057	0.290954	0.489109	0.417396	2.671	0.955414	G	16	G16	V	W303	1	2	P4A	1	A
dc2d5a4b-c62f-42d9-b6d3-5d1301b5e25a	1805090E0E2959000	0	b6d6d8d3-e5e2-42a6-aac4-98263868d3a3	C376	20	-6	1.75	2.46	0.603462	0.494361	0.692008	0.627816	0.291417	0.48755	0.412763	2.579	0.965517	G	17	G17	V	MKT1-30D	4	1	P4A	1	A
dc2d5a4b-c62f-42d9-b6d3-5d1301b5e25a	1805090E0E2959000	0	3984a35e-fef9-4d0d-aae7-ef5a5540f325	C377	25	-6	1.75	2.494	0.602614	0.493304	0.689876	0.628278	0.290647	0.485226	0.41331	2.533	0.952381	G	18	G18	V	MKT1-30D	4	2	P4A	1	A
dc2d5a4b-c62f-42d9-b6d3-5d1301b5e25a	1805090E0E2959000	0	b7ebb266-552c-48a0-8b66-003d1c8debfb	C350	11	-2	1.842	2.503	0.601688	0.490156	0.689797	0.629153	0.288226	0.485273	0.414362	2.625	0.952542	H	15	H15	V	W303	1	3	P4A	1	A
dc2d5a4b-c62f-42d9-b6d3-5d1301b5e25a	1805090E0E2959000	0	2163c26e-51a7-4af4-8e44-09862bf5fae9	C351	16	-2	1.842	2.554	0.6074	0.492268	0.694769	0.638864	0.288366	0.486383	0.420761	2.671	0.950166	H	16	H16	V	W303	1	4	P4A	1	A
dc2d5a4b-c62f-42d9-b6d3-5d1301b5e25a	1805090E0E2959000	0	e0f345e4-2836-406c-8f23-7abd70e18d14	C352	20	-2	1.842	2.528	0.603908	0.493052	0.692091	0.630241	0.289856	0.486534	0.414335	2.579	0.949664	H	17	H17	V	MKT1-30D	4	3	P4A	1	A
dc2d5a4b-c62f-42d9-b6d3-5d1301b5e25a	1805090E0E2959000	0	4987da6d-32a2-4875-be18-a76cce02da43	C353	25	-2	1.842	2.528	0.602974	0.491301	0.690315	0.63078	0.288218	0.485135	0.41511	2.579	0.95302	H	18	H18	V	MKT1-30D	4	4	P4A	1	A
dc2d5a4b-c62f-42d9-b6d3-5d1301b5e25a	1805090E0E2959000	0	ab7ed272-a4de-458a-99d2-9bed80b68c92	C212	-43	3	2.026	3.122	0.610529	0.494832	0.699126	0.6414	0.289085	0.489497	0.421437	2.395	0.961957	I	3	I3	V	MKT1-30D+SAL1-fs	7	1	P4A	1	A
dc2d5a4b-c62f-42d9-b6d3-5d1301b5e25a	1805090E0E2959000	0	182b8e5a-0a29-4c00-97eb-b596fb0d3797	C213	-38	3	2.026	3.02	0.613538	0.497951	0.702908	0.643732	0.292	0.49205	0.422785	2.395	0.963483	I	4	I4	V	MKT1-30D+SAL1-fs	7	2	P4A	1	A
dc2d5a4b-c62f-42d9-b6d3-5d1301b5e25a	1805090E0E2959000	0	545e823c-6144-4180-97fe-083b354c50da	C217	-43	7	2.026	3.114	0.614051	0.495122	0.702559	0.648181	0.28916	0.489757	0.425748	2.395	0.961853	J	3	J3	V	MKT1-30D+SAL1-fs	7	3	P4A	1	A
dc2d5a4b-c62f-42d9-b6d3-5d1301b5e25a	1805090E0E2959000	0	516ed39a-08df-4334-812d-37158c9e17d3	C218	-38	7	2.026	3.037	0.612783	0.496955	0.702366	0.642688	0.290662	0.492127	0.422092	2.487	0.958101	J	4	J4	V	MKT1-30D+SAL1-fs	7	4	P4A	1	A
dc2d5a4b-c62f-42d9-b6d3-5d1301b5e25a	1805090E0E2959000	0	e2b96c4c-348e-4fd6-94ff-b44a583456a7	C238	20	21	2.026	3.046	0.611994	0.493855	0.69935	0.646819	0.287951	0.487072	0.424918	2.487	0.955432	M	17	M17	V	SAL1-fs	3	1	P4A	1	A
dc2d5a4b-c62f-42d9-b6d3-5d1301b5e25a	1805090E0E2959000	0	8d5eb3cb-650d-4a3d-a1d7-0baa17c14053	C239	25	21	2.026	3.046	0.610061	0.493659	0.697034	0.643323	0.288152	0.485896	0.422493	2.487	0.961003	M	18	M18	V	SAL1-fs	3	2	P4A	1	A
dc2d5a4b-c62f-42d9-b6d3-5d1301b5e25a	1805090E0E2959000	0	9985c7b7-4c27-47d0-9f5e-4182ada32a46	C236	48	21	2.026	3.207	0.611412	0.516329	0.700591	0.621569	0.308591	0.495351	0.40541	2.395	0.957672	M	23	M23	V	MKT1-30D	6	1	P4A	1	A
dc2d5a4b-c62f-42d9-b6d3-5d1301b5e25a	1805090E0E2959000	0	63a2b36d-edf3-4d7c-9f61-79af305128ac	C69	52	21	2.21	3.546	0.616399	0.517056	0.705657	0.630472	0.307178	0.49668	0.410952	2.257	0.961722	M	24	M24	V	MKT1-30D	6	2	P4A	1	A
dc2d5a4b-c62f-42d9-b6d3-5d1301b5e25a	1805090E0E2959000	0	b4776e60-fcdf-4317-9b49-80b669c0772c	C248	20	25	2.026	3.08	0.613666	0.494409	0.699984	0.650537	0.287948	0.486026	0.427442	2.487	0.953168	N	17	N17	V	SAL1-fs	3	3	P4A	1	A
dc2d5a4b-c62f-42d9-b6d3-5d1301b5e25a	1805090E0E2959000	0	63817156-39c8-4370-aa8d-00219df06dae	C249	25	25	2.026	3.122	0.610944	0.494064	0.697283	0.645375	0.288068	0.485058	0.423667	2.441	0.951087	N	18	N18	V	SAL1-fs	3	4	P4A	1	A
dc2d5a4b-c62f-42d9-b6d3-5d1301b5e25a	1805090E0E2959000	0	37667896-07e6-4314-91d6-26d1e4501257	C141	48	25	2.118	3.326	0.607533	0.517517	0.695198	0.614086	0.310486	0.492004	0.399784	2.303	0.956633	N	23	N23	V	MKT1-30D	6	3	P4A	1	A
dc2d5a4b-c62f-42d9-b6d3-5d1301b5e25a	1805090E0E2959000	0	9f8c2914-60bb-4f96-8849-7415168f6b5c	C71	52	25	2.21	3.606	0.610943	0.516383	0.701453	0.619036	0.308824	0.496581	0.403828	2.257	0.950588	N	24	N24	V	MKT1-30D	6	4	P4A	1	A
dc2d5a4b-c62f-42d9-b6d3-5d1301b5e25a	1805090E0E2959000	0	949cadee-a9cd-4880-bb92-9f447738b1d9	C232	-16	-25	1.934	2.663	0.60582	0.492044	0.693168	0.636131	0.288957	0.486162	0.419195	2.486	0.955414	C	9	C9	V	MKT1-30D+SAL1-fs	8	1	P4A	2	A
dc2d5a4b-c62f-42d9-b6d3-5d1301b5e25a	1805090E0E2959000	0	13a41ad2-271e-4e5f-9b4e-37cb441ff89e	C233	-11	-25	1.934	2.688	0.609959	0.496691	0.699536	0.637818	0.29182	0.491992	0.419963	2.486	0.952681	C	10	C10	V	MKT1-30D+SAL1-fs	8	2	P4A	2	A
dc2d5a4b-c62f-42d9-b6d3-5d1301b5e25a	1805090E0E2959000	0	a99a3415-be15-4d2f-8277-71aa93b173f6	C238	-16	-20	1.934	2.705	0.609687	0.496527	0.697289	0.6394	0.29199	0.488192	0.420547	2.579	0.959248	D	9	D9	V	MKT1-30D+SAL1-fs	8	3	P4A	2	A
dc2d5a4b-c62f-42d9-b6d3-5d1301b5e25a	1805090E0E2959000	0	4d146702-e709-479b-b0ad-e6acd503c946	C236	-11	-20	1.934	2.731	0.609755	0.497649	0.698746	0.636695	0.29243	0.491864	0.419403	2.579	0.950311	D	10	D10	V	MKT1-30D+SAL1-fs	8	4	P4A	2	A
dc2d5a4b-c62f-42d9-b6d3-5d1301b5e25a	1805090E0E2959000	0	3801358d-7fe3-4d1f-84d4-849c18a2250d	C244	-7	-16	1.934	2.671	0.619097	0.502023	0.705646	0.65347	0.293507	0.489807	0.42853	2.579	0.961905	E	11	E11	V	Eng-WT	1	1	P4A	2	A
dc2d5a4b-c62f-42d9-b6d3-5d1301b5e25a	1805090E0E2959000	0	fa81a948-a06b-4c2a-90ab-e5e0349958d2	C245	-2	-16	1.934	2.612	0.61724	0.497403	0.706532	0.652024	0.290663	0.492872	0.428648	2.579	0.961039	E	12	E12	V	Eng-WT	1	2	P4A	2	A
dc2d5a4b-c62f-42d9-b6d3-5d1301b5e25a	1805090E0E2959000	0	95322e84-91d5-4aa0-8531-5bb4da9cebda	C346	-7	-11	1.842	2.587	0.617756	0.501215	0.704391	0.651276	0.292715	0.489167	0.427176	2.625	0.957377	F	11	F11	V	Eng-WT	1	3	P4A	2	A
dc2d5a4b-c62f-42d9-b6d3-5d1301b5e25a	1805090E0E2959000	0	3b493fd9-e32a-45f2-affb-e924ad805c76	C347	-2	-11	1.842	2.561	0.614959	0.497831	0.704233	0.646838	0.29173	0.492533	0.425149	2.625	0.953642	F	12	F12	V	Eng-WT	1	4	P4A	2	A
dc2d5a4b-c62f-42d9-b6d3-5d1301b5e25a	1805090E0E2959000	0	cad10527-22c4-4cf5-b84b-0e620d4794d7	C356	11	-6	1.842	2.408	0.608064	0.496672	0.697804	0.633623	0.292385	0.492123	0.417137	2.625	0.964789	G	15	G15	V	W303	1	1	P4A	2	A
dc2d5a4b-c62f-42d9-b6d3-5d1301b5e25a	1805090E0E2959000	0	1a30e6c4-49a8-43ae-a46b-0de78b86bd88	C377	16	-6	1.75	2.417	0.612191	0.499759	0.700241	0.640413	0.293333	0.491399	0.421181	2.717	0.950877	G	16	G16	V	W303	1	2	P4A	2	A
dc2d5a4b-c62f-42d9-b6d3-5d1301b5e25a	1805090E0E2959000	0	9907cc43-d97f-4deb-a187-e001cb303569	C378	20	-6	1.75	2.213	0.60583	0.494553	0.6955	0.631463	0.291323	0.491144	0.416031	2.579	0.94636	G	17	G17	V	MKT1-30D	4	1	P4A	2	A
dc2d5a4b-c62f-42d9-b6d3-5d1301b5e25a	1805090E0E2959000	0	e3f72ff0-0577-499b-86be-151d20613d5a	C376	25	-6	1.75	2.298	0.603762	0.493814	0.692034	0.628913	0.290617	0.488577	0.414501	2.532	0.944649	G	18	G18	V	MKT1-30D	4	2	P4A	2	A
dc2d5a4b-c62f-42d9-b6d3-5d1301b5e25a	1805090E0E2959000	0	83bceb74-6184-45a6-afc9-fb1f5a13f907	C379	11	-2	1.75	2.332	0.60502	0.490467	0.694517	0.634182	0.288115	0.489359	0.418346	2.671	0.945455	H	15	H15	V	W303	1	3	P4A	2	A
dc2d5a4b-c62f-42d9-b6d3-5d1301b5e25a	1805090E0E2959000	0	685b7171-7a59-4b39-9e80-62958ba52698	C380	16	-2	1.75	2.383	0.609881	0.498597	0.695876	0.639216	0.29249	0.487116	0.420457	2.717	0.960854	H	16	H16	V	W303	1	4	P4A	2	A
dc2d5a4b-c62f-42d9-b6d3-5d1301b5e25a	1805090E0E2959000	0	7d9a88c1-50df-4784-bcd6-11feb8fbd948	C381	20	-2	1.75	2.324	0.605997	0.498197	0.695792	0.62788	0.294296	0.492312	0.413168	2.625	0.945255	H	17	H17	V	MKT1-30D	4	3	P4A	2	A
dc2d5a4b-c62f-42d9-b6d3-5d1301b5e25a	1805090E0E2959000	0	5db8f756-8e11-4107-bddb-bfdb5a42bb4e	C382	25	-2	1.75	2.307	0.603446	0.495112	0.690686	0.628676	0.291486	0.486735	0.413977	2.532	0.948529	H	18	H18	V	MKT1-30D	4	4	P4A	2	A
dc2d5a4b-c62f-42d9-b6d3-5d1301b5e25a	1805090E0E2959000	0	4a3f81c5-d3d2-46b2-af50-bce67f4167b4	C271	-43	3	1.934	2.799	0.619061	0.499739	0.708806	0.652359	0.292246	0.494769	0.428483	2.394	0.951515	I	3	I3	V	MKT1-30D+SAL1-fs	7	1	P4A	2	A
dc2d5a4b-c62f-42d9-b6d3-5d1301b5e25a	1805090E0E2959000	0	3c9f1c01-c656-42a9-9678-36746129d40c	C272	-38	3	1.934	2.807	0.615627	0.498489	0.704413	0.647947	0.291649	0.491872	0.425813	2.579	0.960725	I	4	I4	V	MKT1-30D+SAL1-fs	7	2	P4A	2	A
dc2d5a4b-c62f-42d9-b6d3-5d1301b5e25a	1805090E0E2959000	0	9f7a54df-6f60-4bbf-a839-c015adbc3a13	C286	-43	7	1.934	2.875	0.616091	0.496859	0.704679	0.650703	0.289982	0.49159	0.427718	2.395	0.952802	J	3	J3	V	MKT1-30D+SAL1-fs	7	3	P4A	2	A
dc2d5a4b-c62f-42d9-b6d3-5d1301b5e25a	1805090E0E2959000	0	71728912-3667-4b73-868f-925cd20b990e	C287	-38	7	1.934	2.875	0.616577	0.500711	0.705073	0.648112	0.293321	0.492513	0.425811	2.533	0.955752	J	4	J4	V	MKT1-30D+SAL1-fs	7	4	P4A	2	A
dc2d5a4b-c62f-42d9-b6d3-5d1301b5e25a	1805090E0E2959000	0	c182f002-7754-492d-ba03-83f042319f68	C312	20	21	1.934	2.739	0.615225	0.494688	0.702689	0.652401	0.287968	0.488612	0.428752	2.579	0.947368	M	17	M17	V	SAL1-fs	3	1	P4A	2	A
dc2d5a4b-c62f-42d9-b6d3-5d1301b5e25a	1805090E0E2959000	0	3b462c41-231c-44a3-9aa7-ca83508b7ea0	C313	25	21	1.934	2.799	0.614926	0.498408	0.700606	0.649733	0.290651	0.486753	0.426479	2.487	0.954545	M	18	M18	V	SAL1-fs	3	2	P4A	2	A
dc2d5a4b-c62f-42d9-b6d3-5d1301b5e25a	1805090E0E2959000	0	4601b5a9-69c4-4473-97c1-0dfdac354d32	C207	47	21	2.026	2.875	0.608074	0.511817	0.695957	0.620545	0.305328	0.492312	0.405759	2.441	0.964602	M	23	M23	V	MKT1-30D	6	1	P4A	2	A
dc2d5a4b-c62f-42d9-b6d3-5d1301b5e25a	1805090E0E2959000	0	828dafd4-be03-43e9-8de8-f344956a38a4	C202	52	21	2.026	3.189	0.613725	0.521756	0.705111	0.617981	0.313939	0.501568	0.403713	2.349	0.957447	M	24	M24	V	MKT1-30D	6	2	P4A	2	A
dc2d5a4b-c62f-42d9-b6d3-5d1301b5e25a	1805090E0E2959000	0	aa6cd2a5-7377-4ebe-9ee4-818647fe4412	C319	20	25	1.934	2.824	0.61518	0.493847	0.702338	0.653548	0.286793	0.487835	0.42975	2.579	0.945946	N	17	N17	V	SAL1-fs	3	3	P4A	2	A
dc2d5a4b-c62f-42d9-b6d3-5d1301b5e25a	1805090E0E2959000	0	61d25322-bc59-4a1c-a991-699e25119358	C320	25	25	1.934	2.816	0.614741	0.496527	0.701949	0.649421	0.289655	0.488993	0.426712	2.486	0.951807	N	18	N18	V	SAL1-fs	3	4	P4A	2	A
dc2d5a4b-c62f-42d9-b6d3-5d1301b5e25a	1805090E0E2959000	0	b581463f-3281-488f-96e5-93660a33c290	C218	47	25	2.026	2.934	0.610235	0.515097	0.69694	0.622872	0.30718	0.492144	0.407224	2.395	0.965318	N	23	N23	V	MKT1-30D	6	3	P4A	2	A
dc2d5a4b-c62f-42d9-b6d3-5d1301b5e25a	1805090E0E2959000	0	1a6123ce-6ee4-49bf-a5ea-6bc984ed4d14	C144	52	25	2.118	3.341	0.616831	0.522116	0.709943	0.622106	0.313173	0.505137	0.406253	2.256	0.961929	N	24	N24	V	MKT1-30D	6	4	P4A	2	A
dc2d5a4b-c62f-42d9-b6d3-5d1301b5e25a	1805090E0E2959000	0	90759a76-ce3b-4da0-9c1b-b6c9c826c3d6	C23	-34	-33	2.302	3.894	0.613234	0.500799	0.699039	0.643881	0.292242	0.486023	0.421287	2.211	0.962963	A	5	A5	V	MKT1-30D+SAL1-fs	7	1	P4B	1	B
dc2d5a4b-c62f-42d9-b6d3-5d1301b5e25a	1805090E0E2959000	0	b0e902cc-01bf-437c-a479-7c044bcfaf3d	C63	-29	-33	2.21	3.733	0.621176	0.507112	0.708886	0.651578	0.295976	0.491797	0.425101	2.257	0.961364	A	6	A6	V	MKT1-30D+SAL1-fs	7	2	P4B	1	B
dc2d5a4b-c62f-42d9-b6d3-5d1301b5e25a	1805090E0E2959000	0	5f82acf0-d5c0-4dce-aec5-5dcbcaffbf4d	C24	39	-33	2.302	3.962	0.609069	0.503414	0.694781	0.632976	0.295557	0.485933	0.413663	2.211	0.959315	A	21	A21	V	Eng-WT	1	1	P4B	1	B
dc2d5a4b-c62f-42d9-b6d3-5d1301b5e25a	1805090E0E2959000	0	e95e1149-444d-4e1a-bf39-0a7f46f7547d	C25	43	-33	2.302	3.988	0.610747	0.499491	0.696804	0.639675	0.291691	0.485824	0.418537	2.165	0.96383	A	22	A22	V	Eng-WT	1	2	P4B	1	B
dc2d5a4b-c62f-42d9-b6d3-5d1301b5e25a	1805090E0E2959000	0	26bdee0a-a824-4309-9cd8-228c8d33323b	C129	-34	-29	2.118	3.572	0.599925	0.499027	0.687104	0.617465	0.294727	0.485007	0.404569	2.257	0.961995	B	5	B5	V	MKT1-30D+SAL1-fs	7	3	P4B	1	B
dc2d5a4b-c62f-42d9-b6d3-5d1301b5e25a	1805090E0E2959000	0	fcf4a2dc-4c90-4654-bbe1-4991d6c4c136	C130	-29	-29	2.118	3.504	0.607216	0.493472	0.694099	0.638095	0.288048	0.48511	0.419218	2.303	0.96368	B	6	B6	V	MKT1-30D+SAL1-fs	7	4	P4B	1	B
dc2d5a4b-c62f-42d9-b6d3-5d1301b5e25a	1805090E0E2959000	0	dec3d9d6-bf96-4d1e-a6c9-48db62305337	C78	39	-29	2.21	3.674	0.600181	0.494389	0.684998	0.625286	0.290145	0.479731	0.409618	2.257	0.963048	B	21	B21	V	Eng-WT	1	3	P4B	1	B
dc2d5a4b-c62f-42d9-b6d3-5d1301b5e25a	1805090E0E2959000	0	3dea0a1b-58ad-486e-9167-969b0d85f59b	C79	43	-29	2.21	3.648	0.600328	0.489457	0.684086	0.631382	0.285669	0.476529	0.414066	2.257	0.960465	B	22	B22	V	Eng-WT	1	4	P4B	1	B
dc2d5a4b-c62f-42d9-b6d3-5d1301b5e25a	1805090E0E2959000	0	f3c8f96e-78e9-4c88-acc0-69281714d0aa	C222	11	-15	2.026	3.088	0.585704	0.491532	0.672915	0.596531	0.292861	0.480117	0.392143	2.303	0.956044	E	15	E15	V	MKT1-30D+SAL1-fs	8	1	P4B	1	B
dc2d5a4b-c62f-42d9-b6d3-5d1301b5e25a	1805090E0E2959000	0	afa6d4e9-5a36-4f4d-8c31-4ce50379a81b	C286	16	-15	1.934	2.817	0.597909	0.489381	0.684042	0.624344	0.287062	0.481289	0.410876	2.395	0.948795	E	16	E16	V	MKT1-30D+SAL1-fs	8	2	P4B	1	B
dc2d5a4b-c62f-42d9-b6d3-5d1301b5e25a	1805090E0E2959000	0	e8d9aa63-f8b8-4419-9706-66164665af00	C288	30	-15	1.934	2.817	0.592877	0.486086	0.677923	0.618344	0.28518	0.47679	0.406463	2.441	0.951807	E	19	E19	V	MKT1-30D	6	1	P4B	1	B
dc2d5a4b-c62f-42d9-b6d3-5d1301b5e25a	1805090E0E2959000	0	f68e3442-ee78-441f-b538-feb8b9ae59fa	C287	34	-15	1.934	2.936	0.595138	0.488995	0.680494	0.619857	0.287461	0.478836	0.407618	2.349	0.953757	E	20	E20	V	MKT1-30D	6	2	P4B	1	B
dc2d5a4b-c62f-42d9-b6d3-5d1301b5e25a	1805090E0E2959000	0	55b3ec04-ccac-4ccf-a5ff-2cc0f1176530	C358	11	-11	1.842	2.698	0.594241	0.485683	0.680269	0.620397	0.284686	0.478724	0.408305	2.533	0.943396	F	15	F15	V	MKT1-30D+SAL1-fs	8	3	P4B	1	B
dc2d5a4b-c62f-42d9-b6d3-5d1301b5e25a	1805090E0E2959000	0	02c45e75-13b8-4683-bdc5-b01811b6ac21	C293	16	-11	1.934	2.766	0.592746	0.485938	0.67967	0.616588	0.285812	0.479772	0.405639	2.488	0.944785	F	16	F16	V	MKT1-30D+SAL1-fs	8	4	P4B	1	B
dc2d5a4b-c62f-42d9-b6d3-5d1301b5e25a	1805090E0E2959000	0	d017af20-65cd-4c91-a201-6e2566cddb67	C294	30	-11	1.934	2.817	0.591991	0.483109	0.677888	0.619124	0.283137	0.477437	0.407794	2.533	0.951807	F	19	F19	V	MKT1-30D	6	3	P4B	1	B
dc2d5a4b-c62f-42d9-b6d3-5d1301b5e25a	1805090E0E2959000	0	826cbaf2-03d8-4d93-8524-0aec3e253fff	C295	34	-11	1.934	3.003	0.594971	0.489254	0.679096	0.620195	0.286928	0.477364	0.407675	2.441	0.957627	F	20	F20	V	MKT1-30D	6	4	P4B	1	B
dc2d5a4b-c62f-42d9-b6d3-5d1301b5e25a	1805090E0E2959000	0	8bd30ff3-277a-4230-bf34-2cbecfb78f5d	C301	39	-6	1.934	2.953	0.595628	0.488855	0.681451	0.620757	0.286999	0.479604	0.408042	2.487	0.951149	G	21	G21	V	MKT1-30D	4	1	P4B	1	B
dc2d5a4b-c62f-42d9-b6d3-5d1301b5e25a	1805090E0E2959000	0	303a848a-50b2-4e5c-90d6-c07d6cd39d5c	C237	43	-6	2.026	3.097	0.589718	0.489165	0.676218	0.607693	0.289116	0.479367	0.399293	2.349	0.958904	G	22	G22	V	MKT1-30D	4	2	P4B	1	B
dc2d5a4b-c62f-42d9-b6d3-5d1301b5e25a	1805090E0E2959000	0	be11e6b9-8dc2-4690-88f1-f52234b543ff	C306	39	-2	1.934	3.012	0.597327	0.489953	0.683579	0.622579	0.287728	0.481104	0.409193	2.487	0.952113	H	21	H21	V	MKT1-30D	4	3	P4B	1	B
dc2d5a4b-c62f-42d9-b6d3-5d1301b5e25a	1805090E0E2959000	0	7469861a-b8df-4256-9a8b-5b922a894cb0	C305	43	-2	1.934	2.961	0.592	0.48378	0.676802	0.619068	0.282737	0.475834	0.407294	2.487	0.945559	H	22	H22	V	MKT1-30D	4	4	P4B	1	B
dc2d5a4b-c62f-42d9-b6d3-5d1301b5e25a	1805090E0E2959000	0	60adee43-2221-4959-b108-9150b9803379	C185	-43	21	2.118	3.445	0.614286	0.494736	0.700068	0.652139	0.285912	0.482594	0.425458	2.395	0.963054	M	3	M3	V	SAL1-fs	3	1	P4B	1	B
dc2d5a4b-c62f-42d9-b6d3-5d1301b5e25a	1805090E0E2959000	0	c0f2fd38-0b7a-40ad-a952-141b54c59574	C186	-38	21	2.118	3.3	0.614315	0.497455	0.701084	0.648611	0.288833	0.485572	0.423467	2.395	0.966581	M	4	M4	V	SAL1-fs	3	2	P4B	1	B
dc2d5a4b-c62f-42d9-b6d3-5d1301b5e25a	1805090E0E2959000	0	00b77a43-0799-4b9f-83ca-2fca55870ea7	C271	-43	26	2.026	3.343	0.609306	0.489221	0.697651	0.645098	0.283503	0.485643	0.422993	2.395	0.954315	N	3	N3	V	SAL1-fs	3	3	P4B	1	B
dc2d5a4b-c62f-42d9-b6d3-5d1301b5e25a	1805090E0E2959000	0	4fa16a0b-da12-4ba3-b9ce-e42c736c34e9	C272	-38	26	2.026	3.275	0.613106	0.495682	0.699959	0.647546	0.287895	0.485619	0.42341	2.349	0.963731	N	4	N4	V	SAL1-fs	3	4	P4B	1	B
dc2d5a4b-c62f-42d9-b6d3-5d1301b5e25a	1805090E0E2959000	0	0bfad077-d6c1-449e-aece-f889f3b1b975	C355	11	30	1.934	2.902	0.599438	0.485713	0.684749	0.631923	0.282695	0.478366	0.41553	2.487	0.959064	O	15	O15	V	W303	1	1	P4B	1	B
dc2d5a4b-c62f-42d9-b6d3-5d1301b5e25a	1805090E0E2959000	0	bb4f48b0-0566-4cd6-b614-d83afedaa49c	C356	16	30	1.934	2.961	0.599371	0.486679	0.684926	0.630575	0.283527	0.479404	0.414709	2.487	0.959885	O	16	O16	V	W303	1	2	P4B	1	B
dc2d5a4b-c62f-42d9-b6d3-5d1301b5e25a	1805090E0E2959000	0	e9f89c35-da20-41c2-8c02-d740140a24ed	C205	11	35	2.118	3.258	0.603462	0.489491	0.690349	0.634334	0.285193	0.48337	0.416953	2.487	0.963542	P	15	P15	V	W303	1	3	P4B	1	B
dc2d5a4b-c62f-42d9-b6d3-5d1301b5e25a	1805090E0E2959000	0	893bbd7a-dac0-4d83-9724-b3a4ca024dcd	C282	16	35	2.026	3.029	0.604888	0.490031	0.689592	0.638754	0.285003	0.479631	0.41922	2.212	0.963585	P	16	P16	V	W303	1	4	P4B	1	B
dc2d5a4b-c62f-42d9-b6d3-5d1301b5e25a	1805090E0E2959000	0	8beb00e5-4680-4b79-952c-3510aefb8583	C115	-34	-33	2.118	3.681	0.615849	0.506406	0.703316	0.641692	0.296833	0.492011	0.420045	2.302	0.965438	A	5	A5	V	MKT1-30D+SAL1-fs	7	1	P4B	2	B
dc2d5a4b-c62f-42d9-b6d3-5d1301b5e25a	1805090E0E2959000	0	aa76cf49-30dd-466b-b0f6-c24e95ad9a1f	C59	-29	-33	2.21	3.596	0.60985	0.502155	0.698677	0.632815	0.295491	0.492063	0.415363	2.21	0.962264	A	6	A6	V	MKT1-30D+SAL1-fs	7	2	P4B	2	B
dc2d5a4b-c62f-42d9-b6d3-5d1301b5e25a	1805090E0E2959000	0	13e38e47-6783-4f4a-b050-d09bc58794d7	C33	39	-33	2.302	3.8	0.613498	0.50527	0.699449	0.639636	0.296635	0.488494	0.418463	2.211	0.962054	A	21	A21	V	Eng-WT	1	1	P4B	2	B
dc2d5a4b-c62f-42d9-b6d3-5d1301b5e25a	1805090E0E2959000	0	5c877852-1ead-4630-b57e-adf92c19bdda	C28	43	-33	2.302	3.936	0.612914	0.500085	0.699907	0.642503	0.292429	0.488289	0.420652	2.211	0.959052	A	22	A22	V	Eng-WT	1	2	P4B	2	B
dc2d5a4b-c62f-42d9-b6d3-5d1301b5e25a	1805090E0E2959000	0	ce1b5939-55db-4a7d-96e0-d690fdef7b96	C123	-34	-29	2.118	3.469	0.600153	0.505326	0.689908	0.609205	0.301197	0.490944	0.398666	2.348	0.963325	B	5	B5	V	MKT1-30D+SAL1-fs	7	3	P4B	2	B
dc2d5a4b-c62f-42d9-b6d3-5d1301b5e25a	1805090E0E2959000	0	530372a4-345d-48ac-8a7e-2eaa9defeaf1	C205	-29	-29	2.026	3.291	0.61323	0.497928	0.702426	0.643451	0.291103	0.491381	0.422275	2.348	0.956186	B	6	B6	V	MKT1-30D+SAL1-fs	7	4	P4B	2	B
dc2d5a4b-c62f-42d9-b6d3-5d1301b5e25a	1805090E0E2959000	0	4990d99f-de94-4f15-a61d-730f863e8229	C203	39	-29	2.026	3.3	0.603942	0.497485	0.689228	0.629034	0.292655	0.482692	0.412082	2.303	0.958869	B	21	B21	V	Eng-WT	1	3	P4B	2	B
dc2d5a4b-c62f-42d9-b6d3-5d1301b5e25a	1805090E0E2959000	0	5d2b4b96-994c-4c8e-bb0e-ab86321dcb6f	C204	43	-29	2.026	3.274	0.603088	0.49173	0.688499	0.633079	0.287514	0.481094	0.415452	2.349	0.953368	B	22	B22	V	Eng-WT	1	4	P4B	2	B
dc2d5a4b-c62f-42d9-b6d3-5d1301b5e25a	1805090E0E2959000	0	5546cf6a-d07c-4165-bbbe-dba0881f4c2c	C313	12	-15	1.934	2.977	0.592704	0.499034	0.680308	0.602883	0.29775	0.48472	0.395563	2.395	0.954416	E	15	E15	V	MKT1-30D+SAL1-fs	8	1	P4B	2	B
dc2d5a4b-c62f-42d9-b6d3-5d1301b5e25a	1805090E0E2959000	0	42561e40-bd05-4ff3-9d4d-abe601fc561f	C368	16	-15	1.842	2.621	0.598426	0.490323	0.685221	0.623682	0.288236	0.482305	0.410456	2.533	0.951456	E	16	E16	V	MKT1-30D+SAL1-fs	8	2	P4B	2	B
dc2d5a4b-c62f-42d9-b6d3-5d1301b5e25a	1805090E0E2959000	0	a90c04ce-778b-4990-b033-3db589f8c45a	C314	30	-15	1.934	2.816	0.598665	0.492393	0.6852	0.622301	0.290238	0.482927	0.409182	2.487	0.951807	E	19	E19	V	MKT1-30D	6	1	P4B	2	B
dc2d5a4b-c62f-42d9-b6d3-5d1301b5e25a	1805090E0E2959000	0	4ff0dc4d-d55f-4d41-bddd-2e1eabddda25	C315	34	-15	1.934	2.858	0.601164	0.494001	0.687357	0.626031	0.291033	0.483167	0.411355	2.487	0.958457	E	20	E20	V	MKT1-30D	6	2	P4B	2	B
dc2d5a4b-c62f-42d9-b6d3-5d1301b5e25a	1805090E0E2959000	0	22597bad-9511-43eb-86e2-ec5a848306d8	C372	12	-10	1.842	2.612	0.60177	0.489916	0.68975	0.629424	0.286844	0.485008	0.413924	2.58	0.944805	F	15	F15	V	MKT1-30D+SAL1-fs	8	3	P4B	2	B
dc2d5a4b-c62f-42d9-b6d3-5d1301b5e25a	1805090E0E2959000	0	6a5d1f4c-937a-4168-9a1a-fbd10962078c	C320	16	-10	1.934	2.765	0.601564	0.49443	0.68998	0.624383	0.291257	0.487204	0.410469	2.533	0.944785	F	16	F16	V	MKT1-30D+SAL1-fs	8	4	P4B	2	B
dc2d5a4b-c62f-42d9-b6d3-5d1301b5e25a	1805090E0E2959000	0	f3c437e7-aca7-4ae8-a52e-8d38d32f3b7c	C322	30	-10	1.934	2.833	0.597112	0.490607	0.684455	0.620371	0.288598	0.483652	0.408294	2.487	0.95509	F	19	F19	V	MKT1-30D	6	3	P4B	2	B
dc2d5a4b-c62f-42d9-b6d3-5d1301b5e25a	1805090E0E2959000	0	c9afa1a3-e5d7-4b5f-bba7-c23eeade9fa2	C323	34	-10	1.934	2.892	0.601277	0.495498	0.686804	0.625473	0.291799	0.482834	0.410843	2.487	0.956012	F	20	F20	V	MKT1-30D	6	4	P4B	2	B
dc2d5a4b-c62f-42d9-b6d3-5d1301b5e25a	1805090E0E2959000	0	af496547-5430-464b-912e-d9db61376cfb	C233	39	-6	2.026	2.986	0.600067	0.49512	0.686564	0.622594	0.291752	0.483593	0.408775	2.395	0.960227	G	21	G21	V	MKT1-30D	4	1	P4B	2	B
dc2d5a4b-c62f-42d9-b6d3-5d1301b5e25a	1805090E0E2959000	0	5eaeb062-cd7b-4a0b-a138-71c4cc44dcbf	C234	43	-6	2.026	3.079	0.593604	0.494096	0.682191	0.608599	0.293179	0.485906	0.400485	2.487	0.958678	G	22	G22	V	MKT1-30D	4	2	P4B	2	B
dc2d5a4b-c62f-42d9-b6d3-5d1301b5e25a	1805090E0E2959000	0	9064b42a-f822-4fdd-8093-6da28ff8dde4	C341	39	-1	1.934	2.977	0.598894	0.493045	0.684263	0.623194	0.289876	0.481176	0.40923	2.487	0.965812	H	21	H21	V	MKT1-30D	4	3	P4B	2	B
dc2d5a4b-c62f-42d9-b6d3-5d1301b5e25a	1805090E0E2959000	0	9c8b5e4a-2056-47f2-bce8-7942733a602e	C237	43	-1	2.026	3.037	0.60149	0.493471	0.68829	0.626739	0.290006	0.484587	0.412083	2.395	0.96648	H	22	H22	V	MKT1-30D	4	4	P4B	2	B
dc2d5a4b-c62f-42d9-b6d3-5d1301b5e25a	1805090E0E2959000	0	75f88476-5f5c-4bbe-b546-55a39224b47b	C175	-43	21	2.118	3.418	0.621681	0.498847	0.709561	0.660293	0.288942	0.489911	0.431442	2.395	0.960298	M	3	M3	V	SAL1-fs	3	1	P4B	2	B
dc2d5a4b-c62f-42d9-b6d3-5d1301b5e25a	1805090E0E2959000	0	31d06683-fdcb-48e4-88e1-af944f6add8d	C176	-38	21	2.118	3.384	0.622665	0.503956	0.708448	0.659315	0.292514	0.488041	0.429936	2.395	0.9599	M	4	M4	V	SAL1-fs	3	2	P4B	2	B
dc2d5a4b-c62f-42d9-b6d3-5d1301b5e25a	1805090E0E2959000	0	8bd8a466-35d1-4517-a2fb-00295fac2084	C184	-43	26	2.118	3.52	0.618625	0.49819	0.706204	0.655592	0.288553	0.488442	0.428302	2.302	0.954217	N	3	N3	V	SAL1-fs	3	3	P4B	2	B
dc2d5a4b-c62f-42d9-b6d3-5d1301b5e25a	1805090E0E2959000	0	d15196a5-578c-41cc-ba17-049174b0939f	C185	-38	26	2.118	3.503	0.621868	0.505094	0.708437	0.655994	0.293305	0.489291	0.427401	2.303	0.956416	N	4	N4	V	SAL1-fs	3	4	P4B	2	B
dc2d5a4b-c62f-42d9-b6d3-5d1301b5e25a	1805090E0E2959000	0	40f84b6e-dfd2-43c3-bc99-83a634525d22	C193	12	30	2.118	3.367	0.607339	0.493397	0.694681	0.637813	0.28836	0.486773	0.419463	2.348	0.962217	O	15	O15	V	W303	1	1	P4B	2	B
dc2d5a4b-c62f-42d9-b6d3-5d1301b5e25a	1805090E0E2959000	0	880c425c-688c-40ed-9c6e-780bddb6079b	C194	16	30	2.118	3.367	0.606332	0.495392	0.691668	0.635788	0.28975	0.4837	0.417657	2.257	0.962217	O	16	O16	V	W303	1	2	P4B	2	B
dc2d5a4b-c62f-42d9-b6d3-5d1301b5e25a	1805090E0E2959000	0	3c5abc75-6c9e-40d7-890d-946667162d71	C105	12	35	2.21	3.613	0.613201	0.499098	0.701068	0.643515	0.292051	0.490565	0.422829	2.303	0.950704	P	15	P15	V	W303	1	3	P4B	2	B
dc2d5a4b-c62f-42d9-b6d3-5d1301b5e25a	1805090E0E2959000	0	12cad9d5-9d69-4049-b8a1-dd748cafd528	C199	16	35	2.118	3.579	0.611876	0.495995	0.698968	0.644578	0.289456	0.488136	0.423755	2.118	0.959716	P	16	P16	V	W303	1	4	P4B	2	B
dc2d5a4b-c62f-42d9-b6d3-5d1301b5e25a	1805090E0E2959000	0	55c9275f-6e09-4087-8e98-3fefbbe26af3	C361	20	12	1.844	2.617	0.604444	0.493277	0.692017	0.632289	0.288946	0.485981	0.41568	2.538	0.961039	K	17	K17	V	MKT1-30D+SAL1-fs	6	1	P5A	1	A
dc2d5a4b-c62f-42d9-b6d3-5d1301b5e25a	1805090E0E2959000	0	7b6a5f53-3238-4bae-a501-f35944a89bf5	C380	25	12	1.842	2.651	0.607139	0.493602	0.69413	0.637569	0.288637	0.486154	0.41939	2.585	0.964744	K	18	K18	V	MKT1-30D+SAL1-fs	6	2	P5A	1	A
dc2d5a4b-c62f-42d9-b6d3-5d1301b5e25a	1805090E0E2959000	0	d2e66e51-9eff-4e37-90d6-4e082393c385	C367	20	16	1.844	2.677	0.601992	0.488652	0.689163	0.632393	0.285454	0.48365	0.416333	2.538	0.95873	L	17	L17	V	MKT1-30D+SAL1-fs	6	3	P5A	1	A
dc2d5a4b-c62f-42d9-b6d3-5d1301b5e25a	1805090E0E2959000	0	8227de4a-cb79-443c-a73c-1a0d41f2b356	C368	25	16	1.844	2.617	0.600866	0.490171	0.687739	0.628533	0.287148	0.483731	0.413873	2.675	0.944805	L	18	L18	V	MKT1-30D+SAL1-fs	6	4	P5A	1	A
dc2d5a4b-c62f-42d9-b6d3-5d1301b5e25a	1805090E0E2959000	0	baffabd8-111a-4b86-872b-a4cddb4f0731	C212	-34	21	2.03	3.144	0.61434	0.500424	0.702872	0.64372	0.293197	0.491892	0.422472	2.439	0.962162	M	5	M5	V	MKT1-30D+SAL1-fs	3	1	P5A	1	A
dc2d5a4b-c62f-42d9-b6d3-5d1301b5e25a	1805090E0E2959000	0	0362fd57-3e1c-4fb4-a1c5-66d57b7c9830	C213	-29	21	2.03	3.076	0.61235	0.496013	0.701657	0.643386	0.289738	0.491455	0.422865	2.393	0.953039	M	6	M6	V	MKT1-30D+SAL1-fs	3	2	P5A	1	A
dc2d5a4b-c62f-42d9-b6d3-5d1301b5e25a	1805090E0E2959000	0	c18e6520-98a1-4bf6-9aa0-f19968bae5ff	C369	20	21	1.844	2.702	0.604353	0.493661	0.692367	0.630978	0.289554	0.487357	0.414994	2.583	0.946541	M	17	M17	V	W303	4	1	P5A	1	A
dc2d5a4b-c62f-42d9-b6d3-5d1301b5e25a	1805090E0E2959000	0	e10672c1-32ff-4033-b6fc-5d7c61b0011b	C297	25	21	1.938	2.889	0.603253	0.492837	0.690231	0.630311	0.288855	0.485113	0.414447	2.491	0.955882	M	18	M18	V	W303	4	2	P5A	1	A
dc2d5a4b-c62f-42d9-b6d3-5d1301b5e25a	1805090E0E2959000	0	a45e3554-436d-4f0f-a85b-eaf27858e480	C134	-34	26	2.122	3.331	0.613866	0.49952	0.701511	0.644408	0.291969	0.490106	0.422885	2.346	0.961735	N	5	N5	V	MKT1-30D+SAL1-fs	3	3	P5A	1	A
dc2d5a4b-c62f-42d9-b6d3-5d1301b5e25a	1805090E0E2959000	0	4ff3139b-807d-4728-b18a-241b26739463	C135	-29	26	2.122	3.263	0.611979	0.495987	0.699224	0.644598	0.289371	0.488049	0.423443	2.346	0.96875	N	6	N6	V	MKT1-30D+SAL1-fs	3	4	P5A	1	A
dc2d5a4b-c62f-42d9-b6d3-5d1301b5e25a	1805090E0E2959000	0	c6540724-4fbe-4808-96ed-c7528ad01c2c	C330	20	26	1.934	2.838	0.605096	0.490877	0.692039	0.636292	0.286945	0.484857	0.418886	2.493	0.961078	N	17	N17	V	W303	4	3	P5A	1	A
dc2d5a4b-c62f-42d9-b6d3-5d1301b5e25a	1805090E0E2959000	0	87ee2aba-8c80-486f-800e-987b87a44443	C301	25	26	1.938	2.872	0.601682	0.490115	0.688955	0.630096	0.286983	0.484592	0.414876	2.487	0.955621	N	18	N18	V	W303	4	4	P5A	1	A
dc2d5a4b-c62f-42d9-b6d3-5d1301b5e25a	1805090E0E2959000	0	de52e63d-de33-45ad-914c-86a2f66c768a	C332	20	12	1.932	2.663	0.604893	0.489673	0.69174	0.637025	0.286156	0.483995	0.419183	2.575	0.95873	K	17	K17	V	MKT1-30D+SAL1-fs	6	1	P5A	2	A
dc2d5a4b-c62f-42d9-b6d3-5d1301b5e25a	1805090E0E2959000	0	49c4c36d-f230-4aed-a9ef-c284cac94166	C333	25	12	1.932	2.688	0.605315	0.492625	0.692576	0.63501	0.288505	0.48517	0.417464	2.483	0.943396	K	18	K18	V	MKT1-30D+SAL1-fs	6	2	P5A	2	A
dc2d5a4b-c62f-42d9-b6d3-5d1301b5e25a	1805090E0E2959000	0	ae8726f3-3033-4d66-927a-f401a538960a	C344	20	16	1.932	2.705	0.604093	0.487512	0.690466	0.638346	0.284161	0.481695	0.419882	2.481	0.95	L	17	L17	V	MKT1-30D+SAL1-fs	6	3	P5A	2	A
dc2d5a4b-c62f-42d9-b6d3-5d1301b5e25a	1805090E0E2959000	0	f0ef730d-ddde-4c6d-b394-2b4ca176e99d	C342	25	16	1.932	2.815	0.602732	0.492116	0.687888	0.632279	0.287959	0.481217	0.415631	2.483	0.948949	L	18	L18	V	MKT1-30D+SAL1-fs	6	4	P5A	2	A
dc2d5a4b-c62f-42d9-b6d3-5d1301b5e25a	1805090E0E2959000	0	1755d915-b83e-4022-be4d-9ee910c3aef9	C269	-34	21	2.022	3.018	0.610381	0.494458	0.698369	0.642237	0.288703	0.487956	0.422217	2.438	0.952381	M	5	M5	V	MKT1-30D+SAL1-fs	3	1	P5A	2	A
dc2d5a4b-c62f-42d9-b6d3-5d1301b5e25a	1805090E0E2959000	0	79a1796b-a73f-4ad7-8d32-7eb36898f588	C352	-29	21	1.932	3.009	0.610333	0.491496	0.698403	0.644878	0.286524	0.486998	0.42366	2.481	0.949438	M	6	M6	V	MKT1-30D+SAL1-fs	3	2	P5A	2	A
dc2d5a4b-c62f-42d9-b6d3-5d1301b5e25a	1805090E0E2959000	0	6ccddfd1-bcb4-4ef7-85ba-ddae6ffb0c7b	C350	20	21	1.932	2.84	0.603478	0.485621	0.690558	0.63841	0.282857	0.482398	0.420478	2.481	0.952381	M	17	M17	V	W303	4	1	P5A	2	A
dc2d5a4b-c62f-42d9-b6d3-5d1301b5e25a	1805090E0E2959000	0	8b552b0b-f0e2-42e8-adbf-945c5394ffda	C351	25	21	1.932	2.992	0.603412	0.491548	0.691758	0.630531	0.287952	0.486809	0.414558	2.483	0.957627	M	18	M18	V	W303	4	2	P5A	2	A
dc2d5a4b-c62f-42d9-b6d3-5d1301b5e25a	1805090E0E2959000	0	0ae89895-3ac3-45c1-a882-c387baead1b6	C246	-34	25	2.024	3.145	0.61089	0.492631	0.69845	0.645277	0.286922	0.486931	0.424289	2.483	0.962366	N	5	N5	V	MKT1-30D+SAL1-fs	3	3	P5A	2	A
dc2d5a4b-c62f-42d9-b6d3-5d1301b5e25a	1805090E0E2959000	0	dfd16c01-5afe-465c-9efa-3e81ff0a03df	C247	-29	25	2.024	3.094	0.611058	0.491964	0.699786	0.645344	0.286851	0.488601	0.42435	2.481	0.959016	N	6	N6	V	MKT1-30D+SAL1-fs	3	4	P5A	2	A
dc2d5a4b-c62f-42d9-b6d3-5d1301b5e25a	1805090E0E2959000	0	342dcdd1-b610-4f97-b4d6-5d1f59f4b5df	C356	20	25	1.932	2.959	0.60409	0.489221	0.690902	0.635966	0.285694	0.483363	0.418282	2.483	0.954286	N	17	N17	V	W303	4	3	P5A	2	A
dc2d5a4b-c62f-42d9-b6d3-5d1301b5e25a	1805090E0E2959000	0	6e677a87-2e17-4ebc-aa5f-88d957e3a942	C357	25	25	1.932	2.959	0.605961	0.493154	0.692863	0.635541	0.288512	0.485831	0.418346	2.483	0.957143	N	18	N18	V	W303	4	4	P5A	2	A
dc2d5a4b-c62f-42d9-b6d3-5d1301b5e25a	1805090E0E2959000	0	f621ab12-7a19-4b0c-8e1f-24bbac2f8926	C3	-52	-33	2.398	4.475	0.619853	0.504297	0.707199	0.652164	0.294127	0.490224	0.42601	2.076	0.965844	A	1	A1	V	MKT1-30D+SAL1-fs	3	1	P5B	1	B
dc2d5a4b-c62f-42d9-b6d3-5d1301b5e25a	1805090E0E2959000	0	d8d6fe2d-8d6b-4d43-b87a-cc578c5dae5e	C13	-47	-33	2.394	4.254	0.624234	0.519471	0.715166	0.642081	0.306878	0.50134	0.417717	2.076	0.972056	A	2	A2	V	MKT1-30D+SAL1-fs	3	2	P5B	1	B
dc2d5a4b-c62f-42d9-b6d3-5d1301b5e25a	1805090E0E2959000	0	fb238e8f-a6fa-4939-b7dc-0b5692153c27	C21	-52	-29	2.306	4.144	0.621424	0.512472	0.710061	0.645532	0.30178	0.495064	0.42105	2.207	0.959016	B	1	B1	V	MKT1-30D+SAL1-fs	3	3	P5B	1	B
dc2d5a4b-c62f-42d9-b6d3-5d1301b5e25a	1805090E0E2959000	0	b4336879-3a96-4bfd-b3e0-0bdb930ab5c5	C22	-47	-29	2.306	3.991	0.622745	0.522728	0.713108	0.636412	0.310554	0.50037	0.41348	2.163	0.959574	B	2	B2	V	MKT1-30D+SAL1-fs	3	4	P5B	1	B
dc2d5a4b-c62f-42d9-b6d3-5d1301b5e25a	1805090E0E2959000	0	596cc7c9-1c28-4f3d-be10-3e75ca960da6	C142	48	21	2.12	3.414	0.606633	0.512028	0.692547	0.619354	0.304709	0.48752	0.403518	2.305	0.957711	M	23	M23	V	W303	4	1	P5B	1	B
dc2d5a4b-c62f-42d9-b6d3-5d1301b5e25a	1805090E0E2959000	0	e267b931-f52c-4590-80d6-618eb01aad1d	C80	52	21	2.214	3.931	0.616584	0.519536	0.70551	0.628594	0.308476	0.496603	0.408961	2.161	0.965443	M	24	M24	V	W303	4	2	P5B	1	B
dc2d5a4b-c62f-42d9-b6d3-5d1301b5e25a	1805090E0E2959000	0	468c825b-4d3f-49cf-838c-3484243e012b	C143	48	26	2.12	3.583	0.607992	0.513865	0.694629	0.619589	0.306211	0.489939	0.403835	2.305	0.959716	N	23	N23	V	W303	4	3	P5B	1	B
dc2d5a4b-c62f-42d9-b6d3-5d1301b5e25a	1805090E0E2959000	0	09a68a10-bed0-4462-8ddb-115483e35188	C36	52	26	2.306	3.914	0.613321	0.514125	0.702701	0.627204	0.304488	0.495047	0.40872	2.161	0.960954	N	24	N24	V	W303	4	4	P5B	1	B
dc2d5a4b-c62f-42d9-b6d3-5d1301b5e25a	1805090E0E2959000	0	f69ab510-7645-4fc9-838e-97e5eb2e1b98	C253	29	30	2.028	3.244	0.598737	0.488276	0.68496	0.626619	0.285371	0.481214	0.412063	2.392	0.955497	O	19	O19	V	MKT1-30D+SAL1-fs	6	1	P5B	1	B
dc2d5a4b-c62f-42d9-b6d3-5d1301b5e25a	1805090E0E2959000	0	b178d9d7-b86e-44db-a2f6-efa9676757ae	C254	34	30	2.028	3.244	0.598655	0.49266	0.684149	0.623129	0.288815	0.481323	0.409335	2.346	0.963351	O	20	O20	V	MKT1-30D+SAL1-fs	6	2	P5B	1	B
dc2d5a4b-c62f-42d9-b6d3-5d1301b5e25a	1805090E0E2959000	0	63d6685d-4d24-45c5-82b8-37fae0bac359	C155	29	35	2.12	3.473	0.606002	0.495872	0.692449	0.633587	0.290198	0.485425	0.415944	2.213	0.96577	P	19	P19	V	MKT1-30D+SAL1-fs	6	3	P5B	1	B
dc2d5a4b-c62f-42d9-b6d3-5d1301b5e25a	1805090E0E2959000	0	b1317f23-1d80-4fa3-be8a-7901710f0815	C41	34	35	2.306	4.025	0.599479	0.504914	0.686299	0.611152	0.299698	0.486245	0.399359	2.213	0.966245	P	20	P20	V	MKT1-30D+SAL1-fs	6	4	P5B	1	B
dc2d5a4b-c62f-42d9-b6d3-5d1301b5e25a	1805090E0E2959000	0	3da940d9-dfb9-490f-a5b3-9204e5afb0b3	C5	-52	-33	2.394	4.282	0.622566	0.508515	0.711574	0.65154	0.297525	0.49546	0.425608	2.118	0.958416	A	1	A1	V	MKT1-30D+SAL1-fs	3	1	P5B	2	B
dc2d5a4b-c62f-42d9-b6d3-5d1301b5e25a	1805090E0E2959000	0	e30fee50-0804-4fa4-bf2c-59d7c923bf9d	C17	-47	-33	2.302	4.172	0.622621	0.520341	0.712363	0.63908	0.307826	0.499719	0.41603	2.118	0.963415	A	2	A2	V	MKT1-30D+SAL1-fs	3	2	P5B	2	B
dc2d5a4b-c62f-42d9-b6d3-5d1301b5e25a	1805090E0E2959000	0	f913e137-8449-4c33-990d-6b9839310b0d	C22	-52	-29	2.302	4.045	0.623916	0.521396	0.711835	0.642307	0.308263	0.496808	0.417388	2.118	0.966457	B	1	B1	V	MKT1-30D+SAL1-fs	3	3	P5B	2	B
dc2d5a4b-c62f-42d9-b6d3-5d1301b5e25a	1805090E0E2959000	0	6dac3806-f8b7-4a92-b4d3-20ecae9c4ce8	C23	-47	-29	2.302	3.875	0.619153	0.520968	0.709006	0.631201	0.310086	0.498674	0.410455	2.118	0.962801	B	2	B2	V	MKT1-30D+SAL1-fs	3	4	P5B	2	B
dc2d5a4b-c62f-42d9-b6d3-5d1301b5e25a	1805090E0E2959000	0	56f89c01-4317-4317-b479-efedf2a28d08	C88	48	21	2.21	3.757	0.61381	0.523082	0.702634	0.619749	0.313504	0.496446	0.402434	2.21	0.963883	M	23	M23	V	W303	4	1	P5B	2	B
dc2d5a4b-c62f-42d9-b6d3-5d1301b5e25a	1805090E0E2959000	0	9af08af4-6667-4ea9-9503-c39d9bbd840b	C40	52	21	2.302	4.13	0.612634	0.509232	0.702605	0.629746	0.301627	0.495335	0.411731	2.21	0.960986	M	24	M24	V	W303	4	2	P5B	2	B
dc2d5a4b-c62f-42d9-b6d3-5d1301b5e25a	1805090E0E2959000	0	3c8623c1-8bf8-4bf3-98d3-4b8d1322cb1a	C91	48	25	2.21	3.613	0.61194	0.51726	0.699457	0.623336	0.308368	0.492679	0.405694	2.21	0.960094	N	23	N23	V	W303	4	3	P5B	2	B
dc2d5a4b-c62f-42d9-b6d3-5d1301b5e25a	1805090E0E2959000	0	e3a00384-cedd-4776-8782-cb77148d6f2a	C41	52	25	2.302	4.206	0.612437	0.511923	0.701178	0.62821	0.303873	0.492993	0.410055	2.118	0.959677	N	24	N24	V	W303	4	4	P5B	2	B
dc2d5a4b-c62f-42d9-b6d3-5d1301b5e25a	1805090E0E2959000	0	c905623a-814d-45f5-a01c-c43def7b792d	C295	29	30	2.026	3.341	0.608112	0.498308	0.694794	0.635224	0.292195	0.486969	0.416734	2.394	0.956853	O	19	O19	V	MKT1-30D+SAL1-fs	6	1	P5B	2	B
dc2d5a4b-c62f-42d9-b6d3-5d1301b5e25a	1805090E0E2959000	0	882b167c-28ae-449f-9ddb-87cd8469527b	C189	34	30	2.118	3.384	0.610418	0.501322	0.695936	0.637732	0.293711	0.486151	0.417677	2.302	0.9599	O	20	O20	V	MKT1-30D+SAL1-fs	6	2	P5B	2	B
dc2d5a4b-c62f-42d9-b6d3-5d1301b5e25a	1805090E0E2959000	0	eb5bffb6-6031-48fd-b986-2fec8f0af990	C100	29	34	2.21	3.672	0.607408	0.499035	0.693683	0.633347	0.291955	0.485741	0.414691	2.21	0.95843	P	19	P19	V	MKT1-30D+SAL1-fs	6	3	P5B	2	B
dc2d5a4b-c62f-42d9-b6d3-5d1301b5e25a	1805090E0E2959000	0	23d4988f-dc6a-48cc-91e5-7137de760f7e	C11	34	34	2.394	4.172	0.604535	0.5077	0.690937	0.618819	0.300773	0.487958	0.404367	2.118	0.971545	P	20	P20	V	MKT1-30D+SAL1-fs	6	4	P5B	2	B
dc2d5a4b-c62f-42d9-b6d3-5d1301b5e25a	1805090E0E2959000	0	a6f952d8-b3b2-4a4f-b7e0-45f769cefe03	C50	39	-33	2.21	3.689	0.613261	0.507541	0.701465	0.634113	0.299524	0.493085	0.414912	2.302	0.958621	A	21	A21	V	W303	7	1	P6A	1	A
dc2d5a4b-c62f-42d9-b6d3-5d1301b5e25a	1805090E0E2959000	0	2575d6fe-5bd5-4872-ac0e-85291758c6e8	C51	43	-33	2.21	3.748	0.60952	0.500577	0.695058	0.636811	0.293639	0.485601	0.417346	2.21	0.954751	A	22	A22	V	W303	7	2	P6A	1	A
dc2d5a4b-c62f-42d9-b6d3-5d1301b5e25a	1805090E0E2959000	0	9bf4c644-d866-46fd-a5a3-dae113abc50c	C190	39	-29	2.026	3.282	0.604864	0.498141	0.691402	0.628677	0.293611	0.485745	0.412517	2.394	0.966408	B	21	B21	V	W303	7	3	P6A	1	A
dc2d5a4b-c62f-42d9-b6d3-5d1301b5e25a	1805090E0E2959000	0	2333a357-64a0-455f-a861-e0701aadc790	C111	43	-29	2.118	3.316	0.600732	0.490026	0.686916	0.629046	0.287364	0.482194	0.413921	2.302	0.966752	B	22	B22	V	W303	7	4	P6A	1	A
dc2d5a4b-c62f-42d9-b6d3-5d1301b5e25a	1805090E0E2959000	0	8acc442b-bb01-46d2-9c1a-754962e679de	C133	-43	3	2.118	3.146	0.616405	0.495354	0.705111	0.652968	0.288291	0.489597	0.42815	2.394	0.956873	I	3	I3	V	Eng-WT	2	1	P6A	1	A
dc2d5a4b-c62f-42d9-b6d3-5d1301b5e25a	1805090E0E2959000	0	c4aca582-9326-4204-959b-bf24487223f3	C232	-38	3	2.026	3.011	0.616349	0.500326	0.702005	0.650351	0.292156	0.485548	0.425157	2.44	0.957746	I	4	I4	V	Eng-WT	2	2	P6A	1	A
dc2d5a4b-c62f-42d9-b6d3-5d1301b5e25a	1805090E0E2959000	0	571826d8-ef15-4281-b671-fff4308d1cb1	C136	-43	8	2.118	3.146	0.616416	0.496697	0.704952	0.651562	0.289538	0.489868	0.42697	2.349	0.956873	J	3	J3	V	Eng-WT	2	3	P6A	1	A
dc2d5a4b-c62f-42d9-b6d3-5d1301b5e25a	1805090E0E2959000	0	075c3e5e-a6df-4068-ad00-dddeeef533b2	C236	-38	8	2.026	3.087	0.616656	0.498718	0.70306	0.652069	0.290618	0.486932	0.427045	2.395	0.961538	J	4	J4	V	Eng-WT	2	4	P6A	1	A
dc2d5a4b-c62f-42d9-b6d3-5d1301b5e25a	1805090E0E2959000	0	68843220-6a43-45d7-9539-12affd9f984a	C347	-16	12	1.934	2.756	0.616543	0.495988	0.704422	0.653249	0.28894	0.488416	0.428103	2.579	0.966154	K	9	K9	V	Eng-WT	6	1	P6A	1	A
dc2d5a4b-c62f-42d9-b6d3-5d1301b5e25a	1805090E0E2959000	0	c3866a90-840d-4ed3-a0c1-ffff03878314	C351	-11	12	1.934	2.714	0.612855	0.49435	0.699988	0.647843	0.288111	0.486657	0.425258	2.579	0.95	K	10	K10	V	Eng-WT	6	2	P6A	1	A
dc2d5a4b-c62f-42d9-b6d3-5d1301b5e25a	1805090E0E2959000	0	216a41f8-3d9d-40b5-a7d7-0d443ecacb14	C241	2	12	2.026	2.9	0.613645	0.489267	0.701238	0.654168	0.284347	0.485792	0.42996	2.394	0.953216	K	13	K13	V	SAL1-fs	8	1	P6A	1	A
dc2d5a4b-c62f-42d9-b6d3-5d1301b5e25a	1805090E0E2959000	0	2866cef9-df70-477c-a29b-559cb1ff3b3a	C242	7	12	2.026	3.095	0.613204	0.497158	0.701069	0.645265	0.290749	0.488754	0.423309	2.394	0.961644	K	14	K14	V	SAL1-fs	8	2	P6A	1	A
dc2d5a4b-c62f-42d9-b6d3-5d1301b5e25a	1805090E0E2959000	0	12fed4d6-c893-4ad9-80d1-a4caecc2567c	C353	20	12	1.934	2.705	0.603012	0.491979	0.690098	0.630832	0.28888	0.484263	0.414755	2.579	0.959248	K	17	K17	V	W303	5	1	P6A	1	A
dc2d5a4b-c62f-42d9-b6d3-5d1301b5e25a	1805090E0E2959000	0	4ac30cec-4cb7-4523-80b8-a0b26560fbe9	C354	25	12	1.934	2.739	0.599951	0.49056	0.6854	0.627815	0.287576	0.480495	0.412658	2.532	0.956656	K	18	K18	V	W303	5	2	P6A	1	A
dc2d5a4b-c62f-42d9-b6d3-5d1301b5e25a	1805090E0E2959000	0	d0a2b061-7f9a-45e5-b647-3981ba0ea17b	C357	-16	17	1.934	2.773	0.614703	0.491899	0.702536	0.653451	0.286033	0.487289	0.429053	2.579	0.963303	L	9	L9	V	Eng-WT	6	3	P6A	1	A
dc2d5a4b-c62f-42d9-b6d3-5d1301b5e25a	1805090E0E2959000	0	90121b0e-8de3-4ca1-ac13-95de9ecce4df	C383	-11	17	1.842	2.782	0.614455	0.496066	0.702116	0.648948	0.289149	0.488031	0.425587	2.579	0.960366	L	10	L10	V	Eng-WT	6	4	P6A	1	A
dc2d5a4b-c62f-42d9-b6d3-5d1301b5e25a	1805090E0E2959000	0	8ff44f47-cd56-4b38-a259-3fc154381cd7	C248	2	17	2.026	3.011	0.61499	0.4953	0.703772	0.649721	0.28895	0.49063	0.427022	2.441	0.957746	L	13	L13	V	SAL1-fs	8	3	P6A	1	A
dc2d5a4b-c62f-42d9-b6d3-5d1301b5e25a	1805090E0E2959000	0	8afe255d-ff77-4c38-9374-63a09ca9bb1f	C255	7	17	2.026	3.104	0.613115	0.496432	0.699904	0.646802	0.289968	0.487405	0.424972	2.441	0.961749	L	14	L14	V	SAL1-fs	8	4	P6A	1	A
dc2d5a4b-c62f-42d9-b6d3-5d1301b5e25a	1805090E0E2959000	0	206e6c91-e416-4f49-8bae-d95914c6a322	C360	20	17	1.934	2.841	0.604343	0.489143	0.691109	0.636476	0.285948	0.483371	0.418895	2.533	0.955224	L	17	L17	V	W303	5	3	P6A	1	A
dc2d5a4b-c62f-42d9-b6d3-5d1301b5e25a	1805090E0E2959000	0	18ce5992-5749-473a-99a6-375617a6cc3d	C355	25	17	1.934	2.816	0.602575	0.490361	0.689794	0.631479	0.287406	0.484453	0.415656	2.487	0.954819	L	18	L18	V	W303	5	4	P6A	1	A
dc2d5a4b-c62f-42d9-b6d3-5d1301b5e25a	1805090E0E2959000	0	ed63dda5-b4f8-44d3-a1fd-0a4d2274df35	C88	39	-34	2.026	3.131	0.59847	0.497083	0.682746	0.619533	0.292481	0.478177	0.404284	2.395	0.95122	A	21	A21	V	W303	7	1	P6A	2	A
dc2d5a4b-c62f-42d9-b6d3-5d1301b5e25a	1805090E0E2959000	0	bddaa64e-e81d-4ce6-b696-50072461437f	C81	43	-34	2.026	3.156	0.596289	0.489247	0.682005	0.621611	0.286198	0.478421	0.407225	2.395	0.954301	A	22	A22	V	W303	7	2	P6A	2	A
dc2d5a4b-c62f-42d9-b6d3-5d1301b5e25a	1805090E0E2959000	0	4d22dab4-b191-440e-aedd-044da5d54877	C93	39	-29	2.026	3.097	0.595154	0.493419	0.679517	0.616449	0.290488	0.476544	0.402982	2.395	0.961644	B	21	B21	V	W303	7	3	P6A	2	A
dc2d5a4b-c62f-42d9-b6d3-5d1301b5e25a	1805090E0E2959000	0	b377274a-a288-4296-97e7-5d1b4bba535a	C180	43	-29	1.934	3.012	0.593085	0.486816	0.676542	0.620271	0.284831	0.47302	0.406476	2.395	0.952113	B	22	B22	V	W303	7	4	P6A	2	A
dc2d5a4b-c62f-42d9-b6d3-5d1301b5e25a	1805090E0E2959000	0	45f94345-8979-421f-ae2f-4f802268979f	C226	-43	3	1.934	2.783	0.598577	0.485402	0.685426	0.628635	0.282022	0.478999	0.411823	2.487	0.95122	I	3	I3	V	Eng-WT	2	1	P6A	2	A
dc2d5a4b-c62f-42d9-b6d3-5d1301b5e25a	1805090E0E2959000	0	b3506ebd-a525-4330-a0e0-afb424da3614	C227	-38	3	1.934	2.69	0.601942	0.488081	0.687314	0.634638	0.283859	0.477579	0.415644	2.487	0.946372	I	4	I4	V	Eng-WT	2	2	P6A	2	A
dc2d5a4b-c62f-42d9-b6d3-5d1301b5e25a	1805090E0E2959000	0	35ab4bdf-2d5a-4522-aae0-0fdeddc6fa80	C232	-43	7	1.934	2.74	0.598082	0.482693	0.684575	0.630681	0.27989	0.477464	0.41344	2.487	0.944272	J	3	J3	V	Eng-WT	2	3	P6A	2	A
dc2d5a4b-c62f-42d9-b6d3-5d1301b5e25a	1805090E0E2959000	0	457f2041-2396-4f46-8f13-e46ebcb678d1	C233	-38	7	1.934	2.545	0.59915	0.486745	0.684	0.630575	0.28316	0.476234	0.412996	2.487	0.956667	J	4	J4	V	Eng-WT	2	4	P6A	2	A
dc2d5a4b-c62f-42d9-b6d3-5d1301b5e25a	1805090E0E2959000	0	3e457d5e-3951-4201-b80b-79b55f8aa5d7	C333	-16	12	1.842	2.452	0.602578	0.485596	0.688636	0.637221	0.282043	0.479102	0.418224	2.671	0.941176	K	9	K9	V	Eng-WT	6	1	P6A	2	A
dc2d5a4b-c62f-42d9-b6d3-5d1301b5e25a	1805090E0E2959000	0	8cdb38a5-6804-4bf8-af4f-fcebb94fa3f3	C334	-11	12	1.842	2.494	0.601734	0.488155	0.688489	0.63268	0.284367	0.480172	0.41428	2.671	0.935374	K	10	K10	V	Eng-WT	6	2	P6A	2	A
dc2d5a4b-c62f-42d9-b6d3-5d1301b5e25a	1805090E0E2959000	0	aaa11e1c-391c-470a-8171-49053da067dd	C337	2	12	1.842	2.579	0.604992	0.4891	0.688713	0.641241	0.284174	0.475701	0.41971	2.671	0.957237	K	13	K13	V	SAL1-fs	8	1	P6A	2	A
dc2d5a4b-c62f-42d9-b6d3-5d1301b5e25a	1805090E0E2959000	0	58da364c-5318-4a64-85a9-a6498dbfb82e	C338	7	12	1.842	2.494	0.601601	0.488022	0.686621	0.633693	0.283751	0.477427	0.414842	2.671	0.952381	K	14	K14	V	SAL1-fs	8	2	P6A	2	A
dc2d5a4b-c62f-42d9-b6d3-5d1301b5e25a	1805090E0E2959000	0	ed5b2d20-9b54-4a09-9619-9dc618dd1866	C339	21	12	1.842	2.384	0.596469	0.485772	0.681236	0.626111	0.283633	0.475871	0.410796	2.579	0.953737	K	17	K17	V	W303	5	1	P6A	2	A
dc2d5a4b-c62f-42d9-b6d3-5d1301b5e25a	1805090E0E2959000	0	8e00a6e2-511f-4f6b-a27c-b3b209aaee9f	C380	25	12	1.75	2.494	0.593637	0.485381	0.678111	0.621248	0.283093	0.474604	0.407469	2.671	0.952381	K	18	K18	V	W303	5	2	P6A	2	A
dc2d5a4b-c62f-42d9-b6d3-5d1301b5e25a	1805090E0E2959000	0	60f761a9-681b-4c0a-9389-7bb30fad0232	C344	-16	16	1.842	2.52	0.600211	0.482221	0.686565	0.63569	0.279469	0.477863	0.417756	2.579	0.936027	L	9	L9	V	Eng-WT	6	3	P6A	2	A
dc2d5a4b-c62f-42d9-b6d3-5d1301b5e25a	1805090E0E2959000	0	86ada623-fc81-496b-9421-729c9d94c2c2	C345	-11	16	1.842	2.537	0.599725	0.481277	0.686616	0.635163	0.27822	0.477859	0.416692	2.625	0.943144	L	10	L10	V	Eng-WT	6	4	P6A	2	A
dc2d5a4b-c62f-42d9-b6d3-5d1301b5e25a	1805090E0E2959000	0	ce134831-87e1-4bed-bf00-7154bd3e94fa	C348	2	16	1.842	2.537	0.602899	0.485815	0.687245	0.639307	0.281321	0.475865	0.41902	2.579	0.946488	L	13	L13	V	SAL1-fs	8	3	P6A	2	A
dc2d5a4b-c62f-42d9-b6d3-5d1301b5e25a	1805090E0E2959000	0	19f48ead-ecd4-4925-9c96-f3e49fa1d04e	C349	7	16	1.842	2.511	0.602597	0.487546	0.687414	0.636486	0.282586	0.477495	0.417028	2.626	0.956081	L	14	L14	V	SAL1-fs	8	4	P6A	2	A
dc2d5a4b-c62f-42d9-b6d3-5d1301b5e25a	1805090E0E2959000	0	02d9ef8e-1813-4b6e-9636-136609e30942	C382	21	16	1.75	2.41	0.593386	0.483264	0.678086	0.622839	0.281821	0.473835	0.408399	2.58	0.943662	L	17	L17	V	W303	5	3	P6A	2	A
dc2d5a4b-c62f-42d9-b6d3-5d1301b5e25a	1805090E0E2959000	0	7ab34716-092d-413e-973e-a0122faa4288	C341	25	16	1.842	2.452	0.592455	0.482068	0.677197	0.622077	0.280891	0.473332	0.408147	2.579	0.955017	L	18	L18	V	W303	5	4	P6A	2	A
dc2d5a4b-c62f-42d9-b6d3-5d1301b5e25a	1805090E0E2959000	0	27dd3503-47d4-460d-9886-37122879e43f	C35	48	-33	2.212	3.786	0.618456	0.517216	0.704792	0.63729	0.305542	0.492057	0.414095	2.259	0.964126	A	23	A23	V	Eng-WT	6	1	P6B	1	B
dc2d5a4b-c62f-42d9-b6d3-5d1301b5e25a	1805090E0E2959000	0	a33a0254-876e-4a41-a1f9-3b6e303deb2c	C30	52	-33	2.302	4.015	0.616748	0.511852	0.704863	0.637417	0.30183	0.49351	0.415674	2.259	0.955603	A	24	A24	V	Eng-WT	6	2	P6B	1	B
dc2d5a4b-c62f-42d9-b6d3-5d1301b5e25a	1805090E0E2959000	0	b689b390-c1d5-4ae3-9e15-9b6395d159f6	C36	48	-29	2.212	3.633	0.614275	0.513872	0.699514	0.63315	0.303733	0.488218	0.411616	2.301	0.96028	B	23	B23	V	Eng-WT	6	3	P6B	1	B
dc2d5a4b-c62f-42d9-b6d3-5d1301b5e25a	1805090E0E2959000	0	a8cf1461-9370-45bb-adbc-70e71cbb5baf	C37	52	-29	2.212	3.888	0.619103	0.519334	0.707107	0.634763	0.307909	0.495205	0.412853	2.209	0.962882	B	24	B24	V	Eng-WT	6	4	P6B	1	B
dc2d5a4b-c62f-42d9-b6d3-5d1301b5e25a	1805090E0E2959000	0	eb71f806-243c-4160-bbec-3b707dafb587	C167	2	-24	2.028	2.945	0.600723	0.489812	0.686399	0.629813	0.286961	0.481278	0.414753	2.488	0.956772	C	13	C13	V	W303	5	1	P6B	1	B
dc2d5a4b-c62f-42d9-b6d3-5d1301b5e25a	1805090E0E2959000	0	65daaaf5-5eb2-4a32-803b-b73af0717b93	C339	7	-24	1.934	2.784	0.604472	0.492767	0.691296	0.632963	0.289156	0.484824	0.416343	2.535	0.954268	C	14	C14	V	W303	5	2	P6B	1	B
dc2d5a4b-c62f-42d9-b6d3-5d1301b5e25a	1805090E0E2959000	0	76b0cfd1-baf3-4f1f-a159-cef06d1e39bd	C245	2	-20	1.936	2.894	0.601334	0.490104	0.687482	0.630234	0.286886	0.482222	0.414702	2.488	0.950147	D	13	D13	V	W303	5	3	P6B	1	B
dc2d5a4b-c62f-42d9-b6d3-5d1301b5e25a	1805090E0E2959000	0	9a1ce0b4-a5fc-4c38-8381-c5b8179564bd	C246	7	-20	1.936	2.945	0.602882	0.493123	0.690004	0.6297	0.289494	0.485047	0.414401	2.578	0.956772	D	14	D14	V	W303	5	4	P6B	1	B
dc2d5a4b-c62f-42d9-b6d3-5d1301b5e25a	1805090E0E2959000	0	2c4c901f-a06d-4ff0-9c04-92a22926d9de	C53	-52	12	2.212	3.692	0.623322	0.510877	0.712184	0.650638	0.299633	0.494737	0.42392	2.255	0.965517	K	1	K1	V	Eng-WT	2	1	P6B	1	B
dc2d5a4b-c62f-42d9-b6d3-5d1301b5e25a	1805090E0E2959000	0	40c64f5c-7e34-4379-82c0-da8c3a2e6086	C107	-47	12	2.12	3.548	0.626466	0.526813	0.71623	0.640445	0.312397	0.500342	0.414673	2.304	0.95933	K	2	K2	V	Eng-WT	2	2	P6B	1	B
dc2d5a4b-c62f-42d9-b6d3-5d1301b5e25a	1805090E0E2959000	0	2aad4e7d-26cd-4c76-ad55-6b0e51f48e71	C20	-52	16	2.304	3.845	0.627564	0.516158	0.715569	0.654945	0.302888	0.494673	0.425378	2.209	0.96468	L	1	L1	V	Eng-WT	2	3	P6B	1	B
dc2d5a4b-c62f-42d9-b6d3-5d1301b5e25a	1805090E0E2959000	0	840f56ad-d1b4-44fb-b4b7-190b84ed5372	C111	-47	16	2.12	3.599	0.627016	0.526785	0.71737	0.640427	0.312682	0.500773	0.414198	2.212	0.966981	L	2	L2	V	Eng-WT	2	4	P6B	1	B
dc2d5a4b-c62f-42d9-b6d3-5d1301b5e25a	1805090E0E2959000	0	8e16cba1-714b-49eb-9d91-d0ab0e42faef	C204	-43	21	2.028	3.251	0.610485	0.493083	0.698572	0.643444	0.286945	0.487246	0.421964	2.396	0.960836	M	3	M3	V	W303	7	1	P6B	1	B
dc2d5a4b-c62f-42d9-b6d3-5d1301b5e25a	1805090E0E2959000	0	a54a6256-063c-4aed-b954-c9ee47e7c407	C122	-38	21	2.12	3.276	0.610139	0.498354	0.69874	0.637153	0.292066	0.489923	0.417668	2.396	0.966321	M	4	M4	V	W303	7	2	P6B	1	B
dc2d5a4b-c62f-42d9-b6d3-5d1301b5e25a	1805090E0E2959000	0	156dd6a0-4b52-4b41-b889-f18b41b9efb6	C208	-43	25	2.028	3.293	0.611431	0.492935	0.699768	0.645401	0.286797	0.487937	0.42356	2.347	0.956186	N	3	N3	V	W303	7	3	P6B	1	B
dc2d5a4b-c62f-42d9-b6d3-5d1301b5e25a	1805090E0E2959000	0	cc97be4b-f68c-4c56-b462-ddaaa8d539bb	C209	-38	25	2.028	3.319	0.610872	0.496595	0.698711	0.641081	0.290142	0.488384	0.420444	2.347	0.969309	N	4	N4	V	W303	7	4	P6B	1	B
dc2d5a4b-c62f-42d9-b6d3-5d1301b5e25a	1805090E0E2959000	0	3e5f0be5-be60-4318-a2e0-559664537a88	C223	-16	30	2.028	3.259	0.616871	0.495241	0.704463	0.654953	0.287152	0.488212	0.429348	2.44	0.955729	O	9	O9	V	SAL1-fs	8	1	P6B	1	B
dc2d5a4b-c62f-42d9-b6d3-5d1301b5e25a	1805090E0E2959000	0	a6c35132-43d5-484d-843d-a9617f73bc62	C224	-11	30	2.028	3.191	0.615467	0.49782	0.703984	0.648467	0.289787	0.490857	0.425165	2.44	0.952128	O	10	O10	V	SAL1-fs	8	2	P6B	1	B
dc2d5a4b-c62f-42d9-b6d3-5d1301b5e25a	1805090E0E2959000	0	9f53523d-f757-49da-87f0-9073c723c8f8	C138	-16	35	2.12	3.387	0.619598	0.499759	0.708025	0.655079	0.289923	0.490849	0.428136	2.396	0.9599	P	9	P9	V	SAL1-fs	8	3	P6B	1	B
dc2d5a4b-c62f-42d9-b6d3-5d1301b5e25a	1805090E0E2959000	0	641e773a-e4e7-4a2c-8e28-db06b151e11f	C139	-11	35	2.12	3.421	0.6188	0.501396	0.706223	0.652712	0.291479	0.489875	0.426864	2.396	0.960298	P	10	P10	V	SAL1-fs	8	4	P6B	1	B
dc2d5a4b-c62f-42d9-b6d3-5d1301b5e25a	1805090E0E2959000	0	6e58d4d9-e435-4ded-bdb0-a8dcac04c00b	C28	47	-34	2.302	3.875	0.620921	0.521697	0.7088	0.636375	0.309364	0.495459	0.412659	2.118	0.962801	A	23	A23	V	Eng-WT	6	1	P6B	2	B
dc2d5a4b-c62f-42d9-b6d3-5d1301b5e25a	1805090E0E2959000	0	2b5d0102-7a02-4b9d-8870-4cf26ee5999b	C9	52	-34	2.394	4.273	0.620059	0.516246	0.709057	0.638967	0.305129	0.496307	0.416009	2.118	0.960317	A	24	A24	V	Eng-WT	6	2	P6B	2	B
dc2d5a4b-c62f-42d9-b6d3-5d1301b5e25a	1805090E0E2959000	0	359d372c-32cf-4284-bc11-c84914e4b4a6	C82	47	-29	2.118	3.544	0.618379	0.518107	0.705076	0.635904	0.306502	0.492065	0.412591	2.256	0.95933	B	23	B23	V	Eng-WT	6	3	P6B	2	B
dc2d5a4b-c62f-42d9-b6d3-5d1301b5e25a	1805090E0E2959000	0	c42451ac-b410-4f4b-a8fe-e75346838c2e	C30	52	-29	2.302	4.078	0.621018	0.520386	0.709722	0.637096	0.308504	0.496376	0.413748	2.118	0.964657	B	24	B24	V	Eng-WT	6	4	P6B	2	B
dc2d5a4b-c62f-42d9-b6d3-5d1301b5e25a	1805090E0E2959000	0	e4b1d7ef-4114-48a4-b329-9eab0bfd1c23	C286	2	-25	1.842	2.62	0.602564	0.489727	0.689003	0.632731	0.285843	0.482387	0.416024	2.578	0.954693	C	13	C13	V	W303	5	1	P6B	2	B
dc2d5a4b-c62f-42d9-b6d3-5d1301b5e25a	1805090E0E2959000	0	64e8439f-6b6e-422e-bee7-c039f2f09c69	C372	7	-25	1.75	2.391	0.604075	0.49295	0.691976	0.631178	0.288978	0.485456	0.414157	2.762	0.93617	C	14	C14	V	W303	5	2	P6B	2	B
dc2d5a4b-c62f-42d9-b6d3-5d1301b5e25a	1805090E0E2959000	0	44b01e70-725a-40aa-a179-8e5598b6570e	C214	2	-20	1.934	2.713	0.604314	0.491728	0.690944	0.634289	0.287919	0.484044	0.417221	2.578	0.946875	D	13	D13	V	W303	5	3	P6B	2	B
dc2d5a4b-c62f-42d9-b6d3-5d1301b5e25a	1805090E0E2959000	0	53a71819-1c7c-45fb-a205-3dc3e14c5d4b	C373	7	-20	1.75	2.408	0.602817	0.491246	0.688926	0.632339	0.28717	0.482049	0.415453	2.67	0.947183	D	14	D14	V	W303	5	4	P6B	2	B
dc2d5a4b-c62f-42d9-b6d3-5d1301b5e25a	1805090E0E2959000	0	3aa1027b-ce4a-470e-9af8-da6efc5f64d1	C36	-52	12	2.302	4.036	0.624708	0.51132	0.713824	0.652851	0.29966	0.496132	0.425614	2.164	0.962185	K	1	K1	V	Eng-WT	2	1	P6B	2	B
dc2d5a4b-c62f-42d9-b6d3-5d1301b5e25a	1805090E0E2959000	0	721486eb-bc21-41ba-a14d-32bf26d60d15	C102	-47	12	2.118	3.552	0.623333	0.525593	0.713229	0.634882	0.313214	0.499746	0.41148	2.302	0.959427	K	2	K2	V	Eng-WT	2	2	P6B	2	B
dc2d5a4b-c62f-42d9-b6d3-5d1301b5e25a	1805090E0E2959000	0	278373ae-c41d-4396-99b6-941d56ee7b09	C38	-52	16	2.302	4.087	0.629436	0.51925	0.718306	0.654731	0.305206	0.49857	0.425735	2.118	0.962656	L	1	L1	V	Eng-WT	2	3	P6B	2	B
dc2d5a4b-c62f-42d9-b6d3-5d1301b5e25a	1805090E0E2959000	0	22e81d7a-8fa3-4ec9-8823-4c036ba574af	C106	-47	16	2.118	3.603	0.628955	0.526957	0.719243	0.644632	0.312317	0.502348	0.417839	2.302	0.957647	L	2	L2	V	Eng-WT	2	4	P6B	2	B
dc2d5a4b-c62f-42d9-b6d3-5d1301b5e25a	1805090E0E2959000	0	e3cc655a-cfe9-4965-83fb-c54c09aeed0c	C177	-43	21	2.026	3.188	0.608	0.491343	0.696756	0.640008	0.286301	0.487831	0.420708	2.394	0.957447	M	3	M3	V	W303	7	1	P6B	2	B
dc2d5a4b-c62f-42d9-b6d3-5d1301b5e25a	1805090E0E2959000	0	3f3eaa6a-b9dd-4ee7-8c18-0df5f93c24a7	C178	-38	21	2.026	3.095	0.610862	0.498007	0.698501	0.640021	0.291593	0.488421	0.419756	2.394	0.950685	M	4	M4	V	W303	7	2	P6B	2	B
dc2d5a4b-c62f-42d9-b6d3-5d1301b5e25a	1805090E0E2959000	0	74af13b3-336e-4bea-9bd3-eee28a26cd17	C187	-43	25	2.026	3.196	0.608353	0.490258	0.697041	0.641775	0.285624	0.487953	0.422395	2.394	0.95756	N	3	N3	V	W303	7	3	P6B	2	B
dc2d5a4b-c62f-42d9-b6d3-5d1301b5e25a	1805090E0E2959000	0	27d8e692-53f2-4029-bb0f-9956735cf182	C188	-38	25	2.026	3.112	0.612384	0.499375	0.699802	0.642154	0.292138	0.489101	0.421144	2.44	0.959128	N	4	N4	V	W303	7	4	P6B	2	B
dc2d5a4b-c62f-42d9-b6d3-5d1301b5e25a	1805090E0E2959000	0	cb6615a6-c0b0-4d61-993b-75d7287677ce	C122	-16	30	2.118	3.129	0.617907	0.499718	0.706754	0.65098	0.290836	0.492366	0.426426	2.348	0.96477	O	9	O9	V	SAL1-fs	8	1	P6B	2	B
dc2d5a4b-c62f-42d9-b6d3-5d1301b5e25a	1805090E0E2959000	0	5bb5f998-494d-46fb-be37-06d573e628b5	C197	-11	30	2.026	2.976	0.616502	0.497525	0.704843	0.65088	0.289181	0.490964	0.426971	2.395	0.954416	O	10	O10	V	SAL1-fs	8	2	P6B	2	B
dc2d5a4b-c62f-42d9-b6d3-5d1301b5e25a	1805090E0E2959000	0	41bd4399-247e-46bf-be93-85b9bfbd7a7b	C129	-16	34	2.118	3.451	0.622142	0.502086	0.709573	0.658862	0.291518	0.491357	0.431383	2.302	0.955774	P	9	P9	V	SAL1-fs	8	3	P6B	2	B
dc2d5a4b-c62f-42d9-b6d3-5d1301b5e25a	1805090E0E2959000	0	e1aa39cc-1c06-4f10-bee7-b9fb83e513bb	C73	-11	34	2.21	3.612	0.624422	0.503526	0.712197	0.661548	0.292324	0.49303	0.433063	2.302	0.964789	P	10	P10	V	SAL1-fs	8	4	P6B	2	B
623f6fee-cc73-48a9-b673-ff4d75bcc4af	1805090E3B0AB5000	0	9f453ac9-ed58-41f6-8ae7-c41f22a24909	C17	-52	-33	2.306	4.299	0.625118	0.513524	0.713981	0.651941	0.301535	0.496706	0.42524	2.214	0.960474	A	1	A1	V	MKT1-30D+SAL1-fs	1	1	P7A	1	A
623f6fee-cc73-48a9-b673-ff4d75bcc4af	1805090E3B0AB5000	0	7def5caf-047d-4212-abb3-ac9a3772d684	C18	-47	-33	2.306	4.112	0.62899	0.523222	0.719835	0.647691	0.309039	0.503712	0.421333	2.169	0.956612	A	2	A2	V	MKT1-30D+SAL1-fs	1	2	P7A	1	A
623f6fee-cc73-48a9-b673-ff4d75bcc4af	1805090E3B0AB5000	0	5d6fab87-400a-42a3-bae7-c5d38a32864c	C22	48	-33	2.306	4.078	0.613382	0.516029	0.70009	0.628023	0.306287	0.491946	0.409241	2.122	0.960417	A	23	A23	V	MKT1-30D	3	1	P7A	1	A
623f6fee-cc73-48a9-b673-ff4d75bcc4af	1805090E3B0AB5000	0	253921c9-982a-43dc-a8ae-de3bfbfdea20	C4	52	-33	2.398	4.418	0.615777	0.511237	0.704661	0.635204	0.30175	0.495167	0.415084	2.122	0.961538	A	24	A24	V	MKT1-30D	3	2	P7A	1	A
623f6fee-cc73-48a9-b673-ff4d75bcc4af	1805090E3B0AB5000	0	fe00dfb4-9f76-4763-8be9-43df5860bcd6	C23	-52	-29	2.306	3.976	0.628716	0.524024	0.718259	0.647846	0.30968	0.50113	0.421222	2.121	0.959402	B	1	B1	V	MKT1-30D+SAL1-fs	1	3	P7A	1	A
623f6fee-cc73-48a9-b673-ff4d75bcc4af	1805090E3B0AB5000	0	48b91ecb-e680-4bb5-b91c-4705a91f1460	C24	-47	-29	2.306	3.891	0.623564	0.522921	0.713255	0.638411	0.310237	0.499904	0.415092	2.121	0.965066	B	2	B2	V	MKT1-30D+SAL1-fs	1	4	P7A	1	A
623f6fee-cc73-48a9-b673-ff4d75bcc4af	1805090E3B0AB5000	0	183396e0-12a7-422b-afbb-f857214dfef3	C49	48	-29	2.214	3.679	0.60989	0.513535	0.695503	0.624725	0.304983	0.489035	0.407459	2.214	0.95843	B	23	B23	V	MKT1-30D	3	3	P7A	1	A
623f6fee-cc73-48a9-b673-ff4d75bcc4af	1805090E3B0AB5000	0	ed3e1ba6-52ca-403b-beae-545e0f4c3107	C5	52	-29	2.398	4.256	0.618395	0.526195	0.707229	0.625612	0.31454	0.498398	0.406515	2.069	0.964072	B	24	B24	V	MKT1-30D	3	4	P7A	1	A
623f6fee-cc73-48a9-b673-ff4d75bcc4af	1805090E3B0AB5000	0	7bf6ba8d-a8aa-4b40-a6da-31470ee297a3	C106	-34	-24	2.122	3.313	0.616028	0.497667	0.702665	0.651694	0.289742	0.486973	0.426944	2.398	0.958974	C	5	C5	V	SAL1-fs	7	1	P7A	1	A
623f6fee-cc73-48a9-b673-ff4d75bcc4af	1805090E3B0AB5000	0	8df64d0c-2409-4bb0-991a-621f5afcd8cd	C107	-29	-24	2.122	3.279	0.614487	0.498435	0.701392	0.647384	0.290164	0.487717	0.424113	2.398	0.963731	C	6	C6	V	SAL1-fs	7	2	P7A	1	A
623f6fee-cc73-48a9-b673-ff4d75bcc4af	1805090E3B0AB5000	0	d7a2a834-988a-45d3-ac0e-0a3587320259	C176	-34	-20	2.03	3.313	0.617114	0.50008	0.705068	0.649854	0.292049	0.490126	0.425509	2.398	0.961538	D	5	D5	V	SAL1-fs	7	3	P7A	1	A
623f6fee-cc73-48a9-b673-ff4d75bcc4af	1805090E3B0AB5000	0	99d78648-d7b9-4352-8c88-5342578f1763	C177	-29	-20	2.03	3.211	0.615365	0.497562	0.701888	0.650441	0.289459	0.486632	0.425989	2.438	0.957672	D	6	D6	V	SAL1-fs	7	4	P7A	1	A
623f6fee-cc73-48a9-b673-ff4d75bcc4af	1805090E3B0AB5000	0	6adff560-3b24-4ad4-bed8-7821cef5f62e	C302	20	-6	1.934	2.812	0.608566	0.49439	0.695338	0.639915	0.288663	0.485098	0.419808	2.585	0.954683	G	17	G17	V	SAL1-fs	1	1	P7A	1	A
623f6fee-cc73-48a9-b673-ff4d75bcc4af	1805090E3B0AB5000	0	424d2f44-4190-4bd5-bd45-3f1bed96193c	C303	25	-6	1.934	2.88	0.599109	0.490578	0.684782	0.625774	0.287785	0.480653	0.411236	2.579	0.952802	G	18	G18	V	SAL1-fs	1	2	P7A	1	A
623f6fee-cc73-48a9-b673-ff4d75bcc4af	1805090E3B0AB5000	0	20317c9e-d5e3-4d69-950e-e91324f7a69c	C348	30	-6	1.844	2.812	0.610414	0.496854	0.697162	0.641253	0.289684	0.486335	0.420287	2.491	0.957704	G	19	G19	V	Eng-WT	7	1	P7A	1	A
623f6fee-cc73-48a9-b673-ff4d75bcc4af	1805090E3B0AB5000	0	dabfa06e-2fe2-4866-92b3-6848147444e4	C191	34	-6	2.03	3.101	0.604899	0.494859	0.691174	0.632651	0.289891	0.483894	0.414851	2.438	0.958904	G	20	G20	V	Eng-WT	7	2	P7A	1	A
623f6fee-cc73-48a9-b673-ff4d75bcc4af	1805090E3B0AB5000	0	1fb8e00c-d339-49c5-afdb-34312c91c69d	C309	20	-2	1.934	2.829	0.610564	0.493046	0.697227	0.645445	0.287113	0.484617	0.42319	2.579	0.960961	H	17	H17	V	SAL1-fs	1	3	P7A	1	A
623f6fee-cc73-48a9-b673-ff4d75bcc4af	1805090E3B0AB5000	0	e9b7a85c-e3bf-4b08-a33b-fcbaa8ddec49	C351	25	-2	1.844	2.77	0.609672	0.496042	0.695477	0.641225	0.289956	0.483841	0.420117	2.578	0.96319	H	18	H18	V	SAL1-fs	1	4	P7A	1	A
623f6fee-cc73-48a9-b673-ff4d75bcc4af	1805090E3B0AB5000	0	ca24a93c-8357-4893-b2b9-f06ec0116be7	C352	30	-2	1.844	2.795	0.610048	0.49562	0.695894	0.642398	0.289181	0.484392	0.421113	2.583	0.960486	H	19	H19	V	Eng-WT	7	3	P7A	1	A
623f6fee-cc73-48a9-b673-ff4d75bcc4af	1805090E3B0AB5000	0	14d99ac3-547f-41dd-aab4-ba852366f4d3	C270	34	-2	1.936	3.008	0.608264	0.497408	0.693132	0.638185	0.290836	0.48293	0.418129	2.49	0.963277	H	20	H20	V	Eng-WT	7	4	P7A	1	A
623f6fee-cc73-48a9-b673-ff4d75bcc4af	1805090E3B0AB5000	0	c0f63b37-da11-4c33-b7ef-c0325ad6ede8	C319	30	3	1.934	2.948	0.609301	0.494185	0.694717	0.642934	0.28785	0.483056	0.421454	2.538	0.956772	I	19	I19	V	SAL1-fs	5	1	P7A	1	A
623f6fee-cc73-48a9-b673-ff4d75bcc4af	1805090E3B0AB5000	0	b1e937aa-1507-465f-be6e-6d7de6862990	C272	34	3	1.936	2.982	0.609083	0.495794	0.695112	0.64002	0.289694	0.484476	0.419433	2.49	0.960114	I	20	I20	V	SAL1-fs	5	2	P7A	1	A
623f6fee-cc73-48a9-b673-ff4d75bcc4af	1805090E3B0AB5000	0	3072171b-8db4-4141-a395-d858f36a868a	C322	30	8	1.934	2.88	0.60944	0.491966	0.69613	0.644063	0.286573	0.484945	0.423092	2.487	0.955752	J	19	J19	V	SAL1-fs	5	3	P7A	1	A
623f6fee-cc73-48a9-b673-ff4d75bcc4af	1805090E3B0AB5000	0	3edf7b41-fa35-4cd7-97ba-10d1df24d976	C275	34	8	1.936	3.025	0.607358	0.496222	0.691881	0.637905	0.289984	0.482093	0.41837	2.49	0.955056	J	20	J20	V	SAL1-fs	5	4	P7A	1	A
623f6fee-cc73-48a9-b673-ff4d75bcc4af	1805090E3B0AB5000	0	46a3999a-d093-4fa2-bd58-dd44bf70a465	C325	20	12	1.934	2.778	0.608755	0.49389	0.694765	0.641266	0.287757	0.483806	0.420452	2.579	0.963303	K	17	K17	V	Eng-WT	8	1	P7A	1	A
623f6fee-cc73-48a9-b673-ff4d75bcc4af	1805090E3B0AB5000	0	cb6e8824-6a98-45e9-a5f9-89943f6934b4	C326	25	12	1.934	2.795	0.609667	0.495584	0.695715	0.641278	0.28909	0.484949	0.420541	2.493	0.960486	K	18	K18	V	Eng-WT	8	2	P7A	1	A
623f6fee-cc73-48a9-b673-ff4d75bcc4af	1805090E3B0AB5000	0	996b7621-eaf5-4775-b104-7aafee61bae5	C374	20	17	1.844	2.787	0.61143	0.495134	0.698231	0.64468	0.288729	0.485935	0.422552	2.538	0.963415	L	17	L17	V	Eng-WT	8	3	P7A	1	A
623f6fee-cc73-48a9-b673-ff4d75bcc4af	1805090E3B0AB5000	0	3e0de0af-db2f-4996-b4db-2725f2b51cff	C233	25	17	2.026	2.948	0.601028	0.493541	0.687563	0.625982	0.289537	0.483349	0.410928	2.493	0.956772	L	18	L18	V	Eng-WT	8	4	P7A	1	A
623f6fee-cc73-48a9-b673-ff4d75bcc4af	1805090E3B0AB5000	0	38ff96d5-987b-4ff5-bcdd-4d7b95964aac	C236	-34	21	2.026	3.101	0.615042	0.499823	0.703916	0.64505	0.29209	0.492255	0.422885	2.487	0.956164	M	5	M5	V	MKT1-30D+SAL1-fs	2	1	P7A	1	A
623f6fee-cc73-48a9-b673-ff4d75bcc4af	1805090E3B0AB5000	0	df31625a-2104-42b5-b938-d83aaf222c52	C237	-29	21	2.026	2.974	0.611608	0.498387	0.700571	0.639843	0.291483	0.490826	0.419646	2.487	0.957143	M	6	M6	V	MKT1-30D+SAL1-fs	2	2	P7A	1	A
623f6fee-cc73-48a9-b673-ff4d75bcc4af	1805090E3B0AB5000	0	747c9fff-d0f4-4460-b02e-cbe8db0a63c3	C330	2	21	1.934	2.778	0.608143	0.494034	0.693638	0.640811	0.287331	0.482452	0.419757	2.585	0.95107	M	13	M13	V	Eng-WT	3	1	P7A	1	A
623f6fee-cc73-48a9-b673-ff4d75bcc4af	1805090E3B0AB5000	0	ea9aff27-16c4-460e-9e92-d7dede1abd57	C331	7	21	1.934	2.838	0.610285	0.492638	0.697499	0.644617	0.286348	0.485865	0.423066	2.585	0.949102	M	14	M14	V	Eng-WT	3	2	P7A	1	A
623f6fee-cc73-48a9-b673-ff4d75bcc4af	1805090E3B0AB5000	0	7ad9c3a1-d89b-4f50-a8d5-527b3fb1eaa1	C213	-34	26	2.03	3.161	0.610215	0.497607	0.69669	0.64008	0.290854	0.486211	0.419431	2.4	0.951613	N	5	N5	V	MKT1-30D+SAL1-fs	2	3	P7A	1	A
623f6fee-cc73-48a9-b673-ff4d75bcc4af	1805090E3B0AB5000	0	276189fa-4df7-4491-8f15-3fee04368d08	C239	-29	26	2.026	3.101	0.611013	0.495095	0.699167	0.642707	0.288645	0.488656	0.42196	2.487	0.961644	N	6	N6	V	MKT1-30D+SAL1-fs	2	4	P7A	1	A
623f6fee-cc73-48a9-b673-ff4d75bcc4af	1805090E3B0AB5000	0	28a63ecb-b64a-46fd-9158-a547860caced	C334	2	26	1.934	2.897	0.611891	0.491795	0.699649	0.648255	0.285777	0.486704	0.425642	2.486	0.961877	N	13	N13	V	Eng-WT	3	3	P7A	1	A
623f6fee-cc73-48a9-b673-ff4d75bcc4af	1805090E3B0AB5000	0	485b168a-0d7c-430a-9472-d9e3007180a6	C335	7	26	1.934	2.872	0.611579	0.492644	0.698236	0.648091	0.285944	0.485013	0.425375	2.486	0.95858	N	14	N14	V	Eng-WT	3	4	P7A	1	A
623f6fee-cc73-48a9-b673-ff4d75bcc4af	1805090E3B0AB5000	0	965f0db8-8547-4b05-b6aa-740f61e92f7e	C5	-52	-33	2.394	4.446	0.617684	0.505927	0.704992	0.646093	0.296057	0.490415	0.421939	2.119	0.96374	A	1	A1	V	MKT1-30D+SAL1-fs	1	1	P7A	2	A
623f6fee-cc73-48a9-b673-ff4d75bcc4af	1805090E3B0AB5000	0	6b1f8fda-d969-4317-bbc4-01a453e82219	C6	-47	-33	2.394	4.242	0.622031	0.520988	0.711208	0.637851	0.308685	0.498543	0.415047	2.119	0.964	A	2	A2	V	MKT1-30D+SAL1-fs	1	2	P7A	2	A
623f6fee-cc73-48a9-b673-ff4d75bcc4af	1805090E3B0AB5000	0	982a232a-221a-490a-878c-7d656cc7affe	C18	48	-33	2.302	4.073	0.613219	0.517851	0.700319	0.625368	0.308522	0.493058	0.40731	2.165	0.960417	A	23	A23	V	MKT1-30D	3	1	P7A	2	A
623f6fee-cc73-48a9-b673-ff4d75bcc4af	1805090E3B0AB5000	0	3f1be208-e538-4483-bf9b-751040495c0b	C4	52	-33	2.394	4.276	0.611485	0.512519	0.699339	0.626307	0.30413	0.492416	0.408675	2.165	0.962302	A	24	A24	V	MKT1-30D	3	2	P7A	2	A
623f6fee-cc73-48a9-b673-ff4d75bcc4af	1805090E3B0AB5000	0	787f51ef-1000-40d8-9982-5967d7da7eb9	C7	-52	-29	2.394	4.2	0.619647	0.514652	0.708275	0.639715	0.304177	0.495594	0.416996	2.026	0.967677	B	1	B1	V	MKT1-30D+SAL1-fs	1	3	P7A	2	A
623f6fee-cc73-48a9-b673-ff4d75bcc4af	1805090E3B0AB5000	0	9b623c84-da80-4c70-adeb-f2c97a38dc38	C22	-47	-29	2.302	3.988	0.619658	0.523229	0.708619	0.631147	0.311889	0.497657	0.410097	2.119	0.965957	B	2	B2	V	MKT1-30D+SAL1-fs	1	4	P7A	2	A
623f6fee-cc73-48a9-b673-ff4d75bcc4af	1805090E3B0AB5000	0	182d984e-cd99-44a4-a9b9-a56e79a0a11d	C52	48	-29	2.21	3.631	0.606295	0.51149	0.691314	0.620011	0.304033	0.486203	0.404047	2.211	0.96028	B	23	B23	V	MKT1-30D	3	3	P7A	2	A
623f6fee-cc73-48a9-b673-ff4d75bcc4af	1805090E3B0AB5000	0	b4867917-bc07-4417-88c2-526d9cec760c	C21	52	-29	2.302	3.996	0.61283	0.518055	0.700937	0.623471	0.309215	0.493967	0.406317	2.165	0.963907	B	24	B24	V	MKT1-30D	3	4	P7A	2	A
623f6fee-cc73-48a9-b673-ff4d75bcc4af	1805090E3B0AB5000	0	6cff2cd2-41f7-4b58-8761-1cdf47ec4673	C100	-34	-24	2.118	3.351	0.612906	0.499896	0.699211	0.643604	0.29174	0.486075	0.420837	2.395	0.95443	C	5	C5	V	SAL1-fs	7	1	P7A	2	A
623f6fee-cc73-48a9-b673-ff4d75bcc4af	1805090E3B0AB5000	0	2e4cb9eb-dd44-4899-b9c2-38199015c1e3	C167	-29	-24	2.026	3.258	0.612326	0.496558	0.697917	0.646262	0.289573	0.484235	0.423414	2.395	0.958333	C	6	C6	V	SAL1-fs	7	2	P7A	2	A
623f6fee-cc73-48a9-b673-ff4d75bcc4af	1805090E3B0AB5000	0	65fc8449-5134-4891-8e8e-16f45fe29599	C105	-34	-20	2.118	3.351	0.610583	0.500084	0.698476	0.637448	0.293058	0.488574	0.417182	2.395	0.964557	D	5	D5	V	SAL1-fs	7	3	P7A	2	A
623f6fee-cc73-48a9-b673-ff4d75bcc4af	1805090E3B0AB5000	0	b3e1654e-6960-4295-a5da-a0b6d977d42f	C106	-29	-20	2.118	3.241	0.612103	0.497988	0.698994	0.643024	0.290915	0.486409	0.420822	2.441	0.963351	D	6	D6	V	SAL1-fs	7	4	P7A	2	A
623f6fee-cc73-48a9-b673-ff4d75bcc4af	1805090E3B0AB5000	0	7dc01842-87af-4f7b-9499-139b731bd699	C337	20	-6	1.842	2.588	0.603086	0.49116	0.690183	0.631887	0.287021	0.483372	0.414655	2.625	0.954098	G	17	G17	V	SAL1-fs	1	1	P7A	2	A
623f6fee-cc73-48a9-b673-ff4d75bcc4af	1805090E3B0AB5000	0	5e90455e-20bc-45d2-ad85-db09bf1c28ae	C338	25	-6	1.842	2.639	0.600353	0.492365	0.686918	0.625572	0.288367	0.48219	0.409968	2.671	0.958199	G	18	G18	V	SAL1-fs	1	2	P7A	2	A
623f6fee-cc73-48a9-b673-ff4d75bcc4af	1805090E3B0AB5000	0	bc0439a8-0233-4a8c-8a57-78c1160333a9	C339	29	-6	1.842	2.698	0.603194	0.492132	0.689111	0.632445	0.287607	0.481648	0.414867	2.579	0.949686	G	19	G19	V	Eng-WT	7	1	P7A	2	A
623f6fee-cc73-48a9-b673-ff4d75bcc4af	1805090E3B0AB5000	0	f86d20ef-28dd-46ee-a144-5fd4f60d76e0	C267	34	-6	1.934	2.91	0.605579	0.492871	0.688401	0.639513	0.286944	0.477102	0.419007	2.442	0.962099	G	20	G20	V	Eng-WT	7	2	P7A	2	A
623f6fee-cc73-48a9-b673-ff4d75bcc4af	1805090E3B0AB5000	0	4946d24d-83e4-46a6-b3c5-68fd22e3f371	C345	20	-2	1.842	2.664	0.604371	0.490771	0.689647	0.636743	0.285799	0.480139	0.417457	2.671	0.952229	H	17	H17	V	SAL1-fs	1	3	P7A	2	A
623f6fee-cc73-48a9-b673-ff4d75bcc4af	1805090E3B0AB5000	0	0d8aac52-24f0-46f6-8674-502306d35566	C346	25	-2	1.842	2.647	0.601722	0.490762	0.686916	0.631523	0.28754	0.479434	0.41427	2.671	0.951923	H	18	H18	V	SAL1-fs	1	4	P7A	2	A
623f6fee-cc73-48a9-b673-ff4d75bcc4af	1805090E3B0AB5000	0	38c22437-6d82-4e70-b25e-a5fc490099df	C347	29	-2	1.842	2.741	0.602938	0.492005	0.687695	0.633218	0.287368	0.479498	0.415105	2.625	0.956656	H	19	H19	V	Eng-WT	7	3	P7A	2	A
623f6fee-cc73-48a9-b673-ff4d75bcc4af	1805090E3B0AB5000	0	f2715105-bd3f-4d56-bfa8-8984e56f4b29	C276	34	-2	1.934	2.868	0.609177	0.49906	0.693062	0.639262	0.292268	0.481179	0.417872	2.487	0.961538	H	20	H20	V	Eng-WT	7	4	P7A	2	A
623f6fee-cc73-48a9-b673-ff4d75bcc4af	1805090E3B0AB5000	0	1fa0bc45-807c-42bc-86ee-75120e75f721	C278	29	3	1.934	2.825	0.603097	0.490149	0.688924	0.633963	0.285618	0.481123	0.416013	2.579	0.945946	I	19	I19	V	SAL1-fs	5	1	P7A	2	A
623f6fee-cc73-48a9-b673-ff4d75bcc4af	1805090E3B0AB5000	0	90c28c6c-3647-491f-95c0-e81402137d1a	C279	34	3	1.934	2.91	0.60646	0.492414	0.690882	0.639856	0.286475	0.479865	0.419104	2.533	0.962099	I	20	I20	V	SAL1-fs	5	2	P7A	2	A
623f6fee-cc73-48a9-b673-ff4d75bcc4af	1805090E3B0AB5000	0	ec548e2f-4c22-4f34-92da-5d91151e2082	C285	29	7	1.934	2.859	0.601036	0.487287	0.685902	0.633805	0.283364	0.47813	0.415885	2.579	0.95549	J	19	J19	V	SAL1-fs	5	3	P7A	2	A
623f6fee-cc73-48a9-b673-ff4d75bcc4af	1805090E3B0AB5000	0	8a75e304-b0f3-4b11-8c1e-243dff5a34e8	C286	34	7	1.934	2.919	0.60619	0.49129	0.692601	0.63868	0.286171	0.482594	0.418697	2.579	0.950581	J	20	J20	V	SAL1-fs	5	4	P7A	2	A
623f6fee-cc73-48a9-b673-ff4d75bcc4af	1805090E3B0AB5000	0	141d6e0a-524e-4757-85b4-2a9c5876dffd	C372	20	12	1.842	2.639	0.60029	0.487069	0.687056	0.630893	0.283682	0.481422	0.414741	2.625	0.958199	K	17	K17	V	Eng-WT	8	1	P7A	2	A
623f6fee-cc73-48a9-b673-ff4d75bcc4af	1805090E3B0AB5000	0	96664244-614b-4fd8-95b3-5838e92e19bd	C290	25	12	1.934	2.673	0.602129	0.490184	0.68808	0.631783	0.286056	0.481346	0.414638	2.579	0.952381	K	18	K18	V	Eng-WT	8	2	P7A	2	A
623f6fee-cc73-48a9-b673-ff4d75bcc4af	1805090E3B0AB5000	0	3025b11e-85f2-4f19-8b35-24861033048e	C297	20	16	1.934	2.741	0.602962	0.488472	0.688909	0.63544	0.284254	0.480983	0.417264	2.579	0.95356	L	17	L17	V	Eng-WT	8	3	P7A	2	A
623f6fee-cc73-48a9-b673-ff4d75bcc4af	1805090E3B0AB5000	0	442032ab-2694-45c1-8227-e78ea834ee29	C298	25	16	1.934	2.775	0.59657	0.487426	0.681921	0.623985	0.28503	0.478749	0.410038	2.579	0.95107	L	18	L18	V	Eng-WT	8	4	P7A	2	A
623f6fee-cc73-48a9-b673-ff4d75bcc4af	1805090E3B0AB5000	0	a9f2bbde-8622-448a-b6b6-1a144232596d	C224	-34	21	2.026	3.131	0.607864	0.498411	0.696094	0.632892	0.292542	0.489075	0.41516	2.441	0.95935	M	5	M5	V	MKT1-30D+SAL1-fs	2	1	P7A	2	A
623f6fee-cc73-48a9-b673-ff4d75bcc4af	1805090E3B0AB5000	0	6ad1521f-68cf-4a86-bf39-45e4b51b9a07	C310	-29	21	1.934	3.029	0.605602	0.492261	0.693843	0.634756	0.287802	0.487217	0.417427	2.487	0.955182	M	6	M6	V	MKT1-30D+SAL1-fs	2	2	P7A	2	A
623f6fee-cc73-48a9-b673-ff4d75bcc4af	1805090E3B0AB5000	0	377f08bc-fc11-4cc5-a533-4daba9f8238f	C380	2	21	1.842	2.698	0.60624	0.490134	0.693896	0.639166	0.285197	0.485001	0.419966	2.579	0.943396	M	13	M13	V	Eng-WT	3	1	P7A	2	A
623f6fee-cc73-48a9-b673-ff4d75bcc4af	1805090E3B0AB5000	0	71592c0c-32cc-4c3b-b53c-01dc4a2024d5	C381	7	21	1.842	2.724	0.607587	0.487435	0.694728	0.644457	0.283068	0.483357	0.423493	2.579	0.956386	M	14	M14	V	Eng-WT	3	2	P7A	2	A
623f6fee-cc73-48a9-b673-ff4d75bcc4af	1805090E3B0AB5000	0	5d46ab03-cf31-4242-ae67-2f9f8522da76	C227	-34	25	2.026	3.165	0.607885	0.493645	0.694465	0.639531	0.287916	0.485166	0.42015	2.441	0.962466	N	5	N5	V	MKT1-30D+SAL1-fs	2	3	P7A	2	A
623f6fee-cc73-48a9-b673-ff4d75bcc4af	1805090E3B0AB5000	0	eaa3b984-0dd7-455e-bafe-2333547c927b	C232	-29	25	2.026	3.105	0.606536	0.491482	0.694921	0.637083	0.28696	0.48749	0.419081	2.395	0.961749	N	6	N6	V	MKT1-30D+SAL1-fs	2	4	P7A	2	A
623f6fee-cc73-48a9-b673-ff4d75bcc4af	1805090E3B0AB5000	0	3be42a88-64aa-4a62-8794-ec3f8b60daab	C318	2	25	1.934	2.893	0.604945	0.489081	0.691553	0.638399	0.284005	0.482487	0.419226	2.533	0.958944	N	13	N13	V	Eng-WT	3	3	P7A	2	A
623f6fee-cc73-48a9-b673-ff4d75bcc4af	1805090E3B0AB5000	0	4a4d128e-adf4-4ace-bb7b-3939b2cab05a	C313	7	25	1.934	2.91	0.605602	0.490082	0.691797	0.638804	0.284945	0.482308	0.419282	2.579	0.959184	N	14	N14	V	Eng-WT	3	4	P7A	2	A
623f6fee-cc73-48a9-b673-ff4d75bcc4af	1805090E3B0AB5000	0	d865dfb8-d8ef-4a36-9827-f3f219e94bb8	C59	-16	-33	2.122	3.433	0.622889	0.509581	0.712648	0.650184	0.298675	0.497214	0.424912	2.398	0.965347	A	9	A9	V	SAL1-fs	5	1	P7B	1	B
623f6fee-cc73-48a9-b673-ff4d75bcc4af	1805090E3B0AB5000	0	27162b90-1645-4b71-ad4e-c54893b553b9	C60	-11	-33	2.122	3.373	0.620438	0.505181	0.710416	0.649538	0.296221	0.495742	0.424977	2.398	0.969773	A	10	A10	V	SAL1-fs	5	2	P7B	1	B
623f6fee-cc73-48a9-b673-ff4d75bcc4af	1805090E3B0AB5000	0	c68014c2-35b5-4ced-b2e0-79a9604c461c	C116	-16	-29	2.03	3.186	0.612382	0.496073	0.699169	0.645365	0.289871	0.48648	0.423461	2.439	0.954667	B	9	B9	V	SAL1-fs	5	3	P7B	1	B
623f6fee-cc73-48a9-b673-ff4d75bcc4af	1805090E3B0AB5000	0	27886b9c-ad2b-44fa-acf9-cc3ec59049dd	C117	-11	-29	2.03	3.152	0.611712	0.497363	0.700153	0.641467	0.291576	0.489529	0.420895	2.439	0.954178	B	10	B10	V	SAL1-fs	5	4	P7B	1	B
623f6fee-cc73-48a9-b673-ff4d75bcc4af	1805090E3B0AB5000	0	bd9bce88-61e7-42ef-b5c3-050a65f266ff	C297	30	-24	1.844	2.804	0.603601	0.49331	0.69085	0.630683	0.2899	0.485239	0.414778	2.531	0.963636	C	19	C19	V	MKT1-30D+SAL1-fs	2	1	P7B	1	B
623f6fee-cc73-48a9-b673-ff4d75bcc4af	1805090E3B0AB5000	0	383ee384-391f-429a-9076-ca3d16ef501e	C133	34	-24	2.03	2.846	0.602084	0.4964	0.689037	0.624665	0.292198	0.485506	0.410269	2.438	0.958209	C	20	C20	V	MKT1-30D+SAL1-fs	2	2	P7B	1	B
623f6fee-cc73-48a9-b673-ff4d75bcc4af	1805090E3B0AB5000	0	bb7e90c3-717d-4465-bbbd-71323c396c2f	C301	30	-20	1.844	2.778	0.60692	0.496312	0.695533	0.632752	0.292174	0.489402	0.416	2.583	0.957187	D	19	D19	V	MKT1-30D+SAL1-fs	2	3	P7B	1	B
623f6fee-cc73-48a9-b673-ff4d75bcc4af	1805090E3B0AB5000	0	f58a38ca-af17-4cae-a6e6-b791f7fd48bc	C137	34	-20	2.03	2.821	0.601075	0.494555	0.687621	0.624888	0.291157	0.48421	0.410713	2.484	0.960843	D	20	D20	V	MKT1-30D+SAL1-fs	2	4	P7B	1	B
623f6fee-cc73-48a9-b673-ff4d75bcc4af	1805090E3B0AB5000	0	958ce3d8-23a5-474d-896b-0130005b8977	C362	-16	-15	1.752	2.353	0.607588	0.497416	0.695647	0.633553	0.29257	0.489061	0.416789	2.675	0.945848	E	9	E9	V	MKT1-30D	3	1	P7B	1	B
623f6fee-cc73-48a9-b673-ff4d75bcc4af	1805090E3B0AB5000	0	d7d15078-c954-4145-91bb-a3e3e1bb5941	C363	-11	-15	1.752	2.32	0.607067	0.493974	0.695612	0.63584	0.290188	0.488312	0.4185	2.669	0.948718	E	10	E10	V	MKT1-30D	3	2	P7B	1	B
623f6fee-cc73-48a9-b673-ff4d75bcc4af	1805090E3B0AB5000	0	ab0942b8-cbf2-4897-83ab-a009a165e5fc	C364	-16	-11	1.752	2.277	0.60657	0.494118	0.696561	0.633114	0.290696	0.490695	0.417016	2.675	0.958955	F	9	F9	V	MKT1-30D	3	3	P7B	1	B
623f6fee-cc73-48a9-b673-ff4d75bcc4af	1805090E3B0AB5000	0	9e510d0a-1979-4891-98a6-27981ee55574	C365	-11	-11	1.752	2.362	0.607942	0.494527	0.697757	0.635322	0.290972	0.490754	0.417878	2.675	0.946043	F	10	F10	V	MKT1-30D	3	4	P7B	1	B
623f6fee-cc73-48a9-b673-ff4d75bcc4af	1805090E3B0AB5000	0	6d5d2afd-dd69-49f5-b255-017bd2557707	C154	48	-6	2.03	2.897	0.615732	0.518694	0.703755	0.628451	0.309546	0.494259	0.408767	2.398	0.956012	G	23	G23	V	Eng-WT	8	1	P7B	1	B
623f6fee-cc73-48a9-b673-ff4d75bcc4af	1805090E3B0AB5000	0	0dd1618c-b773-4c24-80ed-8095863ed4e8	C81	52	-6	2.122	3.152	0.613181	0.502373	0.700111	0.640949	0.294351	0.488666	0.419263	2.392	0.956873	G	24	G24	V	Eng-WT	8	2	P7B	1	B
623f6fee-cc73-48a9-b673-ff4d75bcc4af	1805090E3B0AB5000	0	d2f123fe-5226-4a99-8a6c-4b563f90d591	C157	48	-2	2.03	2.982	0.616915	0.521368	0.70405	0.629261	0.310821	0.493863	0.408609	2.398	0.954416	H	23	H23	V	Eng-WT	8	3	P7B	1	B
623f6fee-cc73-48a9-b673-ff4d75bcc4af	1805090E3B0AB5000	0	818772c8-ec22-4b1a-9fd6-93ff440a0bab	C83	52	-2	2.122	3.339	0.608971	0.500763	0.696842	0.633119	0.294562	0.488712	0.414388	2.392	0.966921	H	24	H24	V	Eng-WT	8	4	P7B	1	B
623f6fee-cc73-48a9-b673-ff4d75bcc4af	1805090E3B0AB5000	0	2e56438e-483e-468d-bd89-6f03f6253d0a	C257	-34	3	1.936	2.778	0.617521	0.503784	0.705511	0.647347	0.295124	0.491322	0.423513	2.49	0.960245	I	5	I5	V	SAL1-fs	7	1	P7B	1	B
623f6fee-cc73-48a9-b673-ff4d75bcc4af	1805090E3B0AB5000	0	68d20958-f4f7-41fe-96b2-bb89460d8348	C258	-29	3	1.936	2.719	0.613272	0.495882	0.70201	0.646054	0.289643	0.489549	0.424001	2.583	0.95625	I	6	I6	V	SAL1-fs	7	2	P7B	1	B
623f6fee-cc73-48a9-b673-ff4d75bcc4af	1805090E3B0AB5000	0	58c1ca23-3c67-4f9d-ae2d-ff86c6056ec4	C266	-34	7	1.936	2.88	0.618636	0.500376	0.707398	0.651883	0.291842	0.491859	0.426607	2.49	0.958702	J	5	J5	V	SAL1-fs	7	3	P7B	1	B
623f6fee-cc73-48a9-b673-ff4d75bcc4af	1805090E3B0AB5000	0	dd3235a6-67db-44f0-b5e2-5a0510005821	C267	-29	7	1.936	2.77	0.616264	0.496511	0.704836	0.651209	0.289636	0.490226	0.427114	2.577	0.960123	J	6	J6	V	SAL1-fs	7	4	P7B	1	B
623f6fee-cc73-48a9-b673-ff4d75bcc4af	1805090E3B0AB5000	0	c30b9f25-56e8-4d1b-a660-05aabece1e9e	C336	39	12	1.844	2.523	0.607262	0.498831	0.693431	0.633076	0.293186	0.485779	0.415021	2.623	0.959596	K	21	K21	V	MKT1-30D+SAL1-fs	1	1	P7B	1	B
623f6fee-cc73-48a9-b673-ff4d75bcc4af	1805090E3B0AB5000	0	6733ea02-56f3-4387-b2fd-691f7ef8adcb	C337	43	12	1.844	2.591	0.60117	0.49062	0.687637	0.629097	0.287593	0.482639	0.413554	2.583	0.954098	K	22	K22	V	MKT1-30D+SAL1-fs	1	2	P7B	1	B
623f6fee-cc73-48a9-b673-ff4d75bcc4af	1805090E3B0AB5000	0	ce042bbd-f642-4868-a7ec-b9c84ef2942f	C347	39	16	1.844	2.583	0.605998	0.498388	0.693524	0.629696	0.293759	0.487362	0.412969	2.669	0.953947	L	21	L21	V	MKT1-30D+SAL1-fs	1	3	P7B	1	B
623f6fee-cc73-48a9-b673-ff4d75bcc4af	1805090E3B0AB5000	0	439d1c34-859a-48df-9871-2e59d59b67df	C348	43	16	1.844	2.574	0.602084	0.490494	0.688009	0.631398	0.286961	0.482047	0.41502	2.583	0.957096	L	22	L22	V	MKT1-30D+SAL1-fs	1	4	P7B	1	B
623f6fee-cc73-48a9-b673-ff4d75bcc4af	1805090E3B0AB5000	0	04b23712-3f09-406d-9489-d7bd43b1d329	C352	2	21	1.844	2.574	0.611363	0.495321	0.699126	0.643616	0.288911	0.487621	0.422	2.623	0.937294	M	13	M13	V	Eng-WT	7	1	P7B	1	B
623f6fee-cc73-48a9-b673-ff4d75bcc4af	1805090E3B0AB5000	0	38baff22-b4a7-44f5-98a6-935395069249	C353	7	21	1.844	2.591	0.612382	0.497255	0.699466	0.644372	0.290024	0.487301	0.422349	2.669	0.940984	M	14	M14	V	Eng-WT	7	2	P7B	1	B
623f6fee-cc73-48a9-b673-ff4d75bcc4af	1805090E3B0AB5000	0	c18bb3ba-8ee3-4956-8d16-528991c49fe4	C288	2	25	1.936	2.778	0.613084	0.495413	0.701265	0.646243	0.288439	0.488806	0.424089	2.583	0.95107	N	13	N13	V	Eng-WT	7	3	P7B	1	B
623f6fee-cc73-48a9-b673-ff4d75bcc4af	1805090E3B0AB5000	0	18d4c89b-d17e-45ae-b0b5-f96c50f714aa	C358	7	25	1.844	2.693	0.61555	0.49841	0.70352	0.648308	0.290583	0.489995	0.424883	2.583	0.943218	N	14	N14	V	Eng-WT	7	4	P7B	1	B
623f6fee-cc73-48a9-b673-ff4d75bcc4af	1805090E3B0AB5000	0	8e554186-7cf5-4e7d-9ebb-641828d0bb8b	C99	-43	30	2.122	3.484	0.618852	0.500191	0.706628	0.653228	0.290485	0.490275	0.427106	2.3	0.956098	O	3	O3	V	SAL1-fs	1	1	P7B	1	B
623f6fee-cc73-48a9-b673-ff4d75bcc4af	1805090E3B0AB5000	0	c1eaffbe-772c-4647-aebe-b08732e11731	C100	-38	30	2.122	3.424	0.616951	0.50596	0.704695	0.643887	0.296732	0.491738	0.420633	2.3	0.965261	O	4	O4	V	SAL1-fs	1	2	P7B	1	B
623f6fee-cc73-48a9-b673-ff4d75bcc4af	1805090E3B0AB5000	0	46938d7b-b819-472e-ada9-24697049f61a	C103	-25	30	2.122	3.22	0.621212	0.504113	0.709669	0.653702	0.294088	0.493111	0.427542	2.254	0.963061	O	7	O7	V	Eng-WT	3	1	P7B	1	B
623f6fee-cc73-48a9-b673-ff4d75bcc4af	1805090E3B0AB5000	0	4dee818b-bcca-4d55-b41b-77912eb43031	C199	-20	30	2.03	3.127	0.62126	0.500309	0.710156	0.657044	0.290758	0.492062	0.429529	2.438	0.961957	O	8	O8	V	Eng-WT	3	2	P7B	1	B
623f6fee-cc73-48a9-b673-ff4d75bcc4af	1805090E3B0AB5000	0	bf9a96f8-d585-42c8-87e7-2dd5b042abba	C20	-43	34	2.306	3.993	0.624522	0.504923	0.712466	0.660008	0.29368	0.492818	0.430998	2.214	0.959574	P	3	P3	V	SAL1-fs	1	3	P7B	1	B
623f6fee-cc73-48a9-b673-ff4d75bcc4af	1805090E3B0AB5000	0	fa37026b-df8a-4e81-aef8-4287ed639b1e	C21	-38	34	2.306	3.815	0.626263	0.514896	0.7139	0.653662	0.301552	0.495385	0.425507	2.214	0.964365	P	4	P4	V	SAL1-fs	1	4	P7B	1	B
623f6fee-cc73-48a9-b673-ff4d75bcc4af	1805090E3B0AB5000	0	3660dfe5-4f08-4289-b424-191a76ff9174	C47	-25	34	2.214	3.441	0.623316	0.506996	0.711189	0.656006	0.295682	0.492854	0.428447	2.254	0.958025	P	7	P7	V	Eng-WT	3	3	P7B	1	B
623f6fee-cc73-48a9-b673-ff4d75bcc4af	1805090E3B0AB5000	0	6723d38e-7cb7-4089-8281-9dc1d2350c19	C203	-20	34	2.03	3.322	0.627762	0.509463	0.716433	0.661491	0.296709	0.495888	0.431687	2.398	0.959079	P	8	P8	V	Eng-WT	3	4	P7B	1	B
623f6fee-cc73-48a9-b673-ff4d75bcc4af	1805090E3B0AB5000	0	56732fa1-92b0-4ee2-85f4-2a937ec1a73f	C79	-16	-33	2.118	3.437	0.621651	0.503694	0.709978	0.655309	0.293389	0.492614	0.42852	2.395	0.962963	A	9	A9	V	SAL1-fs	5	1	P7B	2	B
623f6fee-cc73-48a9-b673-ff4d75bcc4af	1805090E3B0AB5000	0	4dd4a6e1-0004-4440-baac-efc7f50a772a	C80	-11	-33	2.118	3.454	0.620244	0.50674	0.709129	0.648764	0.296491	0.494125	0.423778	2.395	0.963145	A	10	A10	V	SAL1-fs	5	2	P7B	2	B
623f6fee-cc73-48a9-b673-ff4d75bcc4af	1805090E3B0AB5000	0	d799d37d-b494-42da-a780-e9fed5bcabc0	C147	-16	-29	2.026	3.14	0.609115	0.493121	0.695146	0.643148	0.287586	0.482721	0.421659	2.487	0.954054	B	9	B9	V	SAL1-fs	5	3	P7B	2	B
623f6fee-cc73-48a9-b673-ff4d75bcc4af	1805090E3B0AB5000	0	56455e4e-c8ca-4a1d-8daa-814b4a52569a	C148	-11	-29	2.026	3.123	0.60584	0.492445	0.691805	0.637511	0.287027	0.48248	0.418217	2.487	0.951087	B	10	B10	V	SAL1-fs	5	4	P7B	2	B
623f6fee-cc73-48a9-b673-ff4d75bcc4af	1805090E3B0AB5000	0	593cee54-fb76-44c1-8d0b-b76f05e4ecdf	C153	30	-24	2.026	3.208	0.601162	0.494958	0.687032	0.625418	0.290856	0.48282	0.410452	2.349	0.952381	C	19	C19	V	MKT1-30D+SAL1-fs	2	1	P7B	2	B
623f6fee-cc73-48a9-b673-ff4d75bcc4af	1805090E3B0AB5000	0	ac8f6e16-b0d6-436d-9a7d-e57ae39e3115	C154	34	-24	2.026	3.293	0.601809	0.494532	0.68777	0.626845	0.29051	0.48286	0.411226	2.349	0.951031	C	20	C20	V	MKT1-30D+SAL1-fs	2	2	P7B	2	B
623f6fee-cc73-48a9-b673-ff4d75bcc4af	1805090E3B0AB5000	0	9ae614ae-ae0c-4080-b073-2ccf73784117	C169	30	-20	2.026	3.157	0.602319	0.493116	0.688225	0.629486	0.289286	0.482593	0.413474	2.487	0.959677	D	19	D19	V	MKT1-30D+SAL1-fs	2	3	P7B	2	B
623f6fee-cc73-48a9-b673-ff4d75bcc4af	1805090E3B0AB5000	0	32afab8a-cef4-41fd-b514-d46e0ce75b03	C170	34	-20	2.026	3.183	0.602541	0.495488	0.688209	0.627597	0.291077	0.482745	0.411755	2.441	0.957333	D	20	D20	V	MKT1-30D+SAL1-fs	2	4	P7B	2	B
623f6fee-cc73-48a9-b673-ff4d75bcc4af	1805090E3B0AB5000	0	80eeecb8-6473-42ec-b423-e117c030f915	C350	-16	-15	1.842	2.495	0.601961	0.493197	0.689929	0.626677	0.289196	0.485534	0.411504	2.626	0.955782	E	9	E9	V	MKT1-30D	3	1	P7B	2	B
623f6fee-cc73-48a9-b673-ff4d75bcc4af	1805090E3B0AB5000	0	2c832640-7d4b-443e-a270-2a56ca8f0c50	C349	-11	-15	1.842	2.529	0.599131	0.487669	0.686617	0.626832	0.285472	0.482743	0.4123	2.58	0.942953	E	10	E10	V	MKT1-30D	3	2	P7B	2	B
623f6fee-cc73-48a9-b673-ff4d75bcc4af	1805090E3B0AB5000	0	bfc464a5-435a-4945-a2c9-25ab9652b059	C351	-16	-11	1.842	2.512	0.599934	0.488672	0.68699	0.627954	0.285587	0.481971	0.412779	2.672	0.956081	F	9	F9	V	MKT1-30D	3	3	P7B	2	B
623f6fee-cc73-48a9-b673-ff4d75bcc4af	1805090E3B0AB5000	0	0e05443c-ed91-4eef-843b-247cb85bd091	C352	-11	-11	1.842	2.47	0.601577	0.490169	0.687663	0.63109	0.286682	0.481304	0.414746	2.58	0.958763	F	10	F10	V	MKT1-30D	3	4	P7B	2	B
623f6fee-cc73-48a9-b673-ff4d75bcc4af	1805090E3B0AB5000	0	76bf752d-514f-44ed-8260-36db7dc4aa9b	C101	48	-6	2.118	3.361	0.613567	0.517786	0.698693	0.627827	0.307726	0.488544	0.407507	2.349	0.959596	G	23	G23	V	Eng-WT	8	1	P7B	2	B
623f6fee-cc73-48a9-b673-ff4d75bcc4af	1805090E3B0AB5000	0	39fb49a9-6394-4e43-8dbf-ca7a974bdf7b	C55	52	-6	2.212	3.658	0.607015	0.497748	0.694181	0.633238	0.290749	0.4863	0.414406	2.211	0.953596	G	24	G24	V	Eng-WT	8	2	P7B	2	B
623f6fee-cc73-48a9-b673-ff4d75bcc4af	1805090E3B0AB5000	0	8efd5345-3547-4195-80a7-a67d0ce5972d	C103	48	-2	2.118	3.42	0.611161	0.515555	0.697932	0.623958	0.306931	0.490078	0.405375	2.349	0.955335	H	23	H23	V	Eng-WT	8	3	P7B	2	B
623f6fee-cc73-48a9-b673-ff4d75bcc4af	1805090E3B0AB5000	0	21b9fb51-9c5b-4347-9bc8-9d078fe93a3b	C58	52	-2	2.212	3.726	0.604886	0.49962	0.690241	0.6288	0.29344	0.483242	0.411186	2.257	0.952164	H	24	H24	V	Eng-WT	8	4	P7B	2	B
623f6fee-cc73-48a9-b673-ff4d75bcc4af	1805090E3B0AB5000	0	98e77a50-c008-4fdd-b9c7-f78ed1d752ae	C295	-34	3	1.934	2.894	0.6151	0.498557	0.70088	0.649646	0.288867	0.485147	0.424327	2.488	0.956012	I	5	I5	V	SAL1-fs	7	1	P7B	2	B
623f6fee-cc73-48a9-b673-ff4d75bcc4af	1805090E3B0AB5000	0	5349fc68-5582-4aa3-9525-51a3f98008ff	C296	-29	3	1.934	2.843	0.616447	0.495511	0.703447	0.654024	0.287337	0.4864	0.427809	2.58	0.949254	I	6	I6	V	SAL1-fs	7	2	P7B	2	B
623f6fee-cc73-48a9-b673-ff4d75bcc4af	1805090E3B0AB5000	0	13430562-3c03-4497-8692-241802151023	C303	-34	7	1.934	2.987	0.616232	0.499343	0.703197	0.6499	0.290422	0.487627	0.424743	2.488	0.963068	J	5	J5	V	SAL1-fs	7	3	P7B	2	B
623f6fee-cc73-48a9-b673-ff4d75bcc4af	1805090E3B0AB5000	0	9d46ddef-66a3-448d-bcac-c6a292891d05	C304	-29	7	1.934	2.877	0.615432	0.492741	0.704379	0.653248	0.285702	0.488119	0.427563	2.58	0.955752	J	6	J6	V	SAL1-fs	7	4	P7B	2	B
623f6fee-cc73-48a9-b673-ff4d75bcc4af	1805090E3B0AB5000	0	5f7b0f02-abd1-4983-b825-a6c62af9bc8d	C306	39	12	1.934	3.004	0.600354	0.492866	0.687305	0.624792	0.289465	0.484089	0.410486	2.488	0.946328	K	21	K21	V	MKT1-30D+SAL1-fs	1	1	P7B	2	B
623f6fee-cc73-48a9-b673-ff4d75bcc4af	1805090E3B0AB5000	0	f183105b-a92b-4521-b562-5e3bfe394bc2	C196	43	12	2.026	3.081	0.5965	0.487463	0.682126	0.623962	0.284968	0.47942	0.410312	2.441	0.958678	K	22	K22	V	MKT1-30D+SAL1-fs	1	2	P7B	2	B
623f6fee-cc73-48a9-b673-ff4d75bcc4af	1805090E3B0AB5000	0	843bb7a3-60b8-41c4-b18d-e70ca555cfba	C199	39	16	2.026	3.047	0.598471	0.493189	0.683533	0.622503	0.289522	0.480629	0.408618	2.487	0.949861	L	21	L21	V	MKT1-30D+SAL1-fs	1	3	P7B	2	B
623f6fee-cc73-48a9-b673-ff4d75bcc4af	1805090E3B0AB5000	0	18b263e3-e520-4af3-ba45-927ef32b28f9	C200	43	16	2.026	3.055	0.596209	0.487124	0.681394	0.623889	0.284543	0.478521	0.410248	2.487	0.963889	L	22	L22	V	MKT1-30D+SAL1-fs	1	4	P7B	2	B
623f6fee-cc73-48a9-b673-ff4d75bcc4af	1805090E3B0AB5000	0	271653cf-05c5-4dd5-87b7-6730dc85abec	C329	2	21	1.934	2.767	0.611765	0.491676	0.699026	0.648719	0.284979	0.484922	0.425089	2.534	0.957055	M	13	M13	V	Eng-WT	7	1	P7B	2	B
623f6fee-cc73-48a9-b673-ff4d75bcc4af	1805090E3B0AB5000	0	64070f8c-f31a-4287-913f-c3504aa270fb	C338	7	21	1.934	2.903	0.607935	0.493028	0.693086	0.641658	0.286636	0.481845	0.420706	2.534	0.961988	M	14	M14	V	Eng-WT	7	2	P7B	2	B
623f6fee-cc73-48a9-b673-ff4d75bcc4af	1805090E3B0AB5000	0	9d667f11-514a-46a9-ae45-9559e6be9df0	C344	2	26	1.934	2.928	0.608707	0.489003	0.695902	0.644922	0.283957	0.484467	0.423711	2.533	0.95942	N	13	N13	V	Eng-WT	7	3	P7B	2	B
623f6fee-cc73-48a9-b673-ff4d75bcc4af	1805090E3B0AB5000	0	c6b9d26d-19af-49be-aec8-ac269ae57545	C379	7	26	1.842	2.784	0.61143	0.4923	0.699307	0.646557	0.286528	0.487009	0.424394	2.58	0.960366	N	14	N14	V	Eng-WT	7	4	P7B	2	B
623f6fee-cc73-48a9-b673-ff4d75bcc4af	1805090E3B0AB5000	0	243ed67c-ffa8-4768-960b-ab24f6de402f	C123	-43	30	2.118	3.539	0.615423	0.497625	0.701556	0.651103	0.287788	0.485253	0.425145	2.303	0.959233	O	3	O3	V	SAL1-fs	1	1	P7B	2	B
623f6fee-cc73-48a9-b673-ff4d75bcc4af	1805090E3B0AB5000	0	c5861c96-35bb-4f44-810e-89dc11d7d291	C124	-38	30	2.118	3.429	0.614774	0.502194	0.700844	0.645079	0.29306	0.486762	0.421065	2.303	0.962871	O	4	O4	V	SAL1-fs	1	2	P7B	2	B
623f6fee-cc73-48a9-b673-ff4d75bcc4af	1805090E3B0AB5000	0	3e52bb92-e51a-41af-92f8-7f880f74acb2	C228	-25	30	2.026	3.149	0.616099	0.498145	0.702489	0.651393	0.289017	0.486565	0.425863	2.441	0.956873	O	7	O7	V	Eng-WT	3	1	P7B	2	B
623f6fee-cc73-48a9-b673-ff4d75bcc4af	1805090E3B0AB5000	0	efcabfc5-2b1f-4738-89a7-ba14a170c490	C229	-20	30	2.026	3.115	0.613784	0.492344	0.700486	0.652412	0.285009	0.484798	0.427392	2.441	0.959128	O	8	O8	V	Eng-WT	3	2	P7B	2	B
623f6fee-cc73-48a9-b673-ff4d75bcc4af	1805090E3B0AB5000	0	1564ebc1-8f9a-4a45-a000-9b4443c5e211	C31	-43	35	2.304	3.989	0.621051	0.500943	0.707126	0.658707	0.289647	0.487107	0.429607	2.211	0.955319	P	3	P3	V	SAL1-fs	1	3	P7B	2	B
623f6fee-cc73-48a9-b673-ff4d75bcc4af	1805090E3B0AB5000	0	6b5e8da3-e84f-4bc8-9de7-23fec25ac339	C74	-38	35	2.212	3.777	0.621749	0.506993	0.707715	0.654426	0.29486	0.489437	0.426595	2.211	0.961798	P	4	P4	V	SAL1-fs	1	4	P7B	2	B
623f6fee-cc73-48a9-b673-ff4d75bcc4af	1805090E3B0AB5000	0	96562076-4a5e-4fe7-b742-969da5f42c25	C134	-25	35	2.118	3.497	0.618009	0.499733	0.704712	0.653588	0.289942	0.488192	0.427541	2.395	0.958738	P	7	P7	V	Eng-WT	3	3	P7B	2	B
623f6fee-cc73-48a9-b673-ff4d75bcc4af	1805090E3B0AB5000	0	937cd1d3-9dc1-44d1-b669-390a0947f87d	C135	-20	35	2.118	3.463	0.620992	0.500077	0.708775	0.658093	0.289836	0.490472	0.43038	2.395	0.953431	P	8	P8	V	Eng-WT	3	4	P7B	2	B
623f6fee-cc73-48a9-b673-ff4d75bcc4af	1805090E3B0AB5000	0	6b5525e6-1f56-49a0-ad52-91432e44ddd2	C98	21	-33	2.118	3.318	0.599819	0.493997	0.687207	0.622216	0.291153	0.483825	0.408382	2.211	0.956522	A	17	A17	V	MKT1-30D+SAL1-fs	5	1	P8A	1	A
623f6fee-cc73-48a9-b673-ff4d75bcc4af	1805090E3B0AB5000	0	4be4c3fc-bad4-412e-bbeb-58bd6f166c24	C55	25	-33	2.21	3.513	0.59533	0.493464	0.682846	0.613366	0.29162	0.48316	0.40238	2.211	0.956522	A	18	A18	V	MKT1-30D+SAL1-fs	5	2	P8A	1	A
623f6fee-cc73-48a9-b673-ff4d75bcc4af	1805090E3B0AB5000	0	dcf79a6c-83ba-496f-9ef5-c626543b0a80	C161	21	-29	2.026	3.173	0.597442	0.491255	0.683758	0.621306	0.2887	0.481152	0.40813	2.395	0.954545	B	17	B17	V	MKT1-30D+SAL1-fs	5	3	P8A	1	A
623f6fee-cc73-48a9-b673-ff4d75bcc4af	1805090E3B0AB5000	0	21b367c1-e23b-45db-8488-8fc9153d5fed	C162	25	-29	2.026	3.131	0.59051	0.48773	0.677114	0.610702	0.287235	0.478968	0.401167	2.395	0.95664	B	18	B18	V	MKT1-30D+SAL1-fs	5	4	P8A	1	A
623f6fee-cc73-48a9-b673-ff4d75bcc4af	1805090E3B0AB5000	0	39c54628-43a5-4132-9df4-cf82897777eb	C372	-15	12	1.842	2.511	0.598158	0.483744	0.684963	0.629425	0.281745	0.478764	0.413126	2.671	0.952703	K	9	K9	V	W303	8	1	P8A	1	A
623f6fee-cc73-48a9-b673-ff4d75bcc4af	1805090E3B0AB5000	0	75d7ad63-d3a4-416a-b99a-c1725df4a630	C373	-11	12	1.842	2.469	0.598329	0.487663	0.684118	0.627168	0.284848	0.47908	0.412237	2.625	0.955326	K	10	K10	V	W303	8	2	P8A	1	A
623f6fee-cc73-48a9-b673-ff4d75bcc4af	1805090E3B0AB5000	0	602a2462-feb3-4e82-b900-2f0b75109708	C378	-15	16	1.842	2.545	0.601307	0.486863	0.689869	0.630758	0.283559	0.483365	0.413582	2.579	0.953333	L	9	L9	V	W303	8	3	P8A	1	A
623f6fee-cc73-48a9-b673-ff4d75bcc4af	1805090E3B0AB5000	0	48c895ba-9263-4d02-90fc-b247d7107937	C317	-11	16	1.934	2.571	0.57893	0.483065	0.667146	0.59041	0.286699	0.477421	0.388186	2.579	0.957096	L	10	L10	V	W303	8	4	P8A	1	A
623f6fee-cc73-48a9-b673-ff4d75bcc4af	1805090E3B0AB5000	0	32e7d959-b36d-4c16-9b71-777574176509	C52	-52	30	2.302	3.852	0.624022	0.521862	0.713708	0.640511	0.308356	0.497603	0.415244	2.166	0.951542	O	1	O1	V	MKT1-30D	8	1	P8A	1	A
623f6fee-cc73-48a9-b673-ff4d75bcc4af	1805090E3B0AB5000	0	e59a4b3b-de98-4cdb-b2d2-e9fa2ac332fd	C149	-47	30	2.118	3.207	0.613186	0.512864	0.702459	0.628177	0.303114	0.49328	0.40826	2.257	0.952381	O	2	O2	V	MKT1-30D	8	2	P8A	1	A
623f6fee-cc73-48a9-b673-ff4d75bcc4af	1805090E3B0AB5000	0	ecfa13a1-5c87-4a94-9caf-a70766394be2	C338	3	30	1.934	2.834	0.602348	0.488752	0.68867	0.633462	0.284523	0.481212	0.415819	2.533	0.958084	O	13	O13	V	W303	6	1	P8A	1	A
623f6fee-cc73-48a9-b673-ff4d75bcc4af	1805090E3B0AB5000	0	90a89f61-9a23-4259-9909-b1a3487b67b0	C339	7	30	1.934	2.741	0.600085	0.486651	0.687282	0.630304	0.283517	0.481131	0.413735	2.579	0.95356	O	14	O14	V	W303	6	2	P8A	1	A
623f6fee-cc73-48a9-b673-ff4d75bcc4af	1805090E3B0AB5000	0	d11dc105-31bd-41e0-a745-f4df3d611063	C96	-52	34	2.21	3.606	0.615797	0.520351	0.70531	0.625652	0.309346	0.495057	0.405558	2.212	0.957647	P	1	P1	V	MKT1-30D	8	3	P8A	1	A
623f6fee-cc73-48a9-b673-ff4d75bcc4af	1805090E3B0AB5000	0	23cf5353-1bf6-406c-95b4-5206a2430f10	C93	-47	34	2.21	3.479	0.615878	0.518001	0.705069	0.628694	0.307258	0.495254	0.408453	2.212	0.956098	P	2	P2	V	MKT1-30D	8	4	P8A	1	A
623f6fee-cc73-48a9-b673-ff4d75bcc4af	1805090E3B0AB5000	0	653d2847-3ad4-4814-9d1a-aa6be01ffa9f	C238	3	34	2.026	2.741	0.59796	0.486177	0.684138	0.627706	0.283684	0.478893	0.412283	2.487	0.947368	P	13	P13	V	W303	6	3	P8A	1	A
623f6fee-cc73-48a9-b673-ff4d75bcc4af	1805090E3B0AB5000	0	6f57a358-8f4b-45eb-987a-dd5e6806d552	C239	7	34	2.026	2.741	0.598094	0.491507	0.685473	0.620943	0.287927	0.482872	0.407168	2.487	0.95356	P	14	P14	V	W303	6	4	P8A	1	A
623f6fee-cc73-48a9-b673-ff4d75bcc4af	1805090E3B0AB5000	0	f62c833f-b615-46c8-8482-5a905935bd67	C97	20	-33	2.118	3.452	0.604201	0.497991	0.691988	0.626748	0.293124	0.487151	0.411155	2.394	0.958231	A	17	A17	V	MKT1-30D+SAL1-fs	5	1	P8A	2	A
623f6fee-cc73-48a9-b673-ff4d75bcc4af	1805090E3B0AB5000	0	f215c1f7-2165-4d39-bb7c-68447495f91f	C98	25	-33	2.118	3.485	0.606507	0.504203	0.693784	0.625705	0.297828	0.488802	0.409759	2.21	0.961071	A	18	A18	V	MKT1-30D+SAL1-fs	5	2	P8A	2	A
623f6fee-cc73-48a9-b673-ff4d75bcc4af	1805090E3B0AB5000	0	332ae506-923e-4936-8f32-fc29ae0322b0	C183	20	-29	2.026	3.24	0.602371	0.492157	0.689354	0.629186	0.288878	0.484159	0.41356	2.394	0.958115	B	17	B17	V	MKT1-30D+SAL1-fs	5	3	P8A	2	A
623f6fee-cc73-48a9-b673-ff4d75bcc4af	1805090E3B0AB5000	0	c9aef084-796c-4898-a8f1-1379a550307d	C184	25	-29	2.026	3.214	0.600745	0.494976	0.686492	0.624606	0.291159	0.482118	0.409845	2.395	0.957784	B	18	B18	V	MKT1-30D+SAL1-fs	5	4	P8A	2	A
623f6fee-cc73-48a9-b673-ff4d75bcc4af	1805090E3B0AB5000	0	2277ad98-55df-4d4f-8aff-4d154f638e60	C369	-16	12	1.842	2.519	0.604529	0.489536	0.692705	0.635056	0.285706	0.485179	0.417531	2.579	0.952862	K	9	K9	V	W303	8	1	P8A	2	A
623f6fee-cc73-48a9-b673-ff4d75bcc4af	1805090E3B0AB5000	0	b7063315-4f02-44a1-bdd2-72e462609329	C384	-11	12	1.75	2.502	0.607657	0.490808	0.694742	0.641316	0.286188	0.484848	0.42186	2.671	0.959322	K	10	K10	V	W303	8	2	P8A	2	A
623f6fee-cc73-48a9-b673-ff4d75bcc4af	1805090E3B0AB5000	0	f8ab129f-e268-44fc-a97a-af5acea5f037	C375	-16	17	1.842	2.68	0.609382	0.493708	0.695706	0.64274	0.287224	0.482643	0.420434	2.579	0.952532	L	9	L9	V	W303	8	3	P8A	2	A
623f6fee-cc73-48a9-b673-ff4d75bcc4af	1805090E3B0AB5000	0	43a05088-d9e6-4bc4-b81b-bd6f912ed049	C376	-11	17	1.842	2.637	0.5943	0.493992	0.68408	0.608701	0.292662	0.486801	0.399465	2.579	0.958199	L	10	L10	V	W303	8	4	P8A	2	A
623f6fee-cc73-48a9-b673-ff4d75bcc4af	1805090E3B0AB5000	0	2427947b-ed0f-42ad-afa2-30be10d775ce	C41	-52	30	2.302	3.918	0.61943	0.508556	0.708573	0.644928	0.298915	0.49443	0.421055	2.164	0.963203	O	1	O1	V	MKT1-30D	8	1	P8A	2	A
623f6fee-cc73-48a9-b673-ff4d75bcc4af	1805090E3B0AB5000	0	2184503e-82fa-4ad2-97fe-7a927d2b47e4	C82	-47	30	2.21	3.697	0.623466	0.52558	0.712907	0.636014	0.313045	0.499433	0.412913	2.164	0.963303	O	2	O2	V	MKT1-30D	8	2	P8A	2	A
623f6fee-cc73-48a9-b673-ff4d75bcc4af	1805090E3B0AB5000	0	90ce8d51-9f88-48e6-b8c8-f809582e2169	C323	2	30	1.934	3.061	0.611004	0.496236	0.698072	0.642507	0.289899	0.487642	0.422125	2.533	0.958449	O	13	O13	V	W303	6	1	P8A	2	A
623f6fee-cc73-48a9-b673-ff4d75bcc4af	1805090E3B0AB5000	0	da3391dd-8f64-4302-960e-6fe171193f8d	C253	7	30	2.026	3.044	0.607188	0.493713	0.695516	0.636365	0.289298	0.48764	0.418181	2.441	0.958217	O	14	O14	V	W303	6	2	P8A	2	A
623f6fee-cc73-48a9-b673-ff4d75bcc4af	1805090E3B0AB5000	0	45bce037-3182-46c3-8f20-87c51b415b09	C43	-52	35	2.302	4.13	0.61658	0.511543	0.70519	0.636792	0.301551	0.493533	0.415026	2.118	0.963039	P	1	P1	V	MKT1-30D	8	3	P8A	2	A
623f6fee-cc73-48a9-b673-ff4d75bcc4af	1805090E3B0AB5000	0	4bba4612-bba3-4475-a6f5-008cf107edb4	C44	-47	35	2.302	4.088	0.628924	0.530893	0.719583	0.640363	0.316059	0.503821	0.414948	2.118	0.958506	P	2	P2	V	MKT1-30D	8	4	P8A	2	A
623f6fee-cc73-48a9-b673-ff4d75bcc4af	1805090E3B0AB5000	0	1356e689-90ca-4b42-90a7-baff8e491a4a	C255	2	35	2.026	3.036	0.603768	0.491302	0.692299	0.63192	0.287919	0.485527	0.41481	2.486	0.952514	P	13	P13	V	W303	6	3	P8A	2	A
623f6fee-cc73-48a9-b673-ff4d75bcc4af	1805090E3B0AB5000	0	bb5d03ec-df3d-4cb3-8476-6053694cc370	C178	7	35	2.118	3.172	0.595533	0.488896	0.683276	0.618129	0.287988	0.483789	0.407284	2.394	0.959893	P	14	P14	V	W303	6	4	P8A	2	A
623f6fee-cc73-48a9-b673-ff4d75bcc4af	1805090E3B0AB5000	0	c6d1e0f5-a72a-4230-ae12-7c6647b0170b	C348	-7	-24	1.844	2.677	0.599701	0.486648	0.687407	0.628796	0.283741	0.48225	0.413463	2.583	0.946032	C	11	C11	V	MKT1-30D	8	1	P8B	1	B
623f6fee-cc73-48a9-b673-ff4d75bcc4af	1805090E3B0AB5000	0	b3aeb4a2-e584-47de-be28-b1a98df66e0f	C271	-2	-24	1.938	2.711	0.597959	0.488352	0.683717	0.625804	0.285652	0.48002	0.411658	2.491	0.949843	C	12	C12	V	MKT1-30D	8	2	P8B	1	B
623f6fee-cc73-48a9-b673-ff4d75bcc4af	1805090E3B0AB5000	0	b4e567f8-3bc0-4e52-b51e-db65a549a025	C350	-7	-20	1.844	2.651	0.5978	0.489957	0.684226	0.623127	0.287654	0.480915	0.409171	2.63	0.955128	D	11	D11	V	MKT1-30D	8	3	P8B	1	B
623f6fee-cc73-48a9-b673-ff4d75bcc4af	1805090E3B0AB5000	0	f77b17b7-80e8-46d3-b762-b30d2673d9e4	C374	-2	-20	1.842	2.651	0.596996	0.488901	0.68273	0.623341	0.28642	0.479712	0.410061	2.446	0.948718	D	12	D12	V	MKT1-30D	8	4	P8B	1	B
623f6fee-cc73-48a9-b673-ff4d75bcc4af	1805090E3B0AB5000	0	4e4d1cb5-0529-41d8-9628-88d953b498e2	C361	30	-6	1.844	2.643	0.595814	0.487624	0.680436	0.623189	0.285145	0.476914	0.409387	2.577	0.948553	G	19	G19	V	W303	8	1	P8B	1	B
623f6fee-cc73-48a9-b673-ff4d75bcc4af	1805090E3B0AB5000	0	e2dea009-1cc8-4a0a-ae6b-d23f7dd6e3c1	C306	34	-6	1.938	2.94	0.596362	0.490253	0.680653	0.622192	0.28727	0.477129	0.408096	2.531	0.956647	G	20	G20	V	W303	8	2	P8B	1	B
623f6fee-cc73-48a9-b673-ff4d75bcc4af	1805090E3B0AB5000	0	38b85dd3-1195-43c1-a7f8-49a68fd93521	C364	30	-2	1.844	2.634	0.593877	0.486717	0.678406	0.620519	0.284457	0.476065	0.407338	2.577	0.954839	H	19	H19	V	W303	8	3	P8B	1	B
623f6fee-cc73-48a9-b673-ff4d75bcc4af	1805090E3B0AB5000	0	22de3eb8-ed32-4bf1-b549-a5b8f01f3c3c	C312	34	-2	1.938	2.898	0.597079	0.490242	0.682284	0.622483	0.287096	0.478836	0.408249	2.577	0.953079	H	20	H20	V	W303	8	4	P8B	1	B
623f6fee-cc73-48a9-b673-ff4d75bcc4af	1805090E3B0AB5000	0	b9c0cd35-786e-4990-b9fd-73dea3124b3c	C343	-25	12	1.934	2.855	0.606384	0.494153	0.693756	0.635224	0.28844	0.485278	0.416311	2.493	0.958333	K	7	K7	V	W303	6	1	P8B	1	B
623f6fee-cc73-48a9-b673-ff4d75bcc4af	1805090E3B0AB5000	0	b053c420-7195-4892-a2d4-bc9304d70364	C324	-20	12	1.938	2.847	0.606076	0.494761	0.691858	0.635446	0.288397	0.482586	0.415843	2.538	0.955224	K	8	K8	V	W303	6	2	P8B	1	B
623f6fee-cc73-48a9-b673-ff4d75bcc4af	1805090E3B0AB5000	0	570312f5-3c64-449a-80d8-7f08df36398b	C371	11	12	1.844	2.66	0.599637	0.490058	0.686099	0.626649	0.286909	0.48175	0.411736	2.583	0.958466	K	15	K15	V	MKT1-30D+SAL1-fs	5	1	P8B	1	B
623f6fee-cc73-48a9-b673-ff4d75bcc4af	1805090E3B0AB5000	0	4cf0a51d-e33e-4eba-9e48-e306598c742f	C379	16	12	1.842	2.66	0.594575	0.488705	0.681175	0.617992	0.286895	0.480729	0.406488	2.63	0.948882	K	16	K16	V	MKT1-30D+SAL1-fs	5	2	P8B	1	B
623f6fee-cc73-48a9-b673-ff4d75bcc4af	1805090E3B0AB5000	0	29f7d8cf-0b78-4f07-9357-54c941f39dc8	C329	-25	17	1.938	3.025	0.603977	0.492664	0.690218	0.632573	0.287452	0.482656	0.41463	2.491	0.949438	L	7	L7	V	W303	6	3	P8B	1	B
623f6fee-cc73-48a9-b673-ff4d75bcc4af	1805090E3B0AB5000	0	539fde83-d50c-477f-9f32-6551072ce729	C346	-20	17	1.934	2.906	0.605653	0.491962	0.692008	0.636842	0.285975	0.482986	0.417592	2.585	0.953216	L	8	L8	V	W303	6	4	P8B	1	B
623f6fee-cc73-48a9-b673-ff4d75bcc4af	1805090E3B0AB5000	0	f5b24023-2f9c-412e-b9cf-46919ab55117	C372	11	17	1.844	2.728	0.604593	0.493617	0.69132	0.632949	0.28779	0.483889	0.414781	2.578	0.953271	L	15	L15	V	MKT1-30D+SAL1-fs	5	3	P8B	1	B
623f6fee-cc73-48a9-b673-ff4d75bcc4af	1805090E3B0AB5000	0	f9731aaa-72e7-415a-9e52-434b092bbc2d	C373	16	17	1.844	2.745	0.59847	0.487671	0.684344	0.627402	0.284404	0.479676	0.412167	2.538	0.959752	L	16	L16	V	MKT1-30D+SAL1-fs	5	4	P8B	1	B
623f6fee-cc73-48a9-b673-ff4d75bcc4af	1805090E3B0AB5000	0	02b0af24-42b0-4be8-961a-8867e223127d	C343	-7	-24	1.844	2.667	0.6004	0.489821	0.688872	0.626215	0.28712	0.485598	0.411953	2.628	0.955414	C	11	C11	V	MKT1-30D	8	1	P8B	2	B
623f6fee-cc73-48a9-b673-ff4d75bcc4af	1805090E3B0AB5000	0	52658be2-25d6-47c7-a5d9-7c737f12a7c7	C333	-2	-24	1.934	2.726	0.599047	0.491381	0.685224	0.624531	0.28865	0.48151	0.410563	2.49	0.956386	C	12	C12	V	MKT1-30D	8	2	P8B	2	B
623f6fee-cc73-48a9-b673-ff4d75bcc4af	1805090E3B0AB5000	0	97b9bccf-0906-43c7-b845-e388ae5828e0	C344	-7	-20	1.844	2.624	0.597792	0.488584	0.68366	0.625103	0.285699	0.480235	0.411194	2.628	0.954693	D	11	D11	V	MKT1-30D	8	3	P8B	2	B
623f6fee-cc73-48a9-b673-ff4d75bcc4af	1805090E3B0AB5000	0	788f0cd6-ad68-433d-ac60-f3c7b9e2a613	C345	-2	-20	1.844	2.573	0.600569	0.490209	0.686844	0.62837	0.28725	0.482189	0.413372	2.581	0.960396	D	12	D12	V	MKT1-30D	8	4	P8B	2	B
623f6fee-cc73-48a9-b673-ff4d75bcc4af	1805090E3B0AB5000	0	da14fb46-9f19-4429-a72f-864e9fd60786	C356	30	-6	1.844	2.701	0.599322	0.492662	0.685498	0.623616	0.289364	0.481731	0.409256	2.581	0.949686	G	19	G19	V	W303	8	1	P8B	2	B
623f6fee-cc73-48a9-b673-ff4d75bcc4af	1805090E3B0AB5000	0	0bd10494-c48d-4018-af30-d8ad3c997c5a	C208	34	-6	2.028	2.93	0.601557	0.495834	0.6874	0.625405	0.291072	0.48284	0.40996	2.489	0.962319	G	20	G20	V	W303	8	2	P8B	2	B
623f6fee-cc73-48a9-b673-ff4d75bcc4af	1805090E3B0AB5000	0	f325a4e2-a0ba-4632-833b-d752e4b5df89	C361	30	-2	1.844	2.675	0.600411	0.492885	0.684494	0.627712	0.289016	0.478931	0.411952	2.581	0.949206	H	19	H19	V	W303	8	3	P8B	2	B
623f6fee-cc73-48a9-b673-ff4d75bcc4af	1805090E3B0AB5000	0	c9f1350a-d9ff-42f5-ac46-55872f84531c	C286	34	-2	1.936	2.904	0.600596	0.495425	0.685323	0.625456	0.29068	0.480064	0.409746	2.532	0.964912	H	20	H20	V	W303	8	4	P8B	2	B
623f6fee-cc73-48a9-b673-ff4d75bcc4af	1805090E3B0AB5000	0	dd441d37-d3f6-498d-b314-abd016296526	C317	-25	12	1.936	2.862	0.606482	0.492989	0.693699	0.636493	0.287426	0.484705	0.417362	2.489	0.95549	K	7	K7	V	W303	6	1	P8B	2	B
623f6fee-cc73-48a9-b673-ff4d75bcc4af	1805090E3B0AB5000	0	b95b90bc-0105-48e3-8086-c0b1f5c509ac	C318	-20	12	1.936	2.828	0.604063	0.492752	0.691503	0.631561	0.287809	0.485314	0.414743	2.581	0.951952	K	8	K8	V	W303	6	2	P8B	2	B
623f6fee-cc73-48a9-b673-ff4d75bcc4af	1805090E3B0AB5000	0	7138a82b-5f1e-4bf5-a3d8-2fe5dc03851c	C313	11	12	1.936	2.743	0.597681	0.49056	0.683725	0.622582	0.287381	0.481016	0.408844	2.578	0.95356	K	15	K15	V	MKT1-30D+SAL1-fs	5	1	P8B	2	B
623f6fee-cc73-48a9-b673-ff4d75bcc4af	1805090E3B0AB5000	0	be9bee94-ac6c-496e-89d6-0a866235bc68	C314	16	12	1.936	2.743	0.599551	0.492187	0.686505	0.624124	0.288804	0.483278	0.409928	2.578	0.950464	K	16	K16	V	MKT1-30D+SAL1-fs	5	2	P8B	2	B
623f6fee-cc73-48a9-b673-ff4d75bcc4af	1805090E3B0AB5000	0	e2ab476a-a91d-42df-aa57-3c5f55af1b86	C324	-25	16	1.936	3.015	0.606694	0.495753	0.69456	0.63377	0.290099	0.487742	0.416057	2.489	0.960563	L	7	L7	V	W303	6	3	P8B	2	B
623f6fee-cc73-48a9-b673-ff4d75bcc4af	1805090E3B0AB5000	0	45352639-259e-4ecf-ade8-d32f456ed579	C325	-20	16	1.936	2.913	0.603133	0.491294	0.689476	0.632402	0.286785	0.482656	0.415325	2.486	0.956268	L	8	L8	V	W303	6	4	P8B	2	B
623f6fee-cc73-48a9-b673-ff4d75bcc4af	1805090E3B0AB5000	0	ae7ff03e-d4ec-4e01-a104-e82804f0cc38	C321	11	16	1.936	2.811	0.598815	0.488845	0.685623	0.626314	0.286021	0.48178	0.411826	2.487	0.954683	L	15	L15	V	MKT1-30D+SAL1-fs	5	3	P8B	2	B
623f6fee-cc73-48a9-b673-ff4d75bcc4af	1805090E3B0AB5000	0	8851b8a9-a4eb-44f5-bfe9-be0e76ad9e47	C322	16	16	1.936	2.819	0.597555	0.491767	0.683877	0.620777	0.289019	0.482177	0.407977	2.487	0.954819	L	16	L16	V	MKT1-30D+SAL1-fs	5	4	P8B	2	B

## Sheet: Caf
SourcePlate_ID	SourcePlate_Name	SourcePlate_Sector	Colony_ID	Colony_Name	Colony_X_.mm.	Colony_Y_.mm.	Colony_Diameter_.mm.	Colony Area (mm^2)	Colony_Brightness	Colony_ColourR	Colony_ColourG	Colony_ColourB	Colony_Redness	Colony_Greenness	Colony_Blueness	Colony_ProximityToClosest_.mm.	Colony_Circularity	Row	Column	Well	Type	gene	Isolate	Replicate	Plate_ID	plate	Array
dc2d5a4b-c62f-42d9-b6d3-5d1301b5e25a	1805090E0E2959000	0	79b693c1-ddf9-4297-a85a-373d58a0cbf8	C299	48	-24	2.114	3.287	0.579555	0.498332	0.663239	0.581148	0.301972	0.472099	0.380001	2.299	0.953728	C	23	C23	V	W303	3	1	P1A	1	A
dc2d5a4b-c62f-42d9-b6d3-5d1301b5e25a	1805090E0E2959000	0	b81a196d-37b6-4ba0-803c-42e894cd47b0	C328	52	-24	2.022	3.101	0.576845	0.488743	0.662692	0.582925	0.294804	0.473706	0.383773	2.391	0.964578	C	24	C24	V	W303	3	2	P1A	1	A
dc2d5a4b-c62f-42d9-b6d3-5d1301b5e25a	1805090E0E2959000	0	f1e0b385-2978-4b69-9afc-24efde4024a4	C236	48	-20	2.206	3.532	0.580477	0.500966	0.664715	0.579764	0.303943	0.473887	0.378428	2.207	0.95933	D	23	D23	V	W303	3	3	P1A	1	A
dc2d5a4b-c62f-42d9-b6d3-5d1301b5e25a	1805090E0E2959000	0	247da02d-38dd-41a0-8b01-53566b8586b9	C301	52	-20	2.114	3.32	0.580422	0.492072	0.664172	0.588644	0.29637	0.472379	0.387413	2.299	0.961832	D	24	D24	V	W303	3	4	P1A	1	A
dc2d5a4b-c62f-42d9-b6d3-5d1301b5e25a	1805090E0E2959000	0	ddebad6e-e570-4145-a444-d831697670e8	C238	30	-15	2.206	3.633	0.579024	0.478586	0.660757	0.601705	0.282167	0.465897	0.396555	2.158	0.953488	E	19	E19	V	MKT1-30D	2	1	P1A	1	A
dc2d5a4b-c62f-42d9-b6d3-5d1301b5e25a	1805090E0E2959000	0	8c9613ce-1be8-4bfd-9667-e8ddf26ac0bf	C131	34	-15	2.298	3.675	0.576453	0.480288	0.656975	0.59625	0.283617	0.463229	0.391846	2.158	0.951724	E	20	E20	V	MKT1-30D	2	2	P1A	1	A
dc2d5a4b-c62f-42d9-b6d3-5d1301b5e25a	1805090E0E2959000	0	533896d1-ec60-49ae-afcc-f5b105b9c15e	C239	48	-15	2.206	3.667	0.581621	0.500416	0.663902	0.584522	0.302959	0.470923	0.381817	2.115	0.960829	E	23	E23	V	MKT1-30D	7	1	P1A	1	A
dc2d5a4b-c62f-42d9-b6d3-5d1301b5e25a	1805090E0E2959000	0	9914f5a9-927f-4c6a-a318-a80cfe991c1a	C303	52	-15	2.114	3.532	0.58012	0.490862	0.665456	0.588188	0.295277	0.473657	0.386412	2.299	0.95933	E	24	E24	V	MKT1-30D	7	2	P1A	1	A
dc2d5a4b-c62f-42d9-b6d3-5d1301b5e25a	1805090E0E2959000	0	aa806d3a-0053-48f9-9fa1-891b83c0bca5	C243	30	-11	2.206	3.506	0.572332	0.477279	0.652464	0.591306	0.281951	0.461506	0.389508	2.207	0.954217	F	19	F19	V	MKT1-30D	2	3	P1A	1	A
dc2d5a4b-c62f-42d9-b6d3-5d1301b5e25a	1805090E0E2959000	0	56dfd193-cdb2-4594-ba68-138fdb85b055	C138	34	-11	2.298	3.819	0.579264	0.483446	0.661097	0.597085	0.286779	0.467207	0.39294	2.158	0.962389	F	20	F20	V	MKT1-30D	2	4	P1A	1	A
dc2d5a4b-c62f-42d9-b6d3-5d1301b5e25a	1805090E0E2959000	0	e312b162-8dfc-4b39-89e5-ffc972c79762	C241	48	-11	2.206	3.7	0.583132	0.499713	0.665333	0.588235	0.300967	0.471979	0.384342	2.115	0.958904	F	23	F23	V	MKT1-30D	7	3	P1A	1	A
dc2d5a4b-c62f-42d9-b6d3-5d1301b5e25a	1805090E0E2959000	0	5e99c4b0-0b1a-480e-9c4d-35efe5567a24	C242	52	-11	2.206	3.422	0.572898	0.476553	0.656015	0.590249	0.282887	0.465116	0.388981	2.299	0.962963	F	24	F24	V	MKT1-30D	7	4	P1A	1	A
dc2d5a4b-c62f-42d9-b6d3-5d1301b5e25a	1805090E0E2959000	0	8641d1e5-9bc0-44ed-9293-8a87f655fb95	C15	-34	3	2.482	4.317	0.58512	0.478216	0.665554	0.615387	0.278936	0.46474	0.404943	2.023	0.958904	I	5	I5	V	Eng-WT	5	1	P1A	1	A
dc2d5a4b-c62f-42d9-b6d3-5d1301b5e25a	1805090E0E2959000	0	96e4ac24-24c8-4cbc-9f28-e91c10cf268c	C64	-29	3	2.39	4.216	0.582679	0.474989	0.663798	0.61314	0.277053	0.464189	0.403787	2.023	0.967936	I	6	I6	V	Eng-WT	5	2	P1A	1	A
dc2d5a4b-c62f-42d9-b6d3-5d1301b5e25a	1805090E0E2959000	0	31132711-811f-41c9-854c-6254d8e31e2e	C73	-34	8	2.39	4.233	0.586208	0.479261	0.667371	0.61596	0.280164	0.466559	0.405343	1.974	0.96008	J	5	J5	V	Eng-WT	5	3	P1A	1	A
dc2d5a4b-c62f-42d9-b6d3-5d1301b5e25a	1805090E0E2959000	0	b7ea1bb8-9256-41de-9fe4-456cadb1203c	C74	-29	8	2.39	4.148	0.583771	0.476706	0.664606	0.613825	0.278203	0.464426	0.403924	1.974	0.961303	J	6	J6	V	Eng-WT	5	4	P1A	1	A
dc2d5a4b-c62f-42d9-b6d3-5d1301b5e25a	1805090E0E2959000	0	7f1f727c-6bdf-4b7a-82b3-8b562031ed45	C256	11	12	2.206	3.582	0.577164	0.47685	0.657917	0.600768	0.280479	0.463979	0.396534	2.207	0.966981	K	15	K15	V	MKT1-30D+SAL1-fs	4	1	P1A	1	A
dc2d5a4b-c62f-42d9-b6d3-5d1301b5e25a	1805090E0E2959000	0	a49757c6-9d84-4cb4-b8f6-8450de0045d0	C177	16	12	2.298	3.929	0.577137	0.476694	0.65868	0.599882	0.281044	0.465629	0.39676	2.204	0.96129	K	16	K16	V	MKT1-30D+SAL1-fs	4	2	P1A	1	A
dc2d5a4b-c62f-42d9-b6d3-5d1301b5e25a	1805090E0E2959000	0	2a64c0d6-2368-4b6c-99cf-576dff814867	C310	11	17	2.114	3.523	0.577439	0.477519	0.657977	0.600865	0.280738	0.464288	0.396707	2.204	0.961631	L	15	L15	V	MKT1-30D+SAL1-fs	4	3	P1A	1	A
dc2d5a4b-c62f-42d9-b6d3-5d1301b5e25a	1805090E0E2959000	0	5b8aaf54-59d2-479b-a2c3-8dc60013aa54	C189	16	17	2.298	3.582	0.577229	0.477682	0.659452	0.598511	0.281117	0.46641	0.394379	2.159	0.95283	L	16	L16	V	MKT1-30D+SAL1-fs	4	4	P1A	1	A
dc2d5a4b-c62f-42d9-b6d3-5d1301b5e25a	1805090E0E2959000	0	6031dd9b-7b81-4773-84f2-50d6267270e6	C314	48	-24	2.212	3.604	0.586491	0.499663	0.669435	0.594491	0.301162	0.474619	0.389606	2.114	0.955294	C	23	C23	V	W303	3	1	P1A	2	A
dc2d5a4b-c62f-42d9-b6d3-5d1301b5e25a	1805090E0E2959000	0	797b7699-0e48-4ee7-9f4d-f233f0a5a627	C315	52	-24	2.212	3.748	0.588918	0.493922	0.673578	0.603194	0.296395	0.477892	0.398326	2.252	0.957014	C	24	C24	V	W303	3	2	P1A	2	A
dc2d5a4b-c62f-42d9-b6d3-5d1301b5e25a	1805090E0E2959000	0	52ba0096-0db2-44ff-b417-abe4108c7b2b	C280	48	-20	2.304	3.765	0.587281	0.499868	0.670685	0.595213	0.301282	0.475963	0.390467	2.12	0.952703	D	23	D23	V	W303	3	3	P1A	2	A
dc2d5a4b-c62f-42d9-b6d3-5d1301b5e25a	1805090E0E2959000	0	15bf5875-223c-417f-b03c-448f7207e744	C281	52	-20	2.304	3.926	0.587795	0.496794	0.671334	0.599001	0.29828	0.475686	0.393726	2.205	0.958963	D	24	D24	V	W303	3	4	P1A	2	A
dc2d5a4b-c62f-42d9-b6d3-5d1301b5e25a	1805090E0E2959000	0	663e4dc8-8625-47a8-aec0-0788fe4efa65	C284	30	-15	2.304	3.527	0.579365	0.482362	0.658512	0.601348	0.28483	0.463398	0.396394	2.027	0.956731	E	19	E19	V	MKT1-30D	2	1	P1A	2	A
dc2d5a4b-c62f-42d9-b6d3-5d1301b5e25a	1805090E0E2959000	0	62ac3171-e8f7-41e4-87ba-14dde60c0ad4	C285	34	-15	2.304	3.604	0.577246	0.478607	0.658473	0.598653	0.283423	0.466008	0.396089	2.027	0.957647	E	20	E20	V	MKT1-30D	2	2	P1A	2	A
dc2d5a4b-c62f-42d9-b6d3-5d1301b5e25a	1805090E0E2959000	0	32195cbb-5a1c-4a6f-b8db-c1cb21d92cca	C216	48	-15	2.396	3.892	0.587415	0.501405	0.670024	0.594566	0.302115	0.474429	0.389135	2.12	0.958606	E	23	E23	V	MKT1-30D	7	1	P1A	2	A
dc2d5a4b-c62f-42d9-b6d3-5d1301b5e25a	1805090E0E2959000	0	32ce262f-9247-43fc-8cb4-5579b8583584	C282	52	-15	2.304	3.968	0.590649	0.497997	0.674577	0.603385	0.298796	0.476867	0.396544	2.159	0.963675	E	24	E24	V	MKT1-30D	7	2	P1A	2	A
dc2d5a4b-c62f-42d9-b6d3-5d1301b5e25a	1805090E0E2959000	0	34e528bb-92e0-4deb-8c96-ee429b4c4eab	C287	30	-11	2.304	3.57	0.579377	0.480676	0.660416	0.601304	0.284345	0.465741	0.397049	2.113	0.952494	F	19	F19	V	MKT1-30D	2	3	P1A	2	A
dc2d5a4b-c62f-42d9-b6d3-5d1301b5e25a	1805090E0E2959000	0	757ecf2b-d287-4826-b0a1-428ec1983fdf	C223	34	-11	2.396	3.96	0.583415	0.485057	0.66377	0.605164	0.287044	0.466918	0.398228	1.975	0.952891	F	20	F20	V	MKT1-30D	2	4	P1A	2	A
dc2d5a4b-c62f-42d9-b6d3-5d1301b5e25a	1805090E0E2959000	0	8861df00-c5f3-43c0-919e-ea002fb1049a	C225	48	-11	2.396	3.722	0.585868	0.498289	0.668578	0.594453	0.29989	0.474165	0.389843	2.119	0.958998	F	23	F23	V	MKT1-30D	7	3	P1A	2	A
dc2d5a4b-c62f-42d9-b6d3-5d1301b5e25a	1805090E0E2959000	0	51bd2092-56ae-4b43-a381-bf1f37fb79b9	C286	52	-11	2.304	3.748	0.581989	0.482832	0.664821	0.602058	0.286998	0.470585	0.39783	2.159	0.966063	F	24	F24	V	MKT1-30D	7	4	P1A	2	A
dc2d5a4b-c62f-42d9-b6d3-5d1301b5e25a	1805090E0E2959000	0	9771628a-3f79-44c6-bd39-41b5c32206f8	C1	-34	3	2.764	4.952	0.599221	0.48892	0.681675	0.631084	0.286199	0.475339	0.415945	1.751	0.943493	I	5	I5	V	Eng-WT	5	1	P1A	2	A
dc2d5a4b-c62f-42d9-b6d3-5d1301b5e25a	1805090E0E2959000	0	fd4a60fa-b766-418c-8d24-6d3a512ba962	C28	-29	3	2.672	4.765	0.59582	0.486651	0.67728	0.627625	0.284583	0.472099	0.413688	1.751	0.951957	I	6	I6	V	Eng-WT	5	2	P1A	2	A
dc2d5a4b-c62f-42d9-b6d3-5d1301b5e25a	1805090E0E2959000	0	27976a3f-670f-42a0-92a6-fda9ce3d524b	C2	-34	8	2.764	4.994	0.597783	0.487999	0.679423	0.629881	0.285543	0.473323	0.414914	1.745	0.945671	J	5	J5	V	Eng-WT	5	3	P1A	2	A
dc2d5a4b-c62f-42d9-b6d3-5d1301b5e25a	1805090E0E2959000	0	2ad3f12b-e0d7-4a12-8206-7095919834b8	C31	-29	8	2.672	4.867	0.594193	0.484888	0.675815	0.625463	0.282911	0.471313	0.412068	1.791	0.95122	J	6	J6	V	Eng-WT	5	4	P1A	2	A
dc2d5a4b-c62f-42d9-b6d3-5d1301b5e25a	1805090E0E2959000	0	d1ddd102-23d4-47c5-9bc6-ec784c987589	C289	12	12	2.304	3.756	0.587288	0.483849	0.668818	0.613101	0.284604	0.469837	0.404177	2.114	0.959368	K	15	K15	V	MKT1-30D+SAL1-fs	4	1	P1A	2	A
dc2d5a4b-c62f-42d9-b6d3-5d1301b5e25a	1805090E0E2959000	0	4ead08a2-6535-4a45-bbb5-6ea4aa5da3ec	C290	16	12	2.304	3.807	0.586698	0.485742	0.666178	0.611808	0.286686	0.468655	0.405224	2.067	0.959911	K	16	K16	V	MKT1-30D+SAL1-fs	4	2	P1A	2	A
dc2d5a4b-c62f-42d9-b6d3-5d1301b5e25a	1805090E0E2959000	0	84b8b34b-1a2e-43bf-9f5c-bebf60c7f251	C293	12	17	2.304	3.731	0.585045	0.482406	0.665802	0.610971	0.283823	0.467536	0.402881	2.067	0.954545	L	15	L15	V	MKT1-30D+SAL1-fs	4	3	P1A	2	A
dc2d5a4b-c62f-42d9-b6d3-5d1301b5e25a	1805090E0E2959000	0	db367d6d-b41f-45cc-89a7-23b179193e32	C291	16	17	2.304	3.756	0.586509	0.483778	0.666737	0.612924	0.284986	0.469258	0.406112	2.159	0.963883	L	16	L16	V	MKT1-30D+SAL1-fs	4	4	P1A	2	A
dc2d5a4b-c62f-42d9-b6d3-5d1301b5e25a	1805090E0E2959000	0	2d12e708-518c-40f5-8130-ae5c56f38f43	C210	-7	-33	2.398	4.288	0.579779	0.473337	0.660082	0.609761	0.275663	0.461041	0.401222	2.121	0.958416	A	11	A11	V	Eng-WT	5	1	P1B	1	B
dc2d5a4b-c62f-42d9-b6d3-5d1301b5e25a	1805090E0E2959000	0	ea61ffbd-83eb-4639-8046-58b58795940e	C211	-2	-33	2.398	4.297	0.579222	0.472937	0.659537	0.609517	0.275587	0.461067	0.401529	2.069	0.958498	A	12	A12	V	Eng-WT	5	2	P1B	1	B
dc2d5a4b-c62f-42d9-b6d3-5d1301b5e25a	1805090E0E2959000	0	9e73e60a-7777-4008-af1d-224c66736f63	C321	39	-33	2.214	3.261	0.561642	0.464583	0.641187	0.583119	0.273353	0.454081	0.385439	2.253	0.953125	A	21	A21	V	MKT1-30D+SAL1-fs	4	1	P1B	1	B
dc2d5a4b-c62f-42d9-b6d3-5d1301b5e25a	1805090E0E2959000	0	2067c6bd-87aa-4ff3-a38b-132820852de5	C352	43	-33	2.028	3.014	0.556377	0.459265	0.635681	0.578072	0.269956	0.450212	0.381856	2.398	0.960563	A	22	A22	V	MKT1-30D+SAL1-fs	4	2	P1B	1	B
dc2d5a4b-c62f-42d9-b6d3-5d1301b5e25a	1805090E0E2959000	0	5a233a0a-3505-4935-838d-9b1a4e043d60	C100	-7	-29	2.49	4.653	0.576285	0.469815	0.654344	0.608623	0.273198	0.45572	0.401357	2.023	0.968978	B	11	B11	V	Eng-WT	5	3	P1B	1	B
dc2d5a4b-c62f-42d9-b6d3-5d1301b5e25a	1805090E0E2959000	0	ca2d7b60-0a76-4d0b-bb8b-13a01f97b182	C101	-2	-29	2.49	4.441	0.577933	0.470333	0.657159	0.610258	0.273515	0.45822	0.40208	2.029	0.963671	B	12	B12	V	Eng-WT	5	4	P1B	1	B
dc2d5a4b-c62f-42d9-b6d3-5d1301b5e25a	1805090E0E2959000	0	5f0d3e34-c9af-4fa5-ac6b-b39ec91cf74a	C324	39	-29	2.214	3.583	0.561769	0.465022	0.640953	0.583459	0.273253	0.452383	0.384448	2.121	0.952607	B	21	B21	V	MKT1-30D+SAL1-fs	4	3	P1B	1	B
dc2d5a4b-c62f-42d9-b6d3-5d1301b5e25a	1805090E0E2959000	0	f8ec3ec2-037c-489f-aad9-7c329d6650a6	C343	43	-29	2.12	3.261	0.557363	0.456005	0.635692	0.58413	0.26647	0.447599	0.385787	2.213	0.960938	B	22	B22	V	MKT1-30D+SAL1-fs	4	4	P1B	1	B
dc2d5a4b-c62f-42d9-b6d3-5d1301b5e25a	1805090E0E2959000	0	9227b039-20e0-45cd-98db-efd34c922efc	C376	-7	-15	1.66	2.148	0.54254	0.45081	0.620321	0.560102	0.265576	0.441364	0.370472	2.484	0.948617	E	11	E11	V	MKT1-30D	2	1	P1B	1	B
dc2d5a4b-c62f-42d9-b6d3-5d1301b5e25a	1805090E0E2959000	0	c6d33245-420b-4096-9e43-61cf2ee07db0	C282	-2	-15	2.306	4.186	0.574323	0.476673	0.654266	0.595545	0.280227	0.459383	0.390657	2.029	0.96146	E	12	E12	V	MKT1-30D	2	2	P1B	1	B
dc2d5a4b-c62f-42d9-b6d3-5d1301b5e25a	1805090E0E2959000	0	0b9670f9-570c-4d92-b7e6-3802c2a13440	C345	-7	-11	2.12	3.337	0.566183	0.471846	0.64663	0.584004	0.279105	0.457171	0.384491	2.117	0.956743	F	11	F11	V	MKT1-30D	2	3	P1B	1	B
dc2d5a4b-c62f-42d9-b6d3-5d1301b5e25a	1805090E0E2959000	0	ed9095dc-f78c-489b-8756-0599d20564a0	C374	-2	-11	1.75	2.276	0.549049	0.459482	0.629426	0.56194	0.273011	0.449675	0.371005	2.261	0.958955	F	12	F12	V	MKT1-30D	2	4	P1B	1	B
dc2d5a4b-c62f-42d9-b6d3-5d1301b5e25a	1805090E0E2959000	0	20bfd90e-475d-439e-837f-f4caa803df87	C230	30	3	2.398	4.008	0.565462	0.471585	0.644907	0.583524	0.278805	0.456174	0.384394	2.023	0.966102	I	19	I19	V	MKT1-30D	7	1	P1B	1	B
dc2d5a4b-c62f-42d9-b6d3-5d1301b5e25a	1805090E0E2959000	0	d148d047-4637-4e11-be94-ad500138f2ae	C231	34	3	2.398	4.076	0.56701	0.470539	0.645335	0.588848	0.277588	0.454537	0.388459	2.029	0.96875	I	20	I20	V	MKT1-30D	7	2	P1B	1	B
dc2d5a4b-c62f-42d9-b6d3-5d1301b5e25a	1805090E0E2959000	0	a2eee6d3-faf7-42dc-9e1d-740c186b543b	C166	30	7	2.49	4.22	0.566647	0.472703	0.646672	0.584282	0.279491	0.457247	0.384205	1.936	0.963783	J	19	J19	V	MKT1-30D	7	3	P1B	1	B
dc2d5a4b-c62f-42d9-b6d3-5d1301b5e25a	1805090E0E2959000	0	3475f564-3104-4402-976a-8fb728ecbd68	C234	34	7	2.398	4.11	0.568255	0.470045	0.647342	0.591128	0.27686	0.456617	0.390703	2.023	0.966942	J	20	J20	V	MKT1-30D	7	4	P1B	1	B
dc2d5a4b-c62f-42d9-b6d3-5d1301b5e25a	1805090E0E2959000	0	c493ffc6-a00d-4688-b90d-9e750d4e89f6	C238	12	12	2.398	4.169	0.573659	0.475604	0.654511	0.595008	0.280432	0.46175	0.392266	2.023	0.961303	K	15	K15	V	W303	3	1	P1B	1	B
dc2d5a4b-c62f-42d9-b6d3-5d1301b5e25a	1805090E0E2959000	0	6f2d905a-1798-4553-b0f3-9417de502334	C239	16	12	2.398	4.212	0.571917	0.473561	0.652973	0.593477	0.278824	0.459955	0.390353	2.029	0.959677	K	16	K16	V	W303	3	2	P1B	1	B
dc2d5a4b-c62f-42d9-b6d3-5d1301b5e25a	1805090E0E2959000	0	b4f7c21f-1d3b-43d9-892d-3c51b17469ac	C244	12	16	2.398	4.135	0.576084	0.477215	0.655747	0.599267	0.280551	0.461453	0.395131	2.069	0.965092	L	15	L15	V	W303	3	3	P1B	1	B
dc2d5a4b-c62f-42d9-b6d3-5d1301b5e25a	1805090E0E2959000	0	38b50a8c-a84e-4abd-828a-ff9721556f57	C245	16	16	2.398	3.931	0.570457	0.472655	0.649041	0.593326	0.277156	0.456415	0.390834	2.029	0.954644	L	16	L16	V	W303	3	4	P1B	1	B
dc2d5a4b-c62f-42d9-b6d3-5d1301b5e25a	1805090E0E2959000	0	0be0c4df-8a9f-4bc2-ac56-d391994664ee	C299	-7	-34	2.396	4.235	0.566647	0.460639	0.644599	0.598468	0.26775	0.452197	0.396782	1.978	0.955912	A	11	A11	V	Eng-WT	5	1	P1B	2	B
dc2d5a4b-c62f-42d9-b6d3-5d1301b5e25a	1805090E0E2959000	0	774514e6-4b0d-47ea-a1ba-f3898961dc5d	C331	-2	-34	2.304	3.726	0.560927	0.453196	0.639082	0.594399	0.262725	0.448683	0.394662	1.976	0.943052	A	12	A12	V	Eng-WT	5	2	P1B	2	B
dc2d5a4b-c62f-42d9-b6d3-5d1301b5e25a	1805090E0E2959000	0	28f64dc5-fb06-40d5-a7ce-9a18150d639a	C342	39	-34	2.12	3.31	0.555354	0.454037	0.634661	0.581307	0.266428	0.449785	0.385991	2.212	0.95641	A	21	A21	V	MKT1-30D+SAL1-fs	4	1	P1B	2	B
dc2d5a4b-c62f-42d9-b6d3-5d1301b5e25a	1805090E0E2959000	0	aa097755-2fe4-4e8d-abb7-4fc240a54836	C343	43	-34	2.12	3.191	0.550073	0.455184	0.627399	0.571433	0.26713	0.444393	0.377825	2.305	0.946809	A	22	A22	V	MKT1-30D+SAL1-fs	4	2	P1B	2	B
dc2d5a4b-c62f-42d9-b6d3-5d1301b5e25a	1805090E0E2959000	0	751b4f1b-3fb2-47f0-8b85-2f1fe81c8e3c	C127	-7	-29	2.674	4.999	0.571437	0.462565	0.650408	0.605293	0.268864	0.455452	0.401592	1.752	0.955857	B	11	B11	V	Eng-WT	5	3	P1B	2	B
dc2d5a4b-c62f-42d9-b6d3-5d1301b5e25a	1805090E0E2959000	0	bd4836ca-38ff-42a2-ae66-d41d1d353889	C128	-2	-29	2.674	4.812	0.57046	0.463789	0.646734	0.604869	0.269942	0.451624	0.401641	1.752	0.948854	B	12	B12	V	Eng-WT	5	4	P1B	2	B
dc2d5a4b-c62f-42d9-b6d3-5d1301b5e25a	1805090E0E2959000	0	c9de72e8-4ec2-4dd2-b4aa-a6c020eb60fa	C338	39	-29	2.212	3.284	0.551371	0.45783	0.628556	0.571526	0.269497	0.444459	0.37763	2.206	0.953488	B	21	B21	V	MKT1-30D+SAL1-fs	4	3	P1B	2	B
dc2d5a4b-c62f-42d9-b6d3-5d1301b5e25a	1805090E0E2959000	0	cbb89596-eccd-4947-ab3b-0dbcfac5f16d	C346	43	-29	2.12	3.166	0.547895	0.446323	0.625096	0.576071	0.260687	0.443278	0.384526	2.213	0.946381	B	22	B22	V	MKT1-30D+SAL1-fs	4	4	P1B	2	B
dc2d5a4b-c62f-42d9-b6d3-5d1301b5e25a	1805090E0E2959000	0	1bb501b5-9f0f-465a-bba5-bc2918693fd0	C370	-7	-15	1.752	1.994	0.530713	0.443488	0.606575	0.546066	0.260994	0.433176	0.361663	2.253	0.931915	E	11	E11	V	MKT1-30D	2	1	P1B	2	B
dc2d5a4b-c62f-42d9-b6d3-5d1301b5e25a	1805090E0E2959000	0	ef98097b-8ab7-4bd8-b72f-c6ac3f4e3c12	C272	-2	-15	2.49	4.379	0.566347	0.472268	0.642985	0.587802	0.279109	0.454072	0.389869	1.752	0.959302	E	12	E12	V	MKT1-30D	2	2	P1B	2	B
dc2d5a4b-c62f-42d9-b6d3-5d1301b5e25a	1805090E0E2959000	0	64bf1e9e-a925-4e7b-8fab-5dd077bc9095	C276	-7	-11	2.49	4.405	0.564321	0.466327	0.643999	0.586837	0.274252	0.455537	0.38793	1.884	0.957611	F	11	F11	V	MKT1-30D	2	3	P1B	2	B
dc2d5a4b-c62f-42d9-b6d3-5d1301b5e25a	1805090E0E2959000	0	51e22af5-7c92-4011-ae54-5ada193e04c8	C372	-2	-11	1.66	1.697	0.523902	0.438529	0.597765	0.539196	0.258128	0.426517	0.357766	2.213	0.935	F	12	F12	V	MKT1-30D	2	4	P1B	2	B
dc2d5a4b-c62f-42d9-b6d3-5d1301b5e25a	1805090E0E2959000	0	6c2bcced-e0e7-43a3-850e-56cbc02259bd	C279	30	3	2.49	4.218	0.561045	0.459826	0.638364	0.588906	0.269708	0.449902	0.390918	1.792	0.957746	I	19	I19	V	MKT1-30D	7	1	P1B	2	B
dc2d5a4b-c62f-42d9-b6d3-5d1301b5e25a	1805090E0E2959000	0	49b8c788-839c-48bc-8bd5-7519a59f4fec	C280	34	3	2.49	4.277	0.560473	0.472705	0.63766	0.574938	0.280831	0.452265	0.37928	1.844	0.956349	I	20	I20	V	MKT1-30D	7	2	P1B	2	B
dc2d5a4b-c62f-42d9-b6d3-5d1301b5e25a	1805090E0E2959000	0	01cfc248-e8ba-417e-b4d6-e3cebff353ae	C282	30	7	2.49	4.133	0.560696	0.463534	0.637782	0.584797	0.272415	0.450204	0.38721	1.844	0.948665	J	19	J19	V	MKT1-30D	7	3	P1B	2	B
dc2d5a4b-c62f-42d9-b6d3-5d1301b5e25a	1805090E0E2959000	0	fc18875f-8bb2-48f8-9575-70b44238a19b	C283	34	7	2.49	3.997	0.55852	0.462953	0.634936	0.581566	0.272258	0.447862	0.384941	1.844	0.949045	J	20	J20	V	MKT1-30D	7	4	P1B	2	B
dc2d5a4b-c62f-42d9-b6d3-5d1301b5e25a	1805090E0E2959000	0	30c5f305-4309-40dd-a98b-98745ed68e29	C227	12	12	2.582	4.439	0.564953	0.473123	0.641563	0.583961	0.280453	0.45386	0.386766	1.792	0.952199	K	15	K15	V	W303	3	1	P1B	2	B
dc2d5a4b-c62f-42d9-b6d3-5d1301b5e25a	1805090E0E2959000	0	f5a7cb66-2828-4cbc-88d9-7f10ae733375	C286	16	12	2.49	4.218	0.56151	0.467984	0.639752	0.580676	0.276411	0.454108	0.384523	1.792	0.957746	K	16	K16	V	W303	3	2	P1B	2	B
dc2d5a4b-c62f-42d9-b6d3-5d1301b5e25a	1805090E0E2959000	0	e4d1db85-f4a0-4a7c-83c6-529224675ed8	C231	12	16	2.582	4.362	0.563287	0.469001	0.639574	0.585016	0.277018	0.452671	0.388745	1.792	0.955253	L	15	L15	V	W303	3	3	P1B	2	B
dc2d5a4b-c62f-42d9-b6d3-5d1301b5e25a	1805090E0E2959000	0	f8eec32c-1d67-4179-8908-a7e40e0b3fd9	C323	16	16	2.396	3.997	0.560385	0.465326	0.639957	0.580026	0.274347	0.453578	0.383152	1.936	0.953291	L	16	L16	V	W303	3	4	P1B	2	B
dc2d5a4b-c62f-42d9-b6d3-5d1301b5e25a	1805090E0E2959000	0	5a155b6a-9572-4f46-9682-08f9ac6cabd6	C44	-34	-24	2.396	4.318	0.584036	0.477653	0.666251	0.611911	0.27955	0.467234	0.40292	2.07	0.964637	C	5	C5	V	Eng-WT	4	1	P2A	1	A
dc2d5a4b-c62f-42d9-b6d3-5d1301b5e25a	1805090E0E2959000	0	a05d44a2-0ec6-4aeb-a66b-7613f11a691a	C153	-29	-24	2.394	4.293	0.584058	0.477308	0.665148	0.613663	0.278859	0.464892	0.403657	2.074	0.964427	C	6	C6	V	Eng-WT	4	2	P2A	1	A
dc2d5a4b-c62f-42d9-b6d3-5d1301b5e25a	1805090E0E2959000	0	0fb65cd9-4169-4300-aa51-2ba562137cbd	C8	-34	-20	2.488	4.361	0.583688	0.47911	0.664416	0.611559	0.280666	0.465026	0.402483	2.07	0.961089	D	5	D5	V	Eng-WT	4	3	P2A	1	A
dc2d5a4b-c62f-42d9-b6d3-5d1301b5e25a	1805090E0E2959000	0	36e61725-ecc8-4b87-99b1-39b750f6312e	C50	-29	-20	2.396	4.301	0.582728	0.474858	0.66358	0.613637	0.277171	0.463977	0.404396	2.071	0.95858	D	6	D6	V	Eng-WT	4	4	P2A	1	A
dc2d5a4b-c62f-42d9-b6d3-5d1301b5e25a	1805090E0E2959000	0	a679456d-dcd8-41c3-8af0-d1fef749ecb5	C14	48	-15	2.488	4.564	0.588009	0.494752	0.671842	0.601297	0.296202	0.474758	0.393969	2.027	0.966543	E	23	E23	V	SAL1-fs	6	1	P2A	1	A
dc2d5a4b-c62f-42d9-b6d3-5d1301b5e25a	1805090E0E2959000	0	3483ced3-3724-4439-8c7b-323f558bfaa4	C15	52	-15	2.488	4.607	0.588423	0.492774	0.672856	0.603654	0.293669	0.474993	0.395912	2.027	0.961326	E	24	E24	V	SAL1-fs	6	2	P2A	1	A
dc2d5a4b-c62f-42d9-b6d3-5d1301b5e25a	1805090E0E2959000	0	3b059566-d9f1-4fc0-ad30-8ab36cd868ef	C66	48	-11	2.396	4.352	0.584742	0.492887	0.665482	0.599748	0.29385	0.468364	0.392602	2.027	0.961014	F	23	F23	V	SAL1-fs	6	3	P2A	1	A
dc2d5a4b-c62f-42d9-b6d3-5d1301b5e25a	1805090E0E2959000	0	63f32e79-508c-43e3-b981-828c98bc82d9	C20	52	-11	2.488	4.479	0.582204	0.479033	0.664609	0.606788	0.281882	0.467247	0.399387	2.024	0.964015	F	24	F24	V	SAL1-fs	6	4	P2A	1	A
dc2d5a4b-c62f-42d9-b6d3-5d1301b5e25a	1805090E0E2959000	0	1ff94801-f5f9-4c92-9a8b-c110a6ae7f98	C78	2	3	2.396	4.386	0.579785	0.479463	0.661099	0.602632	0.282261	0.466633	0.397414	1.935	0.961315	I	13	I13	V	W303	2	1	P2A	1	A
dc2d5a4b-c62f-42d9-b6d3-5d1301b5e25a	1805090E0E2959000	0	6a6ac997-b516-4f9e-a1fd-6768cb35b95e	C90	7	3	2.396	4.055	0.573386	0.472549	0.655132	0.596546	0.278568	0.463764	0.3945	2.027	0.958159	I	14	I14	V	W303	2	2	P2A	1	A
dc2d5a4b-c62f-42d9-b6d3-5d1301b5e25a	1805090E0E2959000	0	6e09e032-ddb7-4cea-aa0e-7412ff455173	C230	2	7	2.304	3.953	0.575915	0.477119	0.656812	0.59782	0.281137	0.464096	0.394439	2.116	0.961373	J	13	J13	V	W303	2	3	P2A	1	A
dc2d5a4b-c62f-42d9-b6d3-5d1301b5e25a	1805090E0E2959000	0	f3ca2011-b6cf-428e-ba5d-2cc41903ff01	C231	7	7	2.304	4.081	0.576356	0.478986	0.657552	0.596111	0.282852	0.465212	0.393079	2.027	0.962578	J	14	J14	V	W303	2	4	P2A	1	A
dc2d5a4b-c62f-42d9-b6d3-5d1301b5e25a	1805090E0E2959000	0	4d2c0cf1-6ca8-4e76-9129-5e7fb321996a	C140	39	21	2.396	4.004	0.578008	0.481057	0.656813	0.599618	0.28354	0.462318	0.394722	2.07	0.951271	M	21	M21	V	MKT1-30D	1	1	P2A	1	A
dc2d5a4b-c62f-42d9-b6d3-5d1301b5e25a	1805090E0E2959000	0	2e6b10d1-2422-4d20-ae75-2c795e1934ee	C250	43	21	2.304	3.809	0.572697	0.470204	0.653216	0.598812	0.275375	0.460555	0.39541	2.119	0.966592	M	22	M22	V	MKT1-30D	1	2	P2A	1	A
dc2d5a4b-c62f-42d9-b6d3-5d1301b5e25a	1805090E0E2959000	0	6676e0c2-c39b-462c-a071-7d75dd98ae51	C306	39	26	2.212	3.809	0.577851	0.476929	0.658963	0.601502	0.280334	0.46445	0.396081	2.208	0.955457	N	21	N21	V	MKT1-30D	1	3	P2A	1	A
dc2d5a4b-c62f-42d9-b6d3-5d1301b5e25a	1805090E0E2959000	0	8356cdfd-a13d-4a41-868e-12c35f94e941	C307	43	26	2.212	3.58	0.570189	0.465226	0.651315	0.597602	0.271505	0.459864	0.39529	2.212	0.962085	N	22	N22	V	MKT1-30D	1	4	P2A	1	A
dc2d5a4b-c62f-42d9-b6d3-5d1301b5e25a	1805090E0E2959000	0	177d7ded-36cd-49ca-ab17-e8d53487b224	C156	-7	30	2.394	4.276	0.585403	0.474175	0.666581	0.619265	0.275419	0.465802	0.408857	2.166	0.96627	O	11	O11	V	SAL1-fs	2	1	P2A	1	A
dc2d5a4b-c62f-42d9-b6d3-5d1301b5e25a	1805090E0E2959000	0	22bc8038-3bcc-4df5-8798-aaed27e0f284	C264	-2	30	2.304	4.242	0.585647	0.475043	0.665341	0.620416	0.276263	0.463628	0.409509	2.166	0.96	O	12	O12	V	SAL1-fs	2	2	P2A	1	A
dc2d5a4b-c62f-42d9-b6d3-5d1301b5e25a	1805090E0E2959000	0	6cd996a2-cb02-4093-a8c1-fe559b6c4620	C316	-7	35	2.212	3.869	0.584838	0.470984	0.66609	0.62113	0.273132	0.46457	0.410321	2.209	0.969298	P	11	P11	V	SAL1-fs	2	3	P2A	1	A
dc2d5a4b-c62f-42d9-b6d3-5d1301b5e25a	1805090E0E2959000	0	0cee2f49-0edf-4219-bcad-0033f6b82dba	C279	-2	35	2.302	3.979	0.587449	0.474644	0.667219	0.624357	0.275254	0.463756	0.411824	2.209	0.963753	P	12	P12	V	SAL1-fs	2	4	P2A	1	A
dc2d5a4b-c62f-42d9-b6d3-5d1301b5e25a	1805090E0E2959000	0	84f354c8-e7e4-4ea4-a575-0bc7d033ea38	C107	-34	-24	2.486	4.578	0.59167	0.480799	0.672288	0.625752	0.280452	0.467943	0.412941	1.934	0.961111	C	5	C5	V	Eng-WT	4	1	P2A	2	A
dc2d5a4b-c62f-42d9-b6d3-5d1301b5e25a	1805090E0E2959000	0	4f76d088-5862-45ff-9aee-50a930947b69	C33	-29	-24	2.578	4.697	0.590883	0.479479	0.671657	0.625342	0.27911	0.467876	0.412554	1.934	0.956679	C	6	C6	V	Eng-WT	4	2	P2A	2	A
dc2d5a4b-c62f-42d9-b6d3-5d1301b5e25a	1805090E0E2959000	0	a6125356-3515-4d64-b7d6-61d00d554906	C7	-34	-20	2.67	4.926	0.595228	0.483568	0.676184	0.629888	0.282348	0.47036	0.415458	1.842	0.956971	D	5	D5	V	Eng-WT	4	3	P2A	2	A
dc2d5a4b-c62f-42d9-b6d3-5d1301b5e25a	1805090E0E2959000	0	f5dd0a2a-9d95-4328-bea3-1355cb7ec72e	C37	-29	-20	2.578	4.671	0.591509	0.481086	0.672652	0.624547	0.280575	0.468876	0.411655	1.842	0.954628	D	6	D6	V	Eng-WT	4	4	P2A	2	A
dc2d5a4b-c62f-42d9-b6d3-5d1301b5e25a	1805090E0E2959000	0	9d7ab9fd-e3f0-4770-9f51-f995588480ee	C11	48	-15	2.67	4.994	0.595706	0.506748	0.677479	0.607044	0.303765	0.47605	0.396509	1.842	0.962649	E	23	E23	V	SAL1-fs	6	1	P2A	2	A
dc2d5a4b-c62f-42d9-b6d3-5d1301b5e25a	1805090E0E2959000	0	95320d74-e1bc-4ded-b3a0-aed4b093da29	C41	52	-15	2.578	4.892	0.594434	0.496102	0.677371	0.613783	0.295765	0.475857	0.403896	1.842	0.965338	E	24	E24	V	SAL1-fs	6	2	P2A	2	A
dc2d5a4b-c62f-42d9-b6d3-5d1301b5e25a	1805090E0E2959000	0	39d41c99-e19e-49a3-b3a3-5a11b1108287	C15	48	-11	2.67	5.155	0.593544	0.501329	0.676045	0.607211	0.299838	0.476224	0.397635	1.842	0.965461	F	23	F23	V	SAL1-fs	6	3	P2A	2	A
dc2d5a4b-c62f-42d9-b6d3-5d1301b5e25a	1805090E0E2959000	0	304d653f-6b99-4adf-a2d9-4714d1b15069	C42	52	-11	2.578	4.943	0.588444	0.482326	0.669505	0.617267	0.284434	0.469375	0.408657	1.842	0.960549	F	24	F24	V	SAL1-fs	6	4	P2A	2	A
dc2d5a4b-c62f-42d9-b6d3-5d1301b5e25a	1805090E0E2959000	0	5119065d-ecc1-4db1-adc3-4604fad49206	C324	2	3	2.302	3.976	0.586638	0.484611	0.669066	0.610184	0.285832	0.471308	0.40227	2.026	0.959488	I	13	I13	V	W303	2	1	P2A	2	A
dc2d5a4b-c62f-42d9-b6d3-5d1301b5e25a	1805090E0E2959000	0	84ddc74e-6301-45d7-a1fe-9658cfbe3e11	C340	7	3	2.21	3.485	0.581337	0.478155	0.662258	0.607576	0.281639	0.466124	0.401825	2.21	0.961071	I	14	I14	V	W303	2	2	P2A	2	A
dc2d5a4b-c62f-42d9-b6d3-5d1301b5e25a	1805090E0E2959000	0	6eca6f2f-aca7-4a52-ba7a-8e029cc7370d	C326	2	8	2.302	3.612	0.582841	0.478873	0.663528	0.610098	0.281894	0.466996	0.404026	2.118	0.967136	J	13	J13	V	W303	2	3	P2A	2	A
dc2d5a4b-c62f-42d9-b6d3-5d1301b5e25a	1805090E0E2959000	0	58d1cbfa-fa75-4a2e-b9d8-7eec9dcd015c	C327	7	8	2.302	3.637	0.584396	0.482179	0.665588	0.609223	0.284063	0.46858	0.402483	2.119	0.955711	J	14	J14	V	W303	2	4	P2A	2	A
dc2d5a4b-c62f-42d9-b6d3-5d1301b5e25a	1805090E0E2959000	0	4aab70ca-9deb-48c4-a411-6d444598b73f	C293	39	21	2.394	3.968	0.57813	0.476797	0.659108	0.602883	0.281086	0.465722	0.398982	1.934	0.959402	M	21	M21	V	MKT1-30D	1	1	P2A	2	A
dc2d5a4b-c62f-42d9-b6d3-5d1301b5e25a	1805090E0E2959000	0	d18d371e-0dc0-49a8-b1c3-585da02abb40	C329	43	21	2.302	3.756	0.57439	0.473129	0.653016	0.601027	0.277229	0.459322	0.397278	2.072	0.961625	M	22	M22	V	MKT1-30D	1	2	P2A	2	A
dc2d5a4b-c62f-42d9-b6d3-5d1301b5e25a	1805090E0E2959000	0	677c5e25-fde2-4e42-b59f-9d6c2696a2d8	C303	39	26	2.394	3.79	0.577883	0.474369	0.65649	0.606913	0.277857	0.46051	0.401135	1.934	0.93736	N	21	N21	V	MKT1-30D	1	3	P2A	2	A
dc2d5a4b-c62f-42d9-b6d3-5d1301b5e25a	1805090E0E2959000	0	65af7781-dbba-42cd-94b4-00014205fc4e	C331	43	26	2.302	3.569	0.571962	0.467673	0.652592	0.599581	0.273829	0.46058	0.397048	2.118	0.957245	N	22	N22	V	MKT1-30D	1	4	P2A	2	A
dc2d5a4b-c62f-42d9-b6d3-5d1301b5e25a	1805090E0E2959000	0	2a6f0924-ac87-4082-83ad-ee862a386a26	C211	-7	30	2.486	4.646	0.592643	0.480084	0.672721	0.62904	0.279633	0.467579	0.415349	2.026	0.968978	O	11	O11	V	SAL1-fs	2	1	P2A	2	A
dc2d5a4b-c62f-42d9-b6d3-5d1301b5e25a	1805090E0E2959000	0	c9d6073c-bb1f-4f8a-aae5-6181916bdffa	C212	-2	30	2.486	4.638	0.591562	0.477428	0.67185	0.6292	0.277757	0.467157	0.416079	2.026	0.965265	O	12	O12	V	SAL1-fs	2	2	P2A	2	A
dc2d5a4b-c62f-42d9-b6d3-5d1301b5e25a	1805090E0E2959000	0	cc10014a-85e9-480d-bb88-ca2d4c180445	C222	-7	35	2.486	4.756	0.596281	0.479487	0.675712	0.637678	0.27818	0.466998	0.421209	1.934	0.962567	P	11	P11	V	SAL1-fs	2	3	P2A	2	A
dc2d5a4b-c62f-42d9-b6d3-5d1301b5e25a	1805090E0E2959000	0	c467a533-c700-455d-be64-9a32da8313ac	C83	-2	35	2.578	4.883	0.596228	0.482033	0.67658	0.633701	0.280176	0.469822	0.418688	1.934	0.96875	P	12	P12	V	SAL1-fs	2	4	P2A	2	A
dc2d5a4b-c62f-42d9-b6d3-5d1301b5e25a	1805090E0E2959000	0	b5602c90-55d8-4ff8-9bfe-5969fc767111	C5	-25	-24	2.672	5.247	0.578476	0.474193	0.657872	0.607475	0.277092	0.460501	0.400561	1.843	0.962783	C	7	C7	V	Eng-WT	4	1	P2B	1	B
dc2d5a4b-c62f-42d9-b6d3-5d1301b5e25a	1805090E0E2959000	0	c6762871-0b36-4d29-98ab-4a12749de872	C6	-20	-24	2.672	5.06	0.579517	0.474273	0.658797	0.609574	0.276908	0.460673	0.401981	1.844	0.963087	C	8	C8	V	Eng-WT	4	2	P2B	1	B
dc2d5a4b-c62f-42d9-b6d3-5d1301b5e25a	1805090E0E2959000	0	6040e904-97b4-487e-b9c7-cbc40bf30c82	C8	12	-24	2.672	4.949	0.576376	0.469875	0.656745	0.606195	0.274584	0.460217	0.399979	1.844	0.962264	C	15	C15	V	SAL1-fs	2	1	P2B	1	B
dc2d5a4b-c62f-42d9-b6d3-5d1301b5e25a	1805090E0E2959000	0	07f3512f-00da-4691-89ad-5f324bbcefce	C76	16	-24	2.58	4.499	0.57246	0.468235	0.651402	0.601687	0.273848	0.457221	0.398068	1.887	0.958491	C	16	C16	V	SAL1-fs	2	2	P2B	1	B
dc2d5a4b-c62f-42d9-b6d3-5d1301b5e25a	1805090E0E2959000	0	c22e9bb0-821c-47f5-bb7d-68c3e7c3116a	C12	-25	-20	2.672	5.314	0.578237	0.47206	0.659231	0.607304	0.276166	0.461946	0.400549	1.751	0.958466	D	7	D7	V	Eng-WT	4	3	P2B	1	B
dc2d5a4b-c62f-42d9-b6d3-5d1301b5e25a	1805090E0E2959000	0	35b924ad-81d3-43a7-bcc4-243e20705788	C15	-20	-20	2.672	4.949	0.578785	0.47453	0.659557	0.606088	0.277757	0.463131	0.399762	1.751	0.955403	D	8	D8	V	Eng-WT	4	4	P2B	1	B
dc2d5a4b-c62f-42d9-b6d3-5d1301b5e25a	1805090E0E2959000	0	c8ae4537-c83d-4f59-ac08-7599947119f9	C78	12	-20	2.58	5.051	0.57943	0.475755	0.659839	0.606775	0.278722	0.462414	0.39964	1.887	0.963025	D	15	D15	V	SAL1-fs	2	3	P2B	1	B
dc2d5a4b-c62f-42d9-b6d3-5d1301b5e25a	1805090E0E2959000	0	625a5f6a-f82e-478b-b47c-d2e4799020d8	C83	16	-20	2.58	4.907	0.575731	0.472522	0.654325	0.604302	0.276964	0.458207	0.399195	1.887	0.961938	D	16	D16	V	SAL1-fs	2	4	P2B	1	B
dc2d5a4b-c62f-42d9-b6d3-5d1301b5e25a	1805090E0E2959000	0	544dd733-8417-4f59-ae82-06e0211c41de	C105	-25	-6	2.58	4.788	0.579294	0.474412	0.662098	0.605013	0.278018	0.466027	0.398828	1.936	0.960993	G	7	G7	V	SAL1-fs	6	1	P2B	1	B
dc2d5a4b-c62f-42d9-b6d3-5d1301b5e25a	1805090E0E2959000	0	6b5d178f-f3d9-4253-b6e6-ba92e20870db	C106	-20	-6	2.58	4.788	0.578244	0.474134	0.659421	0.605382	0.277793	0.462462	0.398393	1.936	0.966312	G	8	G8	V	SAL1-fs	6	2	P2B	1	B
dc2d5a4b-c62f-42d9-b6d3-5d1301b5e25a	1805090E0E2959000	0	32012012-fa9e-469b-85e3-e6ef66287856	C111	-25	-2	2.58	4.797	0.580725	0.474704	0.662211	0.609426	0.277951	0.464233	0.401797	1.844	0.964602	H	7	H7	V	SAL1-fs	6	3	P2B	1	B
dc2d5a4b-c62f-42d9-b6d3-5d1301b5e25a	1805090E0E2959000	0	27c04fb3-1e83-43b1-95c7-d062ca5979c1	C114	-20	-2	2.58	4.601	0.580067	0.475349	0.660198	0.60848	0.278361	0.461567	0.400293	1.844	0.957565	H	8	H8	V	SAL1-fs	6	4	P2B	1	B
dc2d5a4b-c62f-42d9-b6d3-5d1301b5e25a	1805090E0E2959000	0	570e7dd7-0c32-4dc1-b571-2c08d6267f00	C337	-7	30	2.212	3.625	0.573798	0.472159	0.655187	0.597621	0.277446	0.463235	0.395169	2.12	0.964871	O	11	O11	V	MKT1-30D	1	1	P2B	1	B
dc2d5a4b-c62f-42d9-b6d3-5d1301b5e25a	1805090E0E2959000	0	aceb2ea7-cee6-454a-914e-17a9b9e3eee0	C338	-2	30	2.212	3.795	0.571023	0.468737	0.650752	0.597728	0.274311	0.458351	0.395126	2.12	0.964206	O	12	O12	V	MKT1-30D	1	2	P2B	1	B
dc2d5a4b-c62f-42d9-b6d3-5d1301b5e25a	1805090E0E2959000	0	855f164f-793b-41c8-8b6f-ac818f87ccaf	C251	30	30	2.488	4.143	0.571127	0.472565	0.651607	0.59288	0.277851	0.460578	0.390815	1.936	0.963115	O	19	O19	V	W303	2	1	P2B	1	B
dc2d5a4b-c62f-42d9-b6d3-5d1301b5e25a	1805090E0E2959000	0	a9c1c595-34fe-4c19-8d60-07e597a50931	C321	34	30	2.304	3.956	0.567727	0.469444	0.647597	0.589843	0.276208	0.45768	0.389095	2.028	0.965665	O	20	O20	V	W303	2	2	P2B	1	B
dc2d5a4b-c62f-42d9-b6d3-5d1301b5e25a	1805090E0E2959000	0	a57a9a5c-bacc-4e3a-9752-c7f9578b3c09	C339	-7	35	2.212	3.854	0.575615	0.471616	0.655628	0.603611	0.276102	0.460739	0.398924	2.212	0.955947	P	11	P11	V	MKT1-30D	1	3	P2B	1	B
dc2d5a4b-c62f-42d9-b6d3-5d1301b5e25a	1805090E0E2959000	0	a8f36040-8226-480e-baef-e2b686fa46e1	C340	-2	35	2.212	3.676	0.573763	0.47096	0.6555	0.598632	0.276308	0.463271	0.396088	2.212	0.965358	P	12	P12	V	MKT1-30D	1	4	P2B	1	B
dc2d5a4b-c62f-42d9-b6d3-5d1301b5e25a	1805090E0E2959000	0	0e0e9b9f-bca2-45ba-9ba6-2707bc61ea6e	C294	30	35	2.396	3.931	0.57332	0.472951	0.652488	0.598365	0.277757	0.459768	0.395337	2.028	0.963283	P	19	P19	V	W303	2	3	P2B	1	B
dc2d5a4b-c62f-42d9-b6d3-5d1301b5e25a	1805090E0E2959000	0	00c9559d-8772-4f8d-88b8-d66bd5297b44	C329	34	35	2.304	3.795	0.568031	0.471931	0.648041	0.58777	0.27824	0.45841	0.38724	2.12	0.961969	P	20	P20	V	W303	2	4	P2B	1	B
dc2d5a4b-c62f-42d9-b6d3-5d1301b5e25a	1805090E0E2959000	0	5b101ee3-63a1-4280-a978-9408ec4456da	C40	-25	-25	2.674	4.992	0.580546	0.471435	0.659697	0.614406	0.274572	0.460587	0.406857	1.844	0.954082	C	7	C7	V	Eng-WT	4	1	P2B	2	B
dc2d5a4b-c62f-42d9-b6d3-5d1301b5e25a	1805090E0E2959000	0	592ba05f-0f64-4a82-867b-34173e402927	C41	-20	-25	2.674	4.924	0.580561	0.471075	0.660291	0.614422	0.274941	0.460533	0.406077	1.844	0.948276	C	8	C8	V	Eng-WT	4	2	P2B	2	B
dc2d5a4b-c62f-42d9-b6d3-5d1301b5e25a	1805090E0E2959000	0	3f131669-446f-42a3-939f-a2a632ba9eb6	C34	12	-25	2.674	4.813	0.579382	0.469412	0.658222	0.614663	0.27395	0.459993	0.408292	1.792	0.961199	C	15	C15	V	SAL1-fs	2	1	P2B	2	B
dc2d5a4b-c62f-42d9-b6d3-5d1301b5e25a	1805090E0E2959000	0	5d51efd8-56f2-4ce5-a429-20c252a2b595	C129	16	-25	2.582	4.559	0.576157	0.472553	0.652733	0.607449	0.275462	0.454878	0.400607	1.844	0.960894	C	16	C16	V	SAL1-fs	2	2	P2B	2	B
dc2d5a4b-c62f-42d9-b6d3-5d1301b5e25a	1805090E0E2959000	0	75babf90-c087-4f4e-9e03-81d5062ba45f	C8	-25	-20	2.766	5.263	0.58518	0.478128	0.66439	0.616831	0.279078	0.462175	0.406273	1.844	0.954839	D	7	D7	V	Eng-WT	4	3	P2B	2	B
dc2d5a4b-c62f-42d9-b6d3-5d1301b5e25a	1805090E0E2959000	0	97ee512b-42b1-4960-8e56-99b06ef38850	C135	-20	-20	2.582	4.898	0.581466	0.474754	0.661073	0.612451	0.277707	0.462409	0.404804	1.844	0.954939	D	8	D8	V	Eng-WT	4	4	P2B	2	B
dc2d5a4b-c62f-42d9-b6d3-5d1301b5e25a	1805090E0E2959000	0	f3a67d6b-0665-4f79-b1e1-d4152e5be890	C43	12	-20	2.674	5.11	0.580803	0.473924	0.659983	0.612364	0.276604	0.460586	0.404262	1.792	0.958472	D	15	D15	V	SAL1-fs	2	3	P2B	2	B
dc2d5a4b-c62f-42d9-b6d3-5d1301b5e25a	1805090E0E2959000	0	d8e2d353-9427-4e9c-b34f-710f717673f2	C48	16	-20	2.674	5	0.576757	0.473964	0.65626	0.604221	0.278582	0.460432	0.399848	1.844	0.960951	D	16	D16	V	SAL1-fs	2	4	P2B	2	B
dc2d5a4b-c62f-42d9-b6d3-5d1301b5e25a	1805090E0E2959000	0	419370b9-7a51-4d49-8a37-abb4ee63af38	C16	-25	-7	2.766	5.306	0.585782	0.480408	0.665725	0.615184	0.281483	0.465035	0.406143	1.746	0.9568	G	7	G7	V	SAL1-fs	6	1	P2B	2	B
dc2d5a4b-c62f-42d9-b6d3-5d1301b5e25a	1805090E0E2959000	0	4e858136-7458-4f37-8de6-acd02f9da95a	C17	-20	-7	2.766	5.34	0.586184	0.477615	0.668163	0.616821	0.279326	0.467077	0.406743	1.752	0.957075	G	8	G8	V	SAL1-fs	6	2	P2B	2	B
dc2d5a4b-c62f-42d9-b6d3-5d1301b5e25a	1805090E0E2959000	0	2dd594b7-99ec-4928-8b60-ce1ee462e151	C24	-25	-2	2.766	5.314	0.585661	0.478413	0.666836	0.615724	0.280217	0.465764	0.405718	1.746	0.955272	H	7	H7	V	SAL1-fs	6	3	P2B	2	B
dc2d5a4b-c62f-42d9-b6d3-5d1301b5e25a	1805090E0E2959000	0	4b489eeb-4aa7-425f-b2af-ec2f4426b0ff	C75	-20	-2	2.674	5.314	0.587145	0.478394	0.668239	0.618825	0.27917	0.466342	0.408335	1.844	0.961661	H	8	H8	V	SAL1-fs	6	4	P2B	2	B
dc2d5a4b-c62f-42d9-b6d3-5d1301b5e25a	1805090E0E2959000	0	4a2f8640-1848-4999-8df3-33e30cf4575a	C340	-7	30	2.212	3.659	0.573013	0.466849	0.654092	0.602047	0.273086	0.46029	0.398652	2.161	0.958237	O	11	O11	V	MKT1-30D	1	1	P2B	2	B
dc2d5a4b-c62f-42d9-b6d3-5d1301b5e25a	1805090E0E2959000	0	7aa79bca-9045-455f-a47d-7566c157bad4	C339	-2	30	2.212	3.693	0.575272	0.470408	0.655533	0.603949	0.275566	0.461036	0.40008	2.121	0.954023	O	12	O12	V	MKT1-30D	1	2	P2B	2	B
dc2d5a4b-c62f-42d9-b6d3-5d1301b5e25a	1805090E0E2959000	0	2a3b9307-49dd-415c-ae9b-593edb50a6a6	C304	30	30	2.398	3.939	0.571873	0.471307	0.652645	0.595495	0.277697	0.461811	0.394812	2.029	0.956897	O	19	O19	V	W303	2	1	P2B	2	B
dc2d5a4b-c62f-42d9-b6d3-5d1301b5e25a	1805090E0E2959000	0	bf73f920-4bf5-4afe-ae64-eeb2d5625f0c	C326	34	30	2.304	3.846	0.570428	0.469723	0.65208	0.593481	0.276448	0.461446	0.392014	2.028	0.94702	O	20	O20	V	W303	2	2	P2B	2	B
dc2d5a4b-c62f-42d9-b6d3-5d1301b5e25a	1805090E0E2959000	0	1693b06f-7a82-40ea-bd9b-4bfca8201242	C343	-7	34	2.212	3.727	0.576596	0.470686	0.654973	0.608326	0.275534	0.457931	0.402604	2.213	0.963554	P	11	P11	V	MKT1-30D	1	3	P2B	2	B
dc2d5a4b-c62f-42d9-b6d3-5d1301b5e25a	1805090E0E2959000	0	9fff664b-c88e-4b5c-8d45-b7437b142971	C344	-2	34	2.212	3.71	0.577521	0.471916	0.658142	0.606273	0.276253	0.46259	0.401324	2.213	0.963387	P	12	P12	V	MKT1-30D	1	4	P2B	2	B
dc2d5a4b-c62f-42d9-b6d3-5d1301b5e25a	1805090E0E2959000	0	b988472d-e883-4890-a508-a1e3eff10167	C342	30	34	2.212	3.396	0.568363	0.469284	0.646333	0.593176	0.275492	0.455361	0.392433	2.213	0.9625	P	19	P19	V	W303	2	3	P2B	2	B
dc2d5a4b-c62f-42d9-b6d3-5d1301b5e25a	1805090E0E2959000	0	f29d2f37-07a3-499e-9bb8-e8f1bf80d5c1	C341	34	34	2.212	3.608	0.572909	0.473061	0.652042	0.596992	0.27848	0.459814	0.395132	2.028	0.962353	P	20	P20	V	W303	2	4	P2B	2	B
dc2d5a4b-c62f-42d9-b6d3-5d1301b5e25a	1805090E0E2959000	0	4edaf1e9-3074-4837-a120-1ea10ffab940	C365	-43	21	2.028	3.029	0.568397	0.463272	0.65042	0.59554	0.271051	0.460012	0.394429	2.213	0.941176	M	3	M3	V	MKT1-30D	5	1	P3A	1	A
dc2d5a4b-c62f-42d9-b6d3-5d1301b5e25a	1805090E0E2959000	0	b5f85fa1-e93f-4158-b960-903ce5b1f905	C278	-38	21	2.304	3.793	0.580813	0.479589	0.66378	0.603132	0.282846	0.468951	0.397304	2.114	0.959732	M	4	M4	V	MKT1-30D	5	2	P3A	1	A
dc2d5a4b-c62f-42d9-b6d3-5d1301b5e25a	1805090E0E2959000	0	803173a1-d895-469a-b7db-1649d7fa3fa0	C357	-43	25	2.12	3.072	0.56983	0.463828	0.65279	0.59688	0.271117	0.462532	0.395573	2.212	0.953039	N	3	N3	V	MKT1-30D	5	3	P3A	1	A
dc2d5a4b-c62f-42d9-b6d3-5d1301b5e25a	1805090E0E2959000	0	847f9cc9-c972-4566-b333-a7ebf9e0a974	C327	-38	25	2.212	3.369	0.580313	0.47613	0.662706	0.606164	0.279442	0.467092	0.40013	2.12	0.937028	N	4	N4	V	MKT1-30D	5	4	P3A	1	A
dc2d5a4b-c62f-42d9-b6d3-5d1301b5e25a	1805090E0E2959000	0	438c5fbf-6c52-4066-9844-990a9d4bde9c	C220	-7	30	2.396	4.268	0.585008	0.47299	0.665793	0.620161	0.275274	0.46503	0.410158	2.114	0.964215	O	11	O11	V	SAL1-fs	4	1	P3A	1	A
dc2d5a4b-c62f-42d9-b6d3-5d1301b5e25a	1805090E0E2959000	0	1f1a7ac1-d324-4325-a1a6-18767859d32d	C221	-2	30	2.396	4.251	0.586278	0.475316	0.666221	0.621205	0.276684	0.464349	0.410277	2.12	0.966068	O	12	O12	V	SAL1-fs	4	2	P3A	1	A
dc2d5a4b-c62f-42d9-b6d3-5d1301b5e25a	1805090E0E2959000	0	5bee79a4-3e98-4e21-b963-fcc852df8293	C294	-7	35	2.304	4.03	0.587352	0.476632	0.66717	0.622415	0.277287	0.464999	0.411472	2.206	0.96	P	11	P11	V	SAL1-fs	4	3	P3A	1	A
dc2d5a4b-c62f-42d9-b6d3-5d1301b5e25a	1805090E0E2959000	0	128fe107-a557-49d9-8841-20db07b82497	C297	-2	35	2.304	3.801	0.583368	0.467918	0.66194	0.624098	0.271067	0.459553	0.413661	2.206	0.962054	P	12	P12	V	SAL1-fs	4	4	P3A	1	A
dc2d5a4b-c62f-42d9-b6d3-5d1301b5e25a	1805090E0E2959000	0	9e01e48b-6bf7-4c50-817c-c3e3471a4112	C372	-43	21	1.844	2.605	0.578642	0.472888	0.661672	0.604969	0.277375	0.466908	0.399479	2.488	0.947883	M	3	M3	V	MKT1-30D	5	1	P3A	2	A
dc2d5a4b-c62f-42d9-b6d3-5d1301b5e25a	1805090E0E2959000	0	efe4e675-4fc3-4df3-957e-a68e7ae4a07d	C340	-38	21	2.028	3.081	0.586788	0.487322	0.671204	0.606136	0.288288	0.474607	0.398442	2.304	0.955923	M	4	M4	V	MKT1-30D	5	2	P3A	2	A
dc2d5a4b-c62f-42d9-b6d3-5d1301b5e25a	1805090E0E2959000	0	95f30e79-f442-498c-ae34-294a42b9e6e3	C366	-43	25	1.936	2.733	0.581086	0.473414	0.6654	0.608318	0.277404	0.470016	0.402012	2.488	0.947205	N	3	N3	V	MKT1-30D	5	3	P3A	2	A
dc2d5a4b-c62f-42d9-b6d3-5d1301b5e25a	1805090E0E2959000	0	89a237b8-de65-4946-997f-6190ef89fed5	C363	-38	25	1.936	2.818	0.584479	0.480687	0.667104	0.609792	0.282375	0.469385	0.401506	2.485	0.954819	N	4	N4	V	MKT1-30D	5	4	P3A	2	A
dc2d5a4b-c62f-42d9-b6d3-5d1301b5e25a	1805090E0E2959000	0	7e52efad-6ecd-46ee-9ac4-eb379238aedf	C299	-6	30	2.12	3.59	0.596199	0.484958	0.678608	0.628897	0.282945	0.473012	0.413846	2.347	0.964539	O	11	O11	V	SAL1-fs	4	1	P3A	2	A
dc2d5a4b-c62f-42d9-b6d3-5d1301b5e25a	1805090E0E2959000	0	09b9e4dc-ea08-47c8-9c5f-2341549f7bf5	C300	-2	30	2.12	3.615	0.594145	0.482233	0.675403	0.628611	0.280716	0.470055	0.414001	2.347	0.967136	O	12	O12	V	SAL1-fs	4	2	P3A	2	A
dc2d5a4b-c62f-42d9-b6d3-5d1301b5e25a	1805090E0E2959000	0	6f81a29d-532a-4446-aa11-be727e4c3f21	C310	-6	34	2.12	3.386	0.592019	0.48083	0.674068	0.625023	0.280495	0.470548	0.412131	2.304	0.962406	P	11	P11	V	SAL1-fs	4	3	P3A	2	A
dc2d5a4b-c62f-42d9-b6d3-5d1301b5e25a	1805090E0E2959000	0	595c81de-c012-4f1c-9105-6837c9712d1d	C194	-2	34	2.212	3.641	0.596362	0.483011	0.677883	0.631994	0.281483	0.471111	0.416302	2.304	0.958042	P	12	P12	V	SAL1-fs	4	4	P3A	2	A
dc2d5a4b-c62f-42d9-b6d3-5d1301b5e25a	1805090E0E2959000	0	77fec905-0dee-4b32-8366-ebaedb6016cc	C350	3	-33	1.936	2.886	0.57925	0.477647	0.663068	0.600923	0.281803	0.468754	0.39583	2.397	0.952941	A	13	A13	V	MKT1-30D	5	1	P3B	1	B
dc2d5a4b-c62f-42d9-b6d3-5d1301b5e25a	1805090E0E2959000	0	4b55d525-180e-4432-a89f-3b13c9043220	C351	7	-33	1.936	2.81	0.577276	0.476678	0.661466	0.597607	0.281823	0.469098	0.394313	2.489	0.954683	A	14	A14	V	MKT1-30D	5	2	P3B	1	B
dc2d5a4b-c62f-42d9-b6d3-5d1301b5e25a	1805090E0E2959000	0	95112680-ec04-4091-a3e0-0cc0ef908b2c	C317	3	-29	2.028	3.039	0.578464	0.475704	0.661124	0.602508	0.280096	0.466419	0.397431	2.305	0.949721	B	13	B13	V	MKT1-30D	5	3	P3B	1	B
dc2d5a4b-c62f-42d9-b6d3-5d1301b5e25a	1805090E0E2959000	0	a27c0463-0a6d-43c8-9ea2-8e95c30a3bff	C318	7	-29	2.028	3.039	0.576887	0.475255	0.659185	0.599858	0.280436	0.465069	0.3955	2.397	0.955307	B	14	B14	V	MKT1-30D	5	4	P3B	1	B
dc2d5a4b-c62f-42d9-b6d3-5d1301b5e25a	1805090E0E2959000	0	32285367-0d1e-4084-b703-c50fa8a24ffb	C10	-25	-24	2.398	4.126	0.585347	0.475349	0.668208	0.616291	0.277626	0.467501	0.405868	2.121	0.965021	C	7	C7	V	SAL1-fs	4	1	P3B	1	B
dc2d5a4b-c62f-42d9-b6d3-5d1301b5e25a	1805090E0E2959000	0	31a52069-f428-4916-a813-7ce2e548551e	C35	-20	-24	2.304	3.99	0.583655	0.476738	0.664864	0.612716	0.27885	0.46566	0.403734	2.161	0.961702	C	8	C8	V	SAL1-fs	4	2	P3B	1	B
dc2d5a4b-c62f-42d9-b6d3-5d1301b5e25a	1805090E0E2959000	0	720c617d-e68c-4695-a13e-752be0f3c3ff	C132	-25	-20	2.302	4.024	0.585786	0.478225	0.667527	0.615579	0.280056	0.466585	0.405232	2.163	0.959916	D	7	D7	V	SAL1-fs	4	3	P3B	1	B
dc2d5a4b-c62f-42d9-b6d3-5d1301b5e25a	1805090E0E2959000	0	4d4a793d-41e9-45da-a64e-7f968fd2cb42	C163	-20	-20	2.212	3.931	0.583899	0.475899	0.665769	0.614094	0.278734	0.466051	0.40495	2.253	0.961123	D	8	D8	V	SAL1-fs	4	4	P3B	1	B
dc2d5a4b-c62f-42d9-b6d3-5d1301b5e25a	1805090E0E2959000	0	695d90e7-354c-4428-b1eb-61601001e690	C367	2	-34	1.934	2.806	0.56877	0.466157	0.649902	0.594183	0.273236	0.459302	0.39314	2.394	0.957704	A	13	A13	V	MKT1-30D	5	1	P3B	2	B
dc2d5a4b-c62f-42d9-b6d3-5d1301b5e25a	1805090E0E2959000	0	5937a2d7-f319-4a17-863b-695dd6989ff7	C366	7	-34	1.934	2.959	0.573021	0.471993	0.653924	0.597236	0.277663	0.461267	0.394228	2.44	0.959885	A	14	A14	V	MKT1-30D	5	2	P3B	2	B
dc2d5a4b-c62f-42d9-b6d3-5d1301b5e25a	1805090E0E2959000	0	6d18ddb6-7f9f-42c6-8073-6c66564002b7	C346	2	-29	2.026	3.154	0.572813	0.469408	0.653321	0.599568	0.275128	0.459582	0.395953	2.302	0.951613	B	13	B13	V	MKT1-30D	5	3	P3B	2	B
dc2d5a4b-c62f-42d9-b6d3-5d1301b5e25a	1805090E0E2959000	0	1a9b4d8d-b671-47e3-a0b5-3118d295c535	C345	7	-29	2.026	3.145	0.572581	0.470831	0.653634	0.597305	0.276664	0.461379	0.394725	2.394	0.954178	B	14	B14	V	MKT1-30D	5	4	P3B	2	B
dc2d5a4b-c62f-42d9-b6d3-5d1301b5e25a	1805090E0E2959000	0	54ef6113-3a90-49be-b0ea-bdd40fe49d74	C92	-25	-24	2.394	4.408	0.581584	0.474367	0.662006	0.61221	0.276903	0.462871	0.404056	2.026	0.965385	C	7	C7	V	SAL1-fs	4	1	P3B	2	B
dc2d5a4b-c62f-42d9-b6d3-5d1301b5e25a	1805090E0E2959000	0	a861821a-499f-4f87-8e56-f865e35cfd08	C24	-20	-24	2.486	4.324	0.577962	0.470188	0.6587	0.609058	0.273905	0.461037	0.401895	2.026	0.960784	C	8	C8	V	SAL1-fs	4	2	P3B	2	B
dc2d5a4b-c62f-42d9-b6d3-5d1301b5e25a	1805090E0E2959000	0	0b96d653-f042-4f8d-88d2-e868274bc741	C29	-25	-20	2.486	4.502	0.581515	0.474886	0.661046	0.612119	0.276701	0.461282	0.403344	2.026	0.956685	D	7	D7	V	SAL1-fs	4	3	P3B	2	B
dc2d5a4b-c62f-42d9-b6d3-5d1301b5e25a	1805090E0E2959000	0	78d0155a-707c-4ac2-9ae8-d3e75562d606	C107	-20	-20	2.394	4.341	0.578148	0.473384	0.657797	0.60723	0.276484	0.459744	0.399728	2.026	0.964844	D	8	D8	V	SAL1-fs	4	4	P3B	2	B
dc2d5a4b-c62f-42d9-b6d3-5d1301b5e25a	1805090E0E2959000	0	1f7f8647-71bc-493f-bb98-4344d9b0883c	C229	-16	-24	2.49	4.228	0.576415	0.473573	0.656603	0.602929	0.27851	0.461668	0.398768	1.936	0.953815	C	9	C9	V	MKT1-30D+SAL1-fs	8	1	P4A	1	A
dc2d5a4b-c62f-42d9-b6d3-5d1301b5e25a	1805090E0E2959000	0	e04096b2-cec1-44c5-ad1b-4af17cce3400	C295	-11	-24	2.398	4.168	0.575776	0.473759	0.65733	0.600192	0.279238	0.463819	0.397201	1.936	0.947047	C	10	C10	V	MKT1-30D+SAL1-fs	8	2	P4A	1	A
dc2d5a4b-c62f-42d9-b6d3-5d1301b5e25a	1805090E0E2959000	0	29dae30a-b5d9-4601-9319-b504cf7e441b	C231	-16	-20	2.49	4.355	0.578366	0.479486	0.657845	0.601468	0.282817	0.463281	0.397399	1.936	0.945419	D	9	D9	V	MKT1-30D+SAL1-fs	8	3	P4A	1	A
dc2d5a4b-c62f-42d9-b6d3-5d1301b5e25a	1805090E0E2959000	0	33e552f4-d51a-42a3-b17d-f5334094af6a	C135	-11	-20	2.582	4.423	0.577713	0.478477	0.657439	0.601099	0.282878	0.462984	0.397935	1.844	0.940499	D	10	D10	V	MKT1-30D+SAL1-fs	8	4	P4A	1	A
dc2d5a4b-c62f-42d9-b6d3-5d1301b5e25a	1805090E0E2959000	0	31cfd53c-d4f3-428f-adca-563b0197fd86	C50	-7	-15	2.674	5.025	0.582373	0.476384	0.660029	0.614812	0.277878	0.459598	0.406339	1.792	0.951014	E	11	E11	V	Eng-WT	1	1	P4A	1	A
dc2d5a4b-c62f-42d9-b6d3-5d1301b5e25a	1805090E0E2959000	0	8ed3dc5d-367e-4241-a7e4-41d633cdff14	C51	-2	-15	2.674	4.975	0.581537	0.476069	0.659192	0.613137	0.277981	0.459987	0.405567	1.66	0.955631	E	12	E12	V	Eng-WT	1	2	P4A	1	A
dc2d5a4b-c62f-42d9-b6d3-5d1301b5e25a	1805090E0E2959000	0	ee2d26d8-03c9-48ad-ae14-afca85ee4a75	C58	-7	-11	2.674	5.068	0.582803	0.478103	0.660091	0.614044	0.28015	0.460246	0.406694	1.844	0.956449	F	11	F11	V	Eng-WT	1	3	P4A	1	A
dc2d5a4b-c62f-42d9-b6d3-5d1301b5e25a	1805090E0E2959000	0	eee720ab-ddff-4ab0-ab89-8a50181fbfeb	C146	-2	-11	2.582	4.686	0.57998	0.476272	0.657722	0.610138	0.279284	0.459763	0.403868	1.844	0.969203	F	12	F12	V	Eng-WT	1	4	P4A	1	A
dc2d5a4b-c62f-42d9-b6d3-5d1301b5e25a	1805090E0E2959000	0	a818f5c2-0862-47c5-ad3f-c85955d73bd7	C244	12	-6	2.49	4.346	0.579128	0.482904	0.657077	0.600934	0.285639	0.461809	0.396994	1.93	0.955078	G	15	G15	V	W303	1	1	P4A	1	A
dc2d5a4b-c62f-42d9-b6d3-5d1301b5e25a	1805090E0E2959000	0	a2a6fcfb-0186-4c62-9f62-83de15bbfb78	C237	16	-6	2.49	4.278	0.57763	0.481987	0.656777	0.597845	0.284932	0.461497	0.392774	1.884	0.956349	G	16	G16	V	W303	1	2	P4A	1	A
dc2d5a4b-c62f-42d9-b6d3-5d1301b5e25a	1805090E0E2959000	0	2cf2060c-35a7-4328-a345-6a0549b5cf9c	C238	21	-6	2.49	4.287	0.578342	0.481305	0.65682	0.600645	0.285581	0.463299	0.398447	2.023	0.960396	G	17	G17	V	MKT1-30D	4	1	P4A	1	A
dc2d5a4b-c62f-42d9-b6d3-5d1301b5e25a	1805090E0E2959000	0	8c3a1932-0b4c-42b6-97c8-7f7e68aa514b	C239	25	-6	2.49	4.236	0.577799	0.483917	0.657841	0.595678	0.287239	0.462943	0.390929	1.936	0.957916	G	18	G18	V	MKT1-30D	4	2	P4A	1	A
dc2d5a4b-c62f-42d9-b6d3-5d1301b5e25a	1805090E0E2959000	0	836aea5d-7ce9-4025-bb69-ad799368ca92	C302	12	-2	2.398	3.964	0.574363	0.47844	0.653676	0.594743	0.283959	0.461907	0.394275	2.028	0.957173	H	15	H15	V	W303	1	3	P4A	1	A
dc2d5a4b-c62f-42d9-b6d3-5d1301b5e25a	1805090E0E2959000	0	559fbea7-f791-42dd-b836-7e0f9ea2a74c	C248	16	-2	2.49	4.219	0.577615	0.477398	0.65719	0.602509	0.281025	0.461463	0.397364	2.022	0.959759	H	16	H16	V	W303	1	4	P4A	1	A
dc2d5a4b-c62f-42d9-b6d3-5d1301b5e25a	1805090E0E2959000	0	8f12a61c-ee56-4723-b887-b31f5555b15c	C159	21	-2	2.582	4.431	0.578582	0.480835	0.657644	0.601089	0.284332	0.463524	0.397875	1.936	0.95977	H	17	H17	V	MKT1-30D	4	3	P4A	1	A
dc2d5a4b-c62f-42d9-b6d3-5d1301b5e25a	1805090E0E2959000	0	89f13bc6-cf3b-4306-824f-00f82225b219	C249	25	-2	2.49	4.092	0.57778	0.482825	0.656537	0.597673	0.286259	0.461381	0.392838	1.936	0.956432	H	18	H18	V	MKT1-30D	4	4	P4A	1	A
dc2d5a4b-c62f-42d9-b6d3-5d1301b5e25a	1805090E0E2959000	0	006bec3f-94fb-452c-8880-931c4ffdc319	C253	-43	3	2.49	4.211	0.576937	0.470248	0.659622	0.604926	0.27613	0.464966	0.400378	1.844	0.953629	I	3	I3	V	MKT1-30D+SAL1-fs	7	1	P4A	1	A
dc2d5a4b-c62f-42d9-b6d3-5d1301b5e25a	1805090E0E2959000	0	881e4e8d-3724-4281-8efd-4abcf26aa284	C307	-38	3	2.398	4.185	0.577751	0.476769	0.659309	0.600907	0.281099	0.465743	0.397521	2.028	0.94929	I	4	I4	V	MKT1-30D+SAL1-fs	7	2	P4A	1	A
dc2d5a4b-c62f-42d9-b6d3-5d1301b5e25a	1805090E0E2959000	0	dfd15666-edd0-4800-b0a5-8f69564cf1ad	C311	-43	7	2.398	4.1	0.57673	0.467154	0.65802	0.609053	0.273181	0.461957	0.403696	2.028	0.952381	J	3	J3	V	MKT1-30D+SAL1-fs	7	3	P4A	1	A
dc2d5a4b-c62f-42d9-b6d3-5d1301b5e25a	1805090E0E2959000	0	af25b30d-9876-4cfd-bcfb-85ac4c11072b	C259	-38	7	2.49	4.253	0.579429	0.478048	0.661352	0.602567	0.281895	0.465811	0.396904	1.936	0.946108	J	4	J4	V	MKT1-30D+SAL1-fs	7	4	P4A	1	A
dc2d5a4b-c62f-42d9-b6d3-5d1301b5e25a	1805090E0E2959000	0	e35aa78c-f465-43eb-b6c8-28942762f258	C102	21	21	2.674	4.898	0.582112	0.47576	0.659259	0.615129	0.277666	0.45889	0.40661	1.844	0.960139	M	17	M17	V	SAL1-fs	3	1	P4A	1	A
dc2d5a4b-c62f-42d9-b6d3-5d1301b5e25a	1805090E0E2959000	0	2a1ee905-3ebd-4c62-be41-972583bacf29	C101	25	21	2.674	4.992	0.585394	0.478631	0.663759	0.618294	0.280011	0.46295	0.409597	1.844	0.962585	M	18	M18	V	SAL1-fs	3	2	P4A	1	A
dc2d5a4b-c62f-42d9-b6d3-5d1301b5e25a	1805090E0E2959000	0	bcdeb7a2-3ccd-4730-a87c-538c3b695318	C202	48	21	2.582	4.465	0.581555	0.49534	0.664214	0.588936	0.298187	0.471149	0.38564	1.844	0.958175	M	23	M23	V	MKT1-30D	6	1	P4A	1	A
dc2d5a4b-c62f-42d9-b6d3-5d1301b5e25a	1805090E0E2959000	0	94f166ae-e2ba-4e3e-a389-82dec089f79f	C270	52	21	2.49	4.346	0.58151	0.488833	0.665794	0.593666	0.292385	0.473409	0.391104	1.936	0.962891	M	24	M24	V	MKT1-30D	6	2	P4A	1	A
dc2d5a4b-c62f-42d9-b6d3-5d1301b5e25a	1805090E0E2959000	0	b6650138-55a9-4a29-8f4a-0d19635a6bb4	C105	21	25	2.674	5.059	0.582827	0.471312	0.659988	0.621595	0.273752	0.458113	0.411989	1.844	0.961409	N	17	N17	V	SAL1-fs	3	3	P4A	1	A
dc2d5a4b-c62f-42d9-b6d3-5d1301b5e25a	1805090E0E2959000	0	b311dd96-d90e-4bf6-8ee3-195fd67e1ca0	C103	25	25	2.674	5.051	0.582706	0.471458	0.661697	0.618606	0.275075	0.461812	0.410756	1.844	0.961345	N	18	N18	V	SAL1-fs	3	4	P4A	1	A
dc2d5a4b-c62f-42d9-b6d3-5d1301b5e25a	1805090E0E2959000	0	22445c01-101a-49e1-8c91-75006540e10f	C316	48	25	2.398	4.236	0.578522	0.493788	0.659413	0.585728	0.297064	0.467712	0.383783	1.936	0.965932	N	23	N23	V	MKT1-30D	6	3	P4A	1	A
dc2d5a4b-c62f-42d9-b6d3-5d1301b5e25a	1805090E0E2959000	0	6b0fc2f8-3e7f-4ad0-a0fb-4331aa7be05a	C337	52	25	2.304	3.888	0.577524	0.484228	0.661135	0.591181	0.290096	0.469909	0.390563	2.069	0.960699	N	24	N24	V	MKT1-30D	6	4	P4A	1	A
dc2d5a4b-c62f-42d9-b6d3-5d1301b5e25a	1805090E0E2959000	0	96fd5906-11b9-4738-8fe5-9ed830e68b56	C244	-16	-24	2.026	3.138	0.586349	0.48088	0.668384	0.613535	0.282243	0.469733	0.404777	2.439	0.956757	C	9	C9	V	MKT1-30D+SAL1-fs	8	1	P4A	2	A
dc2d5a4b-c62f-42d9-b6d3-5d1301b5e25a	1805090E0E2959000	0	d2bb1132-2c90-4da8-8973-c98abf7dfeeb	C324	-11	-24	1.934	2.96	0.583752	0.47942	0.665891	0.609843	0.281853	0.468325	0.402494	2.442	0.95702	C	10	C10	V	MKT1-30D+SAL1-fs	8	2	P4A	2	A
dc2d5a4b-c62f-42d9-b6d3-5d1301b5e25a	1805090E0E2959000	0	ae049879-08a5-444a-b919-a75948c8221b	C120	-16	-20	2.118	3.333	0.587158	0.481615	0.670089	0.613461	0.283427	0.47124	0.404776	2.392	0.954198	D	9	D9	V	MKT1-30D+SAL1-fs	8	3	P4A	2	A
dc2d5a4b-c62f-42d9-b6d3-5d1301b5e25a	1805090E0E2959000	0	4030f69f-69a1-4318-bd66-5ef2b32e7ce7	C246	-11	-20	2.026	3.342	0.588564	0.484065	0.669802	0.615597	0.284783	0.470548	0.406938	2.396	0.954315	D	10	D10	V	MKT1-30D+SAL1-fs	8	4	P4A	2	A
dc2d5a4b-c62f-42d9-b6d3-5d1301b5e25a	1805090E0E2959000	0	646b503b-ae9a-4dd0-a0c0-cf0a686b6e86	C127	-7	-15	2.118	3.596	0.590594	0.483509	0.670634	0.621689	0.282338	0.467008	0.408847	2.35	0.955189	E	11	E11	V	Eng-WT	1	1	P4A	2	A
dc2d5a4b-c62f-42d9-b6d3-5d1301b5e25a	1805090E0E2959000	0	71c8ed13-ffc9-4c0c-a59d-acfb4fd65784	C128	-2	-15	2.118	3.495	0.590796	0.482458	0.669865	0.624139	0.282105	0.466443	0.412378	2.35	0.958738	E	12	E12	V	Eng-WT	1	2	P4A	2	A
dc2d5a4b-c62f-42d9-b6d3-5d1301b5e25a	1805090E0E2959000	0	e45f9faa-5da0-4c15-bbc5-520aecca20d8	C44	-7	-11	2.212	3.681	0.58707	0.478702	0.666965	0.619716	0.279757	0.464309	0.407907	2.35	0.958525	F	11	F11	V	Eng-WT	1	3	P4A	2	A
dc2d5a4b-c62f-42d9-b6d3-5d1301b5e25a	1805090E0E2959000	0	e6a2f1de-c21b-41fb-a594-75e8412b2c14	C130	-2	-11	2.118	3.418	0.589666	0.48317	0.669411	0.62025	0.283097	0.467333	0.409269	2.35	0.962779	F	12	F12	V	Eng-WT	1	4	P4A	2	A
dc2d5a4b-c62f-42d9-b6d3-5d1301b5e25a	1805090E0E2959000	0	d4bffa7c-8379-42dd-9fb1-2add2e66a39a	C265	12	-6	2.026	3.206	0.58671	0.487291	0.667953	0.608798	0.287595	0.470309	0.400922	2.393	0.955026	G	15	G15	V	W303	1	1	P4A	2	A
dc2d5a4b-c62f-42d9-b6d3-5d1301b5e25a	1805090E0E2959000	0	4fbc2a17-f519-4c9d-9544-65bd6eb3e866	C272	16	-6	2.026	3.036	0.584708	0.487217	0.66682	0.604053	0.288552	0.471211	0.397951	2.438	0.963687	G	16	G16	V	W303	1	2	P4A	2	A
dc2d5a4b-c62f-42d9-b6d3-5d1301b5e25a	1805090E0E2959000	0	0a6fb5e2-d0f0-4d86-87da-38b580c9868d	C266	21	-6	2.026	3.13	0.58509	0.484967	0.667166	0.607142	0.287084	0.470566	0.400485	2.393	0.95393	G	17	G17	V	MKT1-30D	4	1	P4A	2	A
dc2d5a4b-c62f-42d9-b6d3-5d1301b5e25a	1805090E0E2959000	0	4dbaa904-ea55-42a5-a952-660c943bce30	C267	25	-6	2.026	3.104	0.584228	0.483907	0.665938	0.606557	0.286155	0.468991	0.399454	2.395	0.953552	G	18	G18	V	MKT1-30D	4	2	P4A	2	A
dc2d5a4b-c62f-42d9-b6d3-5d1301b5e25a	1805090E0E2959000	0	9007f01b-0d0c-466c-b5e4-d3dbe936960b	C331	12	-1	1.934	3.003	0.5853	0.485156	0.666656	0.608065	0.286611	0.470109	0.401479	2.488	0.951977	H	15	H15	V	W303	1	3	P4A	2	A
dc2d5a4b-c62f-42d9-b6d3-5d1301b5e25a	1805090E0E2959000	0	ded9352c-59fd-4e72-bff0-631deea3dcd5	C273	16	-1	2.026	3.113	0.587808	0.48402	0.670193	0.612833	0.285746	0.471375	0.404364	2.438	0.961853	H	16	H16	V	W303	1	4	P4A	2	A
dc2d5a4b-c62f-42d9-b6d3-5d1301b5e25a	1805090E0E2959000	0	bc56801d-8326-40d2-b65b-3d4953ebc717	C274	21	-1	2.026	3.257	0.590033	0.48991	0.669843	0.614114	0.289082	0.46992	0.404658	2.484	0.958333	H	17	H17	V	MKT1-30D	4	3	P4A	2	A
dc2d5a4b-c62f-42d9-b6d3-5d1301b5e25a	1805090E0E2959000	0	1f48df95-7c72-4582-a551-397355edd600	C275	25	-1	2.026	3.053	0.584619	0.484739	0.667963	0.604956	0.286671	0.472722	0.398737	2.35	0.963889	H	18	H18	V	MKT1-30D	4	4	P4A	2	A
dc2d5a4b-c62f-42d9-b6d3-5d1301b5e25a	1805090E0E2959000	0	07f2b690-7795-4c87-80a2-212e110d7328	C56	-43	3	2.212	3.359	0.587255	0.4816	0.668776	0.615607	0.282223	0.468579	0.406108	2.303	0.944444	I	3	I3	V	MKT1-30D+SAL1-fs	7	1	P4A	2	A
dc2d5a4b-c62f-42d9-b6d3-5d1301b5e25a	1805090E0E2959000	0	0271cec7-5075-412d-911b-92cccb59c469	C57	-38	3	2.212	3.461	0.58836	0.480863	0.6703	0.617791	0.281604	0.469582	0.407268	2.254	0.95098	I	4	I4	V	MKT1-30D+SAL1-fs	7	2	P4A	2	A
dc2d5a4b-c62f-42d9-b6d3-5d1301b5e25a	1805090E0E2959000	0	f2f745f2-8154-432a-a4b4-f8acda383807	C63	-43	8	2.212	3.282	0.585226	0.47831	0.666454	0.614825	0.279549	0.467642	0.406168	2.3	0.950904	J	3	J3	V	MKT1-30D+SAL1-fs	7	3	P4A	2	A
dc2d5a4b-c62f-42d9-b6d3-5d1301b5e25a	1805090E0E2959000	0	4b1791be-0a13-4947-b770-8e22ada2a9e9	C64	-38	8	2.212	3.427	0.589876	0.483722	0.672617	0.617259	0.283678	0.472048	0.406662	2.3	0.943069	J	4	J4	V	MKT1-30D+SAL1-fs	7	4	P4A	2	A
dc2d5a4b-c62f-42d9-b6d3-5d1301b5e25a	1805090E0E2959000	0	cd577d68-550d-4f32-a364-e27a51a85fef	C200	21	21	2.118	3.418	0.592916	0.481497	0.671406	0.62967	0.280484	0.465481	0.415258	2.351	0.962779	M	17	M17	V	SAL1-fs	3	1	P4A	2	A
dc2d5a4b-c62f-42d9-b6d3-5d1301b5e25a	1805090E0E2959000	0	93a2df3f-90fa-4061-8fba-0ddc43fbf675	C94	25	21	2.21	3.503	0.591654	0.48429	0.672668	0.622153	0.283017	0.469622	0.409572	2.351	0.958838	M	18	M18	V	SAL1-fs	3	2	P4A	2	A
dc2d5a4b-c62f-42d9-b6d3-5d1301b5e25a	1805090E0E2959000	0	7736019c-2df8-4563-ad4d-189d1bf376ec	C340	48	21	1.934	2.952	0.590275	0.502355	0.676302	0.596214	0.302773	0.481652	0.390709	2.487	0.954023	M	23	M23	V	MKT1-30D	6	1	P4A	2	A
dc2d5a4b-c62f-42d9-b6d3-5d1301b5e25a	1805090E0E2959000	0	019afb2f-dbdd-40e1-8d7c-f0fd22f525b5	C341	52	21	1.934	2.663	0.583739	0.488423	0.669352	0.597502	0.291839	0.476377	0.393818	2.485	0.958599	M	24	M24	V	MKT1-30D	6	2	P4A	2	A
dc2d5a4b-c62f-42d9-b6d3-5d1301b5e25a	1805090E0E2959000	0	d8412840-2fa3-4cad-ae5f-6d01c80b120c	C210	21	26	2.118	3.367	0.590547	0.482037	0.670776	0.622729	0.280812	0.467348	0.409677	2.394	0.962217	N	17	N17	V	SAL1-fs	3	3	P4A	2	A
dc2d5a4b-c62f-42d9-b6d3-5d1301b5e25a	1805090E0E2959000	0	5788e563-c167-45b2-9561-21a3769b76e6	C211	25	26	2.118	3.359	0.592652	0.481343	0.674203	0.626134	0.280608	0.470331	0.412807	2.394	0.964646	N	18	N18	V	SAL1-fs	3	4	P4A	2	A
dc2d5a4b-c62f-42d9-b6d3-5d1301b5e25a	1805090E0E2959000	0	ec8c0f0a-1ccc-4417-9366-c927cf669012	C300	48	26	2.026	2.952	0.592123	0.505499	0.6746	0.600158	0.303928	0.477311	0.392625	2.442	0.956897	N	23	N23	V	MKT1-30D	6	3	P4A	2	A
dc2d5a4b-c62f-42d9-b6d3-5d1301b5e25a	1805090E0E2959000	0	63d52342-ad12-4e18-8dd9-4b7787dda158	C359	52	26	1.842	2.706	0.58483	0.49011	0.670183	0.598254	0.293034	0.476656	0.394278	2.488	0.943574	N	24	N24	V	MKT1-30D	6	4	P4A	2	A
dc2d5a4b-c62f-42d9-b6d3-5d1301b5e25a	1805090E0E2959000	0	e7299901-f108-4960-95df-56fd10538ea4	C360	-34	-33	2.024	3.018	0.573384	0.470951	0.656583	0.59632	0.277129	0.465532	0.394072	2.391	0.952381	A	5	A5	V	MKT1-30D+SAL1-fs	7	1	P4B	1	B
dc2d5a4b-c62f-42d9-b6d3-5d1301b5e25a	1805090E0E2959000	0	1bda4c4b-4955-45c2-85ca-c1419e4e201b	C358	-29	-33	2.024	2.959	0.571373	0.464941	0.654532	0.598398	0.272149	0.463429	0.396521	2.391	0.951429	A	6	A6	V	MKT1-30D+SAL1-fs	7	2	P4B	1	B
dc2d5a4b-c62f-42d9-b6d3-5d1301b5e25a	1805090E0E2959000	0	fd1fa2c0-abd2-4e17-99a5-c21cc0a477c6	C208	38	-33	2.392	3.998	0.577524	0.469104	0.658144	0.609286	0.274053	0.461036	0.402584	1.975	0.961945	A	21	A21	V	Eng-WT	1	1	P4B	1	B
dc2d5a4b-c62f-42d9-b6d3-5d1301b5e25a	1805090E0E2959000	0	2881204b-a0eb-410e-b42f-e7735d72968b	C206	43	-33	2.392	4.049	0.57611	0.467289	0.656245	0.608547	0.272182	0.459977	0.402518	2.115	0.956159	A	22	A22	V	Eng-WT	1	2	P4B	1	B
dc2d5a4b-c62f-42d9-b6d3-5d1301b5e25a	1805090E0E2959000	0	5b7e1216-d2bd-414c-882b-2431f7691fc0	C361	-34	-29	2.024	3.051	0.572669	0.469426	0.654011	0.598262	0.275668	0.46156	0.395609	2.207	0.958449	B	5	B5	V	MKT1-30D+SAL1-fs	7	3	P4B	1	B
dc2d5a4b-c62f-42d9-b6d3-5d1301b5e25a	1805090E0E2959000	0	ca3f5b5a-5f71-4296-b190-4d9e56f481c1	C325	-29	-29	2.208	3.516	0.576735	0.47187	0.659625	0.602611	0.276833	0.466356	0.398458	2.113	0.956731	B	6	B6	V	MKT1-30D+SAL1-fs	7	4	P4B	1	B
dc2d5a4b-c62f-42d9-b6d3-5d1301b5e25a	1805090E0E2959000	0	856fe865-f46e-4606-8a7a-7ef6da34b57f	C88	38	-29	2.484	4.26	0.576836	0.469732	0.657439	0.607369	0.274414	0.461213	0.401339	1.975	0.960317	B	21	B21	V	Eng-WT	1	3	P4B	1	B
dc2d5a4b-c62f-42d9-b6d3-5d1301b5e25a	1805090E0E2959000	0	c9404557-ba9a-4a59-b785-9056b0768ea5	C210	43	-29	2.392	4.201	0.573796	0.466706	0.6539	0.604837	0.272407	0.458713	0.399893	2.023	0.953722	B	22	B22	V	Eng-WT	1	4	P4B	1	B
dc2d5a4b-c62f-42d9-b6d3-5d1301b5e25a	1805090E0E2959000	0	618aeb2f-96b1-4422-a2fd-10453f306745	C351	11	-15	2.116	3.322	0.57215	0.473402	0.653485	0.593594	0.27936	0.462772	0.39203	2.159	0.954198	E	15	E15	V	MKT1-30D+SAL1-fs	8	1	P4B	1	B
dc2d5a4b-c62f-42d9-b6d3-5d1301b5e25a	1805090E0E2959000	0	224931f0-393c-4076-b7f6-c4f7eadd6e6c	C295	16	-15	2.3	3.821	0.576939	0.476722	0.659092	0.598959	0.281477	0.466341	0.395562	2.116	0.957965	E	16	E16	V	MKT1-30D+SAL1-fs	8	2	P4B	1	B
dc2d5a4b-c62f-42d9-b6d3-5d1301b5e25a	1805090E0E2959000	0	8be0a226-24dc-400c-b392-3aab266576b3	C234	29	-15	2.392	3.922	0.571493	0.472786	0.653169	0.592317	0.279138	0.462929	0.391161	2.025	0.961207	E	19	E19	V	MKT1-30D	6	1	P4B	1	B
dc2d5a4b-c62f-42d9-b6d3-5d1301b5e25a	1805090E0E2959000	0	8999a77e-96d1-4d71-a4e9-ca43394c3438	C235	34	-15	2.392	3.964	0.56938	0.471842	0.650679	0.589381	0.278758	0.461491	0.389159	2.021	0.957356	E	20	E20	V	MKT1-30D	6	2	P4B	1	B
dc2d5a4b-c62f-42d9-b6d3-5d1301b5e25a	1805090E0E2959000	0	8eb834f9-be89-4f05-88e4-b2c638456d7d	C239	11	-11	2.392	4.057	0.578529	0.479673	0.660866	0.59875	0.283705	0.467566	0.394749	2.023	0.960417	F	15	F15	V	MKT1-30D+SAL1-fs	8	3	P4B	1	B
dc2d5a4b-c62f-42d9-b6d3-5d1301b5e25a	1805090E0E2959000	0	5115d584-d5cc-4e39-ad97-f340f2f108ad	C299	16	-11	2.3	3.956	0.579973	0.479655	0.663365	0.601006	0.2833	0.469833	0.396359	2.115	0.963675	F	16	F16	V	MKT1-30D+SAL1-fs	8	4	P4B	1	B
dc2d5a4b-c62f-42d9-b6d3-5d1301b5e25a	1805090E0E2959000	0	73981fec-b3d5-4883-bda4-9f7f3203ce60	C241	29	-11	2.392	4.015	0.571996	0.474279	0.655042	0.590687	0.280662	0.465522	0.389976	2.021	0.957895	F	19	F19	V	MKT1-30D	6	3	P4B	1	B
dc2d5a4b-c62f-42d9-b6d3-5d1301b5e25a	1805090E0E2959000	0	470f03c6-72c7-4848-9ee0-cceba066cef3	C242	34	-11	2.392	4.066	0.574465	0.477877	0.656655	0.592768	0.283436	0.465854	0.39087	1.975	0.964657	F	20	F20	V	MKT1-30D	6	4	P4B	1	B
dc2d5a4b-c62f-42d9-b6d3-5d1301b5e25a	1805090E0E2959000	0	a29d9a90-a3b7-4e0c-87d5-08f597b1d1d9	C247	38	-6	2.392	4.15	0.57445	0.47467	0.656539	0.596174	0.280358	0.464918	0.393801	2.021	0.96334	G	21	G21	V	MKT1-30D	4	1	P4B	1	B
dc2d5a4b-c62f-42d9-b6d3-5d1301b5e25a	1805090E0E2959000	0	1d87a45f-1d28-4c89-9b87-2d0ebef208dc	C112	43	-6	2.484	4.319	0.568796	0.472208	0.651003	0.587268	0.279466	0.463228	0.387965	1.975	0.964775	G	22	G22	V	MKT1-30D	4	2	P4B	1	B
dc2d5a4b-c62f-42d9-b6d3-5d1301b5e25a	1805090E0E2959000	0	16b98ec8-2dd0-4aa7-9061-430bb15eeb7b	C249	38	-2	2.392	4.15	0.575648	0.476347	0.65618	0.598179	0.28052	0.463083	0.394487	2.023	0.959267	H	21	H21	V	MKT1-30D	4	3	P4B	1	B
dc2d5a4b-c62f-42d9-b6d3-5d1301b5e25a	1805090E0E2959000	0	ee4b2956-0844-44c9-9d06-6c95634ed325	C250	43	-2	2.392	4.167	0.573679	0.47478	0.65592	0.594408	0.280577	0.465578	0.392864	2.021	0.96146	H	22	H22	V	MKT1-30D	4	4	P4B	1	B
dc2d5a4b-c62f-42d9-b6d3-5d1301b5e25a	1805090E0E2959000	0	7d5460de-6215-4510-b960-6d74c30cedbd	C74	-43	21	2.576	4.641	0.581785	0.468845	0.663752	0.616729	0.272551	0.463937	0.407311	1.883	0.95082	M	3	M3	V	SAL1-fs	3	1	P4B	1	B
dc2d5a4b-c62f-42d9-b6d3-5d1301b5e25a	1805090E0E2959000	0	f6468b6c-f5f7-4ebb-a4d1-f337dc970e75	C75	-38	21	2.576	4.658	0.585438	0.476033	0.667777	0.616334	0.278389	0.468387	0.407245	1.929	0.954628	M	4	M4	V	SAL1-fs	3	2	P4B	1	B
dc2d5a4b-c62f-42d9-b6d3-5d1301b5e25a	1805090E0E2959000	0	64162431-0faf-4278-9e7e-a3fb14cdc20b	C80	-43	25	2.576	4.472	0.58206	0.464984	0.663657	0.621491	0.269388	0.462636	0.411486	1.883	0.952741	N	3	N3	V	SAL1-fs	3	3	P4B	1	B
dc2d5a4b-c62f-42d9-b6d3-5d1301b5e25a	1805090E0E2959000	0	8d1600d7-7a9c-4547-aaf5-1c22fc78cf66	C81	-38	25	2.576	4.641	0.584499	0.471645	0.667374	0.618422	0.275246	0.467805	0.409324	1.929	0.956284	N	4	N4	V	SAL1-fs	3	4	P4B	1	B
dc2d5a4b-c62f-42d9-b6d3-5d1301b5e25a	1805090E0E2959000	0	2ad79051-b4dc-40de-a819-eadf39b95c5e	C310	11	30	2.3	3.736	0.577438	0.470411	0.658611	0.607213	0.274906	0.463097	0.401495	2.159	0.961538	O	15	O15	V	W303	1	1	P4B	1	B
dc2d5a4b-c62f-42d9-b6d3-5d1301b5e25a	1805090E0E2959000	0	eb5664b3-b0e6-4fa1-996b-77c8d6b65aad	C311	16	30	2.3	3.685	0.579025	0.47549	0.659714	0.605801	0.278762	0.464226	0.400007	2.159	0.963303	O	16	O16	V	W303	1	2	P4B	1	B
dc2d5a4b-c62f-42d9-b6d3-5d1301b5e25a	1805090E0E2959000	0	ca766bcf-9edd-405f-a9aa-449808a676e8	C356	11	34	2.116	3.39	0.576999	0.471625	0.657484	0.605643	0.275768	0.462885	0.400908	2.343	0.9601	P	15	P15	V	W303	1	3	P4B	1	B
dc2d5a4b-c62f-42d9-b6d3-5d1301b5e25a	1805090E0E2959000	0	504a4666-9f4c-4451-8f28-dd0167882a2f	C354	16	34	2.116	3.407	0.575497	0.469596	0.655924	0.60507	0.27467	0.461296	0.400223	2.297	0.960298	P	16	P16	V	W303	1	4	P4B	1	B
dc2d5a4b-c62f-42d9-b6d3-5d1301b5e25a	1805090E0E2959000	0	d3801aad-5ba4-49ca-86ce-fe35b57b3ae9	C347	-34	-34	2.21	3.273	0.569908	0.467053	0.651204	0.595591	0.274137	0.46004	0.393989	2.211	0.943005	A	5	A5	V	MKT1-30D+SAL1-fs	7	1	P4B	2	B
dc2d5a4b-c62f-42d9-b6d3-5d1301b5e25a	1805090E0E2959000	0	1a0b6f8a-f5c5-402a-a89f-027b05bf1d5b	C361	-29	-34	2.118	3.273	0.568201	0.465539	0.648329	0.594808	0.272564	0.457535	0.393967	2.208	0.935233	A	6	A6	V	MKT1-30D+SAL1-fs	7	2	P4B	2	B
dc2d5a4b-c62f-42d9-b6d3-5d1301b5e25a	1805090E0E2959000	0	989a6160-b4fb-43c4-9794-a4fb2c14c8fd	C281	39	-34	2.396	4.138	0.57504	0.472276	0.652266	0.60442	0.276993	0.457454	0.400632	2.024	0.954918	A	21	A21	V	Eng-WT	1	1	P4B	2	B
dc2d5a4b-c62f-42d9-b6d3-5d1301b5e25a	1805090E0E2959000	0	12577265-9998-4670-91dc-64c5087f69dd	C282	43	-34	2.396	4.265	0.573181	0.468569	0.651924	0.602931	0.273922	0.457526	0.398891	2.07	0.960239	A	22	A22	V	Eng-WT	1	2	P4B	2	B
dc2d5a4b-c62f-42d9-b6d3-5d1301b5e25a	1805090E0E2959000	0	5b72aaad-3d0e-4fcf-95db-5e4a4f570eaa	C332	-34	-29	2.302	3.706	0.570817	0.466846	0.652012	0.597541	0.274054	0.460112	0.395604	2.024	0.94508	B	5	B5	V	MKT1-30D+SAL1-fs	7	3	P4B	2	B
dc2d5a4b-c62f-42d9-b6d3-5d1301b5e25a	1805090E0E2959000	0	e4e5ad0d-0fbe-485d-82a5-0521ee45fd9b	C292	-29	-29	2.396	3.96	0.570853	0.467129	0.651367	0.59785	0.274009	0.458809	0.395282	2.025	0.950749	B	6	B6	V	MKT1-30D+SAL1-fs	7	4	P4B	2	B
dc2d5a4b-c62f-42d9-b6d3-5d1301b5e25a	1805090E0E2959000	0	00711627-cb11-4833-a293-e5937c412da8	C101	39	-29	2.58	4.52	0.575441	0.469117	0.653232	0.607909	0.273893	0.456637	0.402467	1.931	0.956848	B	21	B21	V	Eng-WT	1	3	P4B	2	B
dc2d5a4b-c62f-42d9-b6d3-5d1301b5e25a	1805090E0E2959000	0	7afbaed8-df41-4a25-91e7-f469c3110abc	C227	43	-29	2.488	4.367	0.570782	0.465738	0.648726	0.601622	0.272003	0.455356	0.399283	1.978	0.959223	B	22	B22	V	Eng-WT	1	4	P4B	2	B
dc2d5a4b-c62f-42d9-b6d3-5d1301b5e25a	1805090E0E2959000	0	732b214f-280e-4c26-92c9-09fc8cd10761	C303	11	-16	2.396	4.028	0.573176	0.474551	0.65174	0.596863	0.279724	0.459398	0.39504	1.935	0.949474	E	15	E15	V	MKT1-30D+SAL1-fs	8	1	P4B	2	B
dc2d5a4b-c62f-42d9-b6d3-5d1301b5e25a	1805090E0E2959000	0	52971d94-2b62-4cb2-bd4e-6393d3ec1a9c	C300	16	-16	2.396	4.282	0.573955	0.47986	0.652945	0.592957	0.284548	0.461181	0.39148	1.934	0.960396	E	16	E16	V	MKT1-30D+SAL1-fs	8	2	P4B	2	B
dc2d5a4b-c62f-42d9-b6d3-5d1301b5e25a	1805090E0E2959000	0	4af656b1-2062-4c7c-a124-4a2e2511b764	C301	30	-16	2.396	4.147	0.571298	0.474734	0.650178	0.592782	0.281126	0.459673	0.392972	1.978	0.95501	E	19	E19	V	MKT1-30D	6	1	P4B	2	B
dc2d5a4b-c62f-42d9-b6d3-5d1301b5e25a	1805090E0E2959000	0	9577080a-9ffb-4fed-934d-2b37ab99f10a	C241	34	-16	2.488	4.147	0.572124	0.475977	0.651085	0.593183	0.281629	0.458531	0.39115	1.932	0.95092	E	20	E20	V	MKT1-30D	6	2	P4B	2	B
dc2d5a4b-c62f-42d9-b6d3-5d1301b5e25a	1805090E0E2959000	0	f78f543a-2589-4468-88da-8381494c69e4	C127	11	-11	2.58	4.664	0.57697	0.479373	0.657241	0.598061	0.284337	0.464291	0.395842	1.842	0.963636	F	15	F15	V	MKT1-30D+SAL1-fs	8	3	P4B	2	B
dc2d5a4b-c62f-42d9-b6d3-5d1301b5e25a	1805090E0E2959000	0	0027a269-91e5-4847-986b-b078b8211fca	C242	16	-11	2.488	4.545	0.576529	0.47579	0.655187	0.602224	0.279949	0.461222	0.398755	1.934	0.958955	F	16	F16	V	MKT1-30D+SAL1-fs	8	4	P4B	2	B
dc2d5a4b-c62f-42d9-b6d3-5d1301b5e25a	1805090E0E2959000	0	35b7c344-a0bd-44c7-b640-31e4ced032ef	C243	30	-11	2.488	4.282	0.572425	0.478742	0.650351	0.592103	0.283115	0.458389	0.390349	1.934	0.954455	F	19	F19	V	MKT1-30D	6	3	P4B	2	B
dc2d5a4b-c62f-42d9-b6d3-5d1301b5e25a	1805090E0E2959000	0	47d7cb05-7abd-46b4-b168-c355414bd77f	C128	34	-11	2.58	4.291	0.571836	0.479478	0.652259	0.587623	0.285124	0.461974	0.38721	1.842	0.954545	F	20	F20	V	MKT1-30D	6	4	P4B	2	B
dc2d5a4b-c62f-42d9-b6d3-5d1301b5e25a	1805090E0E2959000	0	5e8878a9-d58d-4751-b1a7-364864c2e42a	C245	39	-7	2.488	4.384	0.571631	0.478409	0.649812	0.590526	0.283219	0.458248	0.388813	1.886	0.957447	G	21	G21	V	MKT1-30D	4	1	P4B	2	B
dc2d5a4b-c62f-42d9-b6d3-5d1301b5e25a	1805090E0E2959000	0	61ef0663-82e8-4d55-a42f-4efda2c0f3c9	C246	43	-7	2.488	4.359	0.56994	0.470573	0.649462	0.59382	0.277249	0.458016	0.392468	1.886	0.963035	G	22	G22	V	MKT1-30D	4	2	P4B	2	B
dc2d5a4b-c62f-42d9-b6d3-5d1301b5e25a	1805090E0E2959000	0	de3c6075-9f81-49b8-8377-f0935a1a9e79	C248	39	-2	2.488	4.325	0.571626	0.479047	0.65075	0.58915	0.28384	0.460026	0.38804	1.934	0.954902	H	21	H21	V	MKT1-30D	4	3	P4B	2	B
dc2d5a4b-c62f-42d9-b6d3-5d1301b5e25a	1805090E0E2959000	0	8676872f-cb71-4474-bc48-72463804606f	C249	43	-2	2.488	4.214	0.572123	0.474423	0.650791	0.595163	0.280025	0.458198	0.393056	1.934	0.955734	H	22	H22	V	MKT1-30D	4	4	P4B	2	B
dc2d5a4b-c62f-42d9-b6d3-5d1301b5e25a	1805090E0E2959000	0	ed2770bf-da63-4169-bfdb-e8380cded08f	C93	-43	21	2.672	4.85	0.577019	0.465405	0.657075	0.612327	0.270209	0.459569	0.405976	1.843	0.947552	M	3	M3	V	SAL1-fs	3	1	P4B	2	B
dc2d5a4b-c62f-42d9-b6d3-5d1301b5e25a	1805090E0E2959000	0	f4f796d7-f990-46a9-8441-5cc84505ce95	C94	-38	21	2.672	4.944	0.579928	0.468093	0.660472	0.615148	0.272447	0.461244	0.406822	1.843	0.953688	M	4	M4	V	SAL1-fs	3	2	P4B	2	B
dc2d5a4b-c62f-42d9-b6d3-5d1301b5e25a	1805090E0E2959000	0	2309e821-81a5-43dd-9ff2-a27d248665b7	C201	-43	25	2.58	4.774	0.576317	0.462996	0.65633	0.613471	0.268504	0.458408	0.406851	1.886	0.946714	N	3	N3	V	SAL1-fs	3	3	P4B	2	B
dc2d5a4b-c62f-42d9-b6d3-5d1301b5e25a	1805090E0E2959000	0	56f84017-d226-401e-b0d0-75237a42b775	C202	-38	25	2.58	4.8	0.578189	0.468752	0.658054	0.611522	0.272748	0.46021	0.404289	1.84	0.952297	N	4	N4	V	SAL1-fs	3	4	P4B	2	B
dc2d5a4b-c62f-42d9-b6d3-5d1301b5e25a	1805090E0E2959000	0	9e782601-4a25-46b8-929c-2e3b9bdce25d	C340	11	30	2.302	3.748	0.569896	0.471458	0.648168	0.593976	0.277224	0.458389	0.394271	2.119	0.961538	O	15	O15	V	W303	1	1	P4B	2	B
dc2d5a4b-c62f-42d9-b6d3-5d1301b5e25a	1805090E0E2959000	0	3b208bb8-35af-48f6-b20f-9a350329a112	C318	16	30	2.396	3.867	0.568352	0.466546	0.647601	0.594831	0.273357	0.456165	0.393082	2.024	0.960526	O	16	O16	V	W303	1	2	P4B	2	B
dc2d5a4b-c62f-42d9-b6d3-5d1301b5e25a	1805090E0E2959000	0	7a6bfaf6-4a14-4e03-a5e5-fe93fb32e552	C355	11	34	2.21	3.714	0.570776	0.469899	0.648599	0.597744	0.275708	0.456387	0.395973	2.211	0.956621	P	15	P15	V	W303	1	3	P4B	2	B
dc2d5a4b-c62f-42d9-b6d3-5d1301b5e25a	1805090E0E2959000	0	1b435f8c-6d61-4dd9-a043-8489b590191d	C356	16	34	2.21	3.409	0.566276	0.467993	0.644971	0.589923	0.275033	0.456525	0.390984	2.208	0.957711	P	16	P16	V	W303	1	4	P4B	2	B
dc2d5a4b-c62f-42d9-b6d3-5d1301b5e25a	1805090E0E2959000	0	83583a96-c57f-4c08-a9d1-193c043ffe3b	C263	20	12	2.58	4.581	0.568046	0.468126	0.646383	0.593442	0.275059	0.455411	0.392954	1.843	0.957407	K	17	K17	V	MKT1-30D+SAL1-fs	6	1	P5A	1	A
dc2d5a4b-c62f-42d9-b6d3-5d1301b5e25a	1805090E0E2959000	0	12934fb9-e890-4fa9-b876-eb33e33dcc8b	C264	25	12	2.58	4.674	0.568912	0.471649	0.649351	0.589502	0.277935	0.459367	0.388723	1.84	0.958258	K	18	K18	V	MKT1-30D+SAL1-fs	6	2	P5A	1	A
dc2d5a4b-c62f-42d9-b6d3-5d1301b5e25a	1805090E0E2959000	0	10963c4f-adf1-4f16-801a-0da24dcd3bd3	C294	20	16	2.488	4.479	0.569348	0.46891	0.648864	0.594043	0.27549	0.457661	0.392905	1.935	0.962121	L	17	L17	V	MKT1-30D+SAL1-fs	6	3	P5A	1	A
dc2d5a4b-c62f-42d9-b6d3-5d1301b5e25a	1805090E0E2959000	0	bdb4a0a4-944d-40e6-abaf-205a3f6e1ade	C197	25	16	2.672	4.674	0.56798	0.468766	0.648084	0.590975	0.275426	0.457263	0.389431	1.843	0.952813	L	18	L18	V	MKT1-30D+SAL1-fs	6	4	P5A	1	A
dc2d5a4b-c62f-42d9-b6d3-5d1301b5e25a	1805090E0E2959000	0	802afe82-629c-4b5e-bc23-0455dae8d7e5	C267	-34	21	2.58	4.53	0.570339	0.46721	0.651179	0.596306	0.274031	0.459679	0.394584	1.841	0.951311	M	5	M5	V	MKT1-30D+SAL1-fs	3	1	P5A	1	A
dc2d5a4b-c62f-42d9-b6d3-5d1301b5e25a	1805090E0E2959000	0	ec75e484-e62a-4df9-99bd-8946237f9457	C296	-29	21	2.488	4.428	0.569942	0.473248	0.650041	0.590504	0.278173	0.459323	0.388718	1.932	0.954023	M	6	M6	V	MKT1-30D+SAL1-fs	3	2	P5A	1	A
dc2d5a4b-c62f-42d9-b6d3-5d1301b5e25a	1805090E0E2959000	0	7c89630a-f9e7-4e68-a1c2-276716f122f0	C265	20	21	2.58	4.7	0.569286	0.468472	0.649062	0.594103	0.275055	0.458328	0.393257	1.935	0.963899	M	17	M17	V	W303	4	1	P5A	1	A
dc2d5a4b-c62f-42d9-b6d3-5d1301b5e25a	1805090E0E2959000	0	e4356fc1-838e-44ee-988b-9c1e2f32b92a	C266	25	21	2.58	4.725	0.57088	0.47289	0.649347	0.594375	0.278141	0.456596	0.39162	1.886	0.960503	M	18	M18	V	W303	4	2	P5A	1	A
dc2d5a4b-c62f-42d9-b6d3-5d1301b5e25a	1805090E0E2959000	0	86ae11e6-9ab4-4725-9df7-ba4be0128a40	C300	-34	25	2.488	4.301	0.570399	0.465367	0.651104	0.598778	0.272297	0.458917	0.396768	1.935	0.942801	N	5	N5	V	MKT1-30D+SAL1-fs	3	3	P5A	1	A
dc2d5a4b-c62f-42d9-b6d3-5d1301b5e25a	1805090E0E2959000	0	7ddab26e-c0b4-430c-a441-b20a87c4bf4b	C301	-29	25	2.488	4.25	0.569215	0.465915	0.648061	0.597628	0.272067	0.454496	0.393893	1.932	0.948104	N	6	N6	V	MKT1-30D+SAL1-fs	3	4	P5A	1	A
dc2d5a4b-c62f-42d9-b6d3-5d1301b5e25a	1805090E0E2959000	0	18f987e1-e6cb-4420-8e3e-ae5d709cad19	C297	20	25	2.488	4.623	0.569361	0.468077	0.648922	0.594898	0.274469	0.458344	0.394132	1.886	0.961468	N	17	N17	V	W303	4	3	P5A	1	A
dc2d5a4b-c62f-42d9-b6d3-5d1301b5e25a	1805090E0E2959000	0	06fb3086-6762-4d56-b936-04a04511a1a8	C268	25	25	2.58	4.615	0.569233	0.466184	0.648234	0.597333	0.272656	0.455624	0.394938	1.886	0.959559	N	18	N18	V	W303	4	4	P5A	1	A
dc2d5a4b-c62f-42d9-b6d3-5d1301b5e25a	1805090E0E2959000	0	1e27ae9b-33af-479a-89e0-de035f348664	C228	21	12	1.934	2.839	0.585192	0.481077	0.667872	0.610547	0.282969	0.470285	0.402311	2.578	0.955224	K	17	K17	V	MKT1-30D+SAL1-fs	6	1	P5A	2	A
dc2d5a4b-c62f-42d9-b6d3-5d1301b5e25a	1805090E0E2959000	0	6861dbb0-63ac-4d62-ac18-20da11e680c0	C229	25	12	1.934	2.856	0.58656	0.481492	0.670681	0.61159	0.28333	0.473031	0.403113	2.578	0.958457	K	18	K18	V	MKT1-30D+SAL1-fs	6	2	P5A	2	A
dc2d5a4b-c62f-42d9-b6d3-5d1301b5e25a	1805090E0E2959000	0	86a9d299-bd38-4e62-ac9e-ffa3095c9982	C239	21	16	1.934	2.788	0.583408	0.480446	0.666762	0.607414	0.282774	0.470493	0.400225	2.578	0.951368	L	17	L17	V	MKT1-30D+SAL1-fs	6	3	P5A	2	A
dc2d5a4b-c62f-42d9-b6d3-5d1301b5e25a	1805090E0E2959000	0	0dd24d88-bde7-451a-9ef5-8c2ac265c32a	C240	25	16	1.934	2.915	0.584656	0.47972	0.668228	0.609975	0.281972	0.470842	0.401856	2.578	0.962209	L	18	L18	V	MKT1-30D+SAL1-fs	6	4	P5A	2	A
dc2d5a4b-c62f-42d9-b6d3-5d1301b5e25a	1805090E0E2959000	0	f5484392-f4d3-47d2-8096-6f088ac6a6a6	C245	-34	21	1.934	2.652	0.582961	0.477066	0.667782	0.607881	0.280079	0.471515	0.400464	2.531	0.955272	M	5	M5	V	MKT1-30D+SAL1-fs	3	1	P5A	2	A
dc2d5a4b-c62f-42d9-b6d3-5d1301b5e25a	1805090E0E2959000	0	9d83c403-037c-4ffe-8be9-cc70312bfe70	C253	-29	21	1.934	2.601	0.583343	0.476298	0.668072	0.609133	0.279356	0.471902	0.402114	2.532	0.957655	M	6	M6	V	MKT1-30D+SAL1-fs	3	2	P5A	2	A
dc2d5a4b-c62f-42d9-b6d3-5d1301b5e25a	1805090E0E2959000	0	3baa6bfb-4211-416f-95ea-0ce2a267de63	C254	21	21	1.934	2.754	0.583638	0.478395	0.665762	0.610643	0.280543	0.468445	0.402849	2.531	0.956923	M	17	M17	V	W303	4	1	P5A	2	A
dc2d5a4b-c62f-42d9-b6d3-5d1301b5e25a	1805090E0E2959000	0	10f4c486-1f52-4bf5-b763-de951aeea035	C252	25	21	1.934	2.881	0.584637	0.480311	0.668501	0.609043	0.282262	0.471508	0.400996	2.578	0.952941	M	18	M18	V	W303	4	2	P5A	2	A
dc2d5a4b-c62f-42d9-b6d3-5d1301b5e25a	1805090E0E2959000	0	beb8171d-f338-4717-b764-ab26c4ec01d7	C332	-34	25	1.842	2.5	0.582931	0.470043	0.667331	0.615101	0.274074	0.469264	0.406506	2.578	0.955932	N	5	N5	V	MKT1-30D+SAL1-fs	3	3	P5A	2	A
dc2d5a4b-c62f-42d9-b6d3-5d1301b5e25a	1805090E0E2959000	0	7488df27-5bc2-4232-ab36-d5a46d0cbdf7	C350	-29	25	1.75	2.483	0.584247	0.474617	0.668085	0.614013	0.277287	0.47005	0.405531	2.624	0.962457	N	6	N6	V	MKT1-30D+SAL1-fs	3	4	P5A	2	A
dc2d5a4b-c62f-42d9-b6d3-5d1301b5e25a	1805090E0E2959000	0	4cca056f-3001-476f-9b0e-52d8036e23f8	C264	21	25	1.934	2.805	0.583247	0.476678	0.665233	0.611705	0.279219	0.467393	0.403522	2.531	0.951662	N	17	N17	V	W303	4	3	P5A	2	A
dc2d5a4b-c62f-42d9-b6d3-5d1301b5e25a	1805090E0E2959000	0	bcca0d1e-0b6c-45aa-97b3-2babc472f414	C265	25	25	1.934	2.873	0.585436	0.479056	0.667777	0.613465	0.280451	0.469453	0.404519	2.578	0.941003	N	18	N18	V	W303	4	4	P5A	2	A
dc2d5a4b-c62f-42d9-b6d3-5d1301b5e25a	1805090E0E2959000	0	51aa16c5-8bba-4db1-8cfd-bb85491a217e	C366	-52	-33	1.752	2.233	0.550675	0.444494	0.631223	0.579736	0.258965	0.446579	0.384812	2.674	0.942966	A	1	A1	V	MKT1-30D+SAL1-fs	3	1	P5B	1	B
dc2d5a4b-c62f-42d9-b6d3-5d1301b5e25a	1805090E0E2959000	0	519c6deb-284b-4e46-a17a-0afcfe525295	C351	-47	-33	1.936	2.7	0.563103	0.475274	0.64828	0.569762	0.285543	0.464889	0.374617	2.49	0.955975	A	2	A2	V	MKT1-30D+SAL1-fs	3	2	P5B	1	B
dc2d5a4b-c62f-42d9-b6d3-5d1301b5e25a	1805090E0E2959000	0	d4faea0d-674f-4e00-af2e-067e54a76f90	C352	-52	-29	1.936	2.793	0.563514	0.46644	0.645998	0.581799	0.276448	0.459251	0.384377	2.49	0.957447	B	1	B1	V	MKT1-30D+SAL1-fs	3	3	P5B	1	B
dc2d5a4b-c62f-42d9-b6d3-5d1301b5e25a	1805090E0E2959000	0	58373aff-fc18-4ea8-8b68-3755f288a81a	C329	-47	-29	2.12	3.107	0.56731	0.483135	0.64992	0.57272	0.290877	0.46333	0.37532	2.391	0.961749	B	2	B2	V	MKT1-30D+SAL1-fs	3	4	P5B	1	B
dc2d5a4b-c62f-42d9-b6d3-5d1301b5e25a	1805090E0E2959000	0	edcee208-3fb5-4d7c-8a91-27eb3481064b	C238	48	21	2.398	3.914	0.572804	0.485186	0.655787	0.581107	0.29063	0.466944	0.381011	2.023	0.956616	M	23	M23	V	W303	4	1	P5B	1	B
dc2d5a4b-c62f-42d9-b6d3-5d1301b5e25a	1805090E0E2959000	0	702723e9-c8d9-4266-97e7-299201883910	C236	52	21	2.398	4.372	0.577301	0.482863	0.662684	0.590154	0.288116	0.470928	0.387882	2.068	0.965049	M	24	M24	V	W303	4	2	P5B	1	B
dc2d5a4b-c62f-42d9-b6d3-5d1301b5e25a	1805090E0E2959000	0	a2ecb282-33c7-4bea-bb54-723c7368ba4f	C185	48	25	2.49	4.168	0.573531	0.48661	0.6563	0.58187	0.291493	0.466895	0.380992	1.936	0.965377	N	23	N23	V	W303	4	3	P5B	1	B
dc2d5a4b-c62f-42d9-b6d3-5d1301b5e25a	1805090E0E2959000	0	9cfe3582-ac26-4cfe-a542-d3d6619433ab	C243	52	25	2.398	4.262	0.576244	0.482814	0.660816	0.589126	0.28767	0.469611	0.387355	1.977	0.97012	N	24	N24	V	W303	4	4	P5B	1	B
dc2d5a4b-c62f-42d9-b6d3-5d1301b5e25a	1805090E0E2959000	0	fffe0b56-ca4c-4f03-936a-05a534154d1f	C298	30	30	2.306	3.897	0.571848	0.470101	0.652347	0.597052	0.275259	0.459824	0.393668	2.121	0.954248	O	19	O19	V	MKT1-30D+SAL1-fs	6	1	P5B	1	B
dc2d5a4b-c62f-42d9-b6d3-5d1301b5e25a	1805090E0E2959000	0	06d10673-f078-4e02-9cfe-0166301e57ae	C299	34	30	2.306	3.863	0.57005	0.468408	0.65123	0.594191	0.274048	0.460287	0.391878	2.121	0.96044	O	20	O20	V	MKT1-30D+SAL1-fs	6	2	P5B	1	B
dc2d5a4b-c62f-42d9-b6d3-5d1301b5e25a	1805090E0E2959000	0	8e606fe2-9dd7-4185-86eb-96bd7d9abf00	C305	30	34	2.306	3.82	0.574989	0.472523	0.654719	0.601542	0.276422	0.459968	0.396247	2.028	0.966667	P	19	P19	V	MKT1-30D+SAL1-fs	6	3	P5B	1	B
dc2d5a4b-c62f-42d9-b6d3-5d1301b5e25a	1805090E0E2959000	0	927fb01a-f36e-4693-9248-f8c944d56959	C343	34	34	2.12	3.201	0.56585	0.466303	0.645145	0.589775	0.273124	0.455138	0.388762	2.122	0.949602	P	20	P20	V	MKT1-30D+SAL1-fs	6	4	P5B	1	B
dc2d5a4b-c62f-42d9-b6d3-5d1301b5e25a	1805090E0E2959000	0	083e106d-f9f6-49f4-aadf-c6bc6ec792b6	C366	-52	-33	1.752	2.42	0.571173	0.460433	0.653581	0.603275	0.268303	0.459716	0.399599	2.668	0.950877	A	1	A1	V	MKT1-30D+SAL1-fs	3	1	P5B	2	B
dc2d5a4b-c62f-42d9-b6d3-5d1301b5e25a	1805090E0E2959000	0	007f5a59-e4a7-4129-baad-687375063d4d	C367	-47	-33	1.752	2.25	0.574266	0.480178	0.659904	0.586726	0.286677	0.471207	0.386621	2.583	0.958491	A	2	A2	V	MKT1-30D+SAL1-fs	3	2	P5B	2	B
dc2d5a4b-c62f-42d9-b6d3-5d1301b5e25a	1805090E0E2959000	0	71b51bb4-027b-431a-90be-db0289de3b52	C358	-52	-29	1.844	2.556	0.576914	0.47451	0.66212	0.598515	0.281389	0.469093	0.395328	2.582	0.960133	B	1	B1	V	MKT1-30D+SAL1-fs	3	3	P5B	2	B
dc2d5a4b-c62f-42d9-b6d3-5d1301b5e25a	1805090E0E2959000	0	efab50b4-8aa5-4cdd-bc43-40023b51a5a3	C345	-47	-29	1.936	2.607	0.579409	0.485534	0.664304	0.592259	0.290287	0.472189	0.389488	2.49	0.947883	B	2	B2	V	MKT1-30D+SAL1-fs	3	4	P5B	2	B
dc2d5a4b-c62f-42d9-b6d3-5d1301b5e25a	1805090E0E2959000	0	a1b1c237-5c03-424a-af0b-9b6606e6cafe	C338	48	21	2.028	3.278	0.583857	0.496393	0.669074	0.590135	0.299115	0.47617	0.386284	2.161	0.955959	M	23	M23	V	W303	4	1	P5B	2	B
dc2d5a4b-c62f-42d9-b6d3-5d1301b5e25a	1805090E0E2959000	0	99354bcc-f2de-4b6b-b6e7-9f433894c963	C275	52	21	2.214	3.762	0.586934	0.488709	0.672553	0.603576	0.290358	0.476474	0.396793	2.161	0.959368	M	24	M24	V	W303	4	2	P5B	2	B
dc2d5a4b-c62f-42d9-b6d3-5d1301b5e25a	1805090E0E2959000	0	3f3e1517-7a8e-4ba3-bf4f-4535e4940f7d	C339	48	26	2.028	3.167	0.581223	0.491079	0.664827	0.591852	0.293838	0.472145	0.388008	2.306	0.957105	N	23	N23	V	W303	4	3	P5B	2	B
dc2d5a4b-c62f-42d9-b6d3-5d1301b5e25a	1805090E0E2959000	0	27257ac2-8c06-46b0-81f4-7b53659a3c60	C277	52	26	2.214	3.55	0.583235	0.483357	0.668806	0.601539	0.28665	0.474165	0.396149	2.299	0.95933	N	24	N24	V	W303	4	4	P5B	2	B
dc2d5a4b-c62f-42d9-b6d3-5d1301b5e25a	1805090E0E2959000	0	74ae9ccc-d3a8-4fc1-9646-bce365d94fde	C340	30	30	2.028	3.193	0.579662	0.474332	0.661535	0.606936	0.277843	0.465629	0.400403	2.306	0.965426	O	19	O19	V	MKT1-30D+SAL1-fs	6	1	P5B	2	B
dc2d5a4b-c62f-42d9-b6d3-5d1301b5e25a	1805090E0E2959000	0	dde4ef51-86a2-489b-9fcd-1486ef15e3f0	C341	34	30	2.028	3.125	0.579945	0.476545	0.662095	0.605168	0.279875	0.466783	0.399007	2.299	0.961957	O	20	O20	V	MKT1-30D+SAL1-fs	6	2	P5B	2	B
dc2d5a4b-c62f-42d9-b6d3-5d1301b5e25a	1805090E0E2959000	0	3e1b47ef-983c-4040-a8b7-9eae9f7ea33d	C318	30	35	2.12	3.32	0.58289	0.47784	0.665824	0.608806	0.279597	0.469199	0.401166	2.306	0.966752	P	19	P19	V	MKT1-30D+SAL1-fs	6	3	P5B	2	B
dc2d5a4b-c62f-42d9-b6d3-5d1301b5e25a	1805090E0E2959000	0	5a3540cc-9376-48ca-81e0-e267a63ee208	C356	34	35	1.936	2.964	0.579145	0.477487	0.660666	0.603281	0.280135	0.465608	0.397331	2.49	0.948424	P	20	P20	V	MKT1-30D+SAL1-fs	6	4	P5B	2	B
dc2d5a4b-c62f-42d9-b6d3-5d1301b5e25a	1805090E0E2959000	0	19528dad-baf1-4cf5-9fc8-054a289d54a7	C338	39	-33	1.934	2.748	0.570419	0.471859	0.651114	0.592	0.27767	0.459942	0.38973	2.533	0.953704	A	21	A21	V	W303	7	1	P6A	1	A
dc2d5a4b-c62f-42d9-b6d3-5d1301b5e25a	1805090E0E2959000	0	58a7b54a-2b47-4d2a-84c4-ab82d5c2ad59	C358	43	-33	1.842	2.612	0.563	0.462503	0.645544	0.584963	0.271271	0.458207	0.385884	2.579	0.951299	A	22	A22	V	W303	7	2	P6A	1	A
dc2d5a4b-c62f-42d9-b6d3-5d1301b5e25a	1805090E0E2959000	0	b3f1bbdd-031d-4251-9fab-4a5c6dfada6b	C302	39	-29	2.026	3.104	0.570288	0.469506	0.650905	0.593871	0.275584	0.459172	0.391418	2.348	0.95082	B	21	B21	V	W303	7	3	P6A	1	A
dc2d5a4b-c62f-42d9-b6d3-5d1301b5e25a	1805090E0E2959000	0	4155d770-f5e3-449e-8576-b4c2307fea5a	C340	43	-29	1.934	2.782	0.564479	0.460964	0.646007	0.59016	0.27033	0.457128	0.390527	2.395	0.954268	B	22	B22	V	W303	7	4	P6A	1	A
dc2d5a4b-c62f-42d9-b6d3-5d1301b5e25a	1805090E0E2959000	0	9c0e22ab-72b8-4f86-b9ba-b550f82ebbc9	C146	-43	3	2.21	3.689	0.578472	0.46828	0.660446	0.610647	0.272199	0.462677	0.402863	2.21	0.967816	I	3	I3	V	Eng-WT	2	1	P6A	1	A
dc2d5a4b-c62f-42d9-b6d3-5d1301b5e25a	1805090E0E2959000	0	e3fbea94-3eae-4f49-8244-fef8f9c2f195	C59	-38	3	2.302	3.791	0.580322	0.469869	0.66214	0.612984	0.27348	0.463062	0.40401	2.164	0.966443	I	4	I4	V	Eng-WT	2	2	P6A	1	A
dc2d5a4b-c62f-42d9-b6d3-5d1301b5e25a	1805090E0E2959000	0	80dd9b4e-2324-4384-85c4-c6012483262f	C157	-43	7	2.21	3.647	0.578377	0.466202	0.660301	0.612677	0.2706	0.461827	0.404466	2.21	0.969767	J	3	J3	V	Eng-WT	2	3	P6A	1	A
dc2d5a4b-c62f-42d9-b6d3-5d1301b5e25a	1805090E0E2959000	0	a32ba520-3595-400c-9f93-de8d8ad6f79c	C68	-38	7	2.302	3.774	0.582322	0.471381	0.664728	0.614682	0.274623	0.46508	0.405058	2.164	0.966292	J	4	J4	V	Eng-WT	2	4	P6A	1	A
dc2d5a4b-c62f-42d9-b6d3-5d1301b5e25a	1805090E0E2959000	0	d5de5718-19f0-4ff8-8db7-4d7caeb0e1d9	C168	-16	12	2.21	3.706	0.576605	0.467097	0.656751	0.609808	0.271612	0.459243	0.402814	2.302	0.954233	K	9	K9	V	Eng-WT	6	1	P6A	1	A
dc2d5a4b-c62f-42d9-b6d3-5d1301b5e25a	1805090E0E2959000	0	a74090ba-b6e0-4401-bf12-775569174d24	C169	-11	12	2.21	3.731	0.575027	0.469011	0.653717	0.606132	0.272612	0.456677	0.399586	2.302	0.956818	K	10	K10	V	Eng-WT	6	2	P6A	1	A
dc2d5a4b-c62f-42d9-b6d3-5d1301b5e25a	1805090E0E2959000	0	534575d7-665e-4c62-84c0-4e3d2a4e7acb	C75	2	12	2.302	4.062	0.580671	0.47311	0.660756	0.611855	0.275171	0.46203	0.403298	2.256	0.966597	K	13	K13	V	SAL1-fs	8	1	P6A	1	A
dc2d5a4b-c62f-42d9-b6d3-5d1301b5e25a	1805090E0E2959000	0	4d3124ec-2bb6-4701-8e85-ca7425736de8	C76	7	12	2.302	4.003	0.57775	0.468918	0.656755	0.611798	0.273046	0.458344	0.404235	2.164	0.959746	K	14	K14	V	SAL1-fs	8	2	P6A	1	A
dc2d5a4b-c62f-42d9-b6d3-5d1301b5e25a	1805090E0E2959000	0	6e26f9bd-7645-42f6-bf8d-136534dc0a36	C263	20	12	2.118	3.418	0.570515	0.468156	0.651905	0.595514	0.27436	0.460162	0.39288	2.302	0.950372	K	17	K17	V	W303	5	1	P6A	1	A
dc2d5a4b-c62f-42d9-b6d3-5d1301b5e25a	1805090E0E2959000	0	5cc54297-7310-44ee-b9c7-5293e17ae5f0	C264	25	12	2.118	3.333	0.571751	0.473891	0.652767	0.592277	0.279084	0.461812	0.390174	2.348	0.956743	K	18	K18	V	W303	5	2	P6A	1	A
dc2d5a4b-c62f-42d9-b6d3-5d1301b5e25a	1805090E0E2959000	0	f337ef71-5264-4ce9-a610-3ef34d23394f	C174	-16	16	2.21	3.765	0.576744	0.465368	0.657984	0.610943	0.270807	0.460717	0.404131	2.302	0.952703	L	9	L9	V	Eng-WT	6	3	P6A	1	A
dc2d5a4b-c62f-42d9-b6d3-5d1301b5e25a	1805090E0E2959000	0	ec340726-d903-457f-8c1d-20ba1dc05497	C175	-11	16	2.21	3.714	0.576632	0.465727	0.656943	0.611559	0.270571	0.458814	0.404035	2.302	0.952055	L	10	L10	V	Eng-WT	6	4	P6A	1	A
dc2d5a4b-c62f-42d9-b6d3-5d1301b5e25a	1805090E0E2959000	0	8effb2b9-40ad-424f-a3cf-2f140f7bf568	C81	2	16	2.302	4.02	0.578977	0.470903	0.657955	0.612013	0.273588	0.459175	0.403697	2.21	0.964135	L	13	L13	V	SAL1-fs	8	3	P6A	1	A
dc2d5a4b-c62f-42d9-b6d3-5d1301b5e25a	1805090E0E2959000	0	e2cb5fae-c4c5-4b7d-a60c-bd18e69f52cd	C82	7	16	2.302	4.181	0.580679	0.473468	0.660756	0.611669	0.275829	0.461919	0.403208	2.164	0.96146	L	14	L14	V	SAL1-fs	8	4	P6A	1	A
dc2d5a4b-c62f-42d9-b6d3-5d1301b5e25a	1805090E0E2959000	0	48f55d39-9a13-45cc-a881-0f573795f544	C270	20	16	2.118	3.299	0.572821	0.469167	0.654297	0.599012	0.274946	0.461738	0.395763	2.302	0.953728	L	17	L17	V	W303	5	3	P6A	1	A
dc2d5a4b-c62f-42d9-b6d3-5d1301b5e25a	1805090E0E2959000	0	b59756ba-7de1-4992-ad82-08fa4c4887e3	C271	25	16	2.118	3.316	0.571396	0.468372	0.653067	0.59664	0.274353	0.46107	0.393707	2.348	0.956522	L	18	L18	V	W303	5	4	P6A	1	A
dc2d5a4b-c62f-42d9-b6d3-5d1301b5e25a	1805090E0E2959000	0	bbe2c141-ae66-450c-a5f2-dbe3e1dd868b	C348	39	-33	1.75	2.333	0.578111	0.477661	0.662089	0.598617	0.282157	0.468957	0.394141	2.715	0.956364	A	21	A21	V	W303	7	1	P6A	2	A
dc2d5a4b-c62f-42d9-b6d3-5d1301b5e25a	1805090E0E2959000	0	0c6ba8b0-3e76-4700-9bb4-bd2ee8bdec82	C359	43	-33	1.658	2.07	0.57586	0.471456	0.659016	0.601093	0.276598	0.465943	0.396898	2.673	0.946721	A	22	A22	V	W303	7	2	P6A	2	A
dc2d5a4b-c62f-42d9-b6d3-5d1301b5e25a	1805090E0E2959000	0	d3bd8ebb-026a-4deb-860e-f587c71ebb61	C350	39	-29	1.75	2.409	0.578942	0.477893	0.662538	0.600235	0.281582	0.468686	0.39515	2.672	0.943662	B	21	B21	V	W303	7	3	P6A	2	A
dc2d5a4b-c62f-42d9-b6d3-5d1301b5e25a	1805090E0E2959000	0	309910e4-b337-41b2-8369-f6e135f7314e	C351	43	-29	1.75	2.248	0.574517	0.468664	0.658498	0.600207	0.27475	0.465986	0.396451	2.672	0.950943	B	22	B22	V	W303	7	4	P6A	2	A
dc2d5a4b-c62f-42d9-b6d3-5d1301b5e25a	1805090E0E2959000	0	e61d4e03-6ae5-4e2a-88b3-015c6c22def7	C237	-43	3	1.934	3.012	0.586678	0.475084	0.669417	0.619641	0.276603	0.468253	0.408488	2.58	0.960563	I	3	I3	V	Eng-WT	2	1	P6A	2	A
dc2d5a4b-c62f-42d9-b6d3-5d1301b5e25a	1805090E0E2959000	0	5f33fa61-4af1-48ff-ae2c-6c020b7463f8	C109	-38	3	2.028	3.105	0.588075	0.477306	0.672217	0.618558	0.278551	0.471535	0.407411	2.441	0.969945	I	4	I4	V	Eng-WT	2	2	P6A	2	A
dc2d5a4b-c62f-42d9-b6d3-5d1301b5e25a	1805090E0E2959000	0	4e6b3281-041b-43ae-89bc-2fbfa354949a	C250	-43	7	1.934	2.851	0.581991	0.466258	0.667507	0.616293	0.271571	0.468755	0.407378	2.577	0.958333	J	3	J3	V	Eng-WT	2	3	P6A	2	A
dc2d5a4b-c62f-42d9-b6d3-5d1301b5e25a	1805090E0E2959000	0	f34d5359-23e9-4560-b7ee-2c4238610ba1	C117	-38	7	2.028	2.986	0.585027	0.472605	0.668694	0.617892	0.27506	0.46833	0.407279	2.485	0.957386	J	4	J4	V	Eng-WT	2	4	P6A	2	A
dc2d5a4b-c62f-42d9-b6d3-5d1301b5e25a	1805090E0E2959000	0	23006375-e5eb-4406-9d85-aad240bd8fe8	C132	-16	12	2.028	3.063	0.586475	0.477139	0.669491	0.616566	0.278928	0.469393	0.406165	2.485	0.955679	K	9	K9	V	Eng-WT	6	1	P6A	2	A
dc2d5a4b-c62f-42d9-b6d3-5d1301b5e25a	1805090E0E2959000	0	c4278470-4c75-4a82-9a59-f576af92847d	C133	-11	12	2.028	3.156	0.588067	0.477946	0.671959	0.618037	0.279209	0.471537	0.407225	2.488	0.965054	K	10	K10	V	Eng-WT	6	2	P6A	2	A
dc2d5a4b-c62f-42d9-b6d3-5d1301b5e25a	1805090E0E2959000	0	1bd68fb9-a114-4470-aba9-8404c92f955c	C30	2	12	2.118	3.173	0.587554	0.477949	0.670913	0.617616	0.279233	0.470295	0.406851	2.394	0.962567	K	13	K13	V	SAL1-fs	8	1	P6A	2	A
dc2d5a4b-c62f-42d9-b6d3-5d1301b5e25a	1805090E0E2959000	0	60a44ea1-ce4f-4ebf-8646-684402b89f19	C126	7	12	2.028	3.165	0.587636	0.478494	0.671314	0.617137	0.279802	0.471231	0.406751	2.443	0.946381	K	14	K14	V	SAL1-fs	8	2	P6A	2	A
dc2d5a4b-c62f-42d9-b6d3-5d1301b5e25a	1805090E0E2959000	0	536dc562-2cc2-4acd-8209-a4f21607da5f	C318	21	12	1.842	2.656	0.578175	0.476765	0.66153	0.600251	0.280218	0.468206	0.395428	2.627	0.958466	K	17	K17	V	W303	5	1	P6A	2	A
dc2d5a4b-c62f-42d9-b6d3-5d1301b5e25a	1805090E0E2959000	0	0131ffdf-0901-4839-9b8e-8cfb465443ed	C319	25	12	1.842	2.639	0.578375	0.475266	0.661421	0.602497	0.278703	0.467528	0.397329	2.58	0.958199	K	18	K18	V	W303	5	2	P6A	2	A
dc2d5a4b-c62f-42d9-b6d3-5d1301b5e25a	1805090E0E2959000	0	48a74ce7-09ce-4895-8e23-14d49493095e	C146	-16	16	2.028	2.986	0.586241	0.472672	0.669764	0.62041	0.275593	0.468198	0.409055	2.485	0.957386	L	9	L9	V	Eng-WT	6	3	P6A	2	A
dc2d5a4b-c62f-42d9-b6d3-5d1301b5e25a	1805090E0E2959000	0	e923ee6a-d680-4c66-8b85-1e1a6f5e2df6	C147	-11	16	2.028	3.003	0.585045	0.475784	0.667065	0.615908	0.277752	0.467061	0.406122	2.485	0.957627	L	10	L10	V	Eng-WT	6	4	P6A	2	A
dc2d5a4b-c62f-42d9-b6d3-5d1301b5e25a	1805090E0E2959000	0	3af90e5b-3bf5-4d9f-b640-e84bfe081a8f	C31	2	16	2.118	3.266	0.58795	0.477179	0.671362	0.61918	0.278415	0.47045	0.408029	2.394	0.966234	L	13	L13	V	SAL1-fs	8	3	P6A	2	A
dc2d5a4b-c62f-42d9-b6d3-5d1301b5e25a	1805090E0E2959000	0	39a55cd6-edbf-4bfb-a5c4-8daadb02aa9a	C136	7	16	2.028	3.224	0.588111	0.476099	0.671455	0.621032	0.27721	0.470018	0.409579	2.443	0.955263	L	14	L14	V	SAL1-fs	8	4	P6A	2	A
dc2d5a4b-c62f-42d9-b6d3-5d1301b5e25a	1805090E0E2959000	0	41350bde-8096-4ae0-b3a4-c6cabb401dc0	C320	21	16	1.842	2.706	0.579888	0.477042	0.663864	0.602766	0.280267	0.469665	0.397271	2.58	0.952978	L	17	L17	V	W303	5	3	P6A	2	A
dc2d5a4b-c62f-42d9-b6d3-5d1301b5e25a	1805090E0E2959000	0	bbdbfb8c-2f4e-4d6b-a421-a0e4a465ea0b	C321	25	16	1.842	2.545	0.577255	0.472431	0.661072	0.602431	0.276723	0.467414	0.39746	2.58	0.96	L	18	L18	V	W303	5	4	P6A	2	A
dc2d5a4b-c62f-42d9-b6d3-5d1301b5e25a	1805090E0E2959000	0	4322297e-d326-4590-9ac3-5d024d431386	C234	48	-33	2.118	3.29	0.584496	0.49344	0.668112	0.595674	0.294653	0.473209	0.389383	2.394	0.958763	A	23	A23	V	Eng-WT	6	1	P6B	1	B
dc2d5a4b-c62f-42d9-b6d3-5d1301b5e25a	1805090E0E2959000	0	df1fae07-8f61-4647-8b15-0c7213a6a217	C309	52	-33	2.026	3.061	0.575547	0.471175	0.660703	0.598664	0.277259	0.46824	0.395131	2.44	0.941828	A	24	A24	V	Eng-WT	6	2	P6B	1	B
dc2d5a4b-c62f-42d9-b6d3-5d1301b5e25a	1805090E0E2959000	0	6fd271f5-d0ad-43c3-87ad-d3f0ed3b3dad	C246	48	-29	2.118	3.452	0.583813	0.494147	0.6679	0.593352	0.295985	0.473796	0.387808	2.348	0.960688	B	23	B23	V	Eng-WT	6	3	P6B	1	B
dc2d5a4b-c62f-42d9-b6d3-5d1301b5e25a	1805090E0E2959000	0	67987c81-29cd-4a8e-a87d-724fa8b62376	C247	52	-29	2.118	3.35	0.575954	0.480784	0.660372	0.590419	0.286079	0.468436	0.38795	2.394	0.962025	B	24	B24	V	Eng-WT	6	4	P6B	1	B
dc2d5a4b-c62f-42d9-b6d3-5d1301b5e25a	1805090E0E2959000	0	38d98626-4e9a-484a-851d-44b63ba2cab0	C359	2	-24	1.934	2.9	0.569751	0.468536	0.652139	0.592272	0.275188	0.462125	0.390866	2.395	0.944444	C	13	C13	V	W303	5	1	P6B	1	B
dc2d5a4b-c62f-42d9-b6d3-5d1301b5e25a	1805090E0E2959000	0	4b9e498c-f22e-4779-9582-dcd31a62ab6c	C360	7	-24	1.934	2.799	0.570125	0.468366	0.653642	0.592299	0.275245	0.463815	0.390998	2.487	0.960606	C	14	C14	V	W303	5	2	P6B	1	B
dc2d5a4b-c62f-42d9-b6d3-5d1301b5e25a	1805090E0E2959000	0	c7d0eff0-a07b-45e7-a7b3-b28ff153694e	C327	2	-20	2.026	3.146	0.571746	0.472554	0.653718	0.592907	0.278044	0.462917	0.390932	2.302	0.956873	D	13	D13	V	W303	5	3	P6B	1	B
dc2d5a4b-c62f-42d9-b6d3-5d1301b5e25a	1805090E0E2959000	0	906ac288-0e07-4312-bd3f-37c6238d72e0	C362	7	-20	1.934	2.985	0.571179	0.47041	0.655114	0.591956	0.277143	0.465397	0.390772	2.487	0.943182	D	14	D14	V	W303	5	4	P6B	1	B
dc2d5a4b-c62f-42d9-b6d3-5d1301b5e25a	1805090E0E2959000	0	4f796d5d-212a-47db-a12d-a37ac876ad18	C76	-52	12	2.302	4.274	0.590235	0.482937	0.675117	0.616612	0.283563	0.473807	0.405153	2.118	0.960317	K	1	K1	V	Eng-WT	2	1	P6B	1	B
dc2d5a4b-c62f-42d9-b6d3-5d1301b5e25a	1805090E0E2959000	0	4a109231-8638-455f-b0c5-322825b0ede4	C11	-47	12	2.394	4.215	0.588093	0.491877	0.673957	0.602328	0.292835	0.476914	0.394425	2.118	0.959759	K	2	K2	V	Eng-WT	2	2	P6B	1	B
dc2d5a4b-c62f-42d9-b6d3-5d1301b5e25a	1805090E0E2959000	0	8a44b6bc-1a2c-4061-b219-d501ea353c30	C13	-52	16	2.394	4.266	0.593662	0.489354	0.678003	0.6173	0.288888	0.474958	0.404878	2.026	0.962227	L	1	L1	V	Eng-WT	2	3	P6B	1	B
dc2d5a4b-c62f-42d9-b6d3-5d1301b5e25a	1805090E0E2959000	0	e7e9db15-b906-4cad-afe5-40dd8bdb7b91	C14	-47	16	2.394	4.249	0.588728	0.491276	0.674228	0.604618	0.291746	0.476713	0.396191	2.026	0.958084	L	2	L2	V	Eng-WT	2	4	P6B	1	B
dc2d5a4b-c62f-42d9-b6d3-5d1301b5e25a	1805090E0E2959000	0	3de8f1a4-4024-4845-a4ca-231373929b0c	C289	-43	21	2.118	3.316	0.570814	0.463718	0.653347	0.599298	0.270804	0.461287	0.396333	2.302	0.959079	M	3	M3	V	W303	7	1	P6B	1	B
dc2d5a4b-c62f-42d9-b6d3-5d1301b5e25a	1805090E0E2959000	0	02e32f81-7020-486c-a791-d401263a2b56	C288	-38	21	2.118	3.409	0.572764	0.470813	0.655858	0.5956	0.276621	0.464183	0.39277	2.302	0.962687	M	4	M4	V	W303	7	2	P6B	1	B
dc2d5a4b-c62f-42d9-b6d3-5d1301b5e25a	1805090E0E2959000	0	6f844742-e551-4cd3-a0f2-0f86f59d0532	C343	-43	25	2.026	3.248	0.568535	0.460175	0.650868	0.598485	0.267954	0.459068	0.395745	2.302	0.953003	N	3	N3	V	W303	7	3	P6B	1	B
dc2d5a4b-c62f-42d9-b6d3-5d1301b5e25a	1805090E0E2959000	0	7cfccacd-148b-48f4-84a6-9d42f0182191	C293	-38	25	2.118	3.358	0.570658	0.470143	0.652852	0.593157	0.276178	0.462129	0.39112	2.302	0.962121	N	4	N4	V	W303	7	4	P6B	1	B
dc2d5a4b-c62f-42d9-b6d3-5d1301b5e25a	1805090E0E2959000	0	2cb823b6-af2e-4214-96fd-65cd8e9e1e7f	C95	-16	30	2.302	3.909	0.577559	0.46648	0.659376	0.610786	0.27116	0.461841	0.403184	2.21	0.965293	O	9	O9	V	SAL1-fs	8	1	P6B	1	B
dc2d5a4b-c62f-42d9-b6d3-5d1301b5e25a	1805090E0E2959000	0	287a8cae-02a0-43b5-a472-7c29286f1984	C96	-11	30	2.302	3.816	0.577586	0.465708	0.660174	0.610806	0.270482	0.463373	0.403671	2.21	0.966667	O	10	O10	V	SAL1-fs	8	2	P6B	1	B
dc2d5a4b-c62f-42d9-b6d3-5d1301b5e25a	1805090E0E2959000	0	418d9dbe-4cec-4e4c-9185-d2a31a56fc60	C303	-16	34	2.118	3.46	0.575538	0.46212	0.657305	0.61088	0.267918	0.460437	0.404076	2.348	0.95098	P	9	P9	V	SAL1-fs	8	3	P6B	1	B
dc2d5a4b-c62f-42d9-b6d3-5d1301b5e25a	1805090E0E2959000	0	65ae925f-4f92-41a7-99d6-55472c0f9053	C304	-11	34	2.118	3.299	0.573396	0.461989	0.65341	0.608761	0.267972	0.456751	0.402575	2.21	0.953728	P	10	P10	V	SAL1-fs	8	4	P6B	1	B
dc2d5a4b-c62f-42d9-b6d3-5d1301b5e25a	1805090E0E2959000	0	21414ad3-24f8-4d6f-bfdb-3342fcf2975a	C66	48	-33	1.842	2.46	0.590101	0.49785	0.675037	0.601271	0.297931	0.478575	0.39366	2.672	0.955172	A	23	A23	V	Eng-WT	6	1	P6B	2	B
dc2d5a4b-c62f-42d9-b6d3-5d1301b5e25a	1805090E0E2959000	0	53193b02-eadf-401b-b600-4515f52e9da2	C73	52	-33	1.842	2.239	0.576783	0.47243	0.661973	0.599955	0.278317	0.469888	0.396615	2.577	0.943182	A	24	A24	V	Eng-WT	6	2	P6B	2	B
dc2d5a4b-c62f-42d9-b6d3-5d1301b5e25a	1805090E0E2959000	0	1add5adc-6345-4fce-899b-cca22f2d9b69	C5	48	-29	1.934	2.697	0.591713	0.500962	0.676989	0.601073	0.300659	0.479576	0.392968	2.577	0.955975	B	23	B23	V	Eng-WT	6	3	P6B	2	B
dc2d5a4b-c62f-42d9-b6d3-5d1301b5e25a	1805090E0E2959000	0	a66ad5af-a417-43bf-adb3-318b31cfdaac	C6	52	-29	1.934	2.46	0.582664	0.480352	0.667424	0.603867	0.2847	0.471884	0.398053	2.58	0.951724	B	24	B24	V	Eng-WT	6	4	P6B	2	B
dc2d5a4b-c62f-42d9-b6d3-5d1301b5e25a	1805090E0E2959000	0	e9514fbc-8d77-4fb9-a5a2-caa003f823c9	C330	3	-24	1.658	2.154	0.578987	0.473012	0.664644	0.60352	0.277897	0.470827	0.398468	2.764	0.937008	C	13	C13	V	W303	5	1	P6B	2	B
dc2d5a4b-c62f-42d9-b6d3-5d1301b5e25a	1805090E0E2959000	0	e6f1ee91-ba80-4688-9a47-8f1ccbe8bda5	C334	7	-24	1.658	1.993	0.582128	0.478248	0.667351	0.60499	0.281678	0.472445	0.398969	2.764	0.944681	C	14	C14	V	W303	5	2	P6B	2	B
dc2d5a4b-c62f-42d9-b6d3-5d1301b5e25a	1805090E0E2959000	0	c86b29bc-2b3c-4877-9d63-c02b837bbdac	C217	3	-20	1.75	2.333	0.588635	0.482952	0.674638	0.612435	0.285118	0.476527	0.403645	2.672	0.952727	D	13	D13	V	W303	5	3	P6B	2	B
dc2d5a4b-c62f-42d9-b6d3-5d1301b5e25a	1805090E0E2959000	0	18753f87-6926-43e6-8d44-c0fa19c56003	C336	7	-20	1.658	2.078	0.582105	0.481729	0.668507	0.599696	0.28561	0.475734	0.395287	2.764	0.942857	D	14	D14	V	W303	5	4	P6B	2	B
dc2d5a4b-c62f-42d9-b6d3-5d1301b5e25a	1805090E0E2959000	0	461d5268-b2d3-4d24-9793-09657c84c100	C51	-52	12	1.934	2.519	0.595154	0.495082	0.682591	0.611553	0.294447	0.482642	0.401169	2.531	0.952862	K	1	K1	V	Eng-WT	2	1	P6B	2	B
dc2d5a4b-c62f-42d9-b6d3-5d1301b5e25a	1805090E0E2959000	0	6cb9bd3b-f442-4fdd-b184-06978dc4dbdb	C158	-47	12	1.842	2.502	0.595494	0.497401	0.683111	0.610063	0.296163	0.483837	0.399875	2.58	0.949153	K	2	K2	V	Eng-WT	2	2	P6B	2	B
dc2d5a4b-c62f-42d9-b6d3-5d1301b5e25a	1805090E0E2959000	0	cfbfbd06-75e1-4d2d-9dc6-863fa5ae9fe8	C52	-52	16	1.934	2.562	0.599416	0.499935	0.688274	0.613998	0.297973	0.486879	0.402148	2.531	0.953642	L	1	L1	V	Eng-WT	2	3	P6B	2	B
dc2d5a4b-c62f-42d9-b6d3-5d1301b5e25a	1805090E0E2959000	0	65e39f85-68d3-4302-8850-023ae3448415	C175	-47	16	1.842	2.367	0.593801	0.497955	0.682985	0.604442	0.298221	0.485788	0.396362	2.58	0.942652	L	2	L2	V	Eng-WT	2	4	P6B	2	B
dc2d5a4b-c62f-42d9-b6d3-5d1301b5e25a	1805090E0E2959000	0	fc436bd1-bc03-4ebf-abda-63e526292f95	C346	-43	21	1.658	1.976	0.580005	0.469663	0.666953	0.607153	0.274959	0.472894	0.401687	2.764	0.948498	M	3	M3	V	W303	7	1	P6B	2	B
dc2d5a4b-c62f-42d9-b6d3-5d1301b5e25a	1805090E0E2959000	0	0b8635e7-2402-423f-acd6-e386a2e7adb6	C347	-38	21	1.658	2.053	0.583374	0.480506	0.670864	0.602787	0.283816	0.477767	0.397638	2.807	0.942149	M	4	M4	V	W303	7	2	P6B	2	B
dc2d5a4b-c62f-42d9-b6d3-5d1301b5e25a	1805090E0E2959000	0	0828e7b2-daf3-42fe-80fd-5c1a3a999255	C350	-43	25	1.658	1.951	0.577954	0.465234	0.663836	0.608269	0.270794	0.469608	0.402764	2.764	0.93913	N	3	N3	V	W303	7	3	P6B	2	B
dc2d5a4b-c62f-42d9-b6d3-5d1301b5e25a	1805090E0E2959000	0	54f419e2-2d7f-4e3d-a414-fa489767738e	C351	-38	25	1.658	2.002	0.581107	0.47451	0.668328	0.604503	0.278951	0.474817	0.399083	2.853	0.949153	N	4	N4	V	W303	7	4	P6B	2	B
dc2d5a4b-c62f-42d9-b6d3-5d1301b5e25a	1805090E0E2959000	0	0d51f579-4e24-49c6-9c41-9cd8464fd5ae	C195	-15	30	1.842	2.239	0.585146	0.470856	0.669979	0.618954	0.274402	0.470457	0.409084	2.764	0.943182	O	9	O9	V	SAL1-fs	8	1	P6B	2	B
dc2d5a4b-c62f-42d9-b6d3-5d1301b5e25a	1805090E0E2959000	0	05935b3d-9c9e-426f-a427-834a90f97353	C353	-11	30	1.658	2.188	0.585971	0.475726	0.670026	0.616325	0.277607	0.471305	0.407045	2.764	0.945736	O	10	O10	V	SAL1-fs	8	2	P6B	2	B
dc2d5a4b-c62f-42d9-b6d3-5d1301b5e25a	1805090E0E2959000	0	c04d022d-3786-47cc-9ae0-a8c99d748d03	C323	-15	34	1.75	2.222	0.58816	0.472639	0.674659	0.621374	0.275259	0.474468	0.410621	2.764	0.950382	P	9	P9	V	SAL1-fs	8	3	P6B	2	B
dc2d5a4b-c62f-42d9-b6d3-5d1301b5e25a	1805090E0E2959000	0	f9da4b2d-b3fd-49c2-9d85-5d967b2222a1	C324	-11	34	1.75	2.18	0.587381	0.472999	0.672618	0.620752	0.275599	0.472761	0.410541	2.764	0.953307	P	10	P10	V	SAL1-fs	8	4	P6B	2	B
623f6fee-cc73-48a9-b673-ff4d75bcc4af	1805090E3B0AB5000	0	7be81541-5306-4463-a2db-15546354bf8a	C348	-52	-33	1.752	2.36	0.571209	0.462124	0.655424	0.600282	0.269638	0.463001	0.396992	2.716	0.946043	A	1	A1	V	MKT1-30D+SAL1-fs	1	1	P7A	1	A
623f6fee-cc73-48a9-b673-ff4d75bcc4af	1805090E3B0AB5000	0	24a8e706-ac34-4ed2-b174-22caeb1f6a15	C349	-47	-33	1.752	2.343	0.57191	0.480179	0.656479	0.582779	0.287107	0.46843	0.383463	2.67	0.949275	A	2	A2	V	MKT1-30D+SAL1-fs	1	2	P7A	1	A
623f6fee-cc73-48a9-b673-ff4d75bcc4af	1805090E3B0AB5000	0	5c5f6172-d13d-4407-b8ed-3423f39a26be	C298	48	-33	2.028	3.039	0.573765	0.48806	0.656326	0.580885	0.29346	0.467437	0.38094	2.396	0.955307	A	23	A23	V	MKT1-30D	3	1	P7A	1	A
623f6fee-cc73-48a9-b673-ff4d75bcc4af	1805090E3B0AB5000	0	f600077a-7d97-4312-95b5-aa57e20ec046	C326	52	-33	1.936	2.895	0.570502	0.474291	0.65297	0.588304	0.280604	0.463789	0.387964	2.488	0.956012	A	24	A24	V	MKT1-30D	3	2	P7A	1	A
623f6fee-cc73-48a9-b673-ff4d75bcc4af	1805090E3B0AB5000	0	aa38acfb-2c9c-4563-abee-0a80cc8ad2e3	C345	-52	-29	1.844	2.614	0.582837	0.48793	0.667354	0.597059	0.291181	0.472814	0.392293	2.581	0.961039	B	1	B1	V	MKT1-30D+SAL1-fs	1	3	P7A	1	A
623f6fee-cc73-48a9-b673-ff4d75bcc4af	1805090E3B0AB5000	0	cf278363-76b4-4051-b9c2-91f7c8f28e7e	C329	-47	-29	1.936	2.682	0.579089	0.490941	0.664557	0.585418	0.295444	0.473531	0.383798	2.532	0.955696	B	2	B2	V	MKT1-30D+SAL1-fs	1	4	P7A	1	A
623f6fee-cc73-48a9-b673-ff4d75bcc4af	1805090E3B0AB5000	0	b01e2695-dd4c-47ba-9173-c71653c2a040	C233	48	-29	2.12	3.404	0.57739	0.493335	0.659811	0.583033	0.297291	0.469114	0.381265	2.301	0.957606	B	23	B23	V	MKT1-30D	3	3	P7A	1	A
623f6fee-cc73-48a9-b673-ff4d75bcc4af	1805090E3B0AB5000	0	a70bed1b-bac0-4fc7-bf9b-38e81f8bc593	C300	52	-29	2.028	3.268	0.575798	0.487263	0.660698	0.582969	0.293056	0.471265	0.382776	2.396	0.961039	B	24	B24	V	MKT1-30D	3	4	P7A	1	A
623f6fee-cc73-48a9-b673-ff4d75bcc4af	1805090E3B0AB5000	0	ee012770-3849-45b8-a6e9-796cf7e7c2e1	C133	-34	-24	2.212	3.514	0.582211	0.472331	0.663825	0.614502	0.275285	0.464105	0.40514	2.304	0.954106	C	5	C5	V	SAL1-fs	7	1	P7A	1	A
623f6fee-cc73-48a9-b673-ff4d75bcc4af	1805090E3B0AB5000	0	2fbe9dc1-d026-4f0d-82c5-e269a9a10c72	C134	-29	-24	2.212	3.692	0.582403	0.471661	0.662998	0.616344	0.274055	0.462952	0.406807	2.301	0.963218	C	6	C6	V	SAL1-fs	7	2	P7A	1	A
623f6fee-cc73-48a9-b673-ff4d75bcc4af	1805090E3B0AB5000	0	79b907f7-dd82-40e6-8208-80d4bf078f6e	C139	-34	-20	2.212	3.803	0.587824	0.479149	0.670973	0.617209	0.279843	0.470083	0.406123	2.301	0.966518	D	5	D5	V	SAL1-fs	7	3	P7A	1	A
623f6fee-cc73-48a9-b673-ff4d75bcc4af	1805090E3B0AB5000	0	7afcd1e3-9fab-4439-923b-176463eb773b	C140	-29	-20	2.212	3.777	0.585283	0.477365	0.665688	0.616523	0.277957	0.46428	0.405612	2.163	0.959551	D	6	D6	V	SAL1-fs	7	4	P7A	1	A
623f6fee-cc73-48a9-b673-ff4d75bcc4af	1805090E3B0AB5000	0	d0766ba8-2d0c-4312-8849-d683b94d1da3	C17	20	-6	2.396	4.049	0.580984	0.475143	0.661183	0.610375	0.277901	0.462463	0.402004	2.071	0.960168	G	17	G17	V	SAL1-fs	1	1	P7A	1	A
623f6fee-cc73-48a9-b673-ff4d75bcc4af	1805090E3B0AB5000	0	3242894c-d1f1-4583-a38a-0ebda606b884	C163	25	-6	2.212	3.675	0.574388	0.469746	0.654431	0.602808	0.274844	0.459566	0.39792	2.212	0.963048	G	18	G18	V	SAL1-fs	1	2	P7A	1	A
623f6fee-cc73-48a9-b673-ff4d75bcc4af	1805090E3B0AB5000	0	94c626c5-de79-459b-b4e9-8693adb2efb4	C18	30	-6	2.396	4.066	0.577519	0.471661	0.657137	0.607606	0.275179	0.459973	0.400621	2.028	0.958246	G	19	G19	V	Eng-WT	7	1	P7A	1	A
623f6fee-cc73-48a9-b673-ff4d75bcc4af	1805090E3B0AB5000	0	88a65695-89ea-4512-8bb7-965522a8e386	C3	34	-6	2.488	4.448	0.578222	0.471801	0.657402	0.609385	0.275576	0.458814	0.401672	2.025	0.961832	G	20	G20	V	Eng-WT	7	2	P7A	1	A
623f6fee-cc73-48a9-b673-ff4d75bcc4af	1805090E3B0AB5000	0	73b22979-be35-4a50-8c42-e042e099e1a2	C19	20	-2	2.396	4.261	0.580783	0.47344	0.660011	0.612804	0.275865	0.460218	0.403812	2.071	0.960159	H	17	H17	V	SAL1-fs	1	3	P7A	1	A
623f6fee-cc73-48a9-b673-ff4d75bcc4af	1805090E3B0AB5000	0	bbb9fe12-4c04-4dd0-a0f7-3cd4d505d664	C71	25	-2	2.304	4.007	0.578963	0.473031	0.658774	0.609289	0.276382	0.460694	0.401439	2.12	0.961864	H	18	H18	V	SAL1-fs	1	4	P7A	1	A
623f6fee-cc73-48a9-b673-ff4d75bcc4af	1805090E3B0AB5000	0	e1dc8312-e3fe-409f-88cc-4a6ddfc7ac55	C20	30	-2	2.396	4.125	0.576592	0.470378	0.657355	0.606092	0.274871	0.461055	0.399798	2.028	0.95679	H	19	H19	V	Eng-WT	7	3	P7A	1	A
623f6fee-cc73-48a9-b673-ff4d75bcc4af	1805090E3B0AB5000	0	1ee6514c-4e00-42ee-9f5f-485aede4c9dc	C7	34	-2	2.488	4.38	0.577687	0.473377	0.657805	0.605822	0.277194	0.460987	0.399218	2.025	0.963178	H	20	H20	V	Eng-WT	7	4	P7A	1	A
623f6fee-cc73-48a9-b673-ff4d75bcc4af	1805090E3B0AB5000	0	f9954cff-fedf-4106-8f1a-aa51f6cb3ded	C23	30	3	2.396	4.125	0.577229	0.469991	0.656693	0.609102	0.27348	0.458933	0.401616	2.117	0.95679	I	19	I19	V	SAL1-fs	5	1	P7A	1	A
623f6fee-cc73-48a9-b673-ff4d75bcc4af	1805090E3B0AB5000	0	72156b00-b79d-4c24-8751-722ac78ea05a	C24	34	3	2.396	4.219	0.579011	0.474202	0.659889	0.606896	0.277247	0.462703	0.399458	2.071	0.961771	I	20	I20	V	SAL1-fs	5	2	P7A	1	A
623f6fee-cc73-48a9-b673-ff4d75bcc4af	1805090E3B0AB5000	0	4c2c1c5e-0488-4c3e-8c43-969bca865707	C83	30	7	2.304	4.049	0.578625	0.473342	0.658774	0.607531	0.276341	0.460972	0.399769	2.12	0.960168	J	19	J19	V	SAL1-fs	5	3	P7A	1	A
623f6fee-cc73-48a9-b673-ff4d75bcc4af	1805090E3B0AB5000	0	216454c3-8791-4216-afdf-29e8b8cc5de8	C28	34	7	2.396	4.134	0.580078	0.476491	0.658695	0.609107	0.278901	0.459805	0.400702	2.028	0.956879	J	20	J20	V	SAL1-fs	5	4	P7A	1	A
623f6fee-cc73-48a9-b673-ff4d75bcc4af	1805090E3B0AB5000	0	5f9cbe9c-400d-4234-ae9a-0902113599a7	C97	20	12	2.304	3.828	0.577088	0.47051	0.657911	0.606643	0.274921	0.462022	0.400577	2.12	0.962306	K	17	K17	V	Eng-WT	8	1	P7A	1	A
623f6fee-cc73-48a9-b673-ff4d75bcc4af	1805090E3B0AB5000	0	f0ec3368-d08f-40d3-acda-336a23f1df16	C34	25	12	2.396	3.956	0.576546	0.468324	0.657317	0.607877	0.272618	0.460409	0.400847	2.12	0.959227	K	18	K18	V	Eng-WT	8	2	P7A	1	A
623f6fee-cc73-48a9-b673-ff4d75bcc4af	1805090E3B0AB5000	0	2da8f602-ea1e-43df-a3c7-975db756e7b0	C101	20	17	2.304	4.057	0.578563	0.474969	0.657265	0.607343	0.277453	0.459777	0.399925	2.209	0.962343	L	17	L17	V	Eng-WT	8	3	P7A	1	A
623f6fee-cc73-48a9-b673-ff4d75bcc4af	1805090E3B0AB5000	0	13ae5b42-8ee5-4847-9088-d75163230d2a	C104	25	17	2.304	3.879	0.574694	0.469516	0.654499	0.604076	0.27385	0.458913	0.398303	2.12	0.967177	L	18	L18	V	Eng-WT	8	4	P7A	1	A
623f6fee-cc73-48a9-b673-ff4d75bcc4af	1805090E3B0AB5000	0	e047117d-b0fe-448b-9798-7741ed524532	C292	-34	21	2.118	3.302	0.584394	0.480478	0.667473	0.609194	0.281898	0.46994	0.400918	2.348	0.966581	M	5	M5	V	MKT1-30D+SAL1-fs	2	1	P7A	1	A
623f6fee-cc73-48a9-b673-ff4d75bcc4af	1805090E3B0AB5000	0	3cc89b24-c0d9-457e-bf44-9a038ec66d44	C268	-29	21	2.12	3.404	0.583844	0.477854	0.66742	0.610317	0.27963	0.469791	0.40177	2.301	0.950125	M	6	M6	V	MKT1-30D+SAL1-fs	2	2	P7A	1	A
623f6fee-cc73-48a9-b673-ff4d75bcc4af	1805090E3B0AB5000	0	481e1595-dc3c-4151-8e98-e38711f6e794	C107	2	21	2.304	3.854	0.581083	0.4702	0.662192	0.614788	0.273249	0.463219	0.406107	2.212	0.95815	M	13	M13	V	Eng-WT	3	1	P7A	1	A
623f6fee-cc73-48a9-b673-ff4d75bcc4af	1805090E3B0AB5000	0	3daebce3-78c5-4851-82db-bdcaf2587fb0	C108	7	21	2.304	4.04	0.581397	0.474188	0.661938	0.61221	0.276124	0.46289	0.403228	2.209	0.964286	M	14	M14	V	Eng-WT	3	2	P7A	1	A
623f6fee-cc73-48a9-b673-ff4d75bcc4af	1805090E3B0AB5000	0	cbbda8f9-d53b-4c03-bf34-6a4ed9c3c63a	C316	-34	26	2.028	3.226	0.585294	0.476842	0.669525	0.613426	0.279151	0.471316	0.404527	2.304	0.957895	N	5	N5	V	MKT1-30D+SAL1-fs	2	3	P7A	1	A
623f6fee-cc73-48a9-b673-ff4d75bcc4af	1805090E3B0AB5000	0	09bb3c17-93bd-458a-96e0-4c84ea94fba4	C271	-29	26	2.12	3.327	0.581042	0.47441	0.663495	0.609344	0.276949	0.465822	0.401038	2.304	0.956633	N	6	N6	V	MKT1-30D+SAL1-fs	2	4	P7A	1	A
623f6fee-cc73-48a9-b673-ff4d75bcc4af	1805090E3B0AB5000	0	02c77db5-1a83-4691-a3bc-2d871881abb0	C120	2	26	2.302	3.939	0.582488	0.471687	0.661714	0.617934	0.274096	0.461216	0.408367	2.213	0.961207	N	13	N13	V	Eng-WT	3	3	P7A	1	A
623f6fee-cc73-48a9-b673-ff4d75bcc4af	1805090E3B0AB5000	0	6d1d922a-6633-49ae-ada3-a353bcffd0d0	C121	7	26	2.302	3.939	0.583004	0.471526	0.665264	0.616007	0.274322	0.465559	0.406342	2.213	0.965517	N	14	N14	V	Eng-WT	3	4	P7A	1	A
dc2d5a4b-c62f-42d9-b6d3-5d1301b5e25a	1805090E0E2959000	0	c5ef323e-939b-4790-82e2-da0e6a5c2861	C334	-52	-33	1.75	2.222	0.582952	0.476501	0.668747	0.6072	0.280869	0.472817	0.400567	2.672	0.958015	A	1	A1	V	MKT1-30D+SAL1-fs	1	1	P7A	2	A
dc2d5a4b-c62f-42d9-b6d3-5d1301b5e25a	1805090E0E2959000	0	8f35db43-b4f5-4cba-aba0-e7b922484f50	C300	-47	-33	1.842	2.434	0.590545	0.494268	0.67783	0.603238	0.29522	0.481282	0.395812	2.672	0.95122	A	2	A2	V	MKT1-30D+SAL1-fs	1	2	P7A	2	A
[truncated: 170 more rows]

## Sheet: LiAc
SourcePlate_ID	SourcePlate_Name	SourcePlate_Sector	Colony_ID	Colony_Name	Colony_X_.mm.	Colony_Y_.mm.	Colony_Diameter_.mm.	Colony Area (mm^2)	Colony_Brightness	Colony_ColourR	Colony_ColourG	Colony_ColourB	Colony_Redness	Colony_Greenness	Colony_Blueness	Colony_ProximityToClosest_.mm.	Colony_Circularity	Row	Column	Well	Type	gene	Isolate	Replicate	Plate_ID	plate	Array
[truncated: 637 more rows]

[truncated: 9 more sheets: NaCl, Tun, LowG, YPD37C, YPG, YNB, YPD40h, YPDliq, InteractionModels]
