# Supplementary material for: High-resolution, genotype-free mapping of genetic variation with CRI-SPA-Map
Source: bioRxiv. 2025 Sep 18:2025.09.16.676640. Preprint. [Version 1] doi: 10.1101/2025.09.16.676640 (PMC12458176; doi:10.1101/2025.09.16.676640)
Supplement: Supplement 11 [file media-11.xlsx]

## Sheet: Background_Variants
varID	chr	pos	ref	alt	ref_strain	alt_strain	alt_calls	n_orfs_4	orfs_4	n_orfs_3	orfs_3	YNL005C_H11R1_6E4	YNL005C_H11R2_6F4	YNL005C_H11S1_6A4	YNL005C_H11S2_6B4	YNL005C_H11S3_6C4	YNL005C_H11S4_6D4	YNL008C_A12R1_6C5	YNL008C_A12R2_6D5	YNL008C_A12S1_6G4	YNL008C_A12S2_6H4	YNL008C_A12S3_6A5	YNL008C_A12S4_6B5	YNL035C_B12R1_6A6	YNL035C_B12R2_6B6	YNL035C_B12S1_6E5	YNL035C_B12S2_6F5	YNL035C_B12S3_6G5	YNL035C_B12S4_6H5	YNL054W_B7R1_4E1	YNL054W_B7R2_4F1	YNL054W_B7S1_4A1	YNL054W_B7S2_4B1	YNL054W_B7S3_4C1	YNL054W_B7S4_4D1	YNL055C_H12R1_6E10	YNL055C_H12R2_6F10	YNL055C_H12S1_6A10	YNL055C_H12S2_6B10	YNL055C_H12S3_6C10	YNL055C_H12S5_6D10	YNL056W_C7R1_4C2	YNL056W_C7R2_4D2	YNL056W_C7S1_4G1	YNL056W_C7S2_4H1	YNL056W_C7S5_4A2	YNL056W_C7S6_4B2	YNL067W_C12R1_6G6	YNL067W_C12R2_6H6
NA	sacCer_chrXIV	62492	T	C	NA	NA	163	2	YNL078W,YNL302C	3	YNL300W,YNL303W,YNL305C	low_qual	alt	ref	ref	ref	ref	alt	alt	no_call	ref	ref	ref	alt	alt	ref	ref	ref	ref	alt	alt	ref	ref	no_call	ref	alt	alt	ref	ref	ref	ref	alt	alt	ref	ref	ref	ref	alt	alt
NA	sacCer_chrXIV	256857	A	G	NA	NA	87	2	YNL078W,YNL206C	2	YNL199C,YNL203C	alt	alt	ref	ref	ref	ref	no_call	alt	ref	ref	ref	ref	no_call	alt	ref	ref	ref	ref	no_call	alt	ref	ref	ref	ref	alt	alt	ref	ref	ref	ref	alt	low_qual	ref	ref	ref	ref	alt	alt
NA	sacCer_chrXV	602984	A	G	NA	NA	14	2	YNL035C,YNL108C	0	NA	ref	ref	ref	ref	ref	ref	ref	ref	ref	ref	ref	ref	alt	alt	alt	alt	alt	alt	ref	ref	ref	ref	ref	ref	ref	ref	ref	ref	ref	ref	ref	ref	ref	ref	ref	ref	ref	ref
NA	sacCer_chrX	176930	G	T	NA	NA	12	1	YNL078W	0	NA	ref	ref	ref	ref	ref	ref	ref	ref	ref	ref	ref	ref	ref	ref	ref	ref	ref	ref	ref	ref	ref	ref	ref	ref	ref	ref	ref	ref	ref	ref	ref	ref	ref	ref	ref	ref	ref	ref
NA	sacCer_chrXV	16334	A	C	NA	NA	12	1	YNL078W	0	NA	ref	ref	ref	ref	ref	ref	ref	ref	ref	ref	ref	ref	ref	ref	ref	ref	ref	ref	ref	ref	ref	ref	ref	ref	ref	ref	ref	ref	ref	ref	ref	ref	ref	ref	ref	ref	ref	ref
NA	sacCer_chrX	609859	T	A	NA	NA	11	2	YNL079C,YNL130C	0	NA	ref	ref	ref	ref	ref	ref	ref	ref	ref	ref	ref	ref	ref	ref	ref	ref	ref	ref	ref	ref	ref	ref	ref	ref	ref	ref	ref	ref	ref	ref	ref	ref	ref	ref	ref	ref	ref	ref
NA	sacCer_chrIV	763223	G	C	NA	NA	10	2	YNL092W,YNL133C	0	NA	ref	ref	ref	ref	ref	ref	ref	ref	ref	ref	ref	ref	ref	ref	ref	ref	ref	ref	ref	ref	ref	ref	ref	ref	ref	ref	ref	ref	ref	ref	ref	ref	ref	ref	ref	ref	ref	ref
NA	sacCer_chrIV	162413	G	C	NA	NA	7	1	YNL191W	0	NA	ref	ref	ref	ref	ref	ref	ref	ref	ref	ref	ref	ref	ref	ref	ref	ref	ref	ref	ref	ref	ref	ref	ref	ref	ref	ref	ref	ref	ref	ref	ref	ref	ref	ref	ref	ref	ref	ref
NA	sacCer_chrIV	244895	G	T	NA	NA	7	1	YNL191W	0	NA	ref	ref	ref	ref	ref	ref	ref	ref	ref	ref	ref	ref	ref	ref	ref	ref	ref	ref	ref	ref	ref	ref	ref	ref	ref	ref	ref	ref	ref	ref	ref	ref	ref	ref	ref	ref	ref	ref
NA	sacCer_chrVI	34708	C	T	NA	NA	7	1	YNL191W	0	NA	ref	ref	ref	ref	ref	ref	ref	ref	ref	ref	ref	no_call	ref	ref	ref	ref	ref	ref	ref	ref	ref	ref	ref	ref	ref	ref	ref	ref	ref	ref	ref	ref	ref	ref	ref	ref	ref	ref
NA	sacCer_chrII	199192	C	A	NA	NA	6	1	YNL056W	0	NA	ref	ref	ref	ref	ref	ref	ref	ref	ref	ref	ref	ref	ref	ref	ref	ref	ref	ref	ref	ref	ref	ref	ref	ref	ref	ref	ref	ref	ref	ref	alt	alt	alt	alt	alt	alt	ref	ref
NA	sacCer_chrII	284159	A	C	NA	NA	6	1	YNL108C	0	NA	ref	ref	ref	ref	ref	ref	ref	ref	ref	ref	ref	ref	ref	ref	ref	ref	ref	ref	ref	ref	ref	ref	ref	ref	ref	ref	ref	ref	ref	ref	ref	ref	ref	ref	ref	ref	ref	ref
NA	sacCer_chrII	443908	G	A	NA	NA	6	1	YNL199C	0	NA	ref	ref	ref	ref	ref	ref	ref	ref	ref	ref	ref	ref	ref	ref	ref	ref	ref	ref	ref	ref	ref	ref	ref	ref	ref	ref	ref	ref	ref	ref	ref	ref	ref	ref	ref	ref	ref	ref
NA	sacCer_chrIII	156814	A	G	NA	NA	6	1	YNL167C	0	NA	ref	ref	ref	ref	ref	ref	ref	ref	ref	ref	ref	ref	ref	ref	ref	ref	ref	ref	ref	ref	ref	ref	ref	ref	ref	ref	ref	ref	ref	ref	ref	ref	ref	ref	ref	ref	ref	ref
NA	sacCer_chrIII	295650	C	G	NA	NA	6	1	YNL008C	0	NA	ref	ref	ref	ref	ref	ref	alt	alt	alt	alt	alt	alt	ref	ref	ref	ref	ref	ref	ref	ref	ref	ref	ref	ref	ref	ref	ref	ref	ref	ref	ref	ref	ref	ref	ref	ref	ref	ref
NA	sacCer_chrIV	231592	C	A	NA	NA	6	1	YNL056W	0	NA	ref	ref	ref	ref	ref	ref	ref	ref	ref	ref	ref	ref	ref	ref	ref	ref	ref	ref	ref	ref	ref	ref	ref	ref	ref	ref	ref	ref	ref	ref	alt	alt	alt	alt	alt	alt	ref	ref
NA	sacCer_chrIV	610082	G	T	NA	NA	6	1	YNL285W	0	NA	ref	ref	ref	ref	ref	ref	ref	ref	ref	ref	ref	ref	ref	ref	ref	ref	ref	ref	ref	ref	ref	ref	ref	ref	ref	ref	ref	ref	ref	ref	ref	ref	ref	ref	ref	ref	ref	ref
NA	sacCer_chrIV	1224730	A	G	NA	NA	6	1	YNL108C	0	NA	ref	ref	ref	ref	no_call	ref	ref	ref	ref	ref	ref	ref	ref	ref	ref	ref	ref	ref	ref	ref	ref	ref	ref	ref	ref	ref	ref	ref	ref	ref	ref	ref	ref	ref	ref	ref	ref	ref
NA	sacCer_chrIV	1295850	G	T	NA	NA	6	1	YNL089C	0	NA	ref	ref	ref	ref	ref	ref	ref	ref	ref	ref	ref	ref	ref	ref	ref	ref	ref	ref	ref	ref	ref	ref	ref	ref	ref	ref	ref	ref	ref	ref	ref	ref	ref	ref	ref	ref	ref	ref
NA	sacCer_chrV	192183	G	A	NA	NA	6	1	YNL286W	0	NA	ref	ref	ref	ref	ref	ref	ref	ref	ref	ref	ref	ref	ref	ref	ref	ref	ref	ref	ref	ref	ref	ref	ref	ref	ref	ref	ref	ref	ref	ref	ref	ref	ref	ref	ref	ref	ref	ref
NA	sacCer_chrV	273238	G	A	NA	NA	6	1	YNL210W	0	NA	ref	ref	ref	ref	ref	ref	ref	ref	ref	ref	ref	ref	ref	ref	ref	ref	ref	ref	ref	ref	ref	ref	ref	ref	ref	ref	ref	ref	ref	ref	ref	ref	ref	ref	ref	ref	ref	ref
NA	sacCer_chrV	414779	T	G	NA	NA	6	1	YNL082W	0	NA	ref	ref	ref	ref	ref	ref	ref	ref	ref	ref	ref	ref	ref	ref	ref	ref	ref	ref	ref	ref	ref	ref	ref	ref	ref	ref	ref	ref	ref	ref	ref	ref	ref	ref	ref	ref	ref	ref
NA	sacCer_chrVI	217418	A	G	NA	NA	6	1	YNL084C	0	NA	ref	ref	ref	ref	ref	ref	ref	ref	ref	ref	ref	ref	ref	no_call	ref	ref	ref	ref	ref	ref	ref	ref	ref	ref	ref	ref	ref	ref	ref	ref	ref	ref	ref	ref	ref	ref	ref	ref
NA	sacCer_chrVII	204342	C	A	NA	NA	6	1	YNL085W	0	NA	ref	ref	ref	ref	ref	ref	ref	ref	ref	ref	ref	ref	ref	ref	ref	ref	ref	ref	ref	ref	ref	ref	ref	ref	ref	ref	ref	ref	ref	ref	ref	ref	ref	ref	ref	ref	ref	ref
NA	sacCer_chrVII	230281	A	C	NA	NA	6	1	YNL236W	0	NA	ref	ref	ref	ref	ref	ref	ref	ref	ref	ref	ref	ref	ref	ref	ref	ref	ref	ref	ref	ref	ref	ref	ref	ref	ref	ref	ref	ref	ref	ref	ref	ref	ref	ref	ref	ref	ref	ref
NA	sacCer_chrVII	575647	A	G	NA	NA	6	1	YNL108C	0	NA	ref	ref	ref	ref	ref	ref	ref	ref	ref	ref	ref	ref	ref	ref	ref	ref	ref	ref	ref	ref	ref	ref	ref	ref	ref	ref	ref	ref	ref	ref	ref	ref	ref	ref	ref	ref	ref	ref
NA	sacCer_chrVII	841787	G	A	NA	NA	6	1	YNL108C	0	NA	ref	ref	ref	ref	ref	ref	ref	ref	ref	ref	ref	ref	ref	ref	ref	ref	ref	ref	ref	ref	ref	ref	ref	ref	ref	ref	ref	ref	ref	ref	ref	ref	ref	ref	ref	ref	ref	ref
NA	sacCer_chrX	23853	A	G	NA	NA	6	1	YNL211C	0	NA	ref	ref	ref	ref	ref	ref	ref	ref	ref	ref	ref	ref	ref	ref	ref	ref	ref	ref	ref	ref	ref	ref	ref	ref	ref	ref	ref	ref	ref	ref	ref	ref	ref	ref	ref	ref	ref	ref
NA	sacCer_chrX	215056	C	A	NA	NA	6	1	YNL288W	0	NA	ref	ref	ref	no_call	ref	ref	ref	ref	ref	ref	ref	ref	ref	ref	ref	ref	ref	ref	ref	ref	ref	ref	ref	ref	ref	ref	ref	ref	ref	ref	ref	ref	ref	ref	ref	ref	ref	ref
NA	sacCer_chrXI	222835	G	C	NA	NA	6	1	YNL249C	0	NA	ref	ref	ref	ref	ref	ref	ref	ref	ref	ref	ref	ref	ref	ref	ref	ref	ref	ref	ref	ref	ref	ref	ref	ref	ref	ref	ref	ref	ref	ref	ref	ref	ref	ref	ref	ref	ref	ref
NA	sacCer_chrXI	335584	C	T	NA	NA	6	1	YNL087W	0	NA	ref	ref	ref	ref	ref	ref	ref	ref	ref	ref	ref	ref	ref	ref	ref	ref	ref	ref	ref	ref	ref	ref	ref	ref	ref	ref	ref	ref	ref	ref	ref	ref	ref	ref	ref	ref	ref	ref
NA	sacCer_chrXI	602775	C	A	NA	NA	6	1	YNL278W	0	NA	ref	ref	ref	ref	ref	ref	ref	ref	ref	ref	ref	ref	ref	ref	ref	ref	ref	ref	ref	ref	ref	ref	ref	ref	ref	ref	ref	ref	ref	ref	ref	ref	ref	ref	ref	ref	ref	ref
NA	sacCer_chrXII	24206	C	G	NA	NA	6	1	YNL304W	0	NA	ref	ref	ref	ref	ref	ref	ref	ref	ref	ref	ref	ref	ref	ref	ref	ref	ref	ref	ref	ref	ref	ref	ref	ref	ref	ref	ref	ref	ref	ref	ref	ref	ref	ref	ref	ref	ref	ref
NA	sacCer_chrXII	60975	G	A	NA	NA	6	1	YNL098C	0	NA	ref	ref	ref	ref	no_call	ref	ref	ref	ref	ref	ref	ref	ref	ref	ref	ref	ref	ref	ref	ref	ref	ref	ref	ref	ref	ref	ref	ref	ref	ref	ref	ref	ref	ref	ref	ref	ref	ref
NA	sacCer_chrXII	290454	C	CG	NA	NA	6	1	YNL084C	0	NA	ref	ref	ref	ref	ref	ref	ref	ref	ref	ref	ref	ref	ref	ref	ref	ref	ref	ref	ref	ref	ref	ref	ref	ref	ref	ref	ref	ref	ref	ref	ref	ref	ref	ref	ref	ref	ref	ref
NA	sacCer_chrXIII	380568	G	C	NA	NA	6	1	YNL008C	0	NA	ref	ref	ref	ref	ref	ref	alt	alt	alt	alt	alt	alt	ref	ref	ref	ref	ref	ref	ref	ref	ref	ref	ref	ref	ref	ref	ref	ref	ref	ref	ref	ref	ref	ref	ref	ref	ref	ref
NA	sacCer_chrXIII	593269	G	A	NA	NA	6	1	YNL054W	0	NA	ref	ref	ref	ref	ref	ref	ref	ref	ref	ref	ref	ref	ref	ref	ref	ref	ref	ref	alt	alt	alt	alt	alt	alt	ref	ref	ref	ref	ref	ref	ref	ref	ref	ref	ref	ref	ref	ref
NA	sacCer_chrXIII	848367	G	A	NA	NA	6	1	YNL082W	0	NA	ref	ref	ref	ref	ref	ref	ref	ref	ref	ref	ref	ref	ref	ref	ref	ref	ref	ref	ref	ref	ref	ref	ref	ref	ref	ref	ref	ref	ref	ref	ref	ref	ref	ref	ref	ref	ref	ref
NA	sacCer_chrXIV	136596	C	T	NA	NA	6	1	YNL094W	0	NA	ref	ref	ref	ref	ref	ref	ref	ref	ref	ref	ref	ref	ref	ref	ref	ref	ref	ref	ref	ref	ref	ref	ref	ref	ref	ref	ref	ref	ref	ref	ref	ref	ref	ref	ref	ref	ref	ref
NA	sacCer_chrXIV	400685	C	A	NA	NA	6	1	YNL167C	0	NA	ref	ref	ref	ref	ref	ref	ref	ref	ref	ref	ref	ref	ref	ref	ref	ref	ref	ref	ref	ref	ref	ref	ref	ref	ref	ref	ref	ref	ref	ref	ref	ref	ref	ref	ref	ref	ref	ref
NA	sacCer_chrXIV	460503	G	A	NA	NA	6	1	YNL108C	0	NA	ref	ref	ref	ref	ref	ref	ref	ref	ref	ref	ref	ref	ref	ref	ref	ref	ref	ref	ref	ref	ref	ref	ref	ref	ref	ref	ref	ref	ref	ref	ref	ref	ref	ref	ref	ref	ref	ref
NA	sacCer_chrXIV	772069	A	C	NA	NA	6	1	YNL099C	0	NA	ref	ref	ref	ref	ref	ref	ref	ref	ref	ref	ref	ref	ref	ref	ref	ref	ref	ref	ref	ref	ref	ref	ref	ref	ref	ref	ref	ref	ref	ref	ref	ref	ref	ref	ref	ref	ref	ref
NA	sacCer_chrXV	294683	C	T	NA	NA	6	1	YNL233W	0	NA	ref	ref	ref	ref	ref	ref	ref	ref	ref	ref	ref	ref	ref	ref	ref	ref	ref	ref	ref	ref	ref	ref	ref	ref	ref	ref	ref	ref	ref	ref	ref	ref	ref	ref	ref	ref	ref	ref
NA	sacCer_chrXV	411978	C	A	NA	NA	6	1	YNL239W	0	NA	ref	ref	ref	ref	ref	ref	ref	ref	ref	ref	ref	ref	ref	ref	ref	ref	ref	ref	ref	ref	ref	ref	ref	ref	ref	ref	ref	ref	ref	ref	ref	ref	ref	ref	ref	ref	ref	ref
NA	sacCer_chrXV	466298	A	G	NA	NA	6	1	YNL305C	0	NA	ref	ref	ref	no_call	ref	ref	ref	ref	ref	ref	ref	ref	ref	ref	ref	ref	ref	ref	ref	ref	ref	ref	ref	ref	ref	ref	ref	ref	ref	ref	ref	ref	ref	ref	ref	ref	ref	ref
NA	sacCer_chrXV	702885	T	C	NA	NA	6	1	YNL084C	0	NA	ref	ref	ref	ref	ref	ref	ref	ref	ref	ref	ref	ref	ref	ref	ref	ref	ref	ref	ref	ref	ref	ref	ref	ref	ref	ref	ref	ref	ref	ref	ref	ref	ref	ref	ref	ref	ref	ref
NA	sacCer_chrXV	1002227	T	C	NA	NA	6	1	YNL211C	0	NA	ref	ref	ref	ref	ref	ref	ref	ref	ref	ref	ref	ref	ref	ref	ref	ref	ref	ref	ref	ref	ref	ref	ref	ref	ref	ref	ref	ref	ref	ref	ref	ref	ref	ref	ref	ref	ref	ref
NA	sacCer_chrXVI	188445	T	G	NA	NA	6	1	YNL302C	0	NA	ref	ref	ref	ref	ref	ref	ref	ref	ref	ref	ref	ref	ref	ref	ref	ref	ref	ref	ref	ref	ref	ref	ref	ref	ref	ref	ref	ref	ref	ref	ref	ref	ref	ref	ref	ref	ref	ref
NA	sacCer_chrXVI	404684	T	C	NA	NA	6	1	YNL202W	0	NA	ref	ref	ref	ref	ref	ref	ref	ref	ref	ref	ref	ref	ref	ref	ref	ref	ref	ref	ref	ref	ref	ref	ref	no_call	ref	ref	ref	ref	ref	ref	ref	ref	ref	ref	ref	ref	ref	ref
NA	sacCer_chrXVI	469123	G	A	NA	NA	6	1	YNL204C	0	NA	ref	ref	ref	ref	ref	ref	ref	ref	ref	ref	ref	ref	ref	ref	ref	ref	ref	ref	ref	ref	ref	ref	ref	ref	ref	ref	ref	ref	ref	ref	ref	ref	ref	ref	ref	ref	ref	ref
NA	sacCer_chrXVI	916419	G	T	NA	NA	6	1	YNL210W	0	NA	ref	ref	ref	ref	ref	ref	ref	ref	ref	ref	ref	ref	ref	ref	ref	ref	ref	ref	ref	ref	ref	ref	ref	ref	ref	ref	ref	ref	ref	ref	ref	ref	ref	ref	ref	ref	ref	ref
NA	sacCer_chrI	197606	T	G	NA	NA	5	1	YNL218W	0	NA	ref	ref	ref	ref	ref	ref	ref	ref	ref	ref	ref	ref	ref	ref	ref	ref	ref	ref	ref	ref	ref	ref	ref	ref	ref	ref	ref	ref	ref	ref	ref	ref	ref	ref	ref	ref	ref	ref
NA	sacCer_chrII	23488	C	A	NA	NA	5	1	YNL076W	0	NA	ref	ref	ref	ref	ref	ref	ref	ref	ref	ref	ref	ref	ref	ref	ref	ref	ref	ref	ref	ref	ref	ref	ref	ref	ref	ref	ref	ref	ref	ref	ref	ref	ref	ref	ref	ref	ref	ref
NA	sacCer_chrII	292743	A	C	NA	NA	5	1	YNL211C	0	NA	ref	ref	ref	ref	ref	ref	ref	ref	ref	ref	ref	ref	ref	ref	ref	ref	ref	ref	ref	ref	ref	ref	ref	ref	ref	ref	ref	ref	ref	ref	ref	ref	ref	ref	ref	ref	ref	ref
NA	sacCer_chrIV	854251	A	C	NA	NA	5	1	YNL191W	0	NA	ref	ref	ref	ref	ref	ref	ref	ref	ref	ref	ref	ref	ref	ref	ref	ref	ref	ref	ref	ref	ref	ref	ref	ref	ref	ref	ref	ref	ref	ref	ref	ref	ref	ref	ref	ref	ref	ref
NA	sacCer_chrVII	719581	G	A	NA	NA	5	1	YNL301C	0	NA	ref	ref	ref	ref	ref	ref	ref	ref	ref	ref	ref	ref	ref	ref	ref	ref	ref	ref	ref	ref	ref	ref	ref	ref	no_call	ref	ref	ref	ref	ref	ref	ref	ref	ref	ref	ref	ref	ref
NA	sacCer_chrXII	414357	A	G	NA	NA	5	1	YNL212W	0	NA	ref	ref	ref	ref	ref	ref	ref	ref	ref	ref	ref	ref	ref	ref	ref	ref	ref	ref	ref	ref	ref	ref	ref	ref	ref	ref	ref	ref	ref	ref	ref	ref	ref	ref	ref	ref	ref	ref
NA	sacCer_chrXIII	577885	A	C	NA	NA	5	1	YNL094W	0	NA	ref	ref	ref	ref	ref	ref	ref	ref	ref	ref	ref	ref	ref	ref	ref	ref	ref	ref	ref	ref	ref	ref	ref	ref	ref	ref	ref	ref	ref	ref	ref	ref	ref	ref	ref	ref	ref	ref
NA	sacCer_chrXIV	117495	T	C	NA	NA	5	1	YNL191W	0	NA	ref	ref	ref	ref	ref	ref	ref	ref	ref	ref	ref	ref	ref	ref	ref	ref	ref	ref	ref	ref	ref	ref	ref	ref	ref	ref	ref	ref	ref	ref	ref	ref	ref	ref	ref	ref	ref	ref
NA	sacCer_chrXIV	625492	A	G	NA	NA	5	1	YNL242W	0	NA	ref	ref	ref	ref	ref	ref	ref	ref	ref	ref	ref	ref	ref	ref	ref	ref	ref	ref	ref	ref	ref	ref	ref	ref	ref	ref	ref	ref	ref	ref	ref	ref	ref	ref	ref	ref	ref	ref
NA	sacCer_chrXV	411282	G	GA	NA	NA	5	1	YNL249C	0	NA	ref	ref	ref	ref	ref	ref	ref	ref	ref	ref	ref	ref	ref	ref	ref	ref	ref	ref	ref	ref	ref	ref	ref	ref	ref	ref	ref	ref	ref	ref	ref	ref	ref	ref	ref	ref	ref	ref
NA	sacCer_chrXV	412267	AC	A	NA	NA	5	1	YNL242W	0	NA	ref	ref	ref	ref	ref	ref	ref	ref	ref	ref	ref	ref	ref	ref	ref	ref	ref	ref	ref	ref	ref	ref	ref	ref	ref	ref	ref	ref	ref	ref	ref	ref	ref	ref	ref	ref	ref	ref
NA	sacCer_chrXV	898206	G	C	NA	NA	5	1	YNL285W	0	NA	ref	ref	ref	ref	ref	ref	ref	ref	ref	ref	ref	ref	ref	ref	ref	ref	ref	ref	ref	ref	ref	ref	ref	ref	ref	ref	ref	ref	ref	ref	ref	ref	ref	ref	ref	ref	ref	ref
NA	sacCer_chrXVI	245440	G	C	NA	NA	5	1	YNL242W	0	NA	ref	ref	ref	ref	ref	no_call	ref	ref	ref	ref	ref	no_call	ref	ref	ref	ref	ref	ref	ref	ref	ref	ref	ref	ref	ref	ref	ref	ref	ref	ref	ref	ref	ref	ref	ref	ref	ref	ref
NA	sacCer_chrXVI	786705	C	G	NA	NA	5	1	YNL318C	0	NA	ref	ref	ref	ref	ref	ref	ref	ref	ref	ref	ref	ref	ref	ref	ref	ref	ref	ref	ref	ref	ref	ref	ref	ref	ref	ref	ref	ref	ref	ref	ref	ref	ref	ref	ref	ref	ref	ref
NA	sacCer_chrXVI	789237	A	G	NA	NA	5	1	YNL212W	0	NA	ref	ref	ref	ref	ref	ref	ref	ref	ref	ref	ref	ref	ref	ref	ref	ref	ref	ref	ref	ref	ref	ref	ref	ref	ref	ref	ref	ref	no_call	ref	ref	ref	ref	ref	ref	ref	ref	ref
NA	sacCer_chrII	115867	C	A	NA	NA	4	1	YNL109W	0	NA	ref	ref	ref	ref	ref	ref	ref	ref	ref	ref	ref	ref	ref	ref	ref	ref	ref	ref	ref	ref	ref	ref	ref	ref	ref	ref	ref	ref	ref	ref	ref	ref	ref	ref	ref	ref	ref	ref
NA	sacCer_chrVI	183260	C	T	NA	NA	4	1	YNL202W	0	NA	ref	ref	ref	ref	ref	ref	ref	ref	ref	ref	ref	ref	ref	ref	ref	ref	ref	ref	ref	ref	ref	ref	ref	ref	ref	ref	ref	ref	ref	ref	ref	ref	ref	ref	ref	ref	ref	ref
NA	sacCer_chrVIII	141108	G	T	NA	NA	4	1	YNL085W	0	NA	ref	ref	ref	ref	ref	ref	ref	ref	ref	ref	ref	ref	ref	ref	ref	ref	ref	ref	ref	ref	ref	ref	ref	ref	ref	ref	ref	ref	ref	ref	ref	ref	ref	ref	ref	ref	ref	ref
NA	sacCer_chrXIII	724277	C	G	NA	NA	4	1	YNL005C	0	NA	ref	alt	alt	alt	alt	ref	ref	ref	ref	ref	ref	ref	ref	ref	ref	ref	ref	ref	ref	ref	ref	ref	ref	ref	ref	ref	ref	ref	ref	ref	ref	ref	ref	ref	ref	ref	ref	ref
NA	sacCer_chrXIV	29968	G	A	NA	NA	4	1	YNL054W	0	NA	ref	ref	ref	ref	ref	ref	ref	ref	ref	ref	ref	ref	ref	ref	ref	ref	ref	ref	ref	ref	alt	alt	alt	alt	ref	ref	ref	ref	ref	ref	ref	ref	ref	ref	ref	ref	ref	ref
NA	sacCer_chrXIV	134914	G	C	NA	NA	4	1	YNL108C	0	NA	ref	ref	ref	ref	ref	ref	ref	ref	no_call	ref	ref	ref	ref	ref	ref	ref	ref	ref	ref	ref	ref	ref	ref	ref	ref	ref	ref	ref	ref	ref	ref	ref	ref	ref	ref	ref	ref	ref
NA	sacCer_chrXIV	228224	A	C	NA	NA	4	1	YNL286W	0	NA	ref	ref	ref	ref	ref	ref	ref	ref	ref	ref	ref	ref	ref	ref	ref	ref	ref	ref	ref	ref	ref	ref	ref	ref	ref	ref	ref	ref	ref	ref	ref	ref	ref	ref	ref	ref	ref	ref
NA	sacCer_chrXIV	619071	GCCAGGCATACCTCCCATGCCGCCATGCATTCCTCCCATTCCT	G	NA	NA	4	1	YNL281W	0	NA	ref	ref	ref	ref	ref	ref	ref	ref	ref	ref	ref	ref	ref	ref	ref	ref	ref	no_call	ref	ref	ref	ref	ref	ref	ref	ref	ref	ref	ref	ref	ref	ref	ref	ref	ref	ref	ref	ref
NA	sacCer_chrXV	412137	G	A	NA	NA	4	1	YNL111C	0	NA	ref	ref	ref	ref	ref	ref	ref	ref	ref	ref	ref	ref	ref	ref	ref	ref	ref	ref	ref	ref	ref	ref	ref	ref	ref	ref	ref	ref	ref	ref	ref	ref	ref	ref	ref	ref	ref	ref
NA	sacCer_chrXV	412297	G	A	NA	NA	4	1	YNL191W	0	NA	ref	ref	ref	ref	ref	ref	ref	ref	ref	ref	ref	ref	ref	ref	ref	ref	ref	ref	ref	ref	ref	ref	ref	ref	ref	ref	ref	ref	ref	ref	ref	ref	ref	ref	ref	ref	ref	ref
NA	sacCer_chrII	315749	G	T	NA	NA	3	0	NA	1	YNL005C	ref	alt	alt	alt	no_call	ref	ref	ref	ref	ref	ref	ref	ref	ref	ref	ref	ref	ref	ref	ref	ref	ref	ref	ref	ref	ref	ref	ref	ref	ref	ref	ref	ref	ref	ref	ref	ref	ref
NA	sacCer_chrII	359629	C	A	NA	NA	3	0	NA	1	YNL084C	ref	ref	ref	ref	ref	ref	ref	ref	ref	ref	ref	ref	ref	ref	ref	ref	ref	ref	ref	ref	ref	ref	ref	ref	ref	ref	ref	ref	ref	ref	ref	ref	ref	ref	ref	ref	ref	ref
NA	sacCer_chrII	525703	G	T	NA	NA	3	0	NA	1	YNL067W	ref	ref	ref	ref	ref	ref	ref	ref	ref	ref	ref	ref	ref	ref	ref	ref	ref	ref	ref	ref	ref	ref	ref	ref	ref	ref	ref	ref	ref	ref	ref	ref	ref	ref	ref	ref	ref	ref
NA	sacCer_chrVI	71960	T	G	NA	NA	3	0	NA	1	YNL283C	ref	ref	ref	ref	ref	ref	ref	ref	ref	ref	ref	ref	ref	ref	ref	ref	ref	ref	ref	ref	ref	ref	ref	ref	ref	ref	ref	ref	ref	ref	ref	ref	ref	ref	ref	ref	ref	ref
NA	sacCer_chrVI	242991	A	T	NA	NA	3	0	NA	1	YNL082W	ref	ref	ref	ref	ref	ref	ref	ref	ref	ref	ref	ref	ref	ref	ref	ref	ref	ref	ref	ref	ref	ref	ref	ref	ref	ref	ref	ref	ref	ref	ref	ref	ref	ref	ref	ref	ref	ref
NA	sacCer_chrIX	273005	G	A	NA	NA	3	0	NA	1	YNL097C	ref	ref	ref	ref	ref	ref	ref	ref	ref	ref	ref	ref	ref	ref	ref	ref	ref	ref	ref	ref	ref	ref	ref	ref	ref	ref	ref	ref	ref	ref	ref	ref	ref	ref	ref	ref	ref	ref
NA	sacCer_chrXII	938620	TTA	T	NA	NA	3	0	NA	1	YNL212W	ref	ref	ref	ref	ref	ref	ref	ref	ref	ref	ref	ref	ref	ref	ref	ref	ref	ref	ref	ref	ref	ref	ref	ref	ref	ref	ref	ref	ref	ref	ref	ref	ref	ref	ref	ref	ref	ref
NA	sacCer_chrXV	80338	A	G	NA	NA	3	0	NA	1	YNL109W	ref	ref	ref	ref	ref	ref	ref	ref	ref	ref	ref	ref	ref	ref	ref	ref	ref	ref	ref	ref	ref	ref	ref	ref	ref	ref	ref	ref	ref	ref	ref	ref	ref	ref	ref	ref	ref	ref
NA	sacCer_chrXV	411086	G	T	NA	NA	3	0	NA	1	YNL288W	ref	ref	ref	ref	ref	ref	ref	ref	ref	ref	ref	ref	ref	ref	ref	ref	ref	ref	ref	ref	ref	ref	ref	ref	ref	ref	ref	ref	ref	ref	ref	ref	ref	ref	ref	ref	ref	ref
NA	sacCer_chrXV	411969	C	G	NA	NA	3	0	NA	1	YNL283C	ref	ref	ref	ref	ref	ref	ref	ref	ref	ref	ref	ref	ref	ref	ref	ref	ref	ref	ref	ref	ref	ref	ref	ref	ref	ref	ref	ref	ref	ref	ref	ref	ref	ref	ref	ref	ref	ref
[truncated: 517 more columns]

## Sheet: VEP_Backgound_Variants
Uploaded variant	Location	Allele	Consequence	IMPACT	SYMBOL	Gene	Feature_type	Feature	BIOTYPE	EXON	INTRON	cDNA_position	CDS_position	Protein_position	Amino_acids	Codons	Existing_variation	REF_ALLELE	UPLOADED_ALLELE	DISTANCE	STRAND	SYMBOL_SOURCE	SIFT
I 197606 . T G . . .	I:197606-197606	G	downstream_gene_variant	MODIFIER	SWH1	YAR042W	Transcript	YAR042W_mRNA	protein_coding	-	-	-	-	-	-	-	-	T	T/G	1421	1	SGD_GENE	-
II 115867 . C A . . .	II:23488-23488	A	stop_gained	HIGH	RTG3	YBL103C	Transcript	YBL103C_mRNA	protein_coding	2025-01-01	-	49	49	17	E/*	Gaa/Taa	-	C	C/A	-	-1	SGD_GENE	-
II 199192 . C A . . .	II:115867-115867	A	missense_variant	MODERATE	-	YBL055C	Transcript	YBL055C_mRNA	protein_coding	2025-01-01	-	963	963	321	R/S	agG/agT	-	C	C/A	-	-1	-	deleterious(0)
II 23488 . C A . . .	II:199192-199192	A	missense_variant	MODERATE	RRN6	YBL014C	Transcript	YBL014C_mRNA	protein_coding	2025-01-01	-	2557	2557	853	D/Y	Gat/Tat	-	C	C/A	-	-1	SGD_GENE	deleterious_low_confidence(0.01)
II 284159 . A C . . .	II:284159-284159	C	missense_variant	MODERATE	POA1	YBR022W	Transcript	YBR022W_mRNA	protein_coding	2025-01-01	-	422	422	141	K/T	aAa/aCa	-	A	A/C	-	1	SGD_GENE	tolerated(0.29)
II 292743 . A C . . .	II:292743-292743	C	upstream_gene_variant	MODIFIER	CHS3	YBR023C	Transcript	YBR023C_mRNA	protein_coding	-	-	-	-	-	-	-	-	A	A/C	4818	-1	SGD_GENE	-
II 315749 . G T . . .	II:315749-315749	T	missense_variant	MODERATE	ATP3	YBR039W	Transcript	YBR039W_mRNA	protein_coding	2025-01-01	-	175	175	59	V/F	Gtt/Ttt	-	G	G/T	-	1	SGD_GENE	deleterious(0)
II 359629 . C A . . .	II:359629-359629	A	missense_variant	MODERATE	AKL1	YBR059C	Transcript	YBR059C_mRNA	protein_coding	2025-01-01	-	559	559	187	V/F	Gtc/Ttc	-	C	C/A	-	-1	SGD_GENE	deleterious(0)
II 443908 . G A . . .	II:443908-443908	A	synonymous_variant	LOW	FES1	YBR101C	Transcript	YBR101C_mRNA	protein_coding	2025-01-01	-	786	786	262	H	caC/caT	-	G	G/A	-	-1	SGD_GENE	-
II 525703 . G T . . .	II:525703-525703	T	missense_variant	MODERATE	IRA1	YBR140C	Transcript	YBR140C_mRNA	protein_coding	2025-01-01	-	926	926	309	P/Q	cCa/cAa	-	G	G/T	-	-1	SGD_GENE	deleterious(0)
III 156814 . A G . . .	III:156814-156814	G	synonymous_variant	LOW	HSP30	YCR021C	Transcript	YCR021C_mRNA	protein_coding	2025-01-01	-	294	294	98	F	ttT/ttC	-	A	A/G	-	-1	SGD_GENE	-
III 295650 . C G . . .	III:295650-295650	G	upstream_gene_variant	MODIFIER	HMRA2	YCR096C	Transcript	YCR096C_mRNA	protein_coding	-	-	-	-	-	-	-	-	C	C/G	2112	-1	SGD_GENE	-
IV 1224730 . A G . . .	IV:162413-162413	C	missense_variant	MODERATE	NRP1	YDL167C	Transcript	YDL167C_mRNA	protein_coding	2025-01-01	-	742	742	248	Q/E	Caa/Gaa	-	G	G/C	-	-1	SGD_GENE	deleterious(0)
IV 1295850 . G T . . .	IV:231592-231592	A	missense_variant	MODERATE	-	YDL129W	Transcript	YDL129W_mRNA	protein_coding	2025-01-01	-	569	569	190	A/E	gCg/gAg	-	C	C/A	-	1	-	tolerated_low_confidence(1)
IV 162413 . G C . . .	IV:244895-244895	T	missense_variant	MODERATE	UBP1	YDL122W	Transcript	YDL122W_mRNA	protein_coding	2025-01-01	-	2344	2344	782	G/C	Ggt/Tgt	-	G	G/T	-	1	SGD_GENE	tolerated_low_confidence(0.07)
IV 231592 . C A . . .	IV:610082-610082	T	upstream_gene_variant	MODIFIER	PDC2	YDR081C	Transcript	YDR081C_mRNA	protein_coding	-	-	-	-	-	-	-	-	G	G/T	1	-1	SGD_GENE	-
IV 244895 . G T . . .	IV:763223-763223	C	synonymous_variant	LOW	NUM1	YDR150W	Transcript	YDR150W_mRNA	protein_coding	2025-01-01	-	7596	7596	2532	T	acG/acC	-	G	G/C	-	1	SGD_GENE	-
IV 610082 . G T . . .	IV:854251-854251	C	missense_variant	MODERATE	-	YDR199W	Transcript	YDR199W_mRNA	protein_coding	2025-01-01	-	77	77	26	Y/S	tAt/tCt	-	A	A/C	-	1	-	-
IV 763223 . G C . . .	IV:1224730-1224730	G	upstream_gene_variant	MODIFIER	ARH1	YDR376W	Transcript	YDR376W_mRNA	protein_coding	-	-	-	-	-	-	-	-	A	A/G	2092	1	SGD_GENE	-
IV 854251 . A C . . .	IV:1295850-1295850	T	synonymous_variant	LOW	ERD1	YDR414C	Transcript	YDR414C_mRNA	protein_coding	2025-01-01	-	837	837	279	T	acC/acA	-	G	G/T	-	-1	SGD_GENE	-
IX 273005 . G A . . .	IX:273005-273005	A	missense_variant	MODERATE	AGE2	YIL044C	Transcript	YIL044C_mRNA	protein_coding	2025-01-01	-	842	842	281	S/F	tCc/tTc	-	G	G/A	-	-1	SGD_GENE	tolerated_low_confidence(0.06)
V 192183 . G A . . .	V:192183-192183	A	missense_variant	MODERATE	SPC25	YER018C	Transcript	YER018C_mRNA	protein_coding	2025-01-01	-	442	442	148	R/C	Cgt/Tgt	-	G	G/A	-	-1	SGD_GENE	deleterious_low_confidence(0.05)
V 273238 . G A . . .	V:273238-273238	A	synonymous_variant	LOW	PCL6	YER059W	Transcript	YER059W_mRNA	protein_coding	2025-01-01	-	615	615	205	R	agG/agA	-	G	G/A	-	1	SGD_GENE	-
V 414779 . T G . . .	V:414779-414779	G	missense_variant	MODERATE	LCP5	YER127W	Transcript	YER127W_mRNA	protein_coding	2025-01-01	-	299	299	100	I/S	aTt/aGt	-	T	T/G	-	1	SGD_GENE	deleterious(0)
VI 183260 . C T . . .	VI:34708-34708	T	missense_variant	MODERATE	ALR2	YFL050C	Transcript	YFL050C_mRNA	protein_coding	2025-01-01	-	1141	1141	381	V/I	Gta/Ata	-	C	C/T	-	-1	SGD_GENE	tolerated(0.61)
VI 217418 . A G . . .	VI:71960-71960	G	missense_variant	MODERATE	RIM15	YFL033C	Transcript	YFL033C_mRNA	protein_coding	2025-01-01	-	2468	2468	823	K/T	aAg/aCg	-	T	T/G	-	-1	SGD_GENE	deleterious(0)
VI 242991 . A T . . .	VI:183260-183260	T	synonymous_variant	LOW	-	YFR018C	Transcript	YFR018C_mRNA	protein_coding	2025-01-01	-	963	963	321	P	ccG/ccA	-	C	C/T	-	-1	-	-
VI 34708 . C T . . .	VI:217418-217418	G	synonymous_variant	LOW	SMC2	YFR031C	Transcript	YFR031C_mRNA	protein_coding	2025-01-01	-	2689	2689	897	L	Ttg/Ctg	-	A	A/G	-	-1	SGD_GENE	-
VI 71960 . T G . . .	VI:242991-242991	T	missense_variant	MODERATE	-	YFR045W	Transcript	YFR045W_mRNA	protein_coding	2025-02-02	-	922	922	308	R/W	Agg/Tgg	-	A	A/T	-	1	-	deleterious_low_confidence(0)
VII 204342 . C A . . .	VII:204342-204342	A	upstream_gene_variant	MODIFIER	RCK1	YGL158W	Transcript	YGL158W_mRNA	protein_coding	-	-	-	-	-	-	-	-	C	C/A	2691	1	SGD_GENE	-
VII 230281 . A C . . .	VII:230281-230281	C	missense_variant	MODERATE	TIP20	YGL145W	Transcript	YGL145W_mRNA	protein_coding	2025-01-01	-	39	39	13	R/S	agA/agC	-	A	A/C	-	1	SGD_GENE	tolerated(0.13)
VII 575647 . A G . . .	VII:575647-575647	G	missense_variant	MODERATE	KSS1	YGR040W	Transcript	YGR040W_mRNA	protein_coding	2025-01-01	-	250	250	84	I/V	Ata/Gta	-	A	A/G	-	1	SGD_GENE	tolerated(0.37)
VII 719581 . G A . . .	VII:719581-719581	A	missense_variant	MODERATE	DAM1	YGR113W	Transcript	YGR113W_mRNA	protein_coding	2025-01-01	-	689	689	230	G/D	gGt/gAt	-	G	G/A	-	1	SGD_GENE	tolerated_low_confidence(0.64)
VII 841787 . G A . . .	VII:841787-841787	A	synonymous_variant	LOW	MSM1	YGR171C	Transcript	YGR171C_mRNA	protein_coding	2025-01-01	-	765	765	255	L	ctC/ctT	-	G	G/A	-	-1	SGD_GENE	-
VIII 141108 . G T . . .	VIII:141108-141108	T	missense_variant	MODERATE	ARG4	YHR018C	Transcript	YHR018C_mRNA	protein_coding	2025-01-01	-	295	295	99	L/I	Cta/Ata	-	G	G/T	-	-1	SGD_GENE	tolerated(0.48)
X 176930 . G T . . .	X:23853-23853	G	upstream_gene_variant	MODIFIER	HXT8	YJL214W	Transcript	YJL214W_mRNA	protein_coding	-	-	-	-	-	-	-	-	A	A/G	3034	1	SGD_GENE	-
X 215056 . C A . . .	X:176930-176930	T	missense_variant	MODERATE	TRK1	YJL129C	Transcript	YJL129C_mRNA	protein_coding	2025-01-01	-	377	377	126	A/E	gCa/gAa	-	G	G/T	-	-1	SGD_GENE	deleterious(0.01)
X 23853 . A G . . .	X:215056-215056	A	missense_variant	MODERATE	UTP10	YJL109C	Transcript	YJL109C_mRNA	protein_coding	2025-01-01	-	2254	2254	752	A/S	Gct/Tct	-	C	C/A	-	-1	SGD_GENE	tolerated(0.13)
X 609859 . T A . . .	X:609859-609859	A	missense_variant	MODERATE	SFC1	YJR095W	Transcript	YJR095W_mRNA	protein_coding	2025-01-01	-	87	87	29	H/Q	caT/caA	-	T	T/A	-	1	SGD_GENE	tolerated(0.4)
XI 222835 . G C . . .	XI:222835-222835	C	synonymous_variant	LOW	PRR1	YKL116C	Transcript	YKL116C_mRNA	protein_coding	2025-01-01	-	66	66	22	P	ccC/ccG	-	G	G/C	-	-1	SGD_GENE	-
XI 335584 . C T . . .	XI:335584-335584	T	missense_variant	MODERATE	OAR1	YKL055C	Transcript	YKL055C_mRNA	protein_coding	2025-01-01	-	574	574	192	V/I	Gtt/Att	-	C	C/T	-	-1	SGD_GENE	tolerated(0.71)
XI 602775 . C A . . .	XI:602775-602775	A	missense_variant	MODERATE	PRP16	YKR086W	Transcript	YKR086W_mRNA	protein_coding	2025-01-01	-	2919	2919	973	F/L	ttC/ttA	-	C	C/A	-	1	SGD_GENE	tolerated(0.57)
XII 24206 . C G . . .	XII:24206-24206	G	missense_variant	MODERATE	-	YLL058W	Transcript	YLL058W_mRNA	protein_coding	2025-01-01	-	638	638	213	P/R	cCg/cGg	-	C	C/G	-	1	-	tolerated(0.53)
XII 290454 . C CG . . .	XII:60975-60975	A	stop_gained	HIGH	VPS13	YLL040C	Transcript	YLL040C_mRNA	protein_coding	2025-01-01	-	2671	2671	891	Q/*	Caa/Taa	-	G	G/A	-	-1	SGD_GENE	-
XII 414357 . A G . . .	XII:290454-290454	G	frameshift_variant	HIGH	GAL2	YLR081W	Transcript	YLR081W_mRNA	protein_coding	2025-01-01	-	243-244	243-244	81-82	-/X	-/G	-	-	C/CG	-	1	SGD_GENE	-
XII 60975 . G A . . .	XII:414357-414357	G	synonymous_variant	LOW	SLX4	YLR135W	Transcript	YLR135W_mRNA	protein_coding	2025-01-01	-	1077	1077	359	G	ggA/ggG	-	A	A/G	-	1	SGD_GENE	-
XII 938620 . TTA T . . .	XII:938620-938622	-	frameshift_variant	HIGH	VIP1	YLR410W	Transcript	YLR410W_mRNA	protein_coding	2025-01-01	-	1081-1082	1081-1082	361	Y/X	TAt/t	-	TA	TTA/T	-	1	SGD_GENE	-
XIII 380568 . G C . . .	XIII:380568-380568	C	missense_variant	MODERATE	STB2	YMR053C	Transcript	YMR053C_mRNA	protein_coding	2025-01-01	-	2331	2331	777	C/W	tgC/tgG	-	G	G/C	-	-1	SGD_GENE	deleterious(0.02)
XIII 577885 . A C . . .	XIII:577885-577885	C	synonymous_variant	LOW	HLJ1	YMR161W	Transcript	YMR161W_mRNA	protein_coding	2025-01-01	-	168	168	56	P	ccA/ccC	-	A	A/C	-	1	SGD_GENE	-
XIII 593269 . G A . . .	XIII:593269-593269	A	upstream_gene_variant	MODIFIER	PAH1	YMR165C	Transcript	YMR165C_mRNA	protein_coding	-	-	-	-	-	-	-	s13-593268	G	G/A	641	-1	SGD_GENE	-
XIII 724277 . C G . . .	XIII:724277-724277	G	missense_variant	MODERATE	TAF7	YMR227C	Transcript	YMR227C_mRNA	protein_coding	2025-01-01	-	109	109	37	E/Q	Gaa/Caa	-	C	C/G	-	-1	SGD_GENE	tolerated(0.08)
XIII 848367 . G A . . .	XIII:848367-848367	A	missense_variant	MODERATE	HSH155	YMR288W	Transcript	YMR288W_mRNA	protein_coding	2025-01-01	-	2797	2797	933	A/T	Gca/Aca	-	G	G/A	-	1	SGD_GENE	tolerated(0.2)
XIV 117495 . T C . . .	XIV:29968-29968	A	missense_variant	MODERATE	FIG4	YNL325C	Transcript	YNL325C_mRNA	protein_coding	2025-01-01	-	1411	1411	471	L/F	Ctt/Ttt	-	G	G/A	-	-1	SGD_GENE	deleterious(0)
XIV 134914 . G C . . .	XIV:62492-62492	C	intron_variant	MODIFIER	RPS19B	YNL302C	Transcript	YNL302C_mRNA	protein_coding	-	2025-01-01	-	-	-	-	-	s14-62492	T	T/C	-	-1	SGD_GENE	-
XIV 136596 . C T . . .	XIV:117495-117495	C	synonymous_variant	LOW	MET2	YNL277W	Transcript	YNL277W_mRNA	protein_coding	2025-01-01	-	147	147	49	N	aaT/aaC	-	T	T/C	-	1	SGD_GENE	-
XIV 228224 . A C . . .	XIV:134914-134914	C	missense_variant	MODERATE	BNI1	YNL271C	Transcript	YNL271C_mRNA	protein_coding	2025-01-01	-	470	470	157	S/W	tCg/tGg	-	G	G/C	-	-1	SGD_GENE	deleterious(0)
XIV 256857 . A G . . .	XIV:136596-136596	T	missense_variant	MODERATE	ALP1	YNL270C	Transcript	YNL270C_mRNA	protein_coding	2025-01-01	-	1066	1066	356	V/I	Gtt/Att	-	C	C/T	-	-1	SGD_GENE	tolerated(0.17)
XIV 29968 . G A . . .	XIV:228224-228224	C	missense_variant	MODERATE	ATG4	YNL223W	Transcript	YNL223W_mRNA	protein_coding	2025-01-01	-	855	855	285	E/D	gaA/gaC	-	A	A/C	-	1	SGD_GENE	tolerated(0.91)
XIV 400685 . C A . . .	XIV:256857-256857	G	synonymous_variant	LOW	RTT106	YNL206C	Transcript	YNL206C_mRNA	protein_coding	2025-01-01	-	1299	1299	433	D	gaT/gaC	s14-256858	A	A/G	-	-1	SGD_GENE	-
XIV 460503 . G A . . .	XIV:400685-400685	A	upstream_gene_variant	MODIFIER	TOM70	YNL121C	Transcript	YNL121C_mRNA	protein_coding	-	-	-	-	-	-	-	-	C	C/A	148	-1	SGD_GENE	-
XIV 619071 . GCCAGGCATACCTCCCATGCCGCCATGCATTCCTCCCATTCCT G . . .	XIV:460503-460503	A	missense_variant	MODERATE	TOP2	YNL088W	Transcript	YNL088W_mRNA	protein_coding	2025-01-01	-	2800	2800	934	E/K	Gag/Aag	-	G	G/A	-	1	SGD_GENE	tolerated(1)
XIV 62492 . T C . . .	XIV:619071-619113	-	inframe_deletion	MODERATE	SIS1	YNL007C	Transcript	YNL007C_mRNA	protein_coding	2025-01-01	-	453-494	453-494	151-165	GGMGGMHGGMGGMPG/G	ggAGGAATGGGAGGAATGCATGGCGGCATGGGAGGTATGCCTGGc/ggc	-	CCAGGCATACCTCCCATGCCGCCATGCATTCCTCCCATTCCT	GCCAGGCATACCTCCCATGCCGCCATGCATTCCTCCCATTCCT/G	-	-1	SGD_GENE	-
XIV 625492 . A G . . .	XIV:625492-625492	G	missense_variant	MODERATE	PET8	YNL003C	Transcript	YNL003C_mRNA	protein_coding	2025-01-01	-	338	338	113	V/A	gTt/gCt	-	A	A/G	-	-1	SGD_GENE	deleterious(0)
XIV 772069 . A C . . .	XIV:772069-772069	C	upstream_gene_variant	MODIFIER	HXT17	YNR072W	Transcript	YNR072W_mRNA	protein_coding	-	-	-	-	-	-	-	-	A	A/C	588	1	SGD_GENE	-
XV 1002227 . T C . . .	XV:16334-16334	C	upstream_gene_variant	MODIFIER	PAU20	YOL161C	Transcript	YOL161C_mRNA	protein_coding	-	-	-	-	-	-	-	-	A	A/C	4423	-1	SGD_GENE	-
XV 16334 . A C . . .	XV:80338-80338	G	upstream_gene_variant	MODIFIER	TRM13	YOL125W	Transcript	YOL125W_mRNA	protein_coding	-	-	-	-	-	-	-	-	A	A/G	3496	1	SGD_GENE	-
XV 294683 . C T . . .	XV:294683-294683	T	upstream_gene_variant	MODIFIER	IRC10	YOL015W	Transcript	YOL015W_mRNA	protein_coding	-	-	-	-	-	-	-	-	C	C/T	2395	1	SGD_GENE	-
XV 411086 . G T . . .	XV:411086-411086	T	missense_variant	MODERATE	WHI2	YOR043W	Transcript	YOR043W_mRNA	protein_coding	2025-01-01	-	217	217	73	G/C	Ggt/Tgt	-	G	G/T	-	1	SGD_GENE	deleterious(0)
XV 411282 . G GA . . .	XV:411282-411282	A	frameshift_variant	HIGH	WHI2	YOR043W	Transcript	YOR043W_mRNA	protein_coding	2025-01-01	-	413-414	413-414	138	G/GX	gga/ggAa	-	-	G/GA	-	1	SGD_GENE	-
XV 411969 . C G . . .	XV:411969-411969	G	stop_gained	HIGH	WHI2	YOR043W	Transcript	YOR043W_mRNA	protein_coding	2025-01-01	-	1100	1100	367	S/*	tCa/tGa	-	C	C/G	-	1	SGD_GENE	-
XV 411978 . C A . . .	XV:411978-411978	A	stop_gained	HIGH	WHI2	YOR043W	Transcript	YOR043W_mRNA	protein_coding	2025-01-01	-	1109	1109	370	S/*	tCg/tAg	-	C	C/A	-	1	SGD_GENE	-
XV 412137 . G A . . .	XV:412137-412137	A	stop_gained	HIGH	WHI2	YOR043W	Transcript	YOR043W_mRNA	protein_coding	2025-01-01	-	1268	1268	423	W/*	tGg/tAg	-	G	G/A	-	1	SGD_GENE	-
XV 412267 . AC A . . .	XV:412267-412268	-	frameshift_variant	HIGH	WHI2	YOR043W	Transcript	YOR043W_mRNA	protein_coding	2025-01-01	-	1399	1399	467	P/X	Ccc/cc	-	C	AC/A	-	1	SGD_GENE	-
XV 412297 . G A . . .	XV:412297-412297	A	stop_gained	HIGH	WHI2	YOR043W	Transcript	YOR043W_mRNA	protein_coding	2025-01-01	-	1428	1428	476	W/*	tgG/tgA	-	G	G/A	-	1	SGD_GENE	-
XV 466298 . A G . . .	XV:466298-466298	G	missense_variant	MODERATE	SGO1	YOR073W	Transcript	YOR073W_mRNA	protein_coding	2025-01-01	-	1528	1528	510	K/E	Aaa/Gaa	-	A	A/G	-	1	SGD_GENE	deleterious(0)
XV 602984 . A G . . .	XV:602984-602984	G	synonymous_variant	LOW	ELG1	YOR144C	Transcript	YOR144C_mRNA	protein_coding	2025-01-01	-	2109	2109	703	I	atT/atC	-	A	A/G	-	-1	SGD_GENE	-
XV 702885 . T C . . .	XV:702885-702885	C	upstream_gene_variant	MODIFIER	THI72	YOR192C	Transcript	YOR192C_mRNA	protein_coding	-	-	-	-	-	-	-	-	T	T/C	2318	-1	SGD_GENE	-
XV 80338 . A G . . .	XV:898206-898206	C	missense_variant	MODERATE	NOP58	YOR310C	Transcript	YOR310C_mRNA	protein_coding	2025-01-01	-	155	155	52	S/C	tCt/tGt	-	G	G/C	-	-1	SGD_GENE	deleterious(0)
XV 898206 . G C . . .	XV:1002227-1002227	C	synonymous_variant	LOW	MSC6	YOR354C	Transcript	YOR354C_mRNA	protein_coding	2025-01-01	-	999	999	333	K	aaA/aaG	-	T	T/C	-	-1	SGD_GENE	-
XVI 188445 . T G . . .	XVI:188445-188445	G	synonymous_variant	LOW	COA2	YPL189C-A	Transcript	YPL189C-A_mRNA	protein_coding	2025-01-01	-	69	69	23	A	gcA/gcC	-	T	T/G	-	-1	SGD_GENE	-
XVI 245440 . G C . . .	XVI:245440-245440	C	missense_variant	MODERATE	BEM4	YPL161C	Transcript	YPL161C_mRNA	protein_coding	2025-01-01	-	781	781	261	Q/E	Caa/Gaa	-	G	G/C	-	-1	SGD_GENE	tolerated_low_confidence(1)
XVI 404684 . T C . . .	XVI:404684-404684	C	upstream_gene_variant	MODIFIER	MOT1	YPL082C	Transcript	YPL082C_mRNA	protein_coding	-	-	-	-	-	-	-	-	T	T/C	601	-1	SGD_GENE	-
XVI 469123 . G A . . .	XVI:469123-469123	A	missense_variant	MODERATE	VPS16	YPL045W	Transcript	YPL045W_mRNA	protein_coding	2025-01-01	-	1864	1864	622	V/M	Gtg/Atg	-	G	G/A	-	1	SGD_GENE	tolerated(0.09)
XVI 786705 . C G . . .	XVI:786705-786705	G	synonymous_variant	LOW	CTR1	YPR124W	Transcript	YPR124W_mRNA	protein_coding	2025-01-01	-	498	498	166	V	gtC/gtG	-	C	C/G	-	1	SGD_GENE	-
XVI 789237 . A G . . .	XVI:789237-789237	G	missense_variant	MODERATE	YLH47	YPR125W	Transcript	YPR125W_mRNA	protein_coding	2025-01-01	-	1277	1277	426	Q/R	cAa/cGa	-	A	A/G	-	1	SGD_GENE	tolerated(0.35)
XVI 916419 . G T . . .	XVI:916419-916419	T	synonymous_variant	LOW	SKI3	YPR189W	Transcript	YPR189W_mRNA	protein_coding	2025-01-01	-	3756	3756	1252	L	ctG/ctT	-	G	G/T	-	1	SGD_GENE	-

## Sheet: BY_Variants
varID	chr	pos	ref	alt	ref_strain	alt_strain	alt_calls	n_orfs_4	orfs_4	n_orfs_3	orfs_3	YNL005C_H11R1_6E4	YNL005C_H11R2_6F4	YNL005C_H11S1_6A4	YNL005C_H11S2_6B4	YNL005C_H11S3_6C4	YNL005C_H11S4_6D4	YNL008C_A12R1_6C5	YNL008C_A12R2_6D5	YNL008C_A12S1_6G4	YNL008C_A12S2_6H4	YNL008C_A12S3_6A5	YNL008C_A12S4_6B5	YNL035C_B12R1_6A6	YNL035C_B12R2_6B6	YNL035C_B12S1_6E5	YNL035C_B12S2_6F5	YNL035C_B12S3_6G5	YNL035C_B12S4_6H5	YNL054W_B7R1_4E1	YNL054W_B7R2_4F1	YNL054W_B7S1_4A1	YNL054W_B7S2_4B1	YNL054W_B7S3_4C1	YNL054W_B7S4_4D1	YNL055C_H12R1_6E10	YNL055C_H12R2_6F10	YNL055C_H12S1_6A10	YNL055C_H12S2_6B10	YNL055C_H12S3_6C10	YNL055C_H12S5_6D10	YNL056W_C7R1_4C2	YNL056W_C7R2_4D2	YNL056W_C7S1_4G1	YNL056W_C7S2_4H1	YNL056W_C7S5_4A2	YNL056W_C7S6_4B2	YNL067W_C12R1_6G6	YNL067W_C12R2_6H6
NA	sacCer_chrXII	725936	G	A	NA	NA	555	92	YNL005C,YNL008C,YNL035C,YNL054W,YNL055C,YNL056W,YNL067W,YNL070W,YNL071W,YNL073W,YNL074C,YNL076W,YNL077W,YNL078W,YNL079C,YNL081C,YNL082W,YNL083W,YNL084C,YNL085W,YNL086W,YNL087W,YNL089C,YNL090W,YNL092W,YNL093W,YNL094W,YNL095C,YNL096C,YNL097C,YNL098C,YNL099C,YNL108C,YNL109W,YNL111C,YNL115C,YNL130C,YNL133C,YNL157W,YNL167C,YNL170W,YNL173C,YNL175C,YNL190W,YNL191W,YNL199C,YNL200C,YNL201C,YNL202W,YNL203C…	0	NA	alt	alt	alt	alt	alt	alt	alt	alt	alt	alt	alt	alt	alt	alt	alt	alt	alt	alt	alt	alt	alt	alt	alt	alt	alt	alt	alt	alt	alt	alt	alt	alt	alt	alt	alt	alt	alt	alt
NA	sacCer_chrIV	1253397	T	C	NA	NA	554	92	YNL005C,YNL008C,YNL035C,YNL054W,YNL055C,YNL056W,YNL067W,YNL070W,YNL071W,YNL073W,YNL074C,YNL076W,YNL077W,YNL078W,YNL079C,YNL081C,YNL082W,YNL083W,YNL084C,YNL085W,YNL086W,YNL087W,YNL089C,YNL090W,YNL092W,YNL093W,YNL094W,YNL095C,YNL096C,YNL097C,YNL098C,YNL099C,YNL108C,YNL109W,YNL111C,YNL115C,YNL130C,YNL133C,YNL157W,YNL167C,YNL170W,YNL173C,YNL175C,YNL190W,YNL191W,YNL199C,YNL200C,YNL201C,YNL202W,YNL203C…	0	NA	alt	alt	alt	alt	alt	alt	alt	alt	alt	alt	alt	alt	alt	alt	alt	alt	alt	alt	alt	alt	alt	alt	alt	alt	alt	alt	alt	alt	alt	alt	alt	alt	alt	alt	alt	alt	alt	alt
NA	sacCer_chrXIII	809198	A	G	NA	NA	554	92	YNL005C,YNL008C,YNL035C,YNL054W,YNL055C,YNL056W,YNL067W,YNL070W,YNL071W,YNL073W,YNL074C,YNL076W,YNL077W,YNL078W,YNL079C,YNL081C,YNL082W,YNL083W,YNL084C,YNL085W,YNL086W,YNL087W,YNL089C,YNL090W,YNL092W,YNL093W,YNL094W,YNL095C,YNL096C,YNL097C,YNL098C,YNL099C,YNL108C,YNL109W,YNL111C,YNL115C,YNL130C,YNL133C,YNL157W,YNL167C,YNL170W,YNL173C,YNL175C,YNL190W,YNL191W,YNL199C,YNL200C,YNL201C,YNL202W,YNL203C…	0	NA	alt	alt	alt	alt	alt	alt	alt	alt	alt	alt	alt	alt	alt	alt	alt	alt	alt	alt	alt	alt	alt	alt	alt	alt	alt	alt	alt	alt	alt	alt	alt	alt	alt	alt	alt	alt	alt	alt
var96	sacCer_chrI	199811	T	G	W303	BY	553	92	YNL005C,YNL008C,YNL035C,YNL054W,YNL055C,YNL056W,YNL067W,YNL070W,YNL071W,YNL073W,YNL074C,YNL076W,YNL077W,YNL078W,YNL079C,YNL081C,YNL082W,YNL083W,YNL084C,YNL085W,YNL086W,YNL087W,YNL089C,YNL090W,YNL092W,YNL093W,YNL094W,YNL095C,YNL096C,YNL097C,YNL098C,YNL099C,YNL108C,YNL109W,YNL111C,YNL115C,YNL130C,YNL133C,YNL157W,YNL167C,YNL170W,YNL173C,YNL175C,YNL190W,YNL191W,YNL199C,YNL200C,YNL201C,YNL202W,YNL203C…	0	NA	alt	alt	alt	alt	alt	alt	alt	alt	alt	alt	alt	alt	alt	alt	alt	alt	alt	alt	alt	alt	alt	alt	alt	alt	alt	alt	alt	alt	alt	alt	alt	alt	alt	alt	alt	alt	alt	alt
NA	sacCer_chrV	48384	T	C	NA	NA	553	92	YNL005C,YNL008C,YNL035C,YNL054W,YNL055C,YNL056W,YNL067W,YNL070W,YNL071W,YNL073W,YNL074C,YNL076W,YNL077W,YNL078W,YNL079C,YNL081C,YNL082W,YNL083W,YNL084C,YNL085W,YNL086W,YNL087W,YNL089C,YNL090W,YNL092W,YNL093W,YNL094W,YNL095C,YNL096C,YNL097C,YNL098C,YNL099C,YNL108C,YNL109W,YNL111C,YNL115C,YNL130C,YNL133C,YNL157W,YNL167C,YNL170W,YNL173C,YNL175C,YNL190W,YNL191W,YNL199C,YNL200C,YNL201C,YNL202W,YNL203C…	0	NA	alt	alt	alt	alt	alt	alt	alt	alt	alt	alt	alt	alt	alt	alt	alt	alt	alt	alt	alt	alt	alt	alt	alt	alt	alt	alt	alt	alt	alt	alt	alt	alt	alt	alt	alt	alt	alt	alt
NA	sacCer_chrXIII	34473	T	G	NA	NA	553	92	YNL005C,YNL008C,YNL035C,YNL054W,YNL055C,YNL056W,YNL067W,YNL070W,YNL071W,YNL073W,YNL074C,YNL076W,YNL077W,YNL078W,YNL079C,YNL081C,YNL082W,YNL083W,YNL084C,YNL085W,YNL086W,YNL087W,YNL089C,YNL090W,YNL092W,YNL093W,YNL094W,YNL095C,YNL096C,YNL097C,YNL098C,YNL099C,YNL108C,YNL109W,YNL111C,YNL115C,YNL130C,YNL133C,YNL157W,YNL167C,YNL170W,YNL173C,YNL175C,YNL190W,YNL191W,YNL199C,YNL200C,YNL201C,YNL202W,YNL203C…	0	NA	alt	alt	alt	alt	alt	alt	alt	alt	alt	alt	alt	alt	alt	alt	alt	alt	alt	alt	alt	alt	alt	alt	alt	alt	alt	alt	alt	alt	alt	alt	alt	alt	alt	alt	alt	alt	alt	alt
NA	sacCer_chrXVI	759400	T	G	NA	NA	553	92	YNL005C,YNL008C,YNL035C,YNL054W,YNL055C,YNL056W,YNL067W,YNL070W,YNL071W,YNL073W,YNL074C,YNL076W,YNL077W,YNL078W,YNL079C,YNL081C,YNL082W,YNL083W,YNL084C,YNL085W,YNL086W,YNL087W,YNL089C,YNL090W,YNL092W,YNL093W,YNL094W,YNL095C,YNL096C,YNL097C,YNL098C,YNL099C,YNL108C,YNL109W,YNL111C,YNL115C,YNL130C,YNL133C,YNL157W,YNL167C,YNL170W,YNL173C,YNL175C,YNL190W,YNL191W,YNL199C,YNL200C,YNL201C,YNL202W,YNL203C…	0	NA	alt	alt	alt	alt	alt	alt	alt	alt	alt	alt	alt	alt	alt	alt	alt	alt	alt	alt	alt	alt	alt	alt	alt	alt	alt	alt	alt	alt	alt	alt	alt	alt	alt	alt	alt	alt	alt	alt
NA	sacCer_chrII	16380	C	T	NA	NA	552	92	YNL005C,YNL008C,YNL035C,YNL054W,YNL055C,YNL056W,YNL067W,YNL070W,YNL071W,YNL073W,YNL074C,YNL076W,YNL077W,YNL078W,YNL079C,YNL081C,YNL082W,YNL083W,YNL084C,YNL085W,YNL086W,YNL087W,YNL089C,YNL090W,YNL092W,YNL093W,YNL094W,YNL095C,YNL096C,YNL097C,YNL098C,YNL099C,YNL108C,YNL109W,YNL111C,YNL115C,YNL130C,YNL133C,YNL157W,YNL167C,YNL170W,YNL173C,YNL175C,YNL190W,YNL191W,YNL199C,YNL200C,YNL201C,YNL202W,YNL203C…	0	NA	alt	alt	alt	alt	alt	alt	alt	alt	alt	alt	alt	alt	alt	alt	alt	alt	alt	alt	alt	alt	alt	alt	alt	alt	alt	alt	alt	alt	alt	alt	alt	alt	alt	alt	alt	alt	alt	alt
NA	sacCer_chrII	16392	A	G	NA	NA	552	92	YNL005C,YNL008C,YNL035C,YNL054W,YNL055C,YNL056W,YNL067W,YNL070W,YNL071W,YNL073W,YNL074C,YNL076W,YNL077W,YNL078W,YNL079C,YNL081C,YNL082W,YNL083W,YNL084C,YNL085W,YNL086W,YNL087W,YNL089C,YNL090W,YNL092W,YNL093W,YNL094W,YNL095C,YNL096C,YNL097C,YNL098C,YNL099C,YNL108C,YNL109W,YNL111C,YNL115C,YNL130C,YNL133C,YNL157W,YNL167C,YNL170W,YNL173C,YNL175C,YNL190W,YNL191W,YNL199C,YNL200C,YNL201C,YNL202W,YNL203C…	0	NA	alt	alt	alt	alt	alt	alt	alt	alt	alt	alt	alt	alt	alt	alt	alt	alt	alt	alt	alt	alt	alt	alt	alt	alt	alt	alt	alt	alt	alt	alt	alt	alt	alt	alt	alt	alt	alt	alt
NA	sacCer_chrIII	143131	T	C	NA	NA	552	92	YNL005C,YNL008C,YNL035C,YNL054W,YNL055C,YNL056W,YNL067W,YNL070W,YNL071W,YNL073W,YNL074C,YNL076W,YNL077W,YNL078W,YNL079C,YNL081C,YNL082W,YNL083W,YNL084C,YNL085W,YNL086W,YNL087W,YNL089C,YNL090W,YNL092W,YNL093W,YNL094W,YNL095C,YNL096C,YNL097C,YNL098C,YNL099C,YNL108C,YNL109W,YNL111C,YNL115C,YNL130C,YNL133C,YNL157W,YNL167C,YNL170W,YNL173C,YNL175C,YNL190W,YNL191W,YNL199C,YNL200C,YNL201C,YNL202W,YNL203C…	0	NA	alt	alt	alt	alt	alt	alt	alt	alt	alt	alt	alt	alt	alt	alt	alt	alt	alt	alt	alt	alt	alt	alt	alt	alt	alt	alt	alt	alt	alt	alt	alt	alt	alt	alt	alt	alt	alt	alt
NA	sacCer_chrVII	1006277	G	C	NA	NA	552	92	YNL005C,YNL008C,YNL035C,YNL054W,YNL055C,YNL056W,YNL067W,YNL070W,YNL071W,YNL073W,YNL074C,YNL076W,YNL077W,YNL078W,YNL079C,YNL081C,YNL082W,YNL083W,YNL084C,YNL085W,YNL086W,YNL087W,YNL089C,YNL090W,YNL092W,YNL093W,YNL094W,YNL095C,YNL096C,YNL097C,YNL098C,YNL099C,YNL108C,YNL109W,YNL111C,YNL115C,YNL130C,YNL133C,YNL157W,YNL167C,YNL170W,YNL173C,YNL175C,YNL190W,YNL191W,YNL199C,YNL200C,YNL201C,YNL202W,YNL203C…	0	NA	alt	alt	alt	alt	alt	alt	alt	alt	alt	alt	alt	alt	alt	alt	alt	alt	alt	alt	alt	alt	alt	alt	alt	alt	alt	alt	alt	alt	alt	alt	alt	alt	alt	alt	alt	alt	alt	alt
NA	sacCer_chrVII	1006278	C	G	NA	NA	552	92	YNL005C,YNL008C,YNL035C,YNL054W,YNL055C,YNL056W,YNL067W,YNL070W,YNL071W,YNL073W,YNL074C,YNL076W,YNL077W,YNL078W,YNL079C,YNL081C,YNL082W,YNL083W,YNL084C,YNL085W,YNL086W,YNL087W,YNL089C,YNL090W,YNL092W,YNL093W,YNL094W,YNL095C,YNL096C,YNL097C,YNL098C,YNL099C,YNL108C,YNL109W,YNL111C,YNL115C,YNL130C,YNL133C,YNL157W,YNL167C,YNL170W,YNL173C,YNL175C,YNL190W,YNL191W,YNL199C,YNL200C,YNL201C,YNL202W,YNL203C…	0	NA	alt	alt	alt	alt	alt	alt	alt	alt	alt	alt	alt	alt	alt	alt	alt	alt	alt	alt	alt	alt	alt	alt	alt	alt	alt	alt	alt	alt	alt	alt	alt	alt	alt	alt	alt	alt	alt	alt
NA	sacCer_chrVII	1006279	G	C	NA	NA	552	92	YNL005C,YNL008C,YNL035C,YNL054W,YNL055C,YNL056W,YNL067W,YNL070W,YNL071W,YNL073W,YNL074C,YNL076W,YNL077W,YNL078W,YNL079C,YNL081C,YNL082W,YNL083W,YNL084C,YNL085W,YNL086W,YNL087W,YNL089C,YNL090W,YNL092W,YNL093W,YNL094W,YNL095C,YNL096C,YNL097C,YNL098C,YNL099C,YNL108C,YNL109W,YNL111C,YNL115C,YNL130C,YNL133C,YNL157W,YNL167C,YNL170W,YNL173C,YNL175C,YNL190W,YNL191W,YNL199C,YNL200C,YNL201C,YNL202W,YNL203C…	0	NA	alt	alt	alt	alt	alt	alt	alt	alt	alt	alt	alt	alt	alt	alt	alt	alt	alt	alt	alt	alt	alt	alt	alt	alt	alt	alt	alt	alt	alt	alt	alt	alt	alt	alt	alt	alt	alt	alt
NA	sacCer_chrIX	318694	T	A	NA	NA	552	91	YNL005C,YNL008C,YNL035C,YNL054W,YNL055C,YNL056W,YNL067W,YNL070W,YNL071W,YNL073W,YNL074C,YNL076W,YNL077W,YNL078W,YNL079C,YNL081C,YNL082W,YNL083W,YNL084C,YNL085W,YNL086W,YNL087W,YNL089C,YNL090W,YNL092W,YNL093W,YNL094W,YNL095C,YNL096C,YNL097C,YNL098C,YNL099C,YNL108C,YNL109W,YNL111C,YNL115C,YNL130C,YNL133C,YNL157W,YNL167C,YNL170W,YNL175C,YNL190W,YNL191W,YNL199C,YNL200C,YNL201C,YNL202W,YNL203C,YNL204C…	1	YNL173C	alt	alt	alt	alt	alt	alt	alt	alt	alt	alt	alt	alt	alt	alt	alt	alt	alt	alt	alt	alt	alt	alt	alt	alt	alt	alt	alt	alt	alt	alt	alt	alt	alt	alt	alt	alt	alt	alt
NA	sacCer_chrXIII	448334	A	G	NA	NA	552	92	YNL005C,YNL008C,YNL035C,YNL054W,YNL055C,YNL056W,YNL067W,YNL070W,YNL071W,YNL073W,YNL074C,YNL076W,YNL077W,YNL078W,YNL079C,YNL081C,YNL082W,YNL083W,YNL084C,YNL085W,YNL086W,YNL087W,YNL089C,YNL090W,YNL092W,YNL093W,YNL094W,YNL095C,YNL096C,YNL097C,YNL098C,YNL099C,YNL108C,YNL109W,YNL111C,YNL115C,YNL130C,YNL133C,YNL157W,YNL167C,YNL170W,YNL173C,YNL175C,YNL190W,YNL191W,YNL199C,YNL200C,YNL201C,YNL202W,YNL203C…	0	NA	alt	alt	alt	alt	alt	alt	alt	alt	alt	alt	alt	alt	alt	alt	alt	alt	alt	alt	alt	alt	alt	alt	alt	alt	alt	alt	alt	alt	alt	alt	alt	alt	alt	alt	alt	alt	alt	alt
NA	sacCer_chrV	154531	T	A	NA	NA	551	92	YNL005C,YNL008C,YNL035C,YNL054W,YNL055C,YNL056W,YNL067W,YNL070W,YNL071W,YNL073W,YNL074C,YNL076W,YNL077W,YNL078W,YNL079C,YNL081C,YNL082W,YNL083W,YNL084C,YNL085W,YNL086W,YNL087W,YNL089C,YNL090W,YNL092W,YNL093W,YNL094W,YNL095C,YNL096C,YNL097C,YNL098C,YNL099C,YNL108C,YNL109W,YNL111C,YNL115C,YNL130C,YNL133C,YNL157W,YNL167C,YNL170W,YNL173C,YNL175C,YNL190W,YNL191W,YNL199C,YNL200C,YNL201C,YNL202W,YNL203C…	0	NA	alt	alt	alt	alt	alt	alt	alt	alt	alt	alt	alt	alt	alt	alt	alt	alt	alt	alt	alt	alt	alt	alt	alt	alt	alt	alt	alt	alt	alt	alt	alt	alt	alt	alt	alt	alt	alt	alt
NA	sacCer_chrXIII	325905	T	A	NA	NA	551	92	YNL005C,YNL008C,YNL035C,YNL054W,YNL055C,YNL056W,YNL067W,YNL070W,YNL071W,YNL073W,YNL074C,YNL076W,YNL077W,YNL078W,YNL079C,YNL081C,YNL082W,YNL083W,YNL084C,YNL085W,YNL086W,YNL087W,YNL089C,YNL090W,YNL092W,YNL093W,YNL094W,YNL095C,YNL096C,YNL097C,YNL098C,YNL099C,YNL108C,YNL109W,YNL111C,YNL115C,YNL130C,YNL133C,YNL157W,YNL167C,YNL170W,YNL173C,YNL175C,YNL190W,YNL191W,YNL199C,YNL200C,YNL201C,YNL202W,YNL203C…	0	NA	alt	alt	alt	alt	alt	alt	alt	alt	alt	alt	alt	alt	alt	alt	alt	alt	alt	alt	alt	alt	alt	alt	alt	alt	alt	alt	alt	alt	alt	alt	alt	alt	alt	alt	alt	alt	alt	alt
NA	sacCer_chrXIII	448333	G	A	NA	NA	551	92	YNL005C,YNL008C,YNL035C,YNL054W,YNL055C,YNL056W,YNL067W,YNL070W,YNL071W,YNL073W,YNL074C,YNL076W,YNL077W,YNL078W,YNL079C,YNL081C,YNL082W,YNL083W,YNL084C,YNL085W,YNL086W,YNL087W,YNL089C,YNL090W,YNL092W,YNL093W,YNL094W,YNL095C,YNL096C,YNL097C,YNL098C,YNL099C,YNL108C,YNL109W,YNL111C,YNL115C,YNL130C,YNL133C,YNL157W,YNL167C,YNL170W,YNL173C,YNL175C,YNL190W,YNL191W,YNL199C,YNL200C,YNL201C,YNL202W,YNL203C…	0	NA	alt	alt	alt	alt	alt	alt	alt	alt	alt	alt	alt	alt	alt	alt	alt	alt	alt	alt	alt	alt	alt	alt	alt	alt	alt	alt	alt	alt	alt	alt	alt	alt	alt	alt	alt	alt	alt	alt
var7020	sacCer_chrXIII	630505	A	G	W303	BY	551	92	YNL005C,YNL008C,YNL035C,YNL054W,YNL055C,YNL056W,YNL067W,YNL070W,YNL071W,YNL073W,YNL074C,YNL076W,YNL077W,YNL078W,YNL079C,YNL081C,YNL082W,YNL083W,YNL084C,YNL085W,YNL086W,YNL087W,YNL089C,YNL090W,YNL092W,YNL093W,YNL094W,YNL095C,YNL096C,YNL097C,YNL098C,YNL099C,YNL108C,YNL109W,YNL111C,YNL115C,YNL130C,YNL133C,YNL157W,YNL167C,YNL170W,YNL173C,YNL175C,YNL190W,YNL191W,YNL199C,YNL200C,YNL201C,YNL202W,YNL203C…	0	NA	alt	alt	alt	alt	alt	alt	alt	alt	alt	alt	alt	alt	alt	alt	alt	alt	alt	alt	alt	alt	alt	alt	alt	alt	alt	alt	alt	alt	alt	alt	alt	alt	alt	alt	alt	alt	alt	alt
NA	sacCer_chrXV	79297	C	G	NA	NA	551	92	YNL005C,YNL008C,YNL035C,YNL054W,YNL055C,YNL056W,YNL067W,YNL070W,YNL071W,YNL073W,YNL074C,YNL076W,YNL077W,YNL078W,YNL079C,YNL081C,YNL082W,YNL083W,YNL084C,YNL085W,YNL086W,YNL087W,YNL089C,YNL090W,YNL092W,YNL093W,YNL094W,YNL095C,YNL096C,YNL097C,YNL098C,YNL099C,YNL108C,YNL109W,YNL111C,YNL115C,YNL130C,YNL133C,YNL157W,YNL167C,YNL170W,YNL173C,YNL175C,YNL190W,YNL191W,YNL199C,YNL200C,YNL201C,YNL202W,YNL203C…	0	NA	alt	alt	alt	alt	alt	alt	alt	alt	alt	alt	alt	alt	alt	alt	alt	alt	alt	alt	alt	alt	alt	alt	alt	alt	alt	alt	alt	alt	alt	alt	alt	alt	alt	alt	alt	alt	alt	alt
NA	sacCer_chrV	517529	T	C	NA	NA	550	92	YNL005C,YNL008C,YNL035C,YNL054W,YNL055C,YNL056W,YNL067W,YNL070W,YNL071W,YNL073W,YNL074C,YNL076W,YNL077W,YNL078W,YNL079C,YNL081C,YNL082W,YNL083W,YNL084C,YNL085W,YNL086W,YNL087W,YNL089C,YNL090W,YNL092W,YNL093W,YNL094W,YNL095C,YNL096C,YNL097C,YNL098C,YNL099C,YNL108C,YNL109W,YNL111C,YNL115C,YNL130C,YNL133C,YNL157W,YNL167C,YNL170W,YNL173C,YNL175C,YNL190W,YNL191W,YNL199C,YNL200C,YNL201C,YNL202W,YNL203C…	0	NA	alt	alt	alt	alt	alt	alt	alt	alt	alt	alt	alt	alt	alt	alt	alt	alt	alt	alt	alt	alt	alt	alt	alt	alt	alt	alt	alt	alt	alt	alt	alt	alt	alt	alt	alt	alt	alt	alt
NA	sacCer_chrXV	79305	T	A	NA	NA	550	92	YNL005C,YNL008C,YNL035C,YNL054W,YNL055C,YNL056W,YNL067W,YNL070W,YNL071W,YNL073W,YNL074C,YNL076W,YNL077W,YNL078W,YNL079C,YNL081C,YNL082W,YNL083W,YNL084C,YNL085W,YNL086W,YNL087W,YNL089C,YNL090W,YNL092W,YNL093W,YNL094W,YNL095C,YNL096C,YNL097C,YNL098C,YNL099C,YNL108C,YNL109W,YNL111C,YNL115C,YNL130C,YNL133C,YNL157W,YNL167C,YNL170W,YNL173C,YNL175C,YNL190W,YNL191W,YNL199C,YNL200C,YNL201C,YNL202W,YNL203C…	0	NA	alt	alt	alt	alt	alt	alt	alt	alt	alt	alt	alt	alt	alt	alt	alt	alt	alt	alt	alt	alt	alt	alt	alt	alt	alt	alt	alt	alt	alt	alt	alt	alt	alt	alt	alt	alt	alt	alt
NA	sacCer_chrXVI	191944	C	T	NA	NA	550	92	YNL005C,YNL008C,YNL035C,YNL054W,YNL055C,YNL056W,YNL067W,YNL070W,YNL071W,YNL073W,YNL074C,YNL076W,YNL077W,YNL078W,YNL079C,YNL081C,YNL082W,YNL083W,YNL084C,YNL085W,YNL086W,YNL087W,YNL089C,YNL090W,YNL092W,YNL093W,YNL094W,YNL095C,YNL096C,YNL097C,YNL098C,YNL099C,YNL108C,YNL109W,YNL111C,YNL115C,YNL130C,YNL133C,YNL157W,YNL167C,YNL170W,YNL173C,YNL175C,YNL190W,YNL191W,YNL199C,YNL200C,YNL201C,YNL202W,YNL203C…	0	NA	alt	alt	alt	alt	alt	alt	alt	alt	alt	alt	alt	alt	alt	alt	alt	alt	alt	alt	alt	alt	alt	alt	alt	alt	alt	alt	alt	alt	alt	alt	alt	alt	alt	alt	alt	alt	alt	alt
NA	sacCer_chrXIV	312328	AACG	A	NA	NA	549	92	YNL005C,YNL008C,YNL035C,YNL054W,YNL055C,YNL056W,YNL067W,YNL070W,YNL071W,YNL073W,YNL074C,YNL076W,YNL077W,YNL078W,YNL079C,YNL081C,YNL082W,YNL083W,YNL084C,YNL085W,YNL086W,YNL087W,YNL089C,YNL090W,YNL092W,YNL093W,YNL094W,YNL095C,YNL096C,YNL097C,YNL098C,YNL099C,YNL108C,YNL109W,YNL111C,YNL115C,YNL130C,YNL133C,YNL157W,YNL167C,YNL170W,YNL173C,YNL175C,YNL190W,YNL191W,YNL199C,YNL200C,YNL201C,YNL202W,YNL203C…	0	NA	alt	alt	alt	alt	alt	alt	alt	alt	alt	alt	alt	alt	alt	alt	alt	alt	alt	alt	alt	alt	alt	alt	alt	alt	alt	alt	alt	alt	alt	alt	alt	alt	alt	alt	alt	alt	alt	alt
NA	sacCer_chrXV	79304	A	T	NA	NA	549	92	YNL005C,YNL008C,YNL035C,YNL054W,YNL055C,YNL056W,YNL067W,YNL070W,YNL071W,YNL073W,YNL074C,YNL076W,YNL077W,YNL078W,YNL079C,YNL081C,YNL082W,YNL083W,YNL084C,YNL085W,YNL086W,YNL087W,YNL089C,YNL090W,YNL092W,YNL093W,YNL094W,YNL095C,YNL096C,YNL097C,YNL098C,YNL099C,YNL108C,YNL109W,YNL111C,YNL115C,YNL130C,YNL133C,YNL157W,YNL167C,YNL170W,YNL173C,YNL175C,YNL190W,YNL191W,YNL199C,YNL200C,YNL201C,YNL202W,YNL203C…	0	NA	alt	alt	alt	alt	alt	alt	alt	alt	alt	alt	alt	alt	alt	alt	alt	alt	alt	alt	alt	alt	alt	alt	alt	alt	alt	alt	alt	alt	alt	alt	alt	alt	alt	alt	alt	alt	alt	alt
NA	sacCer_chrII	59755	T	C	NA	NA	548	92	YNL005C,YNL008C,YNL035C,YNL054W,YNL055C,YNL056W,YNL067W,YNL070W,YNL071W,YNL073W,YNL074C,YNL076W,YNL077W,YNL078W,YNL079C,YNL081C,YNL082W,YNL083W,YNL084C,YNL085W,YNL086W,YNL087W,YNL089C,YNL090W,YNL092W,YNL093W,YNL094W,YNL095C,YNL096C,YNL097C,YNL098C,YNL099C,YNL108C,YNL109W,YNL111C,YNL115C,YNL130C,YNL133C,YNL157W,YNL167C,YNL170W,YNL173C,YNL175C,YNL190W,YNL191W,YNL199C,YNL200C,YNL201C,YNL202W,YNL203C…	0	NA	alt	alt	alt	alt	alt	alt	alt	alt	alt	alt	alt	alt	alt	alt	alt	alt	alt	alt	alt	alt	alt	alt	alt	alt	alt	alt	alt	alt	alt	alt	alt	alt	alt	alt	alt	alt	alt	alt
NA	sacCer_chrII	15101	T	G	NA	NA	547	92	YNL005C,YNL008C,YNL035C,YNL054W,YNL055C,YNL056W,YNL067W,YNL070W,YNL071W,YNL073W,YNL074C,YNL076W,YNL077W,YNL078W,YNL079C,YNL081C,YNL082W,YNL083W,YNL084C,YNL085W,YNL086W,YNL087W,YNL089C,YNL090W,YNL092W,YNL093W,YNL094W,YNL095C,YNL096C,YNL097C,YNL098C,YNL099C,YNL108C,YNL109W,YNL111C,YNL115C,YNL130C,YNL133C,YNL157W,YNL167C,YNL170W,YNL173C,YNL175C,YNL190W,YNL191W,YNL199C,YNL200C,YNL201C,YNL202W,YNL203C…	0	NA	alt	alt	alt	alt	alt	alt	alt	alt	alt	alt	alt	alt	alt	alt	alt	alt	alt	alt	alt	alt	alt	alt	alt	alt	alt	alt	alt	alt	alt	alt	alt	alt	alt	alt	alt	alt	alt	alt
var1620	sacCer_chrIV	783598	G	A	W303	BY	547	92	YNL005C,YNL008C,YNL035C,YNL054W,YNL055C,YNL056W,YNL067W,YNL070W,YNL071W,YNL073W,YNL074C,YNL076W,YNL077W,YNL078W,YNL079C,YNL081C,YNL082W,YNL083W,YNL084C,YNL085W,YNL086W,YNL087W,YNL089C,YNL090W,YNL092W,YNL093W,YNL094W,YNL095C,YNL096C,YNL097C,YNL098C,YNL099C,YNL108C,YNL109W,YNL111C,YNL115C,YNL130C,YNL133C,YNL157W,YNL167C,YNL170W,YNL173C,YNL175C,YNL190W,YNL191W,YNL199C,YNL200C,YNL201C,YNL202W,YNL203C…	0	NA	alt	alt	alt	alt	alt	alt	alt	alt	alt	alt	alt	alt	alt	alt	alt	alt	alt	alt	alt	alt	alt	alt	alt	alt	alt	alt	alt	alt	alt	alt	alt	alt	alt	alt	alt	alt	alt	alt
NA	sacCer_chrX	97478	G	A	NA	NA	547	92	YNL005C,YNL008C,YNL035C,YNL054W,YNL055C,YNL056W,YNL067W,YNL070W,YNL071W,YNL073W,YNL074C,YNL076W,YNL077W,YNL078W,YNL079C,YNL081C,YNL082W,YNL083W,YNL084C,YNL085W,YNL086W,YNL087W,YNL089C,YNL090W,YNL092W,YNL093W,YNL094W,YNL095C,YNL096C,YNL097C,YNL098C,YNL099C,YNL108C,YNL109W,YNL111C,YNL115C,YNL130C,YNL133C,YNL157W,YNL167C,YNL170W,YNL173C,YNL175C,YNL190W,YNL191W,YNL199C,YNL200C,YNL201C,YNL202W,YNL203C…	0	NA	alt	alt	alt	alt	alt	alt	alt	alt	alt	alt	alt	alt	alt	alt	alt	alt	alt	alt	alt	alt	alt	alt	alt	alt	alt	alt	alt	alt	alt	alt	alt	alt	alt	alt	alt	alt	alt	alt
NA	sacCer_chrXII	828903	C	T	NA	NA	547	92	YNL005C,YNL008C,YNL035C,YNL054W,YNL055C,YNL056W,YNL067W,YNL070W,YNL071W,YNL073W,YNL074C,YNL076W,YNL077W,YNL078W,YNL079C,YNL081C,YNL082W,YNL083W,YNL084C,YNL085W,YNL086W,YNL087W,YNL089C,YNL090W,YNL092W,YNL093W,YNL094W,YNL095C,YNL096C,YNL097C,YNL098C,YNL099C,YNL108C,YNL109W,YNL111C,YNL115C,YNL130C,YNL133C,YNL157W,YNL167C,YNL170W,YNL173C,YNL175C,YNL190W,YNL191W,YNL199C,YNL200C,YNL201C,YNL202W,YNL203C…	0	NA	alt	alt	alt	alt	alt	alt	alt	alt	alt	alt	alt	alt	alt	alt	alt	alt	alt	alt	alt	alt	alt	alt	alt	alt	alt	alt	alt	alt	alt	alt	alt	alt	alt	alt	alt	alt	alt	alt
NA	sacCer_chrXII	1039435	T	A	NA	NA	547	92	YNL005C,YNL008C,YNL035C,YNL054W,YNL055C,YNL056W,YNL067W,YNL070W,YNL071W,YNL073W,YNL074C,YNL076W,YNL077W,YNL078W,YNL079C,YNL081C,YNL082W,YNL083W,YNL084C,YNL085W,YNL086W,YNL087W,YNL089C,YNL090W,YNL092W,YNL093W,YNL094W,YNL095C,YNL096C,YNL097C,YNL098C,YNL099C,YNL108C,YNL109W,YNL111C,YNL115C,YNL130C,YNL133C,YNL157W,YNL167C,YNL170W,YNL173C,YNL175C,YNL190W,YNL191W,YNL199C,YNL200C,YNL201C,YNL202W,YNL203C…	0	NA	alt	alt	alt	alt	alt	alt	alt	alt	alt	alt	alt	alt	alt	alt	alt	alt	alt	alt	alt	alt	alt	alt	alt	alt	alt	alt	alt	alt	alt	alt	alt	alt	alt	alt	alt	alt	alt	alt
NA	sacCer_chrXIII	672129	T	C	NA	NA	547	91	YNL005C,YNL008C,YNL035C,YNL054W,YNL055C,YNL056W,YNL067W,YNL070W,YNL071W,YNL073W,YNL074C,YNL076W,YNL077W,YNL078W,YNL079C,YNL081C,YNL082W,YNL083W,YNL084C,YNL085W,YNL086W,YNL087W,YNL089C,YNL090W,YNL092W,YNL093W,YNL094W,YNL095C,YNL097C,YNL098C,YNL099C,YNL108C,YNL109W,YNL111C,YNL115C,YNL130C,YNL133C,YNL157W,YNL167C,YNL170W,YNL173C,YNL175C,YNL190W,YNL191W,YNL199C,YNL200C,YNL201C,YNL202W,YNL203C,YNL204C…	1	YNL096C	alt	alt	alt	alt	alt	alt	alt	alt	alt	alt	alt	alt	alt	alt	alt	alt	alt	alt	alt	alt	alt	alt	alt	alt	alt	alt	alt	alt	alt	alt	alt	alt	alt	alt	alt	alt	alt	alt
NA	sacCer_chrXVI	144717	GGAAACGTCA	G	NA	NA	547	92	YNL005C,YNL008C,YNL035C,YNL054W,YNL055C,YNL056W,YNL067W,YNL070W,YNL071W,YNL073W,YNL074C,YNL076W,YNL077W,YNL078W,YNL079C,YNL081C,YNL082W,YNL083W,YNL084C,YNL085W,YNL086W,YNL087W,YNL089C,YNL090W,YNL092W,YNL093W,YNL094W,YNL095C,YNL096C,YNL097C,YNL098C,YNL099C,YNL108C,YNL109W,YNL111C,YNL115C,YNL130C,YNL133C,YNL157W,YNL167C,YNL170W,YNL173C,YNL175C,YNL190W,YNL191W,YNL199C,YNL200C,YNL201C,YNL202W,YNL203C…	0	NA	alt	alt	alt	alt	alt	alt	alt	alt	alt	alt	alt	alt	alt	alt	alt	alt	alt	alt	alt	alt	alt	alt	alt	alt	alt	alt	alt	alt	alt	alt	alt	alt	alt	alt	alt	alt	alt	alt
var440	sacCer_chrII	474544	A	G	W303	BY	546	91	YNL005C,YNL008C,YNL035C,YNL054W,YNL055C,YNL056W,YNL067W,YNL070W,YNL071W,YNL073W,YNL074C,YNL076W,YNL077W,YNL078W,YNL079C,YNL081C,YNL082W,YNL083W,YNL084C,YNL085W,YNL086W,YNL087W,YNL089C,YNL090W,YNL092W,YNL093W,YNL094W,YNL095C,YNL096C,YNL097C,YNL098C,YNL099C,YNL108C,YNL109W,YNL111C,YNL115C,YNL130C,YNL133C,YNL157W,YNL167C,YNL170W,YNL173C,YNL175C,YNL190W,YNL191W,YNL199C,YNL200C,YNL201C,YNL202W,YNL203C…	0	NA	alt	alt	alt	alt	alt	alt	alt	alt	alt	alt	alt	alt	alt	alt	alt	alt	alt	alt	alt	alt	alt	alt	alt	alt	alt	alt	alt	alt	alt	alt	alt	alt	alt	alt	alt	alt	alt	alt
var1623	sacCer_chrIV	864219	A	G	W303	BY	546	92	YNL005C,YNL008C,YNL035C,YNL054W,YNL055C,YNL056W,YNL067W,YNL070W,YNL071W,YNL073W,YNL074C,YNL076W,YNL077W,YNL078W,YNL079C,YNL081C,YNL082W,YNL083W,YNL084C,YNL085W,YNL086W,YNL087W,YNL089C,YNL090W,YNL092W,YNL093W,YNL094W,YNL095C,YNL096C,YNL097C,YNL098C,YNL099C,YNL108C,YNL109W,YNL111C,YNL115C,YNL130C,YNL133C,YNL157W,YNL167C,YNL170W,YNL173C,YNL175C,YNL190W,YNL191W,YNL199C,YNL200C,YNL201C,YNL202W,YNL203C…	0	NA	alt	alt	alt	alt	alt	alt	alt	alt	alt	alt	alt	alt	alt	alt	alt	alt	alt	alt	alt	alt	alt	alt	alt	alt	alt	alt	alt	alt	alt	alt	alt	alt	alt	alt	alt	alt	alt	alt
NA	sacCer_chrV	352394	A	G	NA	NA	546	92	YNL005C,YNL008C,YNL035C,YNL054W,YNL055C,YNL056W,YNL067W,YNL070W,YNL071W,YNL073W,YNL074C,YNL076W,YNL077W,YNL078W,YNL079C,YNL081C,YNL082W,YNL083W,YNL084C,YNL085W,YNL086W,YNL087W,YNL089C,YNL090W,YNL092W,YNL093W,YNL094W,YNL095C,YNL096C,YNL097C,YNL098C,YNL099C,YNL108C,YNL109W,YNL111C,YNL115C,YNL130C,YNL133C,YNL157W,YNL167C,YNL170W,YNL173C,YNL175C,YNL190W,YNL191W,YNL199C,YNL200C,YNL201C,YNL202W,YNL203C…	0	NA	alt	alt	alt	alt	alt	alt	alt	alt	alt	alt	alt	alt	alt	alt	alt	alt	alt	alt	alt	alt	alt	alt	alt	alt	alt	alt	alt	alt	alt	alt	alt	alt	alt	alt	alt	alt	alt	alt
NA	sacCer_chrXII	528749	T	A	NA	NA	546	92	YNL005C,YNL008C,YNL035C,YNL054W,YNL055C,YNL056W,YNL067W,YNL070W,YNL071W,YNL073W,YNL074C,YNL076W,YNL077W,YNL078W,YNL079C,YNL081C,YNL082W,YNL083W,YNL084C,YNL085W,YNL086W,YNL087W,YNL089C,YNL090W,YNL092W,YNL093W,YNL094W,YNL095C,YNL096C,YNL097C,YNL098C,YNL099C,YNL108C,YNL109W,YNL111C,YNL115C,YNL130C,YNL133C,YNL157W,YNL167C,YNL170W,YNL173C,YNL175C,YNL190W,YNL191W,YNL199C,YNL200C,YNL201C,YNL202W,YNL203C…	0	NA	alt	alt	alt	alt	alt	alt	alt	alt	alt	alt	alt	alt	alt	alt	alt	alt	alt	alt	alt	alt	alt	alt	alt	alt	alt	alt	alt	alt	alt	alt	alt	alt	alt	alt	alt	alt	alt	alt
NA	sacCer_chrXVI	144688	AAGGAAACGT	A	NA	NA	546	91	YNL005C,YNL008C,YNL035C,YNL054W,YNL055C,YNL056W,YNL067W,YNL070W,YNL071W,YNL073W,YNL074C,YNL076W,YNL077W,YNL078W,YNL079C,YNL081C,YNL082W,YNL083W,YNL084C,YNL085W,YNL086W,YNL087W,YNL089C,YNL090W,YNL092W,YNL093W,YNL094W,YNL095C,YNL096C,YNL097C,YNL098C,YNL099C,YNL108C,YNL109W,YNL111C,YNL115C,YNL130C,YNL133C,YNL157W,YNL167C,YNL170W,YNL173C,YNL175C,YNL190W,YNL191W,YNL199C,YNL200C,YNL201C,YNL202W,YNL203C…	1	YNL284C	alt	alt	alt	alt	alt	alt	alt	alt	alt	alt	alt	alt	alt	alt	alt	alt	alt	alt	alt	alt	alt	alt	alt	alt	alt	alt	alt	alt	alt	alt	alt	alt	alt	alt	alt	alt	alt	alt
var441	sacCer_chrII	474920	T	C	W303	BY	545	91	YNL005C,YNL008C,YNL035C,YNL054W,YNL055C,YNL056W,YNL067W,YNL070W,YNL071W,YNL073W,YNL074C,YNL076W,YNL077W,YNL078W,YNL079C,YNL081C,YNL082W,YNL083W,YNL084C,YNL085W,YNL086W,YNL087W,YNL089C,YNL090W,YNL092W,YNL093W,YNL094W,YNL095C,YNL096C,YNL097C,YNL098C,YNL099C,YNL108C,YNL109W,YNL111C,YNL115C,YNL130C,YNL133C,YNL157W,YNL167C,YNL170W,YNL173C,YNL175C,YNL190W,YNL191W,YNL199C,YNL200C,YNL201C,YNL202W,YNL203C…	0	NA	alt	alt	alt	alt	alt	alt	alt	alt	alt	alt	alt	alt	alt	alt	alt	alt	alt	alt	alt	alt	alt	alt	alt	alt	alt	alt	alt	alt	alt	alt	alt	alt	alt	alt	alt	alt	alt	alt
NA	sacCer_chrII	746374	GCAATCTT	G	NA	NA	545	92	YNL005C,YNL008C,YNL035C,YNL054W,YNL055C,YNL056W,YNL067W,YNL070W,YNL071W,YNL073W,YNL074C,YNL076W,YNL077W,YNL078W,YNL079C,YNL081C,YNL082W,YNL083W,YNL084C,YNL085W,YNL086W,YNL087W,YNL089C,YNL090W,YNL092W,YNL093W,YNL094W,YNL095C,YNL096C,YNL097C,YNL098C,YNL099C,YNL108C,YNL109W,YNL111C,YNL115C,YNL130C,YNL133C,YNL157W,YNL167C,YNL170W,YNL173C,YNL175C,YNL190W,YNL191W,YNL199C,YNL200C,YNL201C,YNL202W,YNL203C…	0	NA	alt	alt	alt	alt	alt	alt	alt	alt	alt	alt	alt	alt	alt	alt	alt	alt	alt	alt	alt	alt	alt	alt	alt	alt	alt	alt	alt	alt	alt	alt	alt	alt	alt	alt	alt	alt	alt	alt
NA	sacCer_chrXVI	890346	T	A	NA	NA	545	92	YNL005C,YNL008C,YNL035C,YNL054W,YNL055C,YNL056W,YNL067W,YNL070W,YNL071W,YNL073W,YNL074C,YNL076W,YNL077W,YNL078W,YNL079C,YNL081C,YNL082W,YNL083W,YNL084C,YNL085W,YNL086W,YNL087W,YNL089C,YNL090W,YNL092W,YNL093W,YNL094W,YNL095C,YNL096C,YNL097C,YNL098C,YNL099C,YNL108C,YNL109W,YNL111C,YNL115C,YNL130C,YNL133C,YNL157W,YNL167C,YNL170W,YNL173C,YNL175C,YNL190W,YNL191W,YNL199C,YNL200C,YNL201C,YNL202W,YNL203C…	0	NA	alt	alt	alt	alt	alt	alt	alt	alt	alt	alt	alt	alt	alt	alt	no_call	alt	alt	alt	alt	alt	alt	alt	alt	alt	alt	alt	alt	alt	alt	alt	alt	alt	alt	alt	alt	alt	alt	alt
NA	sacCer_chrII	15510	G	T	NA	NA	543	92	YNL005C,YNL008C,YNL035C,YNL054W,YNL055C,YNL056W,YNL067W,YNL070W,YNL071W,YNL073W,YNL074C,YNL076W,YNL077W,YNL078W,YNL079C,YNL081C,YNL082W,YNL083W,YNL084C,YNL085W,YNL086W,YNL087W,YNL089C,YNL090W,YNL092W,YNL093W,YNL094W,YNL095C,YNL096C,YNL097C,YNL098C,YNL099C,YNL108C,YNL109W,YNL111C,YNL115C,YNL130C,YNL133C,YNL157W,YNL167C,YNL170W,YNL173C,YNL175C,YNL190W,YNL191W,YNL199C,YNL200C,YNL201C,YNL202W,YNL203C…	0	NA	alt	alt	alt	alt	no_call	alt	alt	alt	alt	alt	alt	alt	alt	alt	alt	alt	alt	alt	alt	alt	alt	alt	alt	alt	alt	alt	alt	alt	alt	alt	alt	alt	alt	alt	alt	alt	alt	alt
NA	sacCer_chrIII	162640	T	G	NA	NA	543	92	YNL005C,YNL008C,YNL035C,YNL054W,YNL055C,YNL056W,YNL067W,YNL070W,YNL071W,YNL073W,YNL074C,YNL076W,YNL077W,YNL078W,YNL079C,YNL081C,YNL082W,YNL083W,YNL084C,YNL085W,YNL086W,YNL087W,YNL089C,YNL090W,YNL092W,YNL093W,YNL094W,YNL095C,YNL096C,YNL097C,YNL098C,YNL099C,YNL108C,YNL109W,YNL111C,YNL115C,YNL130C,YNL133C,YNL157W,YNL167C,YNL170W,YNL173C,YNL175C,YNL190W,YNL191W,YNL199C,YNL200C,YNL201C,YNL202W,YNL203C…	0	NA	alt	alt	alt	alt	alt	alt	alt	alt	alt	alt	alt	alt	alt	alt	alt	alt	alt	alt	alt	alt	alt	alt	alt	alt	alt	alt	alt	alt	alt	alt	alt	alt	alt	alt	alt	alt	alt	alt
NA	sacCer_chrII	746362	CATCTGCA	C	NA	NA	542	92	YNL005C,YNL008C,YNL035C,YNL054W,YNL055C,YNL056W,YNL067W,YNL070W,YNL071W,YNL073W,YNL074C,YNL076W,YNL077W,YNL078W,YNL079C,YNL081C,YNL082W,YNL083W,YNL084C,YNL085W,YNL086W,YNL087W,YNL089C,YNL090W,YNL092W,YNL093W,YNL094W,YNL095C,YNL096C,YNL097C,YNL098C,YNL099C,YNL108C,YNL109W,YNL111C,YNL115C,YNL130C,YNL133C,YNL157W,YNL167C,YNL170W,YNL173C,YNL175C,YNL190W,YNL191W,YNL199C,YNL200C,YNL201C,YNL202W,YNL203C…	0	NA	alt	alt	alt	alt	alt	alt	alt	alt	alt	alt	alt	alt	alt	alt	alt	alt	alt	alt	alt	alt	alt	alt	alt	alt	alt	alt	alt	alt	alt	alt	alt	alt	alt	alt	alt	alt	alt	alt
NA	sacCer_chrII	15518	A	G	NA	NA	541	92	YNL005C,YNL008C,YNL035C,YNL054W,YNL055C,YNL056W,YNL067W,YNL070W,YNL071W,YNL073W,YNL074C,YNL076W,YNL077W,YNL078W,YNL079C,YNL081C,YNL082W,YNL083W,YNL084C,YNL085W,YNL086W,YNL087W,YNL089C,YNL090W,YNL092W,YNL093W,YNL094W,YNL095C,YNL096C,YNL097C,YNL098C,YNL099C,YNL108C,YNL109W,YNL111C,YNL115C,YNL130C,YNL133C,YNL157W,YNL167C,YNL170W,YNL173C,YNL175C,YNL190W,YNL191W,YNL199C,YNL200C,YNL201C,YNL202W,YNL203C…	0	NA	alt	alt	alt	alt	alt	alt	alt	alt	alt	alt	alt	alt	alt	alt	alt	alt	alt	alt	alt	alt	alt	alt	alt	alt	alt	alt	alt	alt	alt	alt	alt	alt	alt	alt	alt	alt	alt	alt
NA	sacCer_chrIII	162694	G	A	NA	NA	540	92	YNL005C,YNL008C,YNL035C,YNL054W,YNL055C,YNL056W,YNL067W,YNL070W,YNL071W,YNL073W,YNL074C,YNL076W,YNL077W,YNL078W,YNL079C,YNL081C,YNL082W,YNL083W,YNL084C,YNL085W,YNL086W,YNL087W,YNL089C,YNL090W,YNL092W,YNL093W,YNL094W,YNL095C,YNL096C,YNL097C,YNL098C,YNL099C,YNL108C,YNL109W,YNL111C,YNL115C,YNL130C,YNL133C,YNL157W,YNL167C,YNL170W,YNL173C,YNL175C,YNL190W,YNL191W,YNL199C,YNL200C,YNL201C,YNL202W,YNL203C…	0	NA	alt	alt	alt	alt	alt	alt	alt	alt	alt	alt	alt	alt	alt	alt	alt	alt	alt	alt	alt	alt	alt	alt	alt	alt	alt	alt	alt	alt	alt	alt	alt	alt	alt	alt	alt	alt	alt	alt
NA	sacCer_chrXI	451568	GGAACAC	G	NA	NA	539	92	YNL005C,YNL008C,YNL035C,YNL054W,YNL055C,YNL056W,YNL067W,YNL070W,YNL071W,YNL073W,YNL074C,YNL076W,YNL077W,YNL078W,YNL079C,YNL081C,YNL082W,YNL083W,YNL084C,YNL085W,YNL086W,YNL087W,YNL089C,YNL090W,YNL092W,YNL093W,YNL094W,YNL095C,YNL096C,YNL097C,YNL098C,YNL099C,YNL108C,YNL109W,YNL111C,YNL115C,YNL130C,YNL133C,YNL157W,YNL167C,YNL170W,YNL173C,YNL175C,YNL190W,YNL191W,YNL199C,YNL200C,YNL201C,YNL202W,YNL203C…	0	NA	alt	alt	alt	alt	alt	alt	alt	alt	alt	alt	alt	alt	alt	alt	alt	alt	alt	alt	alt	alt	alt	alt	no_call	alt	alt	alt	alt	alt	alt	alt	alt	alt	alt	alt	alt	alt	alt	alt
NA	sacCer_chrXV	50010	A	T	NA	NA	539	92	YNL005C,YNL008C,YNL035C,YNL054W,YNL055C,YNL056W,YNL067W,YNL070W,YNL071W,YNL073W,YNL074C,YNL076W,YNL077W,YNL078W,YNL079C,YNL081C,YNL082W,YNL083W,YNL084C,YNL085W,YNL086W,YNL087W,YNL089C,YNL090W,YNL092W,YNL093W,YNL094W,YNL095C,YNL096C,YNL097C,YNL098C,YNL099C,YNL108C,YNL109W,YNL111C,YNL115C,YNL130C,YNL133C,YNL157W,YNL167C,YNL170W,YNL173C,YNL175C,YNL190W,YNL191W,YNL199C,YNL200C,YNL201C,YNL202W,YNL203C…	0	NA	alt	alt	alt	alt	alt	alt	alt	alt	alt	alt	alt	alt	alt	alt	no_call	alt	alt	alt	alt	alt	alt	alt	alt	alt	alt	alt	alt	alt	alt	alt	alt	alt	alt	alt	alt	alt	alt	alt
var3564	sacCer_chrVIII	524447	C	G	W303	BY	538	92	YNL005C,YNL008C,YNL035C,YNL054W,YNL055C,YNL056W,YNL067W,YNL070W,YNL071W,YNL073W,YNL074C,YNL076W,YNL077W,YNL078W,YNL079C,YNL081C,YNL082W,YNL083W,YNL084C,YNL085W,YNL086W,YNL087W,YNL089C,YNL090W,YNL092W,YNL093W,YNL094W,YNL095C,YNL096C,YNL097C,YNL098C,YNL099C,YNL108C,YNL109W,YNL111C,YNL115C,YNL130C,YNL133C,YNL157W,YNL167C,YNL170W,YNL173C,YNL175C,YNL190W,YNL191W,YNL199C,YNL200C,YNL201C,YNL202W,YNL203C…	0	NA	alt	alt	alt	alt	alt	alt	alt	alt	alt	alt	alt	alt	alt	alt	no_call	alt	alt	alt	alt	alt	alt	alt	alt	alt	alt	alt	alt	alt	alt	alt	alt	alt	alt	alt	alt	alt	alt	alt
NA	sacCer_chrXII	187137	AT	A	NA	NA	538	90	YNL005C,YNL008C,YNL035C,YNL054W,YNL055C,YNL056W,YNL067W,YNL070W,YNL071W,YNL073W,YNL074C,YNL076W,YNL077W,YNL078W,YNL079C,YNL081C,YNL082W,YNL083W,YNL084C,YNL085W,YNL086W,YNL087W,YNL089C,YNL090W,YNL092W,YNL093W,YNL094W,YNL095C,YNL096C,YNL097C,YNL098C,YNL099C,YNL108C,YNL109W,YNL111C,YNL115C,YNL130C,YNL133C,YNL157W,YNL167C,YNL170W,YNL175C,YNL190W,YNL191W,YNL199C,YNL200C,YNL201C,YNL202W,YNL203C,YNL204C…	2	YNL173C,YNL316C	alt	alt	alt	alt	alt	alt	alt	alt	alt	alt	alt	alt	alt	alt	alt	alt	alt	alt	alt	alt	alt	alt	alt	alt	alt	alt	alt	alt	alt	alt	alt	alt	alt	alt	alt	alt	alt	alt
NA	sacCer_chrXVI	144689	AGGAAACGTC	A	NA	NA	538	91	YNL005C,YNL008C,YNL035C,YNL054W,YNL055C,YNL056W,YNL067W,YNL070W,YNL071W,YNL073W,YNL074C,YNL076W,YNL077W,YNL078W,YNL079C,YNL081C,YNL082W,YNL083W,YNL084C,YNL085W,YNL086W,YNL087W,YNL089C,YNL090W,YNL092W,YNL093W,YNL094W,YNL095C,YNL096C,YNL097C,YNL098C,YNL099C,YNL108C,YNL109W,YNL111C,YNL115C,YNL130C,YNL133C,YNL157W,YNL167C,YNL170W,YNL173C,YNL175C,YNL190W,YNL191W,YNL199C,YNL200C,YNL201C,YNL202W,YNL203C…	1	YNL284C	alt	alt	alt	alt	alt	alt	alt	alt	alt	alt	alt	alt	alt	alt	alt	alt	alt	low_qual	alt	alt	alt	alt	alt	alt	alt	alt	alt	alt	alt	alt	alt	alt	alt	alt	alt	alt	alt	alt
NA	sacCer_chrVIII	417054	G	A	NA	NA	537	92	YNL005C,YNL008C,YNL035C,YNL054W,YNL055C,YNL056W,YNL067W,YNL070W,YNL071W,YNL073W,YNL074C,YNL076W,YNL077W,YNL078W,YNL079C,YNL081C,YNL082W,YNL083W,YNL084C,YNL085W,YNL086W,YNL087W,YNL089C,YNL090W,YNL092W,YNL093W,YNL094W,YNL095C,YNL096C,YNL097C,YNL098C,YNL099C,YNL108C,YNL109W,YNL111C,YNL115C,YNL130C,YNL133C,YNL157W,YNL167C,YNL170W,YNL173C,YNL175C,YNL190W,YNL191W,YNL199C,YNL200C,YNL201C,YNL202W,YNL203C…	0	NA	alt	alt	alt	alt	alt	alt	alt	alt	alt	alt	alt	alt	alt	alt	alt	alt	alt	alt	alt	alt	alt	alt	alt	alt	alt	alt	alt	alt	alt	alt	alt	alt	alt	alt	alt	alt	alt	alt
var8025	sacCer_chrXV	50002	C	T	W303	BY	537	92	YNL005C,YNL008C,YNL035C,YNL054W,YNL055C,YNL056W,YNL067W,YNL070W,YNL071W,YNL073W,YNL074C,YNL076W,YNL077W,YNL078W,YNL079C,YNL081C,YNL082W,YNL083W,YNL084C,YNL085W,YNL086W,YNL087W,YNL089C,YNL090W,YNL092W,YNL093W,YNL094W,YNL095C,YNL096C,YNL097C,YNL098C,YNL099C,YNL108C,YNL109W,YNL111C,YNL115C,YNL130C,YNL133C,YNL157W,YNL167C,YNL170W,YNL173C,YNL175C,YNL190W,YNL191W,YNL199C,YNL200C,YNL201C,YNL202W,YNL203C…	0	NA	alt	alt	alt	alt	alt	alt	alt	alt	alt	alt	alt	alt	alt	alt	no_call	alt	alt	alt	alt	alt	alt	alt	alt	alt	alt	alt	alt	alt	alt	alt	alt	alt	alt	alt	alt	alt	alt	alt
NA	sacCer_chrXIII	680936	T	C	NA	NA	536	92	YNL005C,YNL008C,YNL035C,YNL054W,YNL055C,YNL056W,YNL067W,YNL070W,YNL071W,YNL073W,YNL074C,YNL076W,YNL077W,YNL078W,YNL079C,YNL081C,YNL082W,YNL083W,YNL084C,YNL085W,YNL086W,YNL087W,YNL089C,YNL090W,YNL092W,YNL093W,YNL094W,YNL095C,YNL096C,YNL097C,YNL098C,YNL099C,YNL108C,YNL109W,YNL111C,YNL115C,YNL130C,YNL133C,YNL157W,YNL167C,YNL170W,YNL173C,YNL175C,YNL190W,YNL191W,YNL199C,YNL200C,YNL201C,YNL202W,YNL203C…	0	NA	alt	alt	alt	alt	alt	no_call	alt	alt	alt	alt	alt	alt	alt	alt	alt	alt	alt	alt	alt	alt	alt	alt	alt	alt	alt	alt	alt	alt	alt	alt	alt	alt	alt	alt	alt	alt	alt	alt
NA	sacCer_chrXV	50012	C	T	NA	NA	536	92	YNL005C,YNL008C,YNL035C,YNL054W,YNL055C,YNL056W,YNL067W,YNL070W,YNL071W,YNL073W,YNL074C,YNL076W,YNL077W,YNL078W,YNL079C,YNL081C,YNL082W,YNL083W,YNL084C,YNL085W,YNL086W,YNL087W,YNL089C,YNL090W,YNL092W,YNL093W,YNL094W,YNL095C,YNL096C,YNL097C,YNL098C,YNL099C,YNL108C,YNL109W,YNL111C,YNL115C,YNL130C,YNL133C,YNL157W,YNL167C,YNL170W,YNL173C,YNL175C,YNL190W,YNL191W,YNL199C,YNL200C,YNL201C,YNL202W,YNL203C…	0	NA	alt	alt	alt	alt	alt	alt	alt	alt	alt	alt	alt	alt	alt	alt	no_call	alt	alt	alt	alt	alt	alt	alt	alt	alt	alt	alt	alt	alt	alt	alt	alt	alt	alt	alt	alt	alt	alt	alt
var934	sacCer_chrIII	84780	A	T	W303	BY	535	91	YNL005C,YNL008C,YNL035C,YNL054W,YNL055C,YNL056W,YNL067W,YNL070W,YNL071W,YNL073W,YNL074C,YNL076W,YNL077W,YNL078W,YNL079C,YNL081C,YNL082W,YNL083W,YNL084C,YNL085W,YNL087W,YNL089C,YNL090W,YNL092W,YNL093W,YNL094W,YNL095C,YNL096C,YNL097C,YNL098C,YNL099C,YNL108C,YNL109W,YNL111C,YNL115C,YNL130C,YNL133C,YNL157W,YNL167C,YNL170W,YNL173C,YNL175C,YNL190W,YNL191W,YNL199C,YNL200C,YNL201C,YNL202W,YNL203C,YNL204C…	1	YNL086W	alt	alt	alt	alt	alt	alt	alt	alt	alt	alt	alt	alt	alt	alt	alt	alt	alt	alt	alt	alt	alt	alt	alt	alt	alt	alt	alt	alt	alt	alt	alt	alt	alt	alt	alt	alt	alt	alt
NA	sacCer_chrXIII	680940	C	T	NA	NA	535	92	YNL005C,YNL008C,YNL035C,YNL054W,YNL055C,YNL056W,YNL067W,YNL070W,YNL071W,YNL073W,YNL074C,YNL076W,YNL077W,YNL078W,YNL079C,YNL081C,YNL082W,YNL083W,YNL084C,YNL085W,YNL086W,YNL087W,YNL089C,YNL090W,YNL092W,YNL093W,YNL094W,YNL095C,YNL096C,YNL097C,YNL098C,YNL099C,YNL108C,YNL109W,YNL111C,YNL115C,YNL130C,YNL133C,YNL157W,YNL167C,YNL170W,YNL173C,YNL175C,YNL190W,YNL191W,YNL199C,YNL200C,YNL201C,YNL202W,YNL203C…	0	NA	alt	alt	alt	alt	alt	no_call	alt	alt	alt	alt	alt	alt	alt	alt	alt	alt	alt	alt	alt	alt	alt	alt	alt	alt	alt	alt	alt	alt	alt	alt	alt	alt	alt	alt	alt	alt	alt	alt
NA	sacCer_chrII	746361	TCATCTGC	T	NA	NA	534	92	YNL005C,YNL008C,YNL035C,YNL054W,YNL055C,YNL056W,YNL067W,YNL070W,YNL071W,YNL073W,YNL074C,YNL076W,YNL077W,YNL078W,YNL079C,YNL081C,YNL082W,YNL083W,YNL084C,YNL085W,YNL086W,YNL087W,YNL089C,YNL090W,YNL092W,YNL093W,YNL094W,YNL095C,YNL096C,YNL097C,YNL098C,YNL099C,YNL108C,YNL109W,YNL111C,YNL115C,YNL130C,YNL133C,YNL157W,YNL167C,YNL170W,YNL173C,YNL175C,YNL190W,YNL191W,YNL199C,YNL200C,YNL201C,YNL202W,YNL203C…	0	NA	alt	alt	alt	alt	alt	alt	alt	alt	alt	alt	alt	alt	alt	alt	alt	alt	alt	alt	alt	alt	alt	alt	alt	alt	alt	alt	alt	alt	alt	alt	alt	alt	alt	alt	alt	alt	alt	alt
NA	sacCer_chrXI	451566	AAGGAAC	A	NA	NA	534	92	YNL005C,YNL008C,YNL035C,YNL054W,YNL055C,YNL056W,YNL067W,YNL070W,YNL071W,YNL073W,YNL074C,YNL076W,YNL077W,YNL078W,YNL079C,YNL081C,YNL082W,YNL083W,YNL084C,YNL085W,YNL086W,YNL087W,YNL089C,YNL090W,YNL092W,YNL093W,YNL094W,YNL095C,YNL096C,YNL097C,YNL098C,YNL099C,YNL108C,YNL109W,YNL111C,YNL115C,YNL130C,YNL133C,YNL157W,YNL167C,YNL170W,YNL173C,YNL175C,YNL190W,YNL191W,YNL199C,YNL200C,YNL201C,YNL202W,YNL203C…	0	NA	alt	alt	alt	alt	alt	alt	alt	alt	alt	alt	alt	alt	alt	alt	alt	alt	alt	alt	alt	low_qual	alt	alt	no_call	alt	alt	alt	alt	alt	alt	alt	alt	alt	alt	alt	alt	alt	alt	alt
NA	sacCer_chrII	383176	C	CG	NA	NA	533	91	YNL005C,YNL008C,YNL035C,YNL054W,YNL055C,YNL056W,YNL067W,YNL070W,YNL071W,YNL073W,YNL074C,YNL076W,YNL077W,YNL078W,YNL079C,YNL081C,YNL082W,YNL083W,YNL084C,YNL085W,YNL086W,YNL087W,YNL089C,YNL090W,YNL092W,YNL093W,YNL094W,YNL095C,YNL096C,YNL097C,YNL098C,YNL099C,YNL108C,YNL109W,YNL111C,YNL115C,YNL130C,YNL133C,YNL157W,YNL167C,YNL170W,YNL173C,YNL175C,YNL190W,YNL191W,YNL199C,YNL200C,YNL201C,YNL202W,YNL203C…	1	YNL284C	alt	alt	alt	alt	alt	alt	alt	alt	alt	alt	alt	alt	alt	alt	alt	alt	alt	alt	alt	alt	alt	alt	alt	alt	alt	alt	alt	alt	alt	alt	alt	alt	alt	alt	alt	alt	alt	alt
NA	sacCer_chrII	389421	GCT	G	NA	NA	532	92	YNL005C,YNL008C,YNL035C,YNL054W,YNL055C,YNL056W,YNL067W,YNL070W,YNL071W,YNL073W,YNL074C,YNL076W,YNL077W,YNL078W,YNL079C,YNL081C,YNL082W,YNL083W,YNL084C,YNL085W,YNL086W,YNL087W,YNL089C,YNL090W,YNL092W,YNL093W,YNL094W,YNL095C,YNL096C,YNL097C,YNL098C,YNL099C,YNL108C,YNL109W,YNL111C,YNL115C,YNL130C,YNL133C,YNL157W,YNL167C,YNL170W,YNL173C,YNL175C,YNL190W,YNL191W,YNL199C,YNL200C,YNL201C,YNL202W,YNL203C…	0	NA	alt	alt	alt	alt	alt	alt	low_qual	alt	alt	alt	alt	alt	alt	alt	alt	alt	alt	alt	alt	alt	alt	alt	alt	alt	alt	alt	alt	alt	alt	alt	alt	alt	alt	alt	alt	alt	alt	alt
NA	sacCer_chrIII	162361	T	C	NA	NA	531	92	YNL005C,YNL008C,YNL035C,YNL054W,YNL055C,YNL056W,YNL067W,YNL070W,YNL071W,YNL073W,YNL074C,YNL076W,YNL077W,YNL078W,YNL079C,YNL081C,YNL082W,YNL083W,YNL084C,YNL085W,YNL086W,YNL087W,YNL089C,YNL090W,YNL092W,YNL093W,YNL094W,YNL095C,YNL096C,YNL097C,YNL098C,YNL099C,YNL108C,YNL109W,YNL111C,YNL115C,YNL130C,YNL133C,YNL157W,YNL167C,YNL170W,YNL173C,YNL175C,YNL190W,YNL191W,YNL199C,YNL200C,YNL201C,YNL202W,YNL203C…	0	NA	alt	alt	alt	alt	alt	alt	alt	alt	alt	alt	alt	alt	alt	alt	alt	alt	alt	alt	alt	alt	alt	alt	alt	alt	alt	alt	alt	alt	alt	alt	alt	alt	alt	alt	alt	alt	alt	alt
NA	sacCer_chrIII	162396	G	C	NA	NA	526	91	YNL005C,YNL008C,YNL035C,YNL054W,YNL055C,YNL056W,YNL067W,YNL070W,YNL071W,YNL073W,YNL074C,YNL076W,YNL077W,YNL078W,YNL079C,YNL081C,YNL082W,YNL083W,YNL084C,YNL085W,YNL086W,YNL087W,YNL089C,YNL090W,YNL092W,YNL093W,YNL094W,YNL095C,YNL096C,YNL097C,YNL098C,YNL099C,YNL108C,YNL109W,YNL111C,YNL115C,YNL130C,YNL133C,YNL157W,YNL167C,YNL170W,YNL175C,YNL190W,YNL191W,YNL199C,YNL200C,YNL201C,YNL202W,YNL203C,YNL204C…	1	YNL173C	alt	alt	alt	alt	alt	alt	alt	alt	alt	alt	alt	no_call	alt	alt	alt	alt	alt	alt	alt	alt	alt	alt	alt	alt	alt	alt	alt	alt	alt	alt	alt	alt	alt	alt	alt	alt	alt	alt
NA	sacCer_chrIV	1433710	A	T	NA	NA	525	88	YNL005C,YNL008C,YNL035C,YNL054W,YNL055C,YNL056W,YNL067W,YNL070W,YNL071W,YNL073W,YNL074C,YNL076W,YNL077W,YNL078W,YNL079C,YNL081C,YNL082W,YNL083W,YNL084C,YNL085W,YNL087W,YNL090W,YNL092W,YNL093W,YNL094W,YNL095C,YNL097C,YNL098C,YNL099C,YNL108C,YNL109W,YNL111C,YNL115C,YNL130C,YNL133C,YNL157W,YNL167C,YNL173C,YNL175C,YNL190W,YNL191W,YNL199C,YNL200C,YNL201C,YNL202W,YNL203C,YNL204C,YNL205C,YNL206C,YNL210W…	4	YNL086W,YNL089C,YNL096C,YNL170W	no_call	alt	alt	alt	alt	alt	alt	alt	alt	alt	alt	alt	alt	alt	alt	alt	alt	alt	alt	alt	alt	alt	alt	alt	alt	alt	alt	alt	alt	alt	alt	alt	alt	alt	alt	alt	alt	alt
NA	sacCer_chrXIV	377887	G	T	NA	NA	525	92	YNL005C,YNL008C,YNL035C,YNL054W,YNL055C,YNL056W,YNL067W,YNL070W,YNL071W,YNL073W,YNL074C,YNL076W,YNL077W,YNL078W,YNL079C,YNL081C,YNL082W,YNL083W,YNL084C,YNL085W,YNL086W,YNL087W,YNL089C,YNL090W,YNL092W,YNL093W,YNL094W,YNL095C,YNL096C,YNL097C,YNL098C,YNL099C,YNL108C,YNL109W,YNL111C,YNL115C,YNL130C,YNL133C,YNL157W,YNL167C,YNL170W,YNL173C,YNL175C,YNL190W,YNL191W,YNL199C,YNL200C,YNL201C,YNL202W,YNL203C…	0	NA	alt	alt	alt	alt	alt	alt	alt	alt	alt	alt	alt	alt	alt	alt	alt	alt	alt	alt	alt	alt	alt	alt	no_call	alt	alt	alt	alt	alt	alt	alt	alt	alt	alt	alt	alt	alt	alt	alt
NA	sacCer_chrXIV	439397	G	GT	NA	NA	524	92	YNL005C,YNL008C,YNL035C,YNL054W,YNL055C,YNL056W,YNL067W,YNL070W,YNL071W,YNL073W,YNL074C,YNL076W,YNL077W,YNL078W,YNL079C,YNL081C,YNL082W,YNL083W,YNL084C,YNL085W,YNL086W,YNL087W,YNL089C,YNL090W,YNL092W,YNL093W,YNL094W,YNL095C,YNL096C,YNL097C,YNL098C,YNL099C,YNL108C,YNL109W,YNL111C,YNL115C,YNL130C,YNL133C,YNL157W,YNL167C,YNL170W,YNL173C,YNL175C,YNL190W,YNL191W,YNL199C,YNL200C,YNL201C,YNL202W,YNL203C…	0	NA	alt	alt	alt	alt	alt	alt	alt	alt	alt	alt	alt	alt	alt	alt	alt	alt	alt	low_qual	alt	alt	alt	alt	alt	alt	alt	alt	alt	alt	alt	alt	alt	alt	alt	alt	alt	alt	alt	alt
NA	sacCer_chrXII	291384	A	G	NA	NA	515	92	YNL005C,YNL008C,YNL035C,YNL054W,YNL055C,YNL056W,YNL067W,YNL070W,YNL071W,YNL073W,YNL074C,YNL076W,YNL077W,YNL078W,YNL079C,YNL081C,YNL082W,YNL083W,YNL084C,YNL085W,YNL086W,YNL087W,YNL089C,YNL090W,YNL092W,YNL093W,YNL094W,YNL095C,YNL096C,YNL097C,YNL098C,YNL099C,YNL108C,YNL109W,YNL111C,YNL115C,YNL130C,YNL133C,YNL157W,YNL167C,YNL170W,YNL173C,YNL175C,YNL190W,YNL191W,YNL199C,YNL200C,YNL201C,YNL202W,YNL203C…	0	NA	alt	alt	alt	alt	alt	alt	alt	alt	alt	alt	alt	alt	alt	alt	alt	alt	alt	alt	alt	alt	alt	alt	alt	alt	alt	alt	alt	alt	no_call	alt	alt	alt	alt	alt	alt	alt	alt	alt
NA	sacCer_chrXII	291386	A	G	NA	NA	515	92	YNL005C,YNL008C,YNL035C,YNL054W,YNL055C,YNL056W,YNL067W,YNL070W,YNL071W,YNL073W,YNL074C,YNL076W,YNL077W,YNL078W,YNL079C,YNL081C,YNL082W,YNL083W,YNL084C,YNL085W,YNL086W,YNL087W,YNL089C,YNL090W,YNL092W,YNL093W,YNL094W,YNL095C,YNL096C,YNL097C,YNL098C,YNL099C,YNL108C,YNL109W,YNL111C,YNL115C,YNL130C,YNL133C,YNL157W,YNL167C,YNL170W,YNL173C,YNL175C,YNL190W,YNL191W,YNL199C,YNL200C,YNL201C,YNL202W,YNL203C…	0	NA	alt	alt	alt	alt	alt	alt	alt	alt	alt	alt	alt	alt	alt	alt	alt	alt	alt	alt	alt	alt	alt	alt	alt	alt	alt	alt	alt	alt	no_call	alt	alt	alt	alt	alt	alt	alt	alt	alt
var438	sacCer_chrII	474225	C	A	W303	BY	506	89	YNL008C,YNL035C,YNL054W,YNL055C,YNL056W,YNL067W,YNL070W,YNL071W,YNL073W,YNL074C,YNL076W,YNL077W,YNL078W,YNL079C,YNL081C,YNL082W,YNL083W,YNL084C,YNL085W,YNL086W,YNL087W,YNL089C,YNL090W,YNL092W,YNL093W,YNL094W,YNL095C,YNL096C,YNL097C,YNL098C,YNL099C,YNL108C,YNL109W,YNL111C,YNL115C,YNL130C,YNL133C,YNL157W,YNL167C,YNL170W,YNL173C,YNL175C,YNL190W,YNL191W,YNL199C,YNL200C,YNL201C,YNL202W,YNL203C,YNL204C…	2	YNL005C,YNL281W	alt	alt	alt	no_call	no_call	no_call	alt	alt	alt	alt	alt	alt	alt	alt	alt	alt	alt	alt	alt	alt	alt	alt	alt	alt	alt	alt	alt	alt	alt	alt	alt	alt	alt	alt	alt	alt	alt	alt
[truncated: 517 more columns]

## Sheet: Fingerprint_Variants
varID	chr	pos	ref	alt	ref_strain	alt_strain	alt_calls	n_orfs_4	orfs_4	n_orfs_3	orfs_3	YNL005C_H11R1_6E4	YNL005C_H11R2_6F4	YNL005C_H11S1_6A4	YNL005C_H11S2_6B4	YNL005C_H11S3_6C4	YNL005C_H11S4_6D4	YNL008C_A12R1_6C5	YNL008C_A12R2_6D5	YNL008C_A12S1_6G4	YNL008C_A12S2_6H4	YNL008C_A12S3_6A5	YNL008C_A12S4_6B5	YNL035C_B12R1_6A6	YNL035C_B12R2_6B6	YNL035C_B12S1_6E5	YNL035C_B12S2_6F5	YNL035C_B12S3_6G5	YNL035C_B12S4_6H5	YNL054W_B7R1_4E1	YNL054W_B7R2_4F1	YNL054W_B7S1_4A1	YNL054W_B7S2_4B1	YNL054W_B7S3_4C1	YNL054W_B7S4_4D1	YNL055C_H12R1_6E10	YNL055C_H12R2_6F10	YNL055C_H12S1_6A10	YNL055C_H12S2_6B10	YNL055C_H12S3_6C10	YNL055C_H12S5_6D10	YNL056W_C7R1_4C2	YNL056W_C7R2_4D2	YNL056W_C7S1_4G1	YNL056W_C7S2_4H1	YNL056W_C7S5_4A2	YNL056W_C7S6_4B2	YNL067W_C12R1_6G6	YNL067W_C12R2_6H6
var1	sacCer_chrI	41475	G	T	W303	BY	250	41	YNL008C,YNL056W,YNL073W,YNL074C,YNL076W,YNL082W,YNL093W,YNL094W,YNL097C,YNL099C,YNL108C,YNL109W,YNL115C,YNL130C,YNL157W,YNL167C,YNL175C,YNL190W,YNL191W,YNL204C,YNL205C,YNL218W,YNL220W,YNL233W,YNL239W,YNL241C,YNL242W,YNL250W,YNL252C,YNL278W,YNL281W,YNL283C,YNL284C,YNL288W,YNL291C,YNL300W,YNL301C,YNL304W,YNL305C,YNL316C,YNL318C	2	YNL170W,YNL243W	ref	ref	ref	ref	ref	ref	alt	alt	alt	alt	alt	alt	ref	ref	ref	ref	ref	ref	ref	ref	ref	ref	ref	ref	alt	alt	ref	ref	ref	ref	alt	alt	alt	alt	alt	alt	ref	ref
var1619	sacCer_chrIV	769328	G	A	W303	BY	262	44	YNL005C,YNL035C,YNL056W,YNL067W,YNL071W,YNL074C,YNL076W,YNL077W,YNL079C,YNL084C,YNL086W,YNL087W,YNL090W,YNL092W,YNL093W,YNL094W,YNL099C,YNL109W,YNL111C,YNL115C,YNL133C,YNL167C,YNL173C,YNL190W,YNL191W,YNL201C,YNL203C,YNL206C,YNL210W,YNL220W,YNL233W,YNL242W,YNL243W,YNL250W,YNL252C,YNL259C,YNL271C,YNL280C,YNL283C,YNL286W,YNL291C,YNL300W,YNL302C,YNL305C	2	YNL096C,YNL170W	alt	alt	alt	alt	alt	alt	ref	ref	ref	ref	ref	ref	alt	alt	alt	alt	alt	alt	ref	ref	ref	ref	ref	ref	ref	ref	ref	ref	ref	ref	alt	alt	alt	alt	alt	alt	alt	alt
NA	sacCer_chrVIII	499958	C	T	NA	NA	265	42	YNL005C,YNL035C,YNL070W,YNL073W,YNL074C,YNL076W,YNL077W,YNL078W,YNL079C,YNL081C,YNL082W,YNL084C,YNL086W,YNL087W,YNL089C,YNL090W,YNL092W,YNL098C,YNL099C,YNL108C,YNL115C,YNL133C,YNL167C,YNL190W,YNL191W,YNL199C,YNL210W,YNL218W,YNL241C,YNL242W,YNL250W,YNL259C,YNL271C,YNL283C,YNL284C,YNL285W,YNL286W,YNL289W,YNL300W,YNL301C,YNL303W,YNL305C	2	YNL243W,YNL280C	alt	alt	alt	alt	alt	alt	ref	ref	ref	ref	ref	ref	alt	alt	alt	alt	alt	alt	ref	ref	ref	ref	ref	ref	alt	alt	ref	ref	ref	ref	ref	ref	ref	ref	ref	ref	ref	ref
NA	sacCer_chrVIII	511255	C	T	NA	NA	249	40	YNL005C,YNL035C,YNL070W,YNL073W,YNL074C,YNL076W,YNL077W,YNL078W,YNL079C,YNL081C,YNL082W,YNL084C,YNL086W,YNL087W,YNL089C,YNL090W,YNL092W,YNL098C,YNL099C,YNL108C,YNL115C,YNL133C,YNL167C,YNL190W,YNL191W,YNL199C,YNL210W,YNL218W,YNL241C,YNL242W,YNL250W,YNL271C,YNL283C,YNL284C,YNL285W,YNL286W,YNL289W,YNL300W,YNL303W,YNL305C	3	YNL243W,YNL280C,YNL301C	alt	alt	alt	alt	alt	alt	ref	ref	ref	ref	ref	ref	alt	alt	alt	alt	alt	alt	ref	ref	ref	ref	ref	ref	alt	alt	ref	ref	ref	ref	ref	ref	ref	ref	ref	ref	ref	ref
var7325	sacCer_chrXIV	189585	C	T	W303	BY	212	43	YNL035C,YNL054W,YNL056W,YNL067W,YNL074C,YNL078W,YNL082W,YNL083W,YNL084C,YNL086W,YNL087W,YNL090W,YNL093W,YNL094W,YNL099C,YNL109W,YNL111C,YNL130C,YNL133C,YNL157W,YNL173C,YNL201C,YNL203C,YNL204C,YNL206C,YNL218W,YNL219C,YNL239W,YNL243W,YNL246W,YNL252C,YNL268W,YNL271C,YNL279W,YNL280C,YNL283C,YNL285W,YNL288W,YNL300W,YNL301C,YNL303W,YNL304W,YNL316C	5	YNL092W,YNL200C,YNL220W,YNL233W,YNL241C	ref	ref	ref	ref	ref	ref	ref	ref	ref	ref	ref	ref	ref	ref	alt	alt	alt	alt	ref	ref	alt	alt	alt	alt	ref	ref	ref	ref	ref	ref	ref	ref	alt	alt	alt	alt	ref	ref
NA	sacCer_chrXV	773264	G	C	NA	NA	277	45	YNL005C,YNL008C,YNL035C,YNL055C,YNL067W,YNL071W,YNL073W,YNL074C,YNL078W,YNL081C,YNL083W,YNL085W,YNL090W,YNL093W,YNL094W,YNL095C,YNL098C,YNL099C,YNL108C,YNL109W,YNL115C,YNL157W,YNL173C,YNL190W,YNL191W,YNL200C,YNL202W,YNL204C,YNL206C,YNL219C,YNL224C,YNL233W,YNL241C,YNL242W,YNL259C,YNL268W,YNL279W,YNL284C,YNL286W,YNL288W,YNL289W,YNL291C,YNL302C,YNL303W,YNL304W	1	YNL243W	alt	alt	alt	alt	alt	alt	alt	alt	alt	alt	alt	alt	alt	alt	alt	alt	alt	alt	ref	ref	ref	ref	ref	ref	alt	alt	alt	alt	alt	alt	ref	ref	ref	ref	ref	ref	alt	alt
NA	sacCer_chrXVI	667520	T	G	NA	NA	264	43	YNL035C,YNL056W,YNL070W,YNL073W,YNL074C,YNL076W,YNL078W,YNL081C,YNL082W,YNL087W,YNL090W,YNL092W,YNL093W,YNL094W,YNL097C,YNL098C,YNL099C,YNL108C,YNL109W,YNL133C,YNL175C,YNL190W,YNL191W,YNL200C,YNL203C,YNL204C,YNL205C,YNL206C,YNL210W,YNL218W,YNL239W,YNL259C,YNL271C,YNL278W,YNL279W,YNL280C,YNL285W,YNL286W,YNL289W,YNL291C,YNL300W,YNL302C,YNL316C	0	NA	ref	ref	ref	ref	ref	ref	ref	ref	ref	ref	ref	ref	alt	alt	alt	alt	alt	alt	ref	ref	ref	ref	ref	ref	alt	alt	ref	ref	ref	ref	alt	alt	alt	alt	alt	alt	ref	ref
NA	sacCer_chrXVI	677102	A	G	NA	NA	281	46	YNL035C,YNL056W,YNL070W,YNL073W,YNL074C,YNL076W,YNL078W,YNL081C,YNL082W,YNL087W,YNL089C,YNL090W,YNL092W,YNL093W,YNL094W,YNL097C,YNL098C,YNL099C,YNL108C,YNL109W,YNL133C,YNL175C,YNL190W,YNL200C,YNL201C,YNL203C,YNL204C,YNL205C,YNL206C,YNL210W,YNL218W,YNL239W,YNL242W,YNL259C,YNL271C,YNL278W,YNL279W,YNL280C,YNL285W,YNL286W,YNL289W,YNL291C,YNL300W,YNL302C,YNL316C,YNL318C	0	NA	ref	ref	ref	ref	ref	no_call	ref	ref	ref	ref	ref	ref	alt	alt	alt	alt	alt	alt	ref	ref	ref	ref	ref	ref	alt	alt	ref	ref	ref	ref	alt	alt	alt	alt	alt	alt	ref	ref
NA	sacCer_chrXI	589175	T	A	NA	NA	93	15	YNL005C,YNL035C,YNL054W,YNL056W,YNL073W,YNL074C,YNL078W,YNL082W,YNL083W,YNL089C,YNL109W,YNL250W,YNL268W,YNL280C,YNL284C	0	NA	alt	alt	alt	alt	alt	alt	ref	ref	ref	ref	ref	ref	alt	alt	alt	alt	alt	alt	alt	alt	alt	alt	alt	alt	ref	ref	ref	ref	ref	ref	alt	alt	alt	alt	alt	alt	ref	ref
[truncated: 517 more columns]
